# Supplementary material for: The Plasmodium falciparum transcriptome in severe malaria reveals altered expression of genes involved in important processes including surface antigen–encoding var genes
Source: PLoS Biol. 2018 Mar 12;16(3):e2004328. doi: 10.1371/journal.pbio.2004328 (PMC5864071; doi:10.1371/journal.pbio.2004328)
Supplement: S1 Data — Chr, chromosome; CI, confidence interval; logFC, log fold-change. (XLSX) [file pbio.2004328.s015.xlsx]

## Sheet: all_gene_analysis
GeneID	Chr	Start	End	Strand	Length	logFC	CI.L	CI.R	AveExpr	t	P.Value	adj.P.Val	B
PF3D7_0202000	Pf3D7_02_v3	103385	105796	-	2412	-2.23186	-3.02342	-1.44031	14.0417	-5.74539	2.34487e-06	0.00547806	4.7957
PF3D7_0115700	Pf3D7_01_v3	607390	614893	-	7504	-1.6945	-2.31323	-1.07577	4.4724	-5.5515	2.64385e-06	0.00547806	4.60364
PF3D7_1255200	Pf3D7_12_v3	2241271	2248962	-	7692	-1.49036	-2.04858	-0.932146	4.5655	-5.41201	4.0727e-06	0.00562576	4.21654
PF3D7_0316600	Pf3D7_03_v3	669302	670873	-	1572	-1.40673	-1.95901	-0.854461	10.2483	-5.16973	9.42785e-06	0.00842257	3.437
PF3D7_0900100	Pf3D7_09_v3	20080	27885	+	7806	-1.46249	-2.04873	-0.876239	4.67302	-5.05685	1.21956e-05	0.00842257	3.22164
PF3D7_0400100	Pf3D7_04_v3	28706	37677	+	8972	-1.59343	-2.23609	-0.950769	4.81002	-5.02597	1.34114e-05	0.00842257	3.13748
PF3D7_1023600	Pf3D7_10_v3	987358	990148	-	2791	-2.04485	-2.87714	-1.21255	-0.12208	-4.98027	1.54344e-05	0.00842257	2.47032
PF3D7_0223500	Pf3D7_02_v3	916352	923648	-	7297	-1.13869	-1.60374	-0.673635	5.20549	-4.96332	1.62598e-05	0.00842257	2.96744
PF3D7_1223900	Pf3D7_12_v3	972710	973393	-	684	-2.22759	-3.1432	-1.31198	2.65834	-4.93562	1.86408e-05	0.00858307	2.75877
PF3D7_0809100	Pf3D7_08_v3	459312	466567	+	7256	-1.77316	-2.50913	-1.03719	3.22629	-4.8838	2.07523e-05	0.00859977	2.65996
PF3D7_0600600	Pf3D7_06_v3	29618	31484	-	1867	-1.68147	-2.40661	-0.956339	3.04875	-4.70047	3.63378e-05	0.0123142	2.15008
PF3D7_0712600	Pf3D7_07_v3	566726	574308	-	7583	-1.74786	-2.50403	-0.991684	3.42859	-4.68548	3.80356e-05	0.0123142	2.14028
PF3D7_0106000	Pf3D7_01_v3	255775	258543	-	2769	1.18538	0.67014	1.70062	1.47611	4.66357	4.06583e-05	0.0123142	1.9109
PF3D7_1200100	Pf3D7_12_v3	16973	24497	+	7525	-1.592	-2.29213	-0.891864	4.05234	-4.60926	4.7953e-05	0.0123142	1.96228
PF3D7_1105100	Pf3D7_11_v3	226065	226418	+	354	-1.06274	-1.53134	-0.594141	9.70549	-4.60022	5.1022e-05	0.0123142	1.80324
PF3D7_1000100	Pf3D7_10_v3	28490	36164	+	7675	-1.33947	-1.93369	-0.745256	4.50479	-4.56939	5.41166e-05	0.0123142	1.8605
PF3D7_1344800	Pf3D7_13_v3	1796274	1797709	+	1436	-0.768302	-1.10987	-0.42673	6.26021	-4.55953	5.57573e-05	0.0123142	1.80541
PF3D7_0632800	Pf3D7_06_v3	1374797	1382627	-	7831	-1.24029	-1.7936	-0.686983	4.68119	-4.54387	5.84638e-05	0.0123142	1.7911
PF3D7_0412700	Pf3D7_04_v3	561667	569342	-	7676	-1.44009	-2.08446	-0.795718	4.84066	-4.53026	6.09228e-05	0.0123142	1.75357
PF3D7_1123100	Pf3D7_11_v3	909366	916324	+	6959	-0.59711	-0.86466	-0.329559	9.10302	-4.52395	6.20969e-05	0.0123142	1.615
PF3D7_0324900	Pf3D7_03_v3	1030822	1038254	-	7433	-1.27442	-1.84765	-0.701185	3.98785	-4.50661	6.54379e-05	0.0123142	1.67888
PF3D7_0800100	Pf3D7_08_v3	21361	28653	+	7293	-1.59633	-2.31364	-0.879011	4.50839	-4.51334	6.57525e-05	0.0123142	1.68654
PF3D7_0802000	Pf3D7_08_v3	146089	150282	+	4194	-1.26577	-1.83548	-0.696066	9.18826	-4.50921	6.89866e-05	0.0123142	1.56252
PF3D7_0703100	Pf3D7_07_v3	121414	121956	+	543	0.985448	0.539266	1.43163	3.58175	4.47704	7.1549e-05	0.0123142	1.58522
PF3D7_0404600	Pf3D7_04_v3	247731	260147	+	12417	-1.45749	-2.11527	-0.799705	7.60382	-4.50171	7.42896e-05	0.0123142	1.51837
PF3D7_1228800	Pf3D7_12_v3	1169557	1179186	-	9630	-0.65659	-0.958067	-0.355114	6.78783	-4.41479	8.63102e-05	0.0137565	1.36833
PF3D7_0626200	Pf3D7_06_v3	1058666	1059922	-	1257	1.64251	0.883635	2.40138	2.87781	4.38742	9.37133e-05	0.013962	1.31726
PF3D7_1224000	Pf3D7_12_v3	974372	975541	+	1170	-1.66987	-2.443	-0.89674	2.66594	-4.37825	9.63307e-05	0.013962	1.29468
PF3D7_0532400	Pf3D7_05_v3	1312471	1314154	+	1684	-1.31497	-1.92253	-0.707404	8.11834	-4.39271	9.77072e-05	0.013962	1.2545
PF3D7_1414200	Pf3D7_14_v3	564024	565247	-	1224	0.817892	0.437064	1.19872	5.92446	4.35348	0.000103761	0.0143328	1.23559
PF3D7_1100100	Pf3D7_11_v3	24160	31598	+	7439	-1.28839	-1.89439	-0.682392	4.7127	-4.30969	0.000118304	0.0158146	1.14884
PF3D7_0109700	Pf3D7_01_v3	379149	379806	-	658	-1.42325	-2.09898	-0.747516	4.12692	-4.26948	0.000133405	0.017276	1.0395
PF3D7_1316600	Pf3D7_13_v3	691014	694125	+	3112	-1.26244	-1.87359	-0.6513	6.45561	-4.19177	0.000175508	0.0208813	0.729744
PF3D7_0830300	Pf3D7_08_v3	1290240	1291406	-	1167	1.59138	0.816372	2.36639	2.02275	4.16234	0.000183488	0.0208813	0.689048
PF3D7_0925300	Pf3D7_09_v3	1019164	1020903	-	1740	2.10873	1.0808	3.13666	0.173107	4.1584	0.000185644	0.0208813	0.525665
PF3D7_1028000	Pf3D7_10_v3	1160031	1163421	+	3391	-0.991025	-1.47416	-0.507889	6.36329	-4.158	0.000185861	0.0208813	0.670999
PF3D7_0519500	Pf3D7_05_v3	801450	809127	-	7678	-0.941781	-1.40103	-0.482536	7.01726	-4.15695	0.00018644	0.0208813	0.64406
PF3D7_0711700	Pf3D7_07_v3	511950	519425	-	7476	-1.15105	-1.72283	-0.579268	4.40228	-4.08069	0.000233596	0.0250304	0.534605
PF3D7_1318300	Pf3D7_13_v3	753910	759432	+	5523	-1.05109	-1.57358	-0.528596	5.76642	-4.07784	0.000235566	0.0250304	0.479431
PF3D7_0917800	Pf3D7_09_v3	734629	735942	+	1314	1.80817	0.903446	2.71289	1.38261	4.05129	0.00025473	0.02639	0.37287
PF3D7_1135300	Pf3D7_11_v3	1381015	1382244	-	1230	1.21899	0.606164	1.83182	2.28059	4.03211	0.00026951	0.0268456	0.377128
PF3D7_0500100	Pf3D7_05_v3	20929	28456	+	7528	-1.28662	-1.93499	-0.638251	3.39873	-4.02252	0.000277209	0.0268456	0.382963
PF3D7_1213100	Pf3D7_12_v3	576417	576580	-	164	-2.30523	-3.4644	-1.14605	2.31186	-4.03622	0.000278562	0.0268456	0.334529
PF3D7_1316900	Pf3D7_13_v3	701047	703923	-	2877	0.668966	0.330543	1.00739	7.75249	4.00695	0.000290172	0.0273289	0.189597
PF3D7_1223400	Pf3D7_12_v3	941125	946745	+	5621	-0.765875	-1.1545	-0.377254	11.2058	-3.99486	0.000300645	0.0276861	0.106887
PF3D7_0713600	Pf3D7_07_v3	617933	620867	+	2935	1.16501	0.570034	1.76	3.2641	3.96916	0.000324141	0.0292009	0.243827
PF3D7_0404900	Pf3D7_04_v3	267244	268380	-	1137	1.90287	0.93156	2.87419	3.33985	3.97601	0.000331391	0.0292188	0.229928
PF3D7_0810800	Pf3D7_08_v3	548200	550616	+	2417	-1.10718	-1.67529	-0.53907	7.38748	-3.9537	0.000348561	0.0294153	0.0681969
PF3D7_1303000	Pf3D7_13_v3	158144	158778	+	635	-1.1328	-1.71573	-0.549874	3.35466	-3.93921	0.000353784	0.0294153	0.170195
PF3D7_0509000	Pf3D7_05_v3	376855	378452	-	1598	-0.640648	-0.97041	-0.310886	5.78198	-3.93811	0.000354915	0.0294153	0.0972717
PF3D7_0805600	Pf3D7_08_v3	312034	312960	+	927	0.774046	0.371255	1.17684	7.18756	3.89544	0.000401896	0.0321798	-0.0919763
PF3D7_1400100	Pf3D7_14_v3	1393	5343	+	3951	-1.32071	-2.00741	-0.63402	4.96632	-3.9012	0.000403801	0.0321798	0.0240701
PF3D7_1230500	Pf3D7_12_v3	1253973	1255481	-	1509	0.909406	0.434177	1.38464	4.43554	3.87904	0.000421513	0.0329575	-6.85628e-05
PF3D7_0300100	Pf3D7_03_v3	36965	44482	+	7518	-1.13381	-1.72843	-0.539182	4.35132	-3.86515	0.00043886	0.0331877	-0.0332631
PF3D7_1246600	Pf3D7_12_v3	1936522	1937694	+	1173	-0.851917	-1.29885	-0.404983	5.34694	-3.86388	0.000440473	0.0331877	-0.075067
PF3D7_1249000	Pf3D7_12_v3	2005175	2007193	-	2019	1.00204	0.470505	1.53358	1.15376	3.82139	0.000498143	0.0364046	-0.193142
PF3D7_1457000	Pf3D7_14_v3	2336649	2339153	-	2505	-0.647582	-0.991873	-0.30329	8.96056	-3.81275	0.000510743	0.0364046	-0.368274
PF3D7_1240900	Pf3D7_12_v3	1735543	1743408	+	7866	-1.40559	-2.15254	-0.658635	4.29576	-3.81593	0.000512081	0.0364046	-0.163075
PF3D7_1212800	Pf3D7_12_v3	565966	566931	+	966	1.02075	0.477026	1.56447	2.45745	3.80549	0.000521554	0.0364046	-0.18644
PF3D7_0113000	Pf3D7_01_v3	487892	490127	-	2236	-1.47982	-2.26146	-0.698181	11.345	-3.85778	0.000527093	0.0364046	-0.381077
PF3D7_1401400	Pf3D7_14_v3	53411	53734	-	324	-0.853007	-1.30863	-0.397386	12.4664	-3.79669	0.000541993	0.0364753	-0.439271
PF3D7_0532300	Pf3D7_05_v3	1308278	1309940	+	1663	-1.19912	-1.83741	-0.560832	10.7997	-3.81849	0.000545721	0.0364753	-0.411164
PF3D7_1105300	Pf3D7_11_v3	231847	234238	-	2392	1.35175	0.624447	2.07905	1.6957	3.76748	0.000581921	0.0378126	-0.301725
PF3D7_0704600	Pf3D7_07_v3	216024	229072	-	13049	-0.662991	-1.01983	-0.306156	10.2278	-3.76626	0.000583979	0.0378126	-0.518277
PF3D7_1118400	Pf3D7_11_v3	699869	700789	-	921	1.06482	0.490087	1.63955	3.28028	3.7556	0.000602143	0.038389	-0.298387
PF3D7_1244200	Pf3D7_12_v3	1852844	1855681	-	2838	1.03125	0.472111	1.59038	5.48141	3.73866	0.000632172	0.0396927	-0.416342
PF3D7_0419800	Pf3D7_04_v3	874811	875521	-	711	0.643796	0.294171	0.993421	5.92447	3.73263	0.000643193	0.0397819	-0.455859
PF3D7_0201900	Pf3D7_02_v3	91318	98838	-	7521	-1.52699	-2.35398	-0.699996	10.6141	-3.76275	0.000687236	0.0412481	-0.606462
PF3D7_0821500	Pf3D7_08_v3	967901	968740	-	840	0.819715	0.371339	1.26809	4.9175	3.70587	0.000694437	0.0412481	-0.4675
PF3D7_0823800	Pf3D7_08_v3	1043813	1045780	+	1968	-0.752841	-1.16525	-0.340435	5.24474	-3.7004	0.000705389	0.0412481	-0.514223
PF3D7_0822200	Pf3D7_08_v3	982570	987696	+	5127	1.10781	0.500846	1.71478	2.94229	3.69974	0.000706712	0.0412481	-0.438695
PF3D7_0417400	Pf3D7_04_v3	756294	776603	+	20310	-0.791913	-1.22755	-0.35628	8.06684	-3.68491	0.000737306	0.0423886	-0.697291
PF3D7_0831700	Pf3D7_08_v3	1365467	1367506	-	2040	-0.981668	-1.52162	-0.441717	13.4338	-3.69002	0.000752603	0.0423886	-0.735712
PF3D7_0712800	Pf3D7_07_v3	581386	588923	-	7538	-1.34759	-2.09065	-0.604524	4.00749	-3.67654	0.000756939	0.0423886	-0.506711
PF3D7_0413900	Pf3D7_04_v3	623168	626226	-	3059	-0.74219	-1.15371	-0.330668	6.96406	-3.65588	0.000800926	0.0426794	-0.730918
PF3D7_1421150	Pf3D7_14_v3	875173	875321	-	149	-1.6489	-2.56587	-0.731931	1.0217	-3.6451	0.000825877	0.0426794	-0.630343
PF3D7_0909600	Pf3D7_09_v3	433238	435373	-	2136	1.5105	0.669702	2.3513	0.835597	3.64165	0.000834001	0.0426794	-0.638773
mal_rna_11:rRNA	M76611	1916	2023	-	108	-1.63984	-2.55271	-0.726967	1.87026	-3.64134	0.000834744	0.0426794	-0.608134
PF3D7_0711200	Pf3D7_07_v3	495238	498240	+	3003	1.22177	0.540632	1.90291	2.25562	3.636	0.0008475	0.0426794	-0.604764
PF3D7_0529000	Pf3D7_05_v3	1186787	1188946	-	2160	0.470245	0.207698	0.732792	7.65141	3.63068	0.000860426	0.0426794	-0.8252
PF3D7_1041300	Pf3D7_10_v3	1642401	1649948	-	7548	-1.10076	-1.71584	-0.485674	4.98143	-3.62766	0.000867821	0.0426794	-0.670416
PF3D7_0302800	Pf3D7_03_v3	148046	149305	-	1260	1.16313	0.513192	1.81306	5.26962	3.62966	0.000875626	0.0426794	-0.696199
PF3D7_0733000	Pf3D7_07_v3	1417588	1426234	-	8647	-1.04307	-1.62667	-0.459466	4.92609	-3.62298	0.000879444	0.0426794	-0.682546
PF3D7_1444800	Pf3D7_14_v3	1844041	1845617	-	1577	-0.692485	-1.07999	-0.304977	10.2904	-3.62243	0.000880809	0.0426794	-0.894659
PF3D7_1451800	Pf3D7_14_v3	2123461	2126599	+	3139	-0.689501	-1.07599	-0.303009	4.61494	-3.61629	0.000896272	0.0426794	-0.698245
PF3D7_0512000	Pf3D7_05_v3	527639	528666	+	1028	-1.02983	-1.60826	-0.451399	5.21794	-3.60897	0.000915074	0.0426794	-0.737424
PF3D7_1346200	Pf3D7_13_v3	1845878	1846384	-	507	2.00236	0.878409	3.12631	0.977797	3.61366	0.000918536	0.0426794	-0.704337
PF3D7_0423800	Pf3D7_04_v3	1076347	1077534	+	1188	2.2902	1.00744	3.57296	2.13394	3.62769	0.000923592	0.0426794	-0.671131
PF3D7_0629600	Pf3D7_06_v3	1218307	1219251	+	945	0.545518	0.238792	0.852243	4.97924	3.6052	0.000924912	0.0426794	-0.730309
PF3D7_1121100	Pf3D7_11_v3	794254	799561	-	5308	-0.792884	-1.23879	-0.346979	8.46054	-3.60443	0.000926918	0.0426794	-0.907814
PF3D7_1108700	Pf3D7_11_v3	373238	374860	-	1623	0.744544	0.323471	1.16562	6.85369	3.58429	0.000981286	0.0446862	-0.898849
PF3D7_1346400	Pf3D7_13_v3	1852898	1870864	+	17967	-0.706129	-1.10719	-0.305065	7.84858	-3.56894	0.00102475	0.045725	-0.999495
PF3D7_0617200	Pf3D7_06_v3	717050	718917	+	1868	-1.06378	-1.66623	-0.461332	7.85294	-3.58651	0.00102616	0.045725	-0.986201
PF3D7_1354300	Pf3D7_13_v3	2164239	2167416	-	3178	-0.516562	-0.811021	-0.222103	9.43232	-3.55605	0.00106271	0.0466085	-1.07205
PF3D7_1240600	Pf3D7_12_v3	1719574	1727456	+	7883	-1.22357	-1.92143	-0.525714	3.85117	-3.55412	0.00106849	0.0466085	-0.811795
PF3D7_1126300	Pf3D7_11_v3	1026976	1029544	+	2569	1.06678	0.456474	1.67708	4.59648	3.54321	0.00110182	0.0475621	-0.873911
PF3D7_0622700	Pf3D7_06_v3	916000	917299	-	1300	1.53186	0.653285	2.41044	1.42518	3.53435	0.00112964	0.0479663	-0.860371
PF3D7_1102800	Pf3D7_11_v3	131703	131987	-	285	-0.909579	-1.43111	-0.388043	13.4697	-3.53959	0.00114677	0.0479663	-1.1321
PF3D7_1457900	Pf3D7_14_v3	2375579	2385946	+	10368	-0.755662	-1.18987	-0.321456	5.65019	-3.52778	0.00115071	0.0479663	-0.973135
PF3D7_1003900	Pf3D7_10_v3	177921	178870	+	950	1.67699	0.712443	2.64153	0.331979	3.52434	0.00116189	0.0479663	-0.928146
PF3D7_1470200	Pf3D7_14_v3	2877586	2878748	-	1163	-0.674973	-1.06425	-0.285701	5.39818	-3.51482	0.00119337	0.0479663	-0.979016
PF3D7_1321600	Pf3D7_13_v3	897716	901044	+	3329	1.39792	0.591646	2.2042	0.132212	3.51454	0.00119429	0.0479663	-0.960208
PF3D7_0719500	Pf3D7_07_v3	854652	856654	-	2003	0.994877	0.420222	1.56953	1.46063	3.50939	0.00121167	0.0479663	-0.922753
PF3D7_0928500	Pf3D7_09_v3	1146239	1147197	-	959	-1.16416	-1.83672	-0.491598	2.60794	-3.50874	0.0012139	0.0479663	-0.908036
PF3D7_0503100	Pf3D7_05_v3	127064	128677	-	1614	-1.33551	-2.10811	-0.562908	2.17718	-3.50398	0.0012302	0.0479663	-0.920406
PF3D7_1446900	Pf3D7_14_v3	1924425	1926650	-	2226	0.763358	0.321221	1.2055	6.86369	3.49978	0.00124476	0.0479663	-1.12122
PF3D7_1428100	Pf3D7_14_v3	1098038	1099951	-	1914	0.966128	0.406038	1.52622	3.88228	3.4966	0.00125589	0.0479663	-0.956862
PF3D7_1012000	Pf3D7_10_v3	463493	467006	+	3514	-0.67862	-1.0721	-0.285136	6.05242	-3.49598	0.00125807	0.0479663	-1.08555
PF3D7_1365600	Pf3D7_13_v3	2621261	2624000	+	2740	0.73313	0.307916	1.15834	4.13895	3.49496	0.00126166	0.0479663	-0.965048
PF3D7_0804900	Pf3D7_08_v3	279711	281186	-	1476	0.918817	0.383603	1.45403	5.94892	3.47994	0.00131583	0.049571	-1.11094
PF3D7_1445600	Pf3D7_14_v3	1871778	1874381	+	2604	0.679499	0.283187	1.07581	8.27207	3.47553	0.00133214	0.0497331	-1.25397
PF3D7_0717600	Pf3D7_07_v3	758720	762877	-	4158	-1.47251	-2.33225	-0.612774	3.05932	-3.47396	0.00135695	0.0502071	-1.00681
PF3D7_0522300	Pf3D7_05_v3	902613	904844	-	2232	-0.571858	-0.906943	-0.236772	6.70033	-3.45941	0.00139347	0.0509326	-1.22131
PF3D7_1449900	Pf3D7_14_v3	2044007	2045029	-	1023	1.30785	0.541064	2.07463	2.63766	3.45744	0.00140114	0.0509326	-1.03034
PF3D7_0823200	Pf3D7_08_v3	1022629	1023846	-	1218	-0.619128	-0.982613	-0.255643	9.61709	-3.45274	0.00141963	0.051156	-1.34474
PF3D7_1437800	Pf3D7_14_v3	1530276	1530830	-	555	1.76966	0.73059	2.80873	2.83041	3.45664	0.00144469	0.0516103	-1.05322
PF3D7_0305000	Pf3D7_03_v3	234058	235334	-	1277	0.946609	0.38895	1.50427	3.4377	3.4409	0.00146721	0.0516283	-1.08459
PF3D7_1111300	Pf3D7_11_v3	442959	443828	-	870	0.841404	0.345284	1.33752	2.94505	3.43785	0.0014797	0.0516283	-1.07834
PF3D7_1355700	Pf3D7_13_v3	2206592	2210458	-	3867	1.23671	0.510707	1.96272	7.27798	3.46467	0.00148257	0.0516283	-1.29017
PF3D7_0216000	Pf3D7_02_v3	658636	664629	+	5994	-2.07422	-3.30052	-0.847921	0.53519	-3.43115	0.00153195	0.0529034	-1.14443
PF3D7_0419500	Pf3D7_04_v3	866501	868111	-	1611	1.22304	0.49843	1.94765	3.89024	3.42142	0.00154889	0.0530462	-1.14205
PF3D7_0708500	Pf3D7_07_v3	385583	388321	-	2739	-0.737402	-1.17507	-0.29973	6.65157	-3.41528	0.00157551	0.0535158	-1.33118
PF3D7_0513600	Pf3D7_05_v3	574941	578505	-	3565	-1.04467	-1.66555	-0.423793	5.61376	-3.41292	0.00160879	0.0539197	-1.27864
PF3D7_1115200	Pf3D7_11_v3	576773	580276	+	3504	-0.658651	-1.05087	-0.266428	8.24666	-3.40402	0.00162547	0.0539197	-1.43837
PF3D7_1145500	Pf3D7_11_v3	1807359	1810130	+	2772	1.1018	0.445641	1.75795	1.56382	3.40381	0.00162644	0.0539197	-1.16381
PF3D7_1225600	Pf3D7_12_v3	1035261	1038155	-	2895	-0.47779	-0.763796	-0.191783	8.00702	-3.38634	0.00170703	0.0558556	-1.47871
PF3D7_0501300	Pf3D7_05_v3	68930	70113	+	1184	-0.92542	-1.4783	-0.372541	12.486	-3.39881	0.00171179	0.0558556	-1.51043
PF3D7_1417600	Pf3D7_14_v3	730694	744682	-	13989	-0.568241	-0.908784	-0.227697	8.91486	-3.38244	0.00172554	0.0558645	-1.51618
PF3D7_1345200	Pf3D7_13_v3	1812220	1813929	-	1710	1.08359	0.433635	1.73354	3.40174	3.37949	0.00173964	0.0558843	-1.22496
PF3D7_0712900	Pf3D7_07_v3	590326	597733	-	7408	-1.10043	-1.76298	-0.437891	4.20639	-3.36682	0.00180161	0.0567997	-1.29071
PF3D7_1025000	Pf3D7_10_v3	1045608	1049760	-	4153	-0.570499	-0.914025	-0.226973	8.25151	-3.36639	0.00180373	0.0567997	-1.52821
PF3D7_1124800	Pf3D7_11_v3	976880	977936	-	1057	-0.567727	-0.909956	-0.225497	6.67045	-3.36273	0.00182204	0.0567997	-1.46365
PF3D7_1119200	Pf3D7_11_v3	722717	723289	-	573	-1.03771	-1.6636	-0.411825	3.78327	-3.36086	0.00183148	0.0567997	-1.2772
PF3D7_0310800	Pf3D7_03_v3	464662	464991	+	330	0.486659	0.193045	0.780274	6.13199	3.35983	0.00183667	0.0567997	-1.43394
PF3D7_1206300	Pf3D7_12_v3	281020	289302	-	8283	-1.40732	-2.25785	-0.556784	1.45595	-3.35406	0.00186612	0.0572831	-1.28088
PF3D7_0416100	Pf3D7_04_v3	706529	709009	+	2481	-0.908958	-1.45971	-0.358206	4.24845	-3.34547	0.00191078	0.0578402	-1.35618
PF3D7_1103400	Pf3D7_11_v3	146427	150815	+	4389	1.1985	0.471703	1.92529	3.26324	3.34269	0.00192548	0.0578402	-1.30845
PF3D7_0700100	Pf3D7_07_v3	20307	28083	+	7777	-1.04363	-1.67633	-0.410924	5.15785	-3.34443	0.00192615	0.0578402	-1.40659
PF3D7_0405400	Pf3D7_04_v3	291251	300976	+	9726	-0.56177	-0.903379	-0.22016	10.7485	-3.33348	0.00197483	0.0587419	-1.65885
PF3D7_1364000	Pf3D7_13_v3	2564625	2567108	+	2484	0.986672	0.385678	1.58767	3.79742	3.32792	0.00200526	0.0587419	-1.36625
PF3D7_1234500	Pf3D7_12_v3	1439896	1441050	-	1155	0.626397	0.244511	1.00828	4.91772	3.32495	0.00202164	0.0587419	-1.43139
PF3D7_1445800	Pf3D7_14_v3	1878658	1882577	-	3920	1.06717	0.415726	1.71861	1.53865	3.32068	0.00204549	0.0587419	-1.35645
PF3D7_0421300	Pf3D7_04_v3	969031	976591	-	7561	-1.05646	-1.70149	-0.411432	4.87687	-3.32033	0.00205105	0.0587419	-1.44285
PF3D7_1226600	Pf3D7_12_v3	1077868	1078776	-	909	1.49812	0.583174	2.41306	-0.283171	3.31911	0.00205432	0.0587419	-1.41032
PF3D7_1372100	Pf3D7_13_v3	2837053	2839058	+	2006	3.12861	1.23233	5.02489	1.57772	3.3652	0.0020554	0.0587419	-1.33698
PF3D7_1307700	Pf3D7_13_v3	344525	348232	+	3708	0.581792	0.225776	0.937809	6.38302	3.31259	0.0020914	0.0593613	-1.57551
PF3D7_0703400	Pf3D7_07_v3	129370	131832	-	2463	1.1611	0.449384	1.87281	3.39459	3.30699	0.00212373	0.059869	-1.40348
PF3D7_1016100	Pf3D7_10_v3	643558	644331	-	774	1.16014	0.448184	1.87209	0.68272	3.30314	0.00214624	0.0600947	-1.41148
PF3D7_1477700	Pf3D7_14_v3	3202931	3204017	+	1087	2.09105	0.809796	3.3723	1.7697	3.31603	0.00217135	0.0603897	-1.39498
PF3D7_0814100	Pf3D7_08_v3	682518	683572	-	1055	0.938052	0.359614	1.51649	4.34777	3.2873	0.00224126	0.0605064	-1.48857
PF3D7_1009300	Pf3D7_10_v3	377906	379708	-	1803	1.21072	0.464092	1.95734	3.01889	3.28708	0.00224263	0.0605064	-1.43922
PF3D7_0508700	Pf3D7_05_v3	358261	362733	+	4473	-0.49919	-0.80706	-0.191319	7.63932	-3.28675	0.00224462	0.0605064	-1.71483
PF3D7_1427200	Pf3D7_14_v3	1061805	1062779	+	975	-1.61852	-2.61633	-0.620712	1.50491	-3.28935	0.00224602	0.0605064	-1.4301
PF3D7_1344200	Pf3D7_13_v3	1769129	1771927	+	2799	-0.564254	-0.91232	-0.216188	9.43367	-3.28611	0.00224855	0.0605064	-1.77041
PF3D7_0412400	Pf3D7_04_v3	545987	553810	-	7824	-0.919246	-1.48676	-0.351727	3.4653	-3.28338	0.00226541	0.0605669	-1.45612
PF3D7_0800300	Pf3D7_08_v3	40948	50939	+	9992	-1.07253	-1.73528	-0.40978	5.02714	-3.28167	0.00229308	0.0606442	-1.54872
PF3D7_0531000	Pf3D7_05_v3	1267410	1269539	+	2130	0.713296	0.271986	1.15461	4.96384	3.27639	0.00230905	0.0606442	-1.55522
PF3D7_1321700	Pf3D7_13_v3	902383	905166	+	2784	-0.538334	-0.87146	-0.205208	9.12158	-3.27577	0.00231298	0.0606442	-1.79209
PF3D7_0317100	Pf3D7_03_v3	686282	689482	+	3201	0.873846	0.33274	1.41495	2.50422	3.27358	0.00232684	0.0606442	-1.46286
PF3D7_1302700	Pf3D7_13_v3	145174	150198	+	5025	-0.474212	-0.768185	-0.180238	8.88229	-3.26989	0.00235032	0.0608734	-1.80178
PF3D7_0926500	Pf3D7_09_v3	1075915	1081683	-	5769	1.17332	0.442779	1.90387	0.468802	3.25567	0.00244316	0.062644	-1.5201
PF3D7_1205700	Pf3D7_12_v3	253155	254123	+	969	1.22944	0.46362	1.99525	0.854747	3.25425	0.00245264	0.062644	-1.51673
PF3D7_1128100	Pf3D7_11_v3	1094909	1095931	-	1023	-0.703121	-1.14133	-0.264917	5.25245	-3.25255	0.00246404	0.062644	-1.63123
PF3D7_0723900	Pf3D7_07_v3	1000701	1004746	-	4046	-0.612028	-0.995208	-0.228848	7.82639	-3.23771	0.0025654	0.0632052	-1.84426
PF3D7_1021900	Pf3D7_10_v3	905473	912345	-	6873	-0.993407	-1.61455	-0.372266	6.73594	-3.24598	0.00256781	0.0632052	-1.77832
PF3D7_0220500	Pf3D7_02_v3	823825	824864	-	1040	-0.875218	-1.42324	-0.327199	6.45799	-3.23816	0.00257429	0.0632052	-1.75159
PF3D7_1217000	Pf3D7_12_v3	674349	674777	-	429	1.11853	0.417929	1.81914	1.67208	3.23628	0.00257543	0.0632052	-1.54669
PF3D7_1100300	Pf3D7_11_v3	45056	46233	+	1178	1.99333	0.744018	3.24265	-0.536954	3.23552	0.00259926	0.0632052	-1.60178
PF3D7_0606800	Pf3D7_06_v3	288377	289276	-	900	1.55056	0.579606	2.52152	3.38226	3.24106	0.00260073	0.0632052	-1.57079
PF3D7_0209700	Pf3D7_02_v3	400153	401859	-	1707	0.554832	0.206823	0.902842	8.78928	3.23177	0.00260712	0.0632052	-1.89268
PF3D7_1401600	Pf3D7_14_v3	61364	62988	-	1625	-0.759976	-1.23633	-0.283624	8.85186	-3.23612	0.00260813	0.0632052	-1.89439
PF3D7_0518300	Pf3D7_05_v3	759831	760998	-	1168	-0.483849	-0.787871	-0.179827	6.57148	-3.22607	0.0026477	0.0632673	-1.80355
PF3D7_0621500	Pf3D7_06_v3	881963	882994	+	1032	1.06529	0.395757	1.73482	1.16056	3.22527	0.00265347	0.0632673	-1.57491
PF3D7_0521000	Pf3D7_05_v3	859373	861063	-	1691	-0.686699	-1.11834	-0.255054	5.97149	-3.22485	0.0026565	0.0632673	-1.757
PF3D7_1140800	Pf3D7_11_v3	1633920	1636331	+	2412	0.505113	0.186363	0.823863	6.67609	3.21224	0.00274881	0.0647955	-1.84295
PF3D7_0936800	Pf3D7_09_v3	1458392	1459862	+	1471	-0.875888	-1.42821	-0.323562	10.8778	-3.2198	0.00277461	0.0647955	-1.95089
PF3D7_1013000	Pf3D7_10_v3	500210	502221	+	2012	1.1399	0.419559	1.86024	2.84444	3.20774	0.0027825	0.0647955	-1.62244
PF3D7_1016200	Pf3D7_10_v3	646054	647736	+	1683	1.05541	0.387994	1.72283	4.5704	3.20577	0.00280178	0.0647955	-1.70595
PF3D7_1410500	Pf3D7_14_v3	423751	424250	-	500	1.04176	0.382899	1.70061	1.40003	3.20512	0.00280224	0.0647955	-1.61861
PF3D7_1149500	Pf3D7_11_v3	1991359	1994018	-	2660	-0.65301	-1.06621	-0.239807	8.00743	-3.20351	0.00281448	0.0647955	-1.92106
PF3D7_0631600	Pf3D7_06_v3	1323294	1324435	+	1142	-1.23421	-2.01581	-0.452611	2.55878	-3.20092	0.00283428	0.0648909	-1.63003
PF3D7_1414500	Pf3D7_14_v3	578369	587529	-	9161	-0.635632	-1.03862	-0.232644	7.98359	-3.1973	0.00286208	0.0651673	-1.95867
PF3D7_0418300	Pf3D7_04_v3	819362	822340	-	2979	0.609932	0.221848	0.998016	10.4701	3.18585	0.00295192	0.0661197	-2.02886
PF3D7_0511000	Pf3D7_05_v3	467585	468100	-	516	-0.537571	-0.879716	-0.195425	8.11967	-3.18489	0.00295959	0.0661197	-1.98125
PF3D7_1244300	Pf3D7_12_v3	1857849	1858090	+	242	-1.94534	-3.1811	-0.709589	2.56789	-3.19852	0.00297464	0.0661197	-1.66106
PF3D7_1305400	Pf3D7_13_v3	268785	270737	-	1953	0.560869	0.203579	0.91816	5.30929	3.18207	0.00298215	0.0661197	-1.81642
PF3D7_0317500	Pf3D7_03_v3	716523	721831	-	5309	0.586863	0.212772	0.960954	7.1146	3.18002	0.0029987	0.0661197	-1.95524
PF3D7_1304300	Pf3D7_13_v3	231083	231724	+	642	1.47728	0.535523	2.41904	0.551559	3.17975	0.00300082	0.0661197	-1.68478
PF3D7_0201800	Pf3D7_02_v3	86832	88791	-	1960	-0.527271	-0.863596	-0.190946	9.43721	-3.17793	0.00301559	0.0661197	-2.03972
PF3D7_0319600	Pf3D7_03_v3	817913	818695	+	783	-0.441889	-0.724459	-0.159319	8.33565	-3.16998	0.00308082	0.0671944	-2.03892
PF3D7_1035800	Pf3D7_10_v3	1420533	1422671	+	2139	-1.29318	-2.11625	-0.470101	9.46855	-3.20149	0.0031039	0.0672443	-2.00083
PF3D7_1309400	Pf3D7_13_v3	431892	435875	+	3984	-0.750456	-1.23097	-0.269938	5.75667	-3.16581	0.00311556	0.0672443	-1.87984
PF3D7_0935900	Pf3D7_09_v3	1420483	1422807	-	2325	-0.761938	-1.24974	-0.274135	13.7441	-3.16852	0.00313207	0.0672502	-2.06526
PF3D7_0829100	Pf3D7_08_v3	1252349	1253796	+	1448	-0.520718	-0.854717	-0.186719	7.05967	-3.16029	0.00316216	0.0675463	-2.00021
PF3D7_1133000	Pf3D7_11_v3	1275574	1275663	+	90	1.30983	0.468991	2.15067	0.955278	3.15771	0.00318417	0.0676678	-1.72764
PF3D7_1015800	Pf3D7_10_v3	633682	635286	+	1605	1.19715	0.427075	1.96723	0.318479	3.15126	0.00323976	0.0679767	-1.7504
PF3D7_0205400	Pf3D7_02_v3	223478	224851	+	1374	0.446439	0.159043	0.733835	6.17863	3.14885	0.00326084	0.0679767	-1.96313
PF3D7_1240400	Pf3D7_12_v3	1704512	1712490	+	7979	-0.935881	-1.53857	-0.333188	4.8274	-3.1477	0.00327084	0.0679767	-1.85298
PF3D7_1468100	Pf3D7_14_v3	2786308	2794323	-	8016	-0.557526	-0.916716	-0.198335	10.2058	-3.14637	0.00328258	0.0679767	-2.12676
PF3D7_0420000	Pf3D7_04_v3	894612	904724	-	10113	-0.523676	-0.861147	-0.186205	9.31138	-3.14554	0.00328986	0.0679767	-2.11852
PF3D7_1472300	Pf3D7_14_v3	2954108	2957108	+	3001	1.04985	0.37312	1.72657	4.45105	3.14472	0.00329713	0.0679767	-1.83877
PF3D7_0509800	Pf3D7_05_v3	410268	415308	+	5041	-0.38457	-0.632753	-0.136387	8.25353	-3.14103	0.00332987	0.0680237	-2.10742
PF3D7_1200200	Pf3D7_12_v3	26321	27687	-	1367	-1.84535	-3.03635	-0.654348	-0.251562	-3.14077	0.00333224	0.0680237	-1.80003
PF3D7_1140200	Pf3D7_11_v3	1601257	1603078	-	1822	-1.16037	-1.90964	-0.4111	3.8201	-3.14002	0.00335278	0.0681075	-1.82286
PF3D7_1457100	Pf3D7_14_v3	2340784	2343027	+	2244	-0.894543	-1.47264	-0.31645	6.62856	-3.13874	0.00338774	0.0684818	-2.00713
PF3D7_1102600	Pf3D7_11_v3	123818	124736	-	919	1.46105	0.515094	2.407	2.3168	3.13214	0.00343383	0.0690766	-1.78995
PF3D7_0705600	Pf3D7_07_v3	281035	284433	-	3399	0.832746	0.292541	1.37295	3.9883	3.12481	0.0034777	0.0696213	-1.85337
PF3D7_1460500	Pf3D7_14_v3	2466091	2470989	+	4899	1.01629	0.356631	1.67594	2.43098	3.12298	0.00349478	0.0696267	-1.80562
PF3D7_0101000	Pf3D7_01_v3	65817	66989	-	1173	-2.24646	-3.70738	-0.78555	-1.07329	-3.11929	0.00357185	0.0705841	-1.88586
PF3D7_1019300	Pf3D7_10_v3	774929	780487	-	5559	0.841599	0.293797	1.3894	4.36931	3.11423	0.00357735	0.0705841	-1.89941
PF3D7_0609700	Pf3D7_06_v3	413652	419781	+	6130	-0.563132	-0.930079	-0.196185	9.55218	-3.11084	0.00360995	0.0705841	-2.20441
PF3D7_1301400	Pf3D7_13_v3	82718	84018	+	1301	-0.890866	-1.47068	-0.311048	8.05273	-3.11829	0.00361096	0.0705841	-2.12277
PF3D7_0915500	Pf3D7_09_v3	657418	659412	+	1995	1.31982	0.459171	2.18047	0.0438848	3.10855	0.00363203	0.0706627	-1.84887
PF3D7_1451100	Pf3D7_14_v3	2090902	2093400	+	2499	-0.64787	-1.07083	-0.224909	12.5591	-3.10496	0.00366694	0.0707006	-2.22432
PF3D7_0913100	Pf3D7_09_v3	571031	573349	-	2319	1.16884	0.405098	1.93258	-0.164131	3.10227	0.00369342	0.0707006	-1.86775
PF3D7_0808700	Pf3D7_08_v3	440408	448062	+	7655	-0.981345	-1.6226	-0.340091	4.54713	-3.10214	0.00369467	0.0707006	-1.9479
PF3D7_0817100	Pf3D7_08_v3	774299	776791	+	2493	1.04281	0.361172	1.72445	0.0696294	3.10114	0.00370454	0.0707006	-1.86608
PF3D7_0713500	Pf3D7_07_v3	614385	617249	+	2865	0.924879	0.320036	1.52972	4.31356	3.09965	0.00371929	0.0707006	-1.93452
PF3D7_1308300	Pf3D7_13_v3	372260	372646	+	387	0.444045	0.15292	0.73517	7.95769	3.09184	0.00379738	0.0718554	-2.21522
PF3D7_0524800	Pf3D7_05_v3	1021408	1024307	-	2900	0.882205	0.302973	1.46144	3.24678	3.08735	0.003843	0.0722401	-1.91208
PF3D7_1309100	Pf3D7_13_v3	418820	420121	+	1302	-0.72246	-1.19695	-0.247965	8.83238	-3.08841	0.00387288	0.0722401	-2.26001
PF3D7_1231600	Pf3D7_12_v3	1301098	1304604	-	3507	-0.705611	-1.16939	-0.241835	6.28836	-3.08409	0.00387652	0.0722401	-2.13396
PF3D7_1324200	Pf3D7_13_v3	1000100	1001882	-	1783	-0.797213	-1.32115	-0.27328	7.14454	-3.08608	0.00389051	0.0722401	-2.18532
PF3D7_0304900	Pf3D7_03_v3	231793	232305	-	513	0.800819	0.273727	1.32791	5.0845	3.07977	0.00392132	0.0722401	-2.02987
PF3D7_1137300	Pf3D7_11_v3	1466197	1468266	-	2070	0.449911	0.153774	0.746047	7.35048	3.07967	0.0039223	0.0722401	-2.21164
PF3D7_0712300	Pf3D7_07_v3	542906	550520	-	7615	-1.22285	-2.02844	-0.417255	3.7521	-3.079	0.00397056	0.0725233	-1.96688
PF3D7_1362300	Pf3D7_13_v3	2493143	2493712	+	570	0.781586	0.266333	1.29684	3.66798	3.07487	0.00397268	0.0725233	-1.95661
PF3D7_1215900	Pf3D7_12_v3	641552	643519	+	1968	0.742521	0.251941	1.2331	4.80633	3.06809	0.00404471	0.0735144	-2.04876
PF3D7_0932900	Pf3D7_09_v3	1309467	1309943	-	477	0.939464	0.318094	1.56083	2.10262	3.06478	0.00408037	0.0737113	-1.93296
PF3D7_0216400	Pf3D7_02_v3	675431	677599	+	2169	0.789303	0.267082	1.31152	0.530043	3.06379	0.00409112	0.0737113	-1.9365
PF3D7_1326700	Pf3D7_13_v3	1125280	1126908	+	1629	1.33592	0.45102	2.22081	3.63433	3.0632	0.00416036	0.0746343	-1.99376
PF3D7_0907900	Pf3D7_09_v3	367865	368789	-	925	-1.47995	-2.4601	-0.499792	3.65632	-3.06685	0.00418835	0.0748126	-2.00265
PF3D7_1434300	Pf3D7_14_v3	1372903	1374597	+	1695	-0.408097	-0.679349	-0.136845	8.74562	-3.04972	0.00424641	0.0755242	-2.34499
PF3D7_1462800	Pf3D7_14_v3	2559098	2560347	+	1250	-0.693195	-1.15407	-0.232325	13.0812	-3.05042	0.00427123	0.0756408	-2.35701
PF3D7_1122300	Pf3D7_11_v3	846929	848014	+	1086	0.943855	0.315207	1.5725	3.80913	3.04346	0.0043173	0.0757508	-2.04294
PF3D7_0200100	Pf3D7_02_v3	25232	31168	+	5937	-1.29906	-2.16372	-0.434412	3.96324	-3.04872	0.00432809	0.0757508	-2.04019
PF3D7_1233100	Pf3D7_12_v3	1359169	1359576	+	408	-0.794303	-1.32378	-0.264827	4.06826	-3.04095	0.004346	0.0757508	-2.04749
PF3D7_1253100	Pf3D7_12_v3	2171342	2172349	+	1008	0.613585	0.204334	1.02283	6.99183	3.03917	0.0043665	0.0757508	-2.28893
PF3D7_1122900	Pf3D7_11_v3	878969	895273	+	16305	-1.08592	-1.81038	-0.361472	1.41136	-3.0385	0.00437424	0.0757508	-1.98722
PF3D7_0108500	Pf3D7_01_v3	349170	349709	+	540	-0.874503	-1.4569	-0.292105	10.1634	-3.05068	0.00438711	0.0757508	-2.37441
PF3D7_0709600	Pf3D7_07_v3	429857	433758	-	3902	-0.488617	-0.814935	-0.162299	7.33732	-3.03527	0.00441174	0.07586	-2.31893
PF3D7_1133700	Pf3D7_11_v3	1302173	1305987	+	3815	-0.679622	-1.13394	-0.225306	10.0329	-3.03368	0.00446022	0.0760419	-2.40496
PF3D7_1251400	Pf3D7_12_v3	2097436	2098845	-	1410	1.03511	0.342809	1.72742	1.65658	3.03082	0.00446376	0.0760419	-2.00305
PF3D7_1244800	Pf3D7_12_v3	1873194	1875287	-	2094	-0.452244	-0.754828	-0.149659	7.56697	-3.02967	0.00447737	0.0760419	-2.34938
PF3D7_0833500	Pf3D7_08_v3	1435794	1443449	-	7656	-0.977515	-1.63331	-0.32172	4.3397	-3.02152	0.0045746	0.076809	-2.11846
PF3D7_0415300	Pf3D7_04_v3	681810	685968	+	4159	-0.547209	-0.914448	-0.179969	8.62718	-3.02046	0.00458738	0.076809	-2.41203
PF3D7_1404900	Pf3D7_14_v3	170000	170893	+	894	0.40466	0.133033	0.676287	8.3384	3.01986	0.00459459	0.076809	-2.40321
PF3D7_0712000	Pf3D7_07_v3	527338	535131	-	7794	-1.57206	-2.62605	-0.518064	3.23625	-3.02876	0.00460959	0.076809	-2.05634
PF3D7_0703200	Pf3D7_07_v3	122513	127135	-	4623	-0.955213	-1.59704	-0.313387	4.50778	-3.01684	0.00463126	0.076809	-2.14853
PF3D7_1023000	Pf3D7_10_v3	961066	962307	-	1242	0.837515	0.274552	1.40048	1.33744	3.01566	0.00464572	0.076809	-2.03437
PF3D7_1347500	Pf3D7_13_v3	1897983	1899362	-	1380	-0.471665	-0.788767	-0.154564	12.0537	-3.01512	0.00465228	0.076809	-2.44693
PF3D7_1214600	Pf3D7_12_v3	613561	614574	-	1014	-0.563263	-0.94239	-0.184135	4.76579	-3.01159	0.00469574	0.0770608	-2.173
PF3D7_0923100	Pf3D7_09_v3	941830	942498	-	669	1.11304	0.36316	1.86292	1.3021	3.00877	0.00473067	0.0770608	-2.04905
PF3D7_0613600	Pf3D7_06_v3	554457	558228	+	3772	1.23623	0.403326	2.06914	0.0528422	3.00866	0.00473198	0.0770608	-2.05738
PF3D7_0716000	Pf3D7_07_v3	703207	706584	+	3378	-0.489614	-0.819577	-0.159651	8.56768	-3.00787	0.00474192	0.0770608	-2.44076
PF3D7_0625400	Pf3D7_06_v3	1032536	1033774	-	1239	0.554008	0.180333	0.927683	7.77804	3.00533	0.00477368	0.077274	-2.40941
PF3D7_1025500	Pf3D7_10_v3	1067652	1086992	-	19341	-1.10848	-1.85792	-0.359033	0.449874	-2.99818	0.00486413	0.0780925	-2.07493
PF3D7_1030100	Pf3D7_10_v3	1224519	1229092	-	4574	-0.406234	-0.680992	-0.131476	8.7591	-2.99707	0.00487837	0.0780925	-2.47143
PF3D7_0528100	Pf3D7_05_v3	1157840	1161553	-	3714	-0.376961	-0.631935	-0.121986	9.36951	-2.99688	0.00488078	0.0780925	-2.48363
PF3D7_0724000	Pf3D7_07_v3	1006335	1012145	+	5811	0.875089	0.282534	1.46764	2.24058	2.9936	0.00492296	0.0783133	-2.09236
PF3D7_0527500	Pf3D7_05_v3	1143618	1145359	+	1742	-0.398177	-0.66793	-0.128424	9.58648	-2.99213	0.00494196	0.0783133	-2.49784
PF3D7_1250800	Pf3D7_12_v3	2077718	2082887	+	5170	-0.475298	-0.797376	-0.153221	6.85201	-2.99141	0.00495127	0.0783133	-2.39587
PF3D7_1446300	Pf3D7_14_v3	1898351	1901926	+	3576	1.12948	0.36334	1.89561	4.06599	2.99026	0.00501135	0.0789622	-2.18735
PF3D7_1011800	Pf3D7_10_v3	455398	458817	+	3420	-0.579451	-0.973047	-0.185856	10.6242	-2.98426	0.0050449	0.0791896	-2.5244
PF3D7_1302900	Pf3D7_13_v3	154992	157394	+	2403	1.02499	0.327755	1.72223	3.53674	2.97995	0.00510214	0.0797859	-2.17267
PF3D7_1208600	Pf3D7_12_v3	402300	402527	+	228	-0.699711	-1.17623	-0.223191	3.75705	-2.97651	0.00514836	0.0800023	-2.20201
PF3D7_1309600	Pf3D7_13_v3	438510	439376	+	867	0.726886	0.231782	1.22199	4.30902	2.97604	0.00515459	0.0800023	-2.22264
PF3D7_1458000	Pf3D7_14_v3	2387786	2389495	+	1710	0.338818	0.107844	0.569793	8.19644	2.97354	0.00518852	0.0800546	-2.50617
PF3D7_0201600	Pf3D7_02_v3	77251	78808	-	1558	-0.648596	-1.09116	-0.206032	9.14973	-2.97076	0.00522626	0.0800546	-2.52739
PF3D7_0907700	Pf3D7_09_v3	364069	364908	-	840	0.415347	0.131886	0.698808	7.92942	2.97021	0.00523385	0.0800546	-2.50587
PF3D7_1366500	Pf3D7_13_v3	2661573	2662022	+	450	1.09044	0.345805	1.83507	0.729594	2.96844	0.00525807	0.0800546	-2.13594
PF3D7_0801700	Pf3D7_08_v3	112299	117877	+	5579	-0.589099	-0.991689	-0.186508	6.1293	-2.96616	0.00528956	0.0800546	-2.40189
PF3D7_1235300	Pf3D7_12_v3	1470713	1475701	+	4989	-0.568037	-0.956237	-0.179836	9.29243	-2.96613	0.00528998	0.0800546	-2.55312
PF3D7_1124100	Pf3D7_11_v3	951382	956343	-	4962	-0.411402	-0.69287	-0.129933	8.01429	-2.96283	0.00533574	0.0800546	-2.53177
PF3D7_0804700	Pf3D7_08_v3	271417	277413	-	5997	-0.572764	-0.964691	-0.180836	5.75477	-2.96237	0.00534207	0.0800546	-2.37625
PF3D7_1350100	Pf3D7_13_v3	2005962	2007950	-	1989	-0.430105	-0.724421	-0.135788	9.20644	-2.9623	0.00534302	0.0800546	-2.56522
PF3D7_0621300	Pf3D7_06_v3	873809	876190	+	2382	0.442704	0.139576	0.745832	7.59228	2.96044	0.00536903	0.0800546	-2.5121
PF3D7_0211800	Pf3D7_02_v3	475242	477074	+	1833	-0.642953	-1.08323	-0.202681	9.28317	-2.9605	0.00537484	0.0800546	-2.56864
PF3D7_0719900	Pf3D7_07_v3	865927	876132	+	10206	-0.416502	-0.701831	-0.131172	7.72363	-2.95897	0.00538977	0.0800546	-2.52731
PF3D7_0502500	Pf3D7_05_v3	114149	115933	+	1785	1.61056	0.506511	2.71461	0.200726	2.95705	0.0054168	0.0801686	-2.1624
PF3D7_1466300	Pf3D7_14_v3	2709418	2713192	+	3775	-0.392393	-0.661638	-0.123149	9.3662	-2.95423	0.00545672	0.080472	-2.58723
PF3D7_0826900	Pf3D7_08_v3	1164655	1167205	+	2551	0.986515	0.308333	1.6647	3.07788	2.94868	0.00553629	0.0813559	-2.21262
PF3D7_1239800	Pf3D7_12_v3	1660451	1677754	+	17304	-1.10637	-1.8683	-0.344438	3.68591	-2.94421	0.00562178	0.0822764	-2.27138
PF3D7_0528800	Pf3D7_05_v3	1180425	1182038	-	1614	0.475742	0.14791	0.803575	6.07279	2.94164	0.00563864	0.0822764	-2.44778
PF3D7_1019100	Pf3D7_10_v3	766168	771954	-	5787	-1.39226	-2.35246	-0.432061	0.749317	-2.9392	0.00567457	0.0823188	-2.19672
PF3D7_0404300	Pf3D7_04_v3	234014	237013	-	3000	-0.853399	-1.44135	-0.265449	7.53348	-2.94656	0.00568127	0.0823188	-2.55283
PF3D7_1355200	Pf3D7_13_v3	2191058	2194111	-	3054	1.63002	0.505293	2.75474	0.535891	2.93888	0.00570945	0.0824389	-2.20128
PF3D7_1424500	Pf3D7_14_v3	979464	979605	+	142	-0.825224	-1.39625	-0.254203	3.58993	-2.92947	0.00581983	0.0837408	-2.26929
PF3D7_1338600	Pf3D7_13_v3	1556659	1559734	-	3076	1.26692	0.389682	2.14416	0.0385366	2.92753	0.00584927	0.0838733	-2.2241
PF3D7_1366000	Pf3D7_13_v3	2635213	2635488	+	276	1.1175	0.342661	1.89233	2.20221	2.92352	0.00591035	0.0844569	-2.24503
PF3D7_1210300	Pf3D7_12_v3	465115	465744	+	630	0.713134	0.217969	1.2083	3.55386	2.91938	0.00597425	0.0850767	-2.30583
PF3D7_1228900	Pf3D7_12_v3	1180670	1185483	-	4814	-0.606645	-1.0284	-0.184894	6.43387	-2.91573	0.00603098	0.0855903	-2.54343
PF3D7_0115200	Pf3D7_01_v3	591849	593187	+	1339	-2.05323	-3.48133	-0.625143	-0.690521	-2.91676	0.0060806	0.0859281	-2.27331
PF3D7_0412900	Pf3D7_04_v3	576810	584668	-	7859	-1.18894	-2.01681	-0.361076	2.61108	-2.91119	0.0061024	0.0859281	-2.28088
PF3D7_0311700	Pf3D7_03_v3	502698	505848	+	3151	-1.4589	-2.47506	-0.442739	0.983257	-2.91026	0.00611698	0.0859281	-2.25761
PF3D7_1353500	Pf3D7_13_v3	2144125	2145105	+	981	0.778144	0.235484	1.3208	3.02996	2.90671	0.00617355	0.0861931	-2.31049
PF3D7_1102700	Pf3D7_11_v3	128789	129064	+	276	-0.586867	-0.996373	-0.177361	10.4747	-2.90502	0.00620057	0.0861931	-2.71203
PF3D7_0411900	Pf3D7_04_v3	528192	534485	-	6294	-0.913626	-1.55116	-0.276097	1.93437	-2.90495	0.00620176	0.0861931	-2.28476
PF3D7_1306400	Pf3D7_13_v3	297178	298359	-	1182	-0.465742	-0.790857	-0.140626	7.24726	-2.90387	0.00621905	0.0861931	-2.61977
mal_rna_17:rRNA	M76611	5577	5771	-	195	-1.26386	-2.14745	-0.380259	4.22295	-2.9029	0.00633478	0.0872341	-2.36759
PF3D7_1037900	Pf3D7_10_v3	1502955	1504322	-	1368	1.0249	0.307674	1.74213	2.13568	2.89664	0.00633626	0.0872341	-2.305
PF3D7_0915100	Pf3D7_09_v3	643232	644043	-	812	-0.530993	-0.903553	-0.158433	6.54262	-2.8891	0.00646088	0.0886552	-2.61265
PF3D7_1365000	Pf3D7_13_v3	2608698	2609744	+	1047	-0.839475	-1.42916	-0.249793	3.81509	-2.88575	0.00651687	0.0890542	-2.38257
PF3D7_0323000	Pf3D7_03_v3	968675	969202	-	528	-0.900665	-1.53354	-0.267791	4.26937	-2.8848	0.00653293	0.0890542	-2.4512
PF3D7_1303100	Pf3D7_13_v3	159024	159915	+	892	-0.764347	-1.30243	-0.226261	3.65071	-2.87944	0.00662375	0.0894505	-2.42471
PF3D7_1142400	Pf3D7_11_v3	1702089	1703642	-	1554	0.592729	0.175293	1.01017	5.9699	2.8783	0.00664327	0.0894505	-2.59509
PF3D7_0501400	Pf3D7_05_v3	74509	79842	+	5334	-1.0451	-1.7787	-0.311505	10.9978	-2.90132	0.00665497	0.0894505	-2.74976
PF3D7_0625600	Pf3D7_06_v3	1039655	1041550	+	1896	0.84039	0.24837	1.43241	5.61482	2.87821	0.00666639	0.0894505	-2.55752
PF3D7_0523700	Pf3D7_05_v3	980754	985354	-	4601	1.30798	0.385942	2.23003	0.919984	2.87555	0.00669041	0.0894505	-2.33012
PF3D7_0613900	Pf3D7_06_v3	579435	585896	-	6462	1.19032	0.350673	2.02997	0.943156	2.87367	0.00672293	0.0894505	-2.33344
PF3D7_1436500	Pf3D7_14_v3	1488706	1490001	+	1296	1.05355	0.310242	1.79685	0.183073	2.87314	0.00673211	0.0894505	-2.33601
PF3D7_0601600	Pf3D7_06_v3	68833	69693	-	861	1.22661	0.361067	2.09215	1.03534	2.87268	0.00674002	0.0894505	-2.33641
PF3D7_0913200	Pf3D7_09_v3	575679	576509	+	831	-0.502822	-0.85784	-0.147804	8.86569	-2.87101	0.00676916	0.0894505	-2.77425
PF3D7_0618200	Pf3D7_06_v3	764667	765492	-	826	-0.533134	-0.909619	-0.156649	7.01509	-2.87051	0.00677786	0.0894505	-2.69357
PF3D7_0703700	Pf3D7_07_v3	146645	147394	-	750	0.494781	0.145059	0.844503	7.57857	2.86787	0.00682391	0.0897724	-2.72636
PF3D7_1360100	Pf3D7_13_v3	2405249	2406217	-	969	-0.524005	-0.894827	-0.153183	5.58224	-2.86444	0.00688438	0.0900379	-2.57721
PF3D7_1426000	Pf3D7_14_v3	1016133	1016618	-	486	0.490459	0.143261	0.837657	8.62738	2.86348	0.00690131	0.0900379	-2.78253
PF3D7_1108600	Pf3D7_11_v3	369675	370706	-	1032	-0.676995	-1.15619	-0.197805	9.22681	-2.86569	0.0069198	0.0900379	-2.78845
PF3D7_0931400	Pf3D7_09_v3	1263347	1264830	+	1484	-0.845394	-1.4442	-0.246586	3.54657	-2.86181	0.00693101	0.0900379	-2.42652
PF3D7_0202500	Pf3D7_02_v3	127994	128314	+	321	-0.662768	-1.13255	-0.192988	12.1392	-2.86167	0.00699144	0.0903738	-2.81503
PF3D7_0903100	Pf3D7_09_v3	130140	130937	-	798	0.694617	0.201938	1.1873	4.69961	2.85793	0.00700048	0.0903738	-2.51847
PF3D7_1229600	Pf3D7_12_v3	1214043	1217715	-	3673	-1.01521	-1.73612	-0.294294	1.45151	-2.85457	0.00706101	0.0904673	-2.37706
PF3D7_0826100	Pf3D7_08_v3	1113369	1139144	-	25776	-0.52632	-0.900216	-0.152424	10.275	-2.85344	0.00708156	0.0904673	-2.83307
PF3D7_1247400	Pf3D7_12_v3	1955124	1956038	-	915	-0.628035	-1.07432	-0.181753	6.23664	-2.85262	0.0070964	0.0904673	-2.67019
PF3D7_0218700	Pf3D7_02_v3	763491	765191	-	1701	-0.605995	-1.03669	-0.175299	7.12279	-2.85212	0.00710559	0.0904673	-2.73167
PF3D7_1027300	Pf3D7_10_v3	1140589	1142602	-	2014	-0.763265	-1.30537	-0.221157	8.4686	-2.8575	0.00711688	0.0904673	-2.79166
PF3D7_0528000	Pf3D7_05_v3	1156205	1156579	-	375	0.784471	0.226237	1.34271	3.6751	2.84859	0.0071701	0.090817	-2.46785
PF3D7_0612700	Pf3D7_06_v3	525987	527030	-	1044	0.818604	0.235765	1.40144	1.99319	2.84705	0.00719848	0.090817	-2.40284
PF3D7_1417700	Pf3D7_14_v3	750330	751684	+	1355	-0.593434	-1.01605	-0.170821	4.82764	-2.84642	0.00721014	0.090817	-2.56017
PF3D7_0416000	Pf3D7_04_v3	701526	704162	-	2637	-0.690878	-1.18312	-0.198635	6.29269	-2.84506	0.00723528	0.0908576	-2.69216
PF3D7_0905300	Pf3D7_09_v3	251353	269709	-	18357	-0.895961	-1.53674	-0.255176	2.70947	-2.83431	0.00743713	0.0925815	-2.46331
PF3D7_1423200	Pf3D7_14_v3	933059	935357	+	2299	-0.587809	-1.00832	-0.167294	5.85276	-2.83351	0.00745234	0.0925815	-2.68714
PF3D7_0303400	Pf3D7_03_v3	178420	181127	+	2708	0.999813	0.284428	1.7152	1.35419	2.83301	0.00746173	0.0925815	-2.42158
PF3D7_1111000	Pf3D7_11_v3	434802	436541	+	1740	0.563577	0.160326	0.966829	5.39143	2.833	0.00746193	0.0925815	-2.63874
PF3D7_1002300	Pf3D7_10_v3	117242	118534	+	1293	0.866668	0.245189	1.48815	1.3473	2.8268	0.00758103	0.092911	-2.4356
PF3D7_1322100	Pf3D7_13_v3	920971	929449	+	8479	-0.527724	-0.906193	-0.149256	9.38529	-2.82649	0.0075871	0.092911	-2.87708
PF3D7_0523300	Pf3D7_05_v3	970266	970962	-	697	1.00078	0.282987	1.71858	0.699829	2.82624	0.00759204	0.092911	-2.43027
PF3D7_1341100	Pf3D7_13_v3	1632602	1632709	-	108	-1.10153	-1.89168	-0.311378	3.01658	-2.8259	0.00759865	0.092911	-2.47415
PF3D7_1373500	Pf3D7_13_v3	2884786	2892340	-	7555	-0.78147	-1.34205	-0.220885	4.44955	-2.8258	0.00760059	0.092911	-2.56802
PF3D7_1225200	Pf3D7_12_v3	1024455	1028018	-	3564	0.382213	0.107814	0.656612	6.89268	2.82353	0.00764458	0.093174	-2.78915
PF3D7_0506700	Pf3D7_05_v3	280886	283345	+	2460	-0.56242	-0.96742	-0.157421	4.98173	-2.81499	0.00781303	0.0949478	-2.65608
PF3D7_1126100	Pf3D7_11_v3	1018366	1022495	-	4130	0.857721	0.239168	1.47627	1.59997	2.81086	0.00789564	0.0956712	-2.47305
PF3D7_0607000	Pf3D7_06_v3	293864	296797	+	2934	-0.446599	-0.769092	-0.124107	10.481	-2.80717	0.00797011	0.0961425	-2.9421
PF3D7_0614200	Pf3D7_06_v3	593172	595904	-	2733	0.813183	0.225867	1.4005	3.91425	2.80663	0.00798094	0.0961425	-2.57806
PF3D7_0808600	Pf3D7_08_v3	431165	439051	+	7887	-0.842388	-1.45147	-0.233301	4.35269	-2.80351	0.00804456	0.096628	-2.61818
PF3D7_0717400	Pf3D7_07_v3	751877	754132	+	2256	-0.410866	-0.708101	-0.113632	7.62142	-2.80202	0.00807514	0.096715	-2.88243
PF3D7_1431600	Pf3D7_14_v3	1244018	1245406	+	1389	1.11756	0.307964	1.92716	1.15638	2.79816	0.00815486	0.0973882	-2.49209
PF3D7_0400200	Pf3D7_04_v3	38955	40154	+	1200	-1.09447	-1.88985	-0.299091	2.99186	-2.78933	0.00833972	0.0986141	-2.55912
PF3D7_1459300	Pf3D7_14_v3	2432177	2432746	+	570	0.802965	0.21937	1.38656	1.80338	2.78904	0.00834584	0.0986141	-2.52642
PF3D7_0608700	Pf3D7_06_v3	358391	360203	+	1813	-0.361885	-0.624915	-0.0988561	9.10813	-2.78892	0.00834824	0.0986141	-2.97021
PF3D7_1450300	Pf3D7_14_v3	2056641	2059238	+	2598	0.765575	0.20909	1.32206	5.17485	2.78871	0.00835269	0.0986141	-2.73643
PF3D7_1412700	Pf3D7_14_v3	512363	516022	+	3660	-0.56914	-0.983166	-0.155114	5.93541	-2.78652	0.00839936	0.0988834	-2.79391
PF3D7_0707900	Pf3D7_07_v3	366929	367708	+	780	-0.414251	-0.715913	-0.112589	7.55285	-2.78363	0.00846096	0.0989673	-2.92121
PF3D7_1439100	Pf3D7_14_v3	1580750	1588857	+	8108	-0.57423	-0.992669	-0.155791	6.5116	-2.78178	0.00850074	0.0989673	-2.85674
PF3D7_1414100	Pf3D7_14_v3	560093	562324	+	2232	0.54782	0.148547	0.947094	6.99202	2.78123	0.00851258	0.0989673	-2.89112
PF3D7_1447200	Pf3D7_14_v3	1933985	1935775	+	1791	-0.428644	-0.741078	-0.11621	7.81896	-2.78105	0.00851657	0.0989673	-2.94403
PF3D7_1244100	Pf3D7_12_v3	1847677	1852156	+	4480	-0.481727	-0.832908	-0.130547	5.91195	-2.78062	0.0085259	0.0989673	-2.80943
PF3D7_1232200	Pf3D7_12_v3	1333134	1334896	+	1763	-0.941152	-1.62807	-0.254238	0.865099	-2.77733	0.00859724	0.0995166	-2.53252
PF3D7_1018300	Pf3D7_10_v3	729809	732856	-	3048	0.588303	0.157089	1.01952	7.54369	2.76553	0.00885763	0.102245	-2.96234
PF3D7_1018500	Pf3D7_10_v3	735921	736813	-	893	-0.499237	-0.865574	-0.132901	6.60084	-2.76246	0.00892642	0.102556	-2.89961
PF3D7_0707800	Pf3D7_07_v3	362005	365779	+	3775	0.678553	0.180575	1.17653	2.21922	2.76213	0.00893403	0.102556	-2.58496
PF3D7_1106300	Pf3D7_11_v3	263604	266570	-	2967	-0.856245	-1.48515	-0.227338	4.23721	-2.75982	0.00898609	0.102868	-2.733
PF3D7_1413200	Pf3D7_14_v3	530135	531739	-	1605	-1.33294	-2.31427	-0.3516	-0.291486	-2.75335	0.00913403	0.104274	-2.57655
PF3D7_0202400	Pf3D7_02_v3	120524	124102	+	3579	-1.09065	-1.89381	-0.287495	4.20014	-2.7549	0.00918191	0.104532	-2.71964
PF3D7_0726600	Pf3D7_07_v3	1140479	1142754	+	2276	1.36479	0.358033	2.37154	0.261186	2.74796	0.00925877	0.105119	-2.58682
PF3D7_0819100	Pf3D7_08_v3	869562	870574	+	1013	0.477023	0.124698	0.829348	5.5508	2.74451	0.00933958	0.105325	-2.85277
PF3D7_0404800	Pf3D7_04_v3	264305	266170	-	1866	1.41587	0.370529	2.46121	1.91253	2.74738	0.00934065	0.105325	-2.61414
PF3D7_1434500	Pf3D7_14_v3	1378348	1402665	-	24318	-0.4463	-0.776003	-0.116597	8.67835	-2.74393	0.00935322	0.105325	-3.06255
PF3D7_1113200	Pf3D7_11_v3	517311	517985	+	675	0.59607	0.155265	1.03687	5.22155	2.74107	0.00942073	0.105798	-2.82573
PF3D7_0505000	Pf3D7_05_v3	209062	218189	-	9128	-0.418742	-0.728636	-0.108849	6.86603	-2.73908	0.0094681	0.106043	-2.98668
PF3D7_0902100	Pf3D7_09_v3	93830	95613	-	1784	1.30064	0.337587	2.26369	0.17225	2.73764	0.0095024	0.106125	-2.60743
PF3D7_0102500	Pf3D7_01_v3	110750	115799	-	5050	1.31883	0.341946	2.29572	-0.0885888	2.73663	0.00952667	0.106125	-2.60978
PF3D7_1336700	Pf3D7_13_v3	1482361	1482837	-	477	0.618554	0.159863	1.07724	7.54879	2.73355	0.00960058	0.106407	-3.03017
PF3D7_0817500	Pf3D7_08_v3	798777	800205	+	1429	-0.594567	-1.03555	-0.153585	7.94692	-2.73306	0.00961236	0.106407	-3.06097
PF3D7_0409900	Pf3D7_04_v3	461991	463957	-	1967	0.840427	0.216899	1.46396	2.84595	2.73221	0.00963301	0.106407	-2.6721
PF3D7_0400400	Pf3D7_04_v3	45555	56860	-	11306	-0.871636	-1.51853	-0.224742	4.12524	-2.73131	0.00965469	0.106407	-2.75138
PF3D7_1353300	Pf3D7_13_v3	2132068	2138583	-	6516	-0.506334	-0.882762	-0.129905	4.31868	-2.72662	0.00976918	0.107383	-2.78808
PF3D7_1132300	Pf3D7_11_v3	1253073	1253894	+	822	0.802189	0.205226	1.39915	2.43667	2.72395	0.00983469	0.107817	-2.67676
PF3D7_1127000	Pf3D7_11_v3	1056198	1058054	-	1857	-0.542382	-0.946691	-0.138073	7.00376	-2.71933	0.00994932	0.108668	-3.02851
PF3D7_0827800	Pf3D7_08_v3	1198858	1206057	+	7200	-0.541298	-0.944922	-0.137673	7.80843	-2.71849	0.00997008	0.108668	-3.08949
PF3D7_1427500	Pf3D7_14_v3	1081773	1084208	+	2436	0.914666	0.232194	1.59714	0.648473	2.71673	0.0100141	0.108668	-2.65257
PF3D7_1438500	Pf3D7_14_v3	1557527	1560157	-	2631	0.502217	0.127312	0.877122	6.19654	2.71544	0.0100468	0.108668	-2.98153
PF3D7_0821600	Pf3D7_08_v3	969690	971714	+	2025	0.489749	0.124095	0.855403	6.67632	2.71502	0.0100572	0.108668	-3.0237
PF3D7_1027500	Pf3D7_10_v3	1147866	1148213	+	348	0.908381	0.230017	1.58674	0.682855	2.71441	0.0100726	0.108668	-2.65718
PF3D7_0605100	Pf3D7_06_v3	217240	219507	+	2268	0.813339	0.206076	1.4206	6.73264	2.71826	0.0101081	0.108668	-3.02207
PF3D7_0518500	Pf3D7_05_v3	763532	766903	-	3372	-0.441489	-0.771423	-0.111555	8.25793	-2.71245	0.0101221	0.108668	-3.12021
PF3D7_0324800	Pf3D7_03_v3	1027571	1028929	+	1359	-1.68127	-2.93816	-0.424376	-0.342226	-2.71217	0.0101565	0.108725	-2.66114
PF3D7_0320300	Pf3D7_03_v3	845713	847320	+	1608	-0.373263	-0.652539	-0.0939878	8.98434	-2.70927	0.010203	0.108725	-3.14873
PF3D7_0612900	Pf3D7_06_v3	531126	533186	+	2061	-0.349338	-0.610724	-0.0879516	9.17933	-2.70915	0.0102061	0.108725	-3.15193
PF3D7_0304300	Pf3D7_03_v3	212283	216572	+	4290	1.09052	0.273304	1.90774	1.22451	2.70499	0.0103126	0.109165	-2.68295
PF3D7_0717200	Pf3D7_07_v3	745191	746663	-	1473	-1.35142	-2.36116	-0.341678	6.25716	-2.72819	0.0103353	0.109165	-2.98519
PF3D7_1230900	Pf3D7_12_v3	1267368	1270181	+	2814	-0.427035	-0.747216	-0.106855	9.3863	-2.70357	0.0103493	0.109165	-3.16241
PF3D7_1426200	Pf3D7_14_v3	1021652	1022857	-	1206	-0.446256	-0.780864	-0.111647	7.94364	-2.70344	0.0103528	0.109165	-3.12637
PF3D7_0104200	Pf3D7_01_v3	182822	184222	-	1401	1.05824	0.264707	1.85177	4.06818	2.70503	0.0103839	0.109215	-2.80671
PF3D7_1421600	Pf3D7_14_v3	885211	887870	+	2660	0.434695	0.108379	0.76101	5.05048	2.70033	0.0104335	0.109456	-2.90777
PF3D7_0300200	Pf3D7_03_v3	46369	47579	-	1211	-1.58212	-2.76996	-0.394282	0.211953	-2.70096	0.0104596	0.109456	-2.68139
PF3D7_1348400	Pf3D7_13_v3	1935596	1947380	-	11785	-1.02562	-1.79616	-0.255077	2.39312	-2.69811	0.0104914	0.109512	-2.73419
PF3D7_1359100	Pf3D7_13_v3	2347863	2349986	-	2124	0.59454	0.147408	1.04167	4.60987	2.69535	0.0105639	0.109992	-2.88221
PF3D7_0524500	Pf3D7_05_v3	1016198	1016569	+	372	0.979763	0.242	1.71753	2.18967	2.69199	0.0106527	0.110521	-2.73476
PF3D7_0321000	Pf3D7_03_v3	877735	879511	+	1777	-0.772092	-1.3536	-0.190581	4.56221	-2.69141	0.0106681	0.110521	-2.86481
PF3D7_1474500	Pf3D7_14_v3	3055715	3057820	-	2106	0.526829	0.129595	0.924063	6.65888	2.68839	0.0107487	0.110736	-3.08294
PF3D7_0714600	Pf3D7_07_v3	667985	669712	+	1728	-0.545142	-0.956237	-0.134046	6.97036	-2.68804	0.0107581	0.110736	-3.0984
PF3D7_0807000	Pf3D7_08_v3	370784	372623	+	1840	-0.463045	-0.812327	-0.113762	6.12066	-2.68729	0.0107781	0.110736	-3.03903
PF3D7_1303600	Pf3D7_13_v3	178783	179353	+	571	0.756527	0.185583	1.32747	1.40569	2.68597	0.0108139	0.110736	-2.72583
PF3D7_1037100	Pf3D7_10_v3	1469990	1472227	-	2238	-0.744533	-1.30649	-0.182574	3.48131	-2.68565	0.0108225	0.110736	-2.84164
PF3D7_0931000	Pf3D7_09_v3	1248866	1251601	-	2736	1.11867	0.272561	1.96478	2.60108	2.68007	0.0109738	0.111803	-2.77156
PF3D7_0517100	Pf3D7_05_v3	718425	719855	-	1431	0.780103	0.190003	1.3702	3.65504	2.67976	0.0109822	0.111803	-2.8313
PF3D7_1465500	Pf3D7_14_v3	2650755	2655140	+	4386	1.30596	0.317737	2.29418	-0.25954	2.67883	0.0110077	0.111803	-2.72177
PF3D7_0624600	Pf3D7_06_v3	999524	1007683	+	8160	-0.474649	-0.83414	-0.115158	10.7952	-2.67642	0.0110738	0.1122	-3.23977
PF3D7_0903200	Pf3D7_09_v3	133762	135587	-	1826	-0.685815	-1.20555	-0.166082	5.14974	-2.67483	0.0111176	0.112369	-2.97321
PF3D7_0724300	Pf3D7_07_v3	1021508	1022630	+	1123	0.848769	0.204777	1.49276	0.995506	2.67165	0.0112058	0.112985	-2.74621
PF3D7_0721700	Pf3D7_07_v3	935497	936900	+	1404	0.876668	0.211051	1.54228	2.86128	2.66981	0.011257	0.113226	-2.80258
PF3D7_1221300	Pf3D7_12_v3	851012	854739	-	3728	-1.27843	-2.25106	-0.305795	0.855283	-2.66438	0.0114096	0.113977	-2.76236
PF3D7_1404700	Pf3D7_14_v3	161227	162099	-	873	1.02148	0.243748	1.7992	1.7176	2.66238	0.0114665	0.113977	-2.78304
PF3D7_1015500	Pf3D7_10_v3	624048	625895	-	1848	0.9008	0.21489	1.58671	-0.0315149	2.66214	0.0114734	0.113977	-2.75422
PF3D7_1330700	Pf3D7_13_v3	1290118	1292954	+	2837	1.14575	0.273274	2.01823	1.0125	2.66199	0.0114777	0.113977	-2.76368
PF3D7_0100100	Pf3D7_01_v3	29510	37126	+	7617	-0.894873	-1.57644	-0.213308	4.04297	-2.66148	0.011492	0.113977	-2.89261
PF3D7_0818800	Pf3D7_08_v3	855654	856742	-	1089	0.427177	0.101787	0.752568	6.85824	2.66117	0.0115009	0.113977	-3.15382
PF3D7_1003700	Pf3D7_10_v3	166743	170669	-	3927	0.692854	0.16493	1.22078	4.27874	2.66036	0.0115242	0.113977	-2.9155
PF3D7_1439700	Pf3D7_14_v3	1613853	1615542	-	1690	0.967055	0.229901	1.70421	0.304641	2.65927	0.0115552	0.114011	-2.7619
PF3D7_1429100	Pf3D7_14_v3	1142154	1143791	+	1638	-1.11106	-1.95837	-0.263755	3.3209	-2.65981	0.0116164	0.114343	-2.87452
PF3D7_1105000	Pf3D7_11_v3	221818	222129	-	312	-0.452948	-0.798736	-0.10716	8.98581	-2.65527	0.0116703	0.114601	-3.26943
PF3D7_0817200	Pf3D7_08_v3	777257	779647	-	2391	0.447781	0.105575	0.789988	6.02934	2.65245	0.011752	0.115131	-3.10132
PF3D7_0319500	Pf3D7_03_v3	815569	816855	+	1287	-0.505928	-0.892791	-0.119065	7.04718	-2.65095	0.0117957	0.115287	-3.19177
PF3D7_1217300	Pf3D7_12_v3	682837	685722	+	2886	0.597112	0.140172	1.05405	6.21166	2.64891	0.0118555	0.115598	-3.1204
PF3D7_1004400	Pf3D7_10_v3	207000	209642	-	2643	-0.703839	-1.24326	-0.164417	5.80859	-2.64493	0.0119725	0.116465	-3.09176
PF3D7_0524400	Pf3D7_05_v3	1013453	1014550	-	1098	0.783833	0.18293	1.38474	6.17218	2.64606	0.0120248	0.1167	-3.13136
PF3D7_1467500	Pf3D7_14_v3	2755225	2756799	+	1575	-0.393876	-0.696328	-0.0914246	6.52515	-2.63981	0.0121248	0.116913	-3.17897
PF3D7_1018000	Pf3D7_10_v3	718454	720136	+	1683	0.987368	0.229115	1.74562	2.17216	2.63958	0.0121318	0.116913	-2.84285
PF3D7_0102600	Pf3D7_01_v3	119041	121249	-	2209	0.99004	0.230547	1.74953	5.80841	2.64788	0.0121334	0.116913	-3.08248
PF3D7_0314700	Pf3D7_03_v3	589002	592547	-	3546	1.61337	0.374505	2.85224	0.573666	2.64214	0.0121596	0.116913	-2.80289
PF3D7_0708000	Pf3D7_07_v3	368707	371672	+	2966	0.794523	0.183834	1.40521	3.21644	2.63728	0.0122009	0.116939	-2.88675
PF3D7_1446200	Pf3D7_14_v3	1893200	1895017	-	1818	-0.624494	-1.10445	-0.144539	9.83542	-2.63925	0.0122203	0.116939	-3.30937
PF3D7_0323400	Pf3D7_03_v3	980706	983966	-	3261	1.01687	0.234827	1.79892	1.48312	2.63575	0.012247	0.116939	-2.82761
PF3D7_0827000	Pf3D7_08_v3	1167579	1171448	-	3870	-0.341523	-0.604398	-0.078649	8.74031	-2.63355	0.0123136	0.117291	-3.31129
PF3D7_0414900	Pf3D7_04_v3	665973	668147	+	2175	0.934165	0.21478	1.65355	1.25311	2.63228	0.0123523	0.117291	-2.82562
PF3D7_1202900	Pf3D7_12_v3	162429	162722	-	294	-0.554446	-0.981702	-0.12719	9.18743	-2.63052	0.012406	0.117291	-3.3278
PF3D7_0208200	Pf3D7_02_v3	335679	336581	-	903	-0.324893	-0.575292	-0.0744938	7.52195	-2.63013	0.0124179	0.117291	-3.2652
PF3D7_1200900	Pf3D7_12_v3	73229	74522	-	1294	0.475153	0.108912	0.841394	7.81873	2.62988	0.0124254	0.117291	-3.27786
PF3D7_0924600	Pf3D7_09_v3	999463	1005845	+	6383	-1.22777	-2.17488	-0.280662	0.753742	-2.62777	0.0124903	0.117636	-2.82948
PF3D7_1465000	Pf3D7_14_v3	2635841	2636677	+	837	1.41793	0.321959	2.51391	0.129545	2.62256	0.0126516	0.118878	-2.83136
PF3D7_0626800	Pf3D7_06_v3	1078995	1081320	+	2326	-0.590612	-1.04716	-0.134064	11.9165	-2.62363	0.0126796	0.118878	-3.35709
PF3D7_1238900	Pf3D7_12_v3	1615323	1616852	-	1530	1.06854	0.241957	1.89512	3.59341	2.62232	0.0127473	0.119007	-2.97554
PF3D7_1466400	Pf3D7_14_v3	2714844	2717285	-	2442	0.496261	0.112217	0.880305	8.62914	2.61938	0.0127507	0.119007	-3.33579
PF3D7_0503600	Pf3D7_05_v3	146639	150131	-	3493	0.870541	0.195829	1.54525	2.96697	2.61542	0.0128756	0.119903	-2.91882
PF3D7_1332100	Pf3D7_13_v3	1329491	1331059	+	1569	1.31774	0.295702	2.33978	-0.334986	2.61356	0.0129346	0.120181	-2.84629
PF3D7_1120500	Pf3D7_11_v3	772539	775042	+	2504	0.410756	0.0917472	0.729766	6.95171	2.61006	0.013046	0.120946	-3.27052
PF3D7_1409600	Pf3D7_14_v3	374800	377106	+	2307	0.733222	0.162907	1.30354	5.16429	2.6061	0.0131736	0.121342	-3.11319
PF3D7_1441000	Pf3D7_14_v3	1669980	1671650	-	1671	0.643004	0.142702	1.14331	4.02077	2.60526	0.0132006	0.121342	-3.02245
PF3D7_1014700	Pf3D7_10_v3	595308	596222	+	915	-0.700759	-1.24631	-0.155206	3.54009	-2.60376	0.0132491	0.121342	-3.02896
PF3D7_1315800	Pf3D7_13_v3	660018	661262	-	1245	0.492867	0.109114	0.876621	5.36875	2.60344	0.0132597	0.121342	-3.13747
PF3D7_1415600	Pf3D7_14_v3	629419	632895	-	3477	-0.512193	-0.911106	-0.11328	4.23746	-2.60271	0.0132835	0.121342	-3.06633
PF3D7_0523200	Pf3D7_05_v3	966123	969737	+	3615	0.916475	0.202649	1.6303	1.29001	2.60254	0.0132888	0.121342	-2.89006
PF3D7_1306700	Pf3D7_13_v3	318332	319735	-	1404	0.943189	0.208355	1.67802	0.120242	2.60183	0.013312	0.121342	-2.87047
PF3D7_0906600	Pf3D7_09_v3	320811	323342	-	2532	0.456549	0.100808	0.81229	9.18074	2.6015	0.013323	0.121342	-3.38913
PF3D7_0505100	Pf3D7_05_v3	220839	229253	+	8415	-0.443368	-0.789229	-0.0975061	6.45062	-2.59855	0.0134194	0.121505	-3.26443
PF3D7_1251000	Pf3D7_12_v3	2085370	2086959	-	1590	0.99528	0.21812	1.77244	2.52438	2.596	0.0135036	0.121505	-2.94139
PF3D7_0218600	Pf3D7_02_v3	755418	762560	+	7143	-0.470935	-0.838724	-0.103147	6.98378	-2.59557	0.0135177	0.121505	-3.2997
PF3D7_0317900	Pf3D7_03_v3	739428	741733	+	2306	0.725818	0.158923	1.29271	2.06157	2.59534	0.0135252	0.121505	-2.92613
PF3D7_1335600	Pf3D7_13_v3	1454507	1455875	+	1369	0.719436	0.157519	1.28135	3.79921	2.59531	0.0135262	0.121505	-3.02339
PF3D7_1246700	Pf3D7_12_v3	1938643	1939965	+	1323	0.783427	0.171432	1.39542	1.20519	2.5949	0.01354	0.121505	-2.90243
PF3D7_1338800	Pf3D7_13_v3	1564932	1567660	-	2729	-1.35427	-2.41227	-0.29627	-0.919046	-2.59471	0.0135461	0.121505	-2.88125
PF3D7_0720200	Pf3D7_07_v3	879454	879946	+	493	-0.49969	-0.890567	-0.108813	4.7898	-2.59137	0.0136572	0.122236	-3.10412
PF3D7_0208400	Pf3D7_02_v3	343308	349340	-	6033	-0.453187	-0.807945	-0.0984288	6.45159	-2.58949	0.0137202	0.122485	-3.28506
PF3D7_0905800	Pf3D7_09_v3	289050	292897	+	3848	0.396296	0.085805	0.706788	6.61803	2.58726	0.0137952	0.122485	-3.2942
PF3D7_1370300	Pf3D7_13_v3	2787972	2788913	+	942	-0.744324	-1.32688	-0.161767	11.3172	-2.59602	0.0138012	0.122485	-3.42795
PF3D7_0926000	Pf3D7_09_v3	1043542	1047794	+	4253	0.67754	0.146585	1.20849	3.27046	2.58671	0.0138139	0.122485	-2.99793
PF3D7_1353200	Pf3D7_13_v3	2130531	2131065	+	535	-0.64455	-1.1495	-0.139604	10.2883	-2.59037	0.0138327	0.122485	-3.43358
PF3D7_0711300	Pf3D7_07_v3	499336	499695	+	360	0.451715	0.0973933	0.806037	4.9058	2.58426	0.0138966	0.122788	-3.13096
PF3D7_1207400	Pf3D7_12_v3	345922	347239	+	1318	-0.933124	-1.66536	-0.200886	0.227395	-2.58319	0.013933	0.122847	-2.9113
PF3D7_0807500	Pf3D7_08_v3	387219	388364	+	1146	-0.449859	-0.803176	-0.0965421	7.45223	-2.58096	0.014009	0.12322	-3.37514
PF3D7_1368600	Pf3D7_13_v3	2725669	2725947	-	279	-0.862537	-1.54017	-0.184908	1.93408	-2.58021	0.0140347	0.12322	-2.95177
PF3D7_1352500	Pf3D7_13_v3	2093365	2094337	-	973	-0.503663	-0.89977	-0.107556	6.52616	-2.57749	0.0141281	0.12374	-3.31396
PF3D7_0522800	Pf3D7_05_v3	944184	944931	-	748	-0.41392	-0.739541	-0.0882981	6.14594	-2.57675	0.0141537	0.12374	-3.2733
PF3D7_0818000	Pf3D7_08_v3	821334	822452	+	1119	0.601643	0.128165	1.07512	6.27711	2.57578	0.0141872	0.123772	-3.28951
PF3D7_1015600	Pf3D7_10_v3	627044	629040	-	1997	-0.633325	-1.13212	-0.134534	5.36687	-2.57382	0.0142553	0.123923	-3.21854
PF3D7_0907400	Pf3D7_09_v3	351955	354723	-	2769	-0.495664	-0.886381	-0.104948	8.32058	-2.57155	0.0143341	0.123923	-3.41772
PF3D7_1149200	Pf3D7_11_v3	1976407	1979804	+	3398	-0.95364	-1.70381	-0.203473	9.70956	-2.5886	0.0143358	0.123923	-3.41302
PF3D7_0936100	Pf3D7_09_v3	1430607	1431146	-	540	1.18535	0.251957	2.11874	5.29128	2.58395	0.014395	0.123923	-3.21139
PF3D7_1137100	Pf3D7_11_v3	1462168	1463070	+	903	0.530082	0.111934	0.948231	5.37539	2.5697	0.0143989	0.123923	-3.2134
PF3D7_1358700	Pf3D7_13_v3	2326394	2326855	-	462	0.694535	0.146646	1.24242	5.92487	2.56975	0.0144032	0.123923	-3.28061
PF3D7_1107800	Pf3D7_11_v3	329867	335601	-	5735	-0.675994	-1.20928	-0.142709	8.42241	-2.57158	0.0144382	0.123923	-3.39601
PF3D7_1141100	Pf3D7_11_v3	1649321	1657012	+	7692	-0.961836	-1.72094	-0.202728	2.30636	-2.56843	0.0144437	0.123923	-3.01461
PF3D7_0507600	Pf3D7_05_v3	313199	315157	+	1959	0.537906	0.113021	0.962791	6.58174	2.56629	0.0145191	0.124312	-3.33864
PF3D7_1247900	Pf3D7_12_v3	1972438	1973076	+	639	-0.536835	-0.961266	-0.112404	6.34398	-2.56392	0.0146031	0.124596	-3.31506
PF3D7_1402900	Pf3D7_14_v3	106370	109234	+	2865	1.18562	0.248153	2.12309	-0.433522	2.56365	0.0146124	0.124596	-2.93997
PF3D7_1015900	Pf3D7_10_v3	637138	639011	+	1874	-0.61654	-1.10409	-0.128987	11.375	-2.56541	0.0146559	0.124711	-3.48821		enolase
PF3D7_0516600	Pf3D7_05_v3	686810	691642	-	4833	0.679313	0.141437	1.21719	5.12142	2.5601	0.014739	0.124985	-3.20239
PF3D7_0708100	Pf3D7_07_v3	372897	373106	-	210	0.529135	0.109904	0.948365	5.46447	2.55849	0.0147971	0.124985	-3.2456
PF3D7_1475400	Pf3D7_14_v3	3087061	3105071	-	18011	-1.19604	-2.14376	-0.248311	-0.328171	-2.55818	0.014808	0.124985	-2.95127
PF3D7_0604500	Pf3D7_06_v3	189012	198078	+	9067	-0.524564	-0.940227	-0.108902	11.0288	-2.55816	0.0148088	0.124985	-3.49961
PF3D7_1126400	Pf3D7_11_v3	1030679	1031481	+	803	-0.391226	-0.702178	-0.0802739	5.81717	-2.55037	0.0150913	0.127111	-3.302
PF3D7_1206000	Pf3D7_12_v3	270300	271214	-	915	1.19055	0.243348	2.13774	0.448287	2.54786	0.0151837	0.127336	-2.97892
PF3D7_1324100	Pf3D7_13_v3	997721	999262	+	1542	0.871151	0.177924	1.56438	0.984907	2.54734	0.0152027	0.127336	-2.98867
PF3D7_1206700	Pf3D7_12_v3	301129	302826	-	1698	0.49344	0.100748	0.886131	7.91086	2.54714	0.0152103	0.127336	-3.46204
PF3D7_0935200	Pf3D7_09_v3	1368594	1372037	-	3444	-0.396218	-0.711681	-0.0807537	7.30535	-2.54597	0.0152533	0.127439	-3.44039
PF3D7_1404100	Pf3D7_14_v3	145134	145649	-	516	-0.48205	-0.866097	-0.0980035	5.0551	-2.54436	0.0153131	0.12747	-3.24888
PF3D7_1469900	Pf3D7_14_v3	2866358	2868183	+	1826	-1.18078	-2.12155	-0.240005	0.0371626	-2.54421	0.0153185	0.12747	-2.97874
PF3D7_0511500	Pf3D7_05_v3	486602	516787	+	30186	-0.629666	-1.13132	-0.128011	10.9024	-2.54703	0.0153571	0.127535	-3.52852
PF3D7_1250000	Pf3D7_12_v3	2044120	2044626	+	507	-0.546831	-0.982862	-0.1108	6.63161	-2.54218	0.0153942	0.127558	-3.38581
PF3D7_1211000	Pf3D7_12_v3	484065	489902	+	5838	-1.12225	-2.01737	-0.227137	0.435991	-2.54145	0.0154214	0.127558	-2.99275
PF3D7_0606900	Pf3D7_06_v3	290426	291085	-	660	0.999464	0.201328	1.7976	3.91073	2.54005	0.0155623	0.128365	-3.14741
PF3D7_1369200	Pf3D7_13_v3	2749595	2756107	+	6513	-0.460426	-0.82828	-0.0925713	7.03848	-2.53719	0.015581	0.128365	-3.44411
PF3D7_1148600	Pf3D7_11_v3	1925942	1933150	+	7209	-2.97466	-5.34449	-0.604824	4.19976	-2.56477	0.0156362	0.12847	-3.12029
PF3D7_1134000	Pf3D7_11_v3	1320114	1322105	+	1992	-0.499433	-0.898764	-0.100103	8.25508	-2.53521	0.0156558	0.12847	-3.49407
PF3D7_1452100	Pf3D7_14_v3	2141662	2142678	+	1017	0.878323	0.175289	1.58136	2.39074	2.53249	0.0157593	0.129064	-3.06858
PF3D7_0518000	Pf3D7_05_v3	750661	752435	+	1775	-0.49781	-0.896474	-0.099147	5.97987	-2.5312	0.0158082	0.129209	-3.35796
PF3D7_0922100	Pf3D7_09_v3	895415	900304	+	4890	-0.413397	-0.744659	-0.0821355	10.5213	-2.52968	0.0158664	0.12943	-3.56093
PF3D7_1419000	Pf3D7_14_v3	786958	790458	-	3501	0.748917	0.148469	1.34936	3.39497	2.5283	0.0159197	0.129609	-3.12023
PF3D7_1217400	Pf3D7_12_v3	686307	688871	-	2565	0.79618	0.157698	1.43466	5.23898	2.52871	0.0159566	0.129655	-3.28889
PF3D7_0831750	Pf3D7_08_v3	1371847	1372720	+	874	0.979316	0.193473	1.76516	2.50028	2.52614	0.0160028	0.129776	-3.08538
PF3D7_1408400	Pf3D7_14_v3	313975	317457	-	3483	0.543725	0.106974	0.980475	4.95616	2.52357	0.0161023	0.130145	-3.28076
PF3D7_1459100	Pf3D7_14_v3	2423907	2426300	+	2394	0.989601	0.194513	1.78469	1.87912	2.52298	0.016125	0.130145	-3.0607
PF3D7_1109900	Pf3D7_11_v3	397124	397775	+	652	-0.62746	-1.1317	-0.123222	7.68737	-2.52408	0.0161729	0.130145	-3.50959
PF3D7_0400700	Pf3D7_04_v3	63104	64476	-	1373	-1.76458	-3.18281	-0.346343	-0.641462	-2.52412	0.0161921	0.130145	-3.01471
PF3D7_0816800	Pf3D7_08_v3	767916	769792	-	1877	-1.88398	-3.39828	-0.369684	-0.643224	-2.52574	0.0162269	0.130145	-3.01603
PF3D7_1237200	Pf3D7_12_v3	1550324	1556071	+	5748	-0.331645	-0.598551	-0.0647385	7.89702	-2.51874	0.0162908	0.130145	-3.52856
PF3D7_0306300	Pf3D7_03_v3	295107	296094	-	988	-0.70861	-1.27873	-0.138487	6.9539	-2.5219	0.0163018	0.130145	-3.46993
PF3D7_1364300	Pf3D7_13_v3	2579159	2582614	-	3456	0.424006	0.0826171	0.765395	6.99255	2.51763	0.0163344	0.130145	-3.47373
PF3D7_0315000	Pf3D7_03_v3	611334	612014	+	681	0.925778	0.180259	1.6713	0.691248	2.5172	0.0163514	0.130145	-3.04
PF3D7_1206800	Pf3D7_12_v3	308214	310397	+	2184	0.822672	0.160022	1.48532	3.38406	2.51659	0.0163756	0.130145	-3.16463
PF3D7_1432900	Pf3D7_14_v3	1296173	1297211	-	1039	0.64884	0.12589	1.17179	3.88197	2.51505	0.0164363	0.130145	-3.18882
PF3D7_1476200	Pf3D7_14_v3	3133951	3135651	+	1701	-0.908107	-1.63949	-0.176724	6.53739	-2.52246	0.0164544	0.130145	-3.3864
PF3D7_1443300	Pf3D7_14_v3	1776010	1776662	+	653	-0.407477	-0.735961	-0.078993	6.71427	-2.51454	0.0164565	0.130145	-3.45897
PF3D7_1349300	Pf3D7_13_v3	1977269	1982692	+	5424	0.50558	0.0975299	0.91363	5.33443	2.51157	0.0165745	0.130407	-3.3394
PF3D7_1004100	Pf3D7_10_v3	182244	187100	+	4857	1.19514	0.230952	2.15932	3.1139	2.51528	0.0165756	0.130407	-3.14058
PF3D7_1416300	Pf3D7_14_v3	659539	660903	+	1365	0.931029	0.179529	1.68253	1.33273	2.51133	0.0165842	0.130407	-3.06559
PF3D7_1243100	Pf3D7_12_v3	1813507	1814235	-	729	-0.632712	-1.14366	-0.121761	5.44683	-2.51013	0.0166322	0.130537	-3.34527
PF3D7_1140500	Pf3D7_11_v3	1610100	1615809	+	5710	-1.12747	-2.03843	-0.216513	-0.599193	-2.50886	0.016683	0.130689	-3.0414
PF3D7_0811100	Pf3D7_08_v3	557884	559506	-	1623	0.977535	0.186999	1.76807	0.50179	2.50657	0.016775	0.13097	-3.05896
PF3D7_1134800	Pf3D7_11_v3	1367186	1368809	+	1624	0.387795	0.07408	0.70151	6.49299	2.50574	0.0168085	0.13097	-3.46468
PF3D7_0519400	Pf3D7_05_v3	798036	798775	-	740	-0.441955	-0.799739	-0.0841721	9.72623	-2.50396	0.0168806	0.13097	-3.61225
PF3D7_1024500	Pf3D7_10_v3	1026120	1026914	+	795	-1.16381	-2.10621	-0.221417	1.82744	-2.50334	0.016906	0.13097	-3.09696
PF3D7_1410400	Pf3D7_14_v3	420442	422790	+	2349	1.25667	0.238994	2.27436	0.299697	2.50312	0.016915	0.13097	-3.05812
PF3D7_1203700	Pf3D7_12_v3	187146	188842	-	1697	-0.413144	-0.747751	-0.0785373	10.8966	-2.50286	0.0169254	0.13097	-3.61805
PF3D7_0918000	Pf3D7_09_v3	742494	743684	-	1191	0.784872	0.148863	1.42088	3.50149	2.50153	0.0169796	0.13097	-3.18535
PF3D7_1229300	Pf3D7_12_v3	1204991	1207963	+	2973	1.06751	0.202446	1.93257	2.88278	2.50208	0.0169924	0.13097	-3.15593
PF3D7_1327600	Pf3D7_13_v3	1159366	1159980	+	615	0.966933	0.183211	1.75066	2.01322	2.50095	0.0170034	0.13097	-3.11034
PF3D7_1332000	Pf3D7_13_v3	1325913	1327532	-	1620	0.571663	0.107644	1.03568	4.76601	2.49732	0.0171521	0.131871	-3.30912
PF3D7_0104300	Pf3D7_01_v3	190269	201230	+	10962	-0.457495	-0.829036	-0.0859538	9.73994	-2.49603	0.0172053	0.131977	-3.62339
PF3D7_1242900	Pf3D7_12_v3	1808878	1809622	-	745	0.80626	0.151326	1.46119	0.979614	2.49544	0.0172296	0.131977	-3.09037
PF3D7_0822300	Pf3D7_08_v3	988281	988763	-	483	0.476031	0.0887478	0.863314	4.95709	2.49159	0.0173894	0.132856	-3.33837
PF3D7_1366200	Pf3D7_13_v3	2638091	2638543	+	453	0.943415	0.175573	1.71126	0.947053	2.49058	0.0174314	0.132856	-3.09469
PF3D7_0708400	Pf3D7_07_v3	381592	384614	+	3023	-0.366715	-0.665209	-0.0682208	12.2122	-2.49036	0.0174405	0.132856	-3.64231
PF3D7_1102400	Pf3D7_11_v3	114591	116573	-	1983	0.560461	0.104116	1.01681	5.69192	2.48956	0.0174743	0.132869	-3.41949
PF3D7_0527300	Pf3D7_05_v3	1135976	1137870	-	1895	0.507968	0.0940517	0.921885	6.47268	2.48767	0.0175532	0.133016	-3.49508
PF3D7_0212400	Pf3D7_02_v3	495166	507854	-	12689	-0.385767	-0.700136	-0.0713975	7.41379	-2.48745	0.0175626	0.133016	-3.5707
PF3D7_1031500	Pf3D7_10_v3	1270528	1274144	+	3617	-0.487972	-0.88578	-0.0901637	6.87082	-2.48651	0.0176021	0.133016	-3.54015
PF3D7_0521800	Pf3D7_05_v3	885714	888232	+	2519	0.880015	0.162465	1.59756	1.48583	2.48604	0.0176221	0.133016	-3.12132
PF3D7_1249100	Pf3D7_12_v3	2008194	2009708	+	1515	-0.361502	-0.656519	-0.0664851	7.92944	-2.4839	0.0177126	0.133456	-3.60726
PF3D7_1319300	Pf3D7_13_v3	795939	798353	-	2415	0.314991	0.0577741	0.572207	7.96553	2.48238	0.017777	0.133698	-3.60549
PF3D7_0721600	Pf3D7_07_v3	931459	932164	-	706	-0.393503	-0.714946	-0.0720597	10.6873	-2.48149	0.0178147	0.133739	-3.66579
PF3D7_1454300	Pf3D7_14_v3	2229284	2231581	+	2298	0.935484	0.170859	1.70011	2.43971	2.48003	0.017877	0.133964	-3.16718
PF3D7_0512800	Pf3D7_05_v3	548406	553340	-	4935	-0.762801	-1.38669	-0.13891	3.07864	-2.4784	0.0179468	0.134245	-3.23316
PF3D7_0314400	Pf3D7_03_v3	579539	580465	-	927	-0.557748	-1.01501	-0.100482	5.7822	-2.47251	0.018201	0.135266	-3.47555
PF3D7_0934500	Pf3D7_09_v3	1350836	1351929	-	1094	-0.374873	-0.682225	-0.0675213	6.84206	-2.4724	0.0182062	0.135266	-3.55915
PF3D7_0311600	Pf3D7_03_v3	499602	502353	+	2752	1.0956	0.197352	1.99384	2.56516	2.47266	0.0182077	0.135266	-3.18803
PF3D7_1214300	Pf3D7_12_v3	608542	610013	-	1472	0.594819	0.107102	1.08254	3.59921	2.47222	0.0182139	0.135266	-3.25458
PF3D7_0929000	Pf3D7_09_v3	1161080	1162539	+	1460	0.28552	0.0512846	0.519755	6.84953	2.47089	0.0182716	0.135344	-3.56172
PF3D7_1240300	Pf3D7_12_v3	1694150	1703087	+	8938	-0.902827	-1.64367	-0.161986	4.35105	-2.47162	0.0183187	0.135344	-3.32557
PF3D7_0721000	Pf3D7_07_v3	904143	914671	+	10529	-0.357557	-0.651027	-0.0640855	5.89485	-2.46973	0.0183224	0.135344	-3.48428
PF3D7_0726500	Pf3D7_07_v3	1126556	1136577	-	10022	-0.404419	-0.736734	-0.0721049	9.69611	-2.4669	0.0184462	0.135844	-3.69032
PF3D7_1402300	Pf3D7_14_v3	85883	87883	-	2001	0.42749	0.0761876	0.778792	6.92466	2.46669	0.0184557	0.135844	-3.58492
PF3D7_1243900	Pf3D7_12_v3	1834064	1840736	-	6673	-1.17792	-2.14631	-0.209534	0.449555	-2.46568	0.0185002	0.13593	-3.13058
PF3D7_1343900	Pf3D7_13_v3	1756212	1758158	+	1947	0.382885	0.067842	0.697929	5.52807	2.46359	0.0185926	0.136368	-3.4617
PF3D7_1206200	Pf3D7_12_v3	275744	279336	-	3593	-0.460883	-0.840795	-0.0809709	10.1315	-2.45911	0.0187921	0.137413	-3.7111
PF3D7_1310600	Pf3D7_13_v3	465091	466552	-	1462	1.12621	0.197116	2.0553	2.37599	2.45774	0.0188898	0.137413	-3.20817
PF3D7_1461600	Pf3D7_14_v3	2498047	2500384	-	2338	-0.500067	-0.912713	-0.0874203	8.98568	-2.45652	0.0189083	0.137413	-3.69716
PF3D7_1020500	Pf3D7_10_v3	825451	826971	+	1521	-0.596718	-1.0893	-0.104137	3.21205	-2.45562	0.0189487	0.137413	-3.25301
PF3D7_1365400	Pf3D7_13_v3	2616148	2617902	-	1755	0.75774	0.132047	1.38343	2.57914	2.45487	0.0189825	0.137413	-3.22452
PF3D7_1406200	Pf3D7_14_v3	217845	226307	+	8463	-0.438652	-0.801087	-0.0762179	9.519	-2.45336	0.0190509	0.137413	-3.71559
PF3D7_1436900	Pf3D7_14_v3	1500128	1500965	-	838	0.60533	0.105127	1.10553	4.27387	2.4531	0.0190625	0.137413	-3.35581
PF3D7_1126500	Pf3D7_11_v3	1033062	1037168	+	4107	0.516669	0.0896163	0.943721	7.1946	2.45245	0.0190919	0.137413	-3.62969
PF3D7_1250900	Pf3D7_12_v3	2083353	2084318	-	966	0.909158	0.157606	1.66071	1.9908	2.45217	0.0191049	0.137413	-3.20387
PF3D7_0800900	Pf3D7_08_v3	83128	83904	+	777	-0.953246	-1.74109	-0.165405	3.27116	-2.45441	0.0191109	0.137413	-3.34414
PF3D7_1361200	Pf3D7_13_v3	2455261	2461424	+	6164	-0.326736	-0.596996	-0.0564762	7.96023	-2.45067	0.0191728	0.137413	-3.6795
PF3D7_1345600	Pf3D7_13_v3	1826411	1827649	+	1239	1.21089	0.209034	2.21274	-0.736025	2.45002	0.0192027	0.137413	-3.14551
PF3D7_0803100	Pf3D7_08_v3	199181	202918	-	3738	-0.500796	-0.915321	-0.0862703	8.0952	-2.44895	0.0192516	0.137413	-3.68347
PF3D7_1328900	Pf3D7_13_v3	1215925	1217118	-	1194	-0.523081	-0.956058	-0.0901037	3.40181	-2.44891	0.0192531	0.137413	-3.28061
PF3D7_1120000	Pf3D7_11_v3	756192	760435	+	4244	-0.574644	-1.05033	-0.0989604	7.35269	-2.4489	0.0192608	0.137413	-3.64789
PF3D7_0502400	Pf3D7_05_v3	109898	111691	-	1794	0.610567	0.105178	1.11596	7.90385	2.45053	0.0192776	0.137413	-3.67313
PF3D7_0615000	Pf3D7_06_v3	622272	622712	+	441	-0.669928	-1.22491	-0.114948	3.62221	-2.44692	0.0193442	0.137413	-3.29347
PF3D7_1361000	Pf3D7_13_v3	2445090	2447264	-	2175	0.690817	0.118474	1.26316	4.67262	2.44668	0.0193557	0.137413	-3.40841
PF3D7_1132200	Pf3D7_11_v3	1248310	1250232	-	1923	-0.328225	-0.600183	-0.0562672	9.47381	-2.44647	0.0193651	0.137413	-3.73128
PF3D7_1344900	Pf3D7_13_v3	1801271	1805737	+	4467	0.376752	0.0642574	0.689246	8.10982	2.4439	0.0194838	0.137997	-3.69564
PF3D7_0218800	Pf3D7_02_v3	766390	767015	-	626	0.644449	0.109771	1.17913	4.41151	2.44324	0.0195141	0.137997	-3.3786
PF3D7_1143800	Pf3D7_11_v3	1748439	1751138	+	2700	0.461839	0.0778349	0.845843	6.92841	2.43795	0.0197605	0.139502	-3.63962
PF3D7_0905200	Pf3D7_09_v3	245261	248860	-	3600	0.412836	0.0693538	0.756318	6.23974	2.43637	0.0198345	0.139786	-3.58462
PF3D7_0405000	Pf3D7_04_v3	268960	271134	-	2175	0.406599	0.0681699	0.745029	6.64492	2.43539	0.0198806	0.139855	-3.61728
PF3D7_0400500	Pf3D7_04_v3	59636	60939	+	1304	-1.91054	-3.50026	-0.320811	-0.571736	-2.44035	0.0199118	0.139855	-3.16856
PF3D7_0528600	Pf3D7_05_v3	1176969	1177286	-	318	-0.508709	-0.932482	-0.0849368	4.14989	-2.43336	0.0199763	0.13991	-3.37727
PF3D7_0615500	Pf3D7_06_v3	644052	646169	+	2118	1.08504	0.18108	1.98901	0.670406	2.43313	0.0199871	0.13991	-3.19678
PF3D7_0612800	Pf3D7_06_v3	528060	529175	-	1116	0.694088	0.115566	1.27261	3.90674	2.432	0.0200406	0.140006	-3.36015
PF3D7_0416200	Pf3D7_04_v3	709460	710083	-	624	-1.35786	-2.48923	-0.226484	2.89248	-2.4372	0.0200684	0.140006	-3.26919
PF3D7_1005000	Pf3D7_10_v3	225456	227705	-	2250	0.641776	0.106236	1.17732	3.59555	2.42919	0.0201744	0.140089	-3.33832
PF3D7_1351300	Pf3D7_13_v3	2048381	2049656	-	1276	1.02296	0.169285	1.87664	0.803096	2.42904	0.0201814	0.140089	-3.21009
PF3D7_1412100	Pf3D7_14_v3	484438	487308	+	2871	0.91658	0.151678	1.68148	2.30039	2.42904	0.0201817	0.140089	-3.25685
PF3D7_1253300	Pf3D7_12_v3	2175329	2176087	+	759	1.10034	0.182761	2.01791	7.02676	2.44374	0.0202995	0.140671	-3.63861
PF3D7_0423200	Pf3D7_04_v3	1050407	1050974	+	568	0.610974	0.100094	1.12185	3.67909	2.42423	0.0204125	0.141065	-3.35668
PF3D7_1227800	Pf3D7_12_v3	1134370	1137648	-	3279	-0.306276	-0.562559	-0.0499928	9.21991	-2.42249	0.0204963	0.141065	-3.77421
PF3D7_0403700	Pf3D7_04_v3	206228	209394	-	3167	-0.283431	-0.520616	-0.0462457	8.45358	-2.42231	0.0205052	0.141065	-3.75695
PF3D7_1248600	Pf3D7_12_v3	1988237	1990745	+	2509	1.01815	0.166672	1.86962	5.27601	2.42974	0.0205224	0.141065	-3.50371
PF3D7_1338100	Pf3D7_13_v3	1542080	1543981	+	1902	-0.466758	-0.857547	-0.0759688	7.76339	-2.42113	0.0205621	0.141065	-3.72586
PF3D7_1248300	Pf3D7_12_v3	1979786	1980199	-	414	0.915788	0.148934	1.68264	1.78099	2.42076	0.0205803	0.141065	-3.25594
PF3D7_1452600	Pf3D7_14_v3	2155736	2166467	+	10732	-0.521404	-0.958066	-0.0847421	6.07456	-2.42046	0.0205946	0.141065	-3.61219
PF3D7_1460200	Pf3D7_14_v3	2456879	2457802	-	924	1.05427	0.170084	1.93846	1.24913	2.41701	0.0207634	0.141986	-3.24227
PF3D7_1410000	Pf3D7_14_v3	392972	393850	-	879	0.427345	0.0686746	0.786016	6.12408	2.4152	0.0208521	0.142235	-3.62371
PF3D7_0806300	Pf3D7_08_v3	337902	343254	-	5353	0.860323	0.138155	1.58249	-0.0418208	2.41487	0.0208684	0.142235	-3.2155
PF3D7_1009900	Pf3D7_10_v3	399207	401778	+	2572	0.694864	0.111406	1.27832	3.89543	2.41413	0.0209049	0.142249	-3.3946
PF3D7_1427000	Pf3D7_14_v3	1051085	1054594	+	3510	0.850679	0.135794	1.56556	1.25744	2.41212	0.0210038	0.142688	-3.25136
PF3D7_1362700	Pf3D7_13_v3	2510355	2516474	+	6120	1.23124	0.196033	2.26645	1.74679	2.4125	0.0210874	0.143022	-3.27931
PF3D7_1130300	Pf3D7_11_v3	1166588	1166687	+	100	-0.687348	-1.26591	-0.108786	2.78044	-2.40822	0.0211977	0.143535	-3.31868
PF3D7_0608200	Pf3D7_06_v3	341874	342821	-	948	-0.795909	-1.46662	-0.125197	1.06409	-2.40545	0.0213362	0.144034	-3.25862
PF3D7_0936300	Pf3D7_09_v3	1436687	1437981	-	1295	-0.544302	-1.00295	-0.0856496	11.6353	-2.4069	0.0213482	0.144034	-3.82196
PF3D7_0522900	Pf3D7_05_v3	948951	953609	+	4659	1.02535	0.161005	1.88969	2.4729	2.40467	0.0213757	0.144034	-3.3205
PF3D7_1463700	Pf3D7_14_v3	2581543	2582523	+	981	0.633298	0.099066	1.16753	3.13205	2.40297	0.0214613	0.144376	-3.36116
PF3D7_1307800	Pf3D7_13_v3	348743	350788	-	2046	-0.352289	-0.649669	-0.0549097	6.85627	-2.40136	0.0215424	0.144687	-3.71412
PF3D7_1452200	Pf3D7_14_v3	2143302	2144876	+	1575	0.859036	0.133152	1.58492	0.0096881	2.39891	0.021667	0.145119	-3.24607
PF3D7_1472000	Pf3D7_14_v3	2940478	2941603	+	1126	-0.485695	-0.896139	-0.0752509	5.89848	-2.39872	0.0216767	0.145119	-3.6154
PF3D7_1038800	Pf3D7_10_v3	1557816	1560696	+	2881	-0.438968	-0.810062	-0.0678746	8.0438	-2.39783	0.0217218	0.145186	-3.78809
PF3D7_0602600	Pf3D7_06_v3	107037	111664	-	4628	0.319939	0.0492022	0.590677	8.09275	2.39546	0.0218431	0.145673	-3.79556
PF3D7_0812700	Pf3D7_08_v3	633990	634697	+	708	0.500529	0.0767278	0.924331	5.83724	2.39407	0.0219147	0.145673	-3.63117
PF3D7_0813000	Pf3D7_08_v3	643086	644885	-	1800	0.427312	0.0654458	0.789178	7.37973	2.39368	0.0219345	0.145673	-3.7595
PF3D7_1207100	Pf3D7_12_v3	324336	326858	-	2523	-0.405681	-0.74926	-0.062102	8.69466	-2.39347	0.0219456	0.145673	-3.82414
PF3D7_1030400	Pf3D7_10_v3	1241767	1242977	-	1211	0.883899	0.135157	1.63264	1.39591	2.39299	0.0219704	0.145673	-3.29374
PF3D7_1031000	Pf3D7_10_v3	1253417	1254070	-	654	-1.81091	-3.34449	-0.27732	0.734764	-2.4016	0.0220597	0.146022	-3.28199
PF3D7_1004200	Pf3D7_10_v3	187669	196954	-	9286	-0.417652	-0.771794	-0.0635106	5.45386	-2.3906	0.0220936	0.146022	-3.60112
PF3D7_1474700	Pf3D7_14_v3	3063191	3065763	-	2573	0.825354	0.125278	1.52543	2.23449	2.38982	0.0221343	0.146045	-3.34142
PF3D7_1211200	Pf3D7_12_v3	491893	497388	-	5496	-0.403287	-0.745452	-0.0611223	7.06493	-2.38918	0.0221675	0.146045	-3.74295
PF3D7_1407000	Pf3D7_14_v3	253542	257360	+	3819	-0.903749	-1.67086	-0.136636	0.429305	-2.38813	0.022222	0.146065	-3.27688
PF3D7_1039000	Pf3D7_10_v3	1568709	1571815	+	3107	-0.665136	-1.22979	-0.100487	8.29793	-2.39072	0.0222828	0.146065	-3.78424
PF3D7_1347300	Pf3D7_13_v3	1893613	1895023	-	1411	0.764441	0.115044	1.41384	2.02193	2.38618	0.0223238	0.146065	-3.32831
PF3D7_1430000	Pf3D7_14_v3	1181664	1182982	-	1319	-0.647119	-1.19692	-0.0973144	3.12066	-2.38586	0.0223405	0.146065	-3.39399
PF3D7_0505900	Pf3D7_05_v3	254473	255517	-	1045	-0.437483	-0.809196	-0.0657702	5.48508	-2.38574	0.0223468	0.146065	-3.61068
PF3D7_1372300	Pf3D7_13_v3	2845767	2846538	+	772	1.21267	0.182572	2.24276	7.32713	2.40196	0.0225525	0.147177	-3.75013
PF3D7_0613700	Pf3D7_06_v3	559349	561460	-	2112	-0.633564	-1.17305	-0.0940814	3.58782	-2.38058	0.0226185	0.147376	-3.49022
PF3D7_0515800	Pf3D7_05_v3	658423	658677	-	255	-0.589396	-1.09159	-0.0872038	2.8245	-2.37907	0.0226986	0.147588	-3.39647
PF3D7_1329000	Pf3D7_13_v3	1217917	1225535	-	7619	-0.291828	-0.540595	-0.0430614	8.61154	-2.37796	0.0227575	0.147588	-3.85403
PF3D7_1440200	Pf3D7_14_v3	1639477	1647167	+	7691	-0.703375	-1.30296	-0.103787	1.87386	-2.37795	0.0227579	0.147588	-3.35159
PF3D7_1445300	Pf3D7_14_v3	1860148	1862095	+	1948	0.665854	0.0977668	1.23394	3.42654	2.37593	0.0228658	0.148012	-3.42393
PF3D7_1020000	Pf3D7_10_v3	811106	813484	-	2379	-0.517718	-0.959606	-0.0758291	7.66327	-2.37493	0.0229195	0.148012	-3.81977
PF3D7_1103000	Pf3D7_11_v3	138646	139034	+	389	0.913171	0.133684	1.69266	1.53442	2.37472	0.0229304	0.148012	-3.33364
PF3D7_1021000	Pf3D7_10_v3	848859	850404	-	1546	0.892478	0.130224	1.65473	1.56975	2.37338	0.0230024	0.148151	-3.33161
PF3D7_1417200	Pf3D7_14_v3	694585	708177	+	13593	-0.384336	-0.712647	-0.0560255	9.89027	-2.37299	0.0230234	0.148151	-3.88733
PF3D7_1457400	Pf3D7_14_v3	2350985	2360152	+	9168	0.602776	0.0874727	1.11808	5.31681	2.37117	0.0231215	0.148416	-3.62762
PF3D7_1437900	Pf3D7_14_v3	1533329	1534947	+	1619	-0.290982	-0.539876	-0.0420877	9.61613	-2.36985	0.0231928	0.148416	-3.89215
PF3D7_0523900	Pf3D7_05_v3	993433	994607	-	1175	0.777143	0.112289	1.442	4.10996	2.36943	0.0232154	0.148416	-3.5131
PF3D7_1002100	Pf3D7_10_v3	106653	108662	-	2010	-0.571009	-1.05949	-0.0825293	10.8121	-2.37145	0.0232377	0.148416	-3.89224
PF3D7_1016300	Pf3D7_10_v3	650898	653567	-	2670	-0.66642	-1.23663	-0.0962128	6.2827	-2.37001	0.0232467	0.148416	-3.70356
PF3D7_1244400	Pf3D7_12_v3	1859656	1863846	+	4191	0.687563	0.099052	1.27607	4.33837	2.36825	0.0232796	0.148416	-3.51772
PF3D7_0923900	Pf3D7_09_v3	966795	968069	-	1275	-0.385033	-0.714722	-0.0553431	7.63759	-2.36735	0.0233287	0.148501	-3.82813
PF3D7_1252800	Pf3D7_12_v3	2159573	2161615	+	2043	0.703535	0.100581	1.30649	5.20778	2.36522	0.0234449	0.14895	-3.61366
PF3D7_0615700	Pf3D7_06_v3	656376	657636	+	1261	-0.415852	-0.772324	-0.0593799	5.32577	-2.36474	0.0234711	0.14895	-3.64045
PF3D7_1013500	Pf3D7_10_v3	526840	531448	+	4609	0.721358	0.102432	1.34028	5.01209	2.36255	0.0235908	0.1493	-3.61087
PF3D7_0804300	Pf3D7_08_v3	242103	244775	+	2673	0.345052	0.0489098	0.641195	7.60733	2.36186	0.0236291	0.1493	-3.83661
PF3D7_0301100	Pf3D7_03_v3	76494	77474	+	981	1.18811	0.168369	2.20785	-0.331719	2.36176	0.0236344	0.1493	-3.31033
PF3D7_1442900	Pf3D7_14_v3	1753510	1763664	+	10155	-0.44682	-0.830587	-0.0630532	9.58491	-2.36012	0.0237248	0.149643	-3.90881
PF3D7_1253200	Pf3D7_12_v3	2173799	2174322	-	524	-1.05661	-1.96481	-0.14841	-0.252146	-2.35832	0.0238247	0.149849	-3.3165
PF3D7_1326300	Pf3D7_13_v3	1092394	1094187	-	1794	-0.468463	-0.871142	-0.0657841	8.13571	-2.35823	0.0238297	0.149849	-3.87328
PF3D7_1205400	Pf3D7_12_v3	232389	235646	-	3258	0.887086	0.123613	1.65056	3.92685	2.35617	0.0240076	0.150356	-3.52244
PF3D7_1022400	Pf3D7_10_v3	939938	942234	-	2297	-0.529317	-0.985057	-0.0735768	9.12496	-2.35523	0.0240601	0.150356	-3.91309
PF3D7_0707700	Pf3D7_07_v3	357700	360585	+	2886	0.334847	0.0464904	0.623204	7.70818	2.35389	0.0240716	0.150356	-3.86563
PF3D7_1138700	Pf3D7_11_v3	1525654	1531744	-	6091	-0.392764	-0.731121	-0.054407	7.99985	-2.35302	0.0241202	0.150356	-3.87024
PF3D7_0420600	Pf3D7_04_v3	932463	934244	+	1782	1.10861	0.153562	2.06366	-0.340992	2.35301	0.0241211	0.150356	-3.3232
PF3D7_1453600	Pf3D7_14_v3	2199371	2204708	-	5338	0.989617	0.137034	1.8422	0.889896	2.35288	0.0241281	0.150356	-3.35185
PF3D7_1007800	Pf3D7_10_v3	311397	314516	-	3120	0.807388	0.111351	1.50343	3.98639	2.35136	0.0242135	0.150449	-3.52286
PF3D7_1326100	Pf3D7_13_v3	1087584	1089099	+	1516	-0.46879	-0.873094	-0.0644861	4.72631	-2.35039	0.0242682	0.150449	-3.63769
PF3D7_1334200	Pf3D7_13_v3	1398271	1399845	+	1575	0.480466	0.0660512	0.89488	6.02226	2.35016	0.0242813	0.150449	-3.74097
PF3D7_0202300	Pf3D7_02_v3	117225	118235	+	1011	1.01443	0.139412	1.88946	1.50722	2.35004	0.0242882	0.150449	-3.37499
PF3D7_0511900	Pf3D7_05_v3	525026	527218	+	2193	1.09485	0.14966	2.04005	-0.453601	2.34804	0.0244013	0.150924	-3.3287
PF3D7_1229400	Pf3D7_12_v3	1208912	1209542	+	631	-0.518686	-0.966887	-0.0704857	8.62596	-2.34606	0.024528	0.150953	-3.91819
PF3D7_1216400	Pf3D7_12_v3	653670	656435	+	2766	0.721963	0.098138	1.34579	5.71511	2.3475	0.0245414	0.150953	-3.71693
PF3D7_0212500	Pf3D7_02_v3	509525	521746	+	12222	-0.346774	-0.646613	-0.0469352	8.51969	-2.34438	0.0246092	0.150953	-3.91989
PF3D7_0505800	Pf3D7_05_v3	252047	252606	-	560	-0.373027	-0.695589	-0.0504661	6.97904	-2.34422	0.0246186	0.150953	-3.83477
PF3D7_0816200	Pf3D7_08_v3	750082	750711	-	630	-0.842506	-1.57104	-0.113972	1.0447	-2.34419	0.0246202	0.150953	-3.3755
PF3D7_0611300	Pf3D7_06_v3	470049	471224	+	1176	0.873674	0.118164	1.62918	-0.244605	2.34412	0.0246245	0.150953	-3.3402
PF3D7_1037800	Pf3D7_10_v3	1497096	1502155	-	5060	0.800002	0.10787	1.49213	1.18677	2.343	0.0246885	0.151121	-3.37845
PF3D7_0812000	Pf3D7_08_v3	600525	602247	-	1723	0.722535	0.0971353	1.34793	3.0054	2.34191	0.0247506	0.151241	-3.46604
PF3D7_1202000	Pf3D7_12_v3	109247	112758	-	3512	-0.361078	-0.673732	-0.0484236	5.54999	-2.34103	0.0248016	0.151241	-3.72017
PF3D7_0818900	Pf3D7_08_v3	860384	862417	+	2034	-0.392018	-0.731504	-0.052533	13.2017	-2.34075	0.0248175	0.151241	-3.94438
PF3D7_0929200	Pf3D7_09_v3	1167842	1169577	+	1736	0.324892	0.0434493	0.606335	8.38011	2.34001	0.0248598	0.151276	-3.92042
PF3D7_1477400	Pf3D7_14_v3	3183248	3184352	+	1105	2.05868	0.27707	3.8403	1.95255	2.35689	0.0249391	0.151536	-3.43186
PF3D7_1467300	Pf3D7_14_v3	2750958	2752424	+	1467	0.745566	0.0987421	1.39239	2.85436	2.33652	0.0250619	0.151584	-3.46983
PF3D7_0805900	Pf3D7_08_v3	324279	325655	-	1377	-0.531105	-0.992019	-0.0701912	2.99959	-2.33577	0.0251055	0.151584	-3.47226
PF3D7_0723400	Pf3D7_07_v3	978920	983188	-	4269	-0.353014	-0.659442	-0.0465855	9.73432	-2.33525	0.0251361	0.151584	-3.96316
PF3D7_0826600	Pf3D7_08_v3	1157321	1158151	-	831	1.02261	0.134856	1.91037	2.70259	2.33558	0.0251588	0.151584	-3.46644
PF3D7_1203100	Pf3D7_12_v3	171507	172136	-	630	-0.541056	-1.01091	-0.0712006	4.66517	-2.33425	0.025194	0.151584	-3.6165
PF3D7_1234100	Pf3D7_12_v3	1414414	1426104	+	11691	-0.420113	-0.785007	-0.0552187	8.47035	-2.33383	0.0252188	0.151584	-3.93995
PF3D7_1133100	Pf3D7_11_v3	1277346	1280637	+	3292	-0.322882	-0.60339	-0.0423747	8.66427	-2.33329	0.02525	0.151584	-3.94487
PF3D7_1438900	Pf3D7_14_v3	1575984	1576571	+	588	-0.541054	-1.01129	-0.0708232	8.70888	-2.33363	0.0253215	0.151584	-3.95124
PF3D7_0822000	Pf3D7_08_v3	978798	980634	+	1837	0.65188	0.0851641	1.2186	0.664748	2.3317	0.0253435	0.151584	-3.38052
PF3D7_1026800	Pf3D7_10_v3	1122962	1124037	+	1076	-0.359892	-0.672821	-0.0469627	11.1854	-2.33129	0.0253675	0.151584	-3.97876
PF3D7_0820800	Pf3D7_08_v3	936426	938876	-	2451	0.820237	0.106785	1.53369	0.728925	2.33047	0.0254153	0.151584	-3.38819
PF3D7_0424900	Pf3D7_04_v3	1127779	1128802	+	1024	-0.499399	-0.933845	-0.0649527	8.70948	-2.33014	0.0254351	0.151584	-3.94205
PF3D7_1038700	Pf3D7_10_v3	1554529	1555702	-	1174	0.950433	0.123546	1.77732	3.19047	2.33052	0.0254549	0.151584	-3.51206
PF3D7_0806600	Pf3D7_08_v3	349317	353362	-	4046	0.439203	0.0570568	0.821348	5.51439	2.32973	0.0254591	0.151584	-3.73281
PF3D7_1008400	Pf3D7_10_v3	347206	348667	-	1462	-0.439012	-0.821338	-0.0566852	8.13838	-2.32762	0.0255838	0.152108	-3.9426
PF3D7_0708900	Pf3D7_07_v3	399290	400243	-	954	0.682581	0.0877766	1.27739	4.27409	2.32621	0.0256669	0.152383	-3.61479
PF3D7_0808200	Pf3D7_08_v3	416344	418065	-	1722	0.922599	0.11797	1.72723	1.08084	2.32427	0.0257822	0.152849	-3.40839
PF3D7_0923000	Pf3D7_09_v3	939580	940587	-	1008	0.373502	0.0475288	0.699476	6.16846	2.32263	0.0258801	0.153137	-3.80887
PF3D7_1211800	Pf3D7_12_v3	526109	527780	+	1672	-0.39375	-0.737469	-0.050032	8.99054	-2.32214	0.0259097	0.153137	-3.98041
PF3D7_0803200	Pf3D7_08_v3	204241	206661	-	2421	-0.863452	-1.61736	-0.109542	1.702	-2.3216	0.0259416	0.153137	-3.43327
PF3D7_1371300	Pf3D7_13_v3	2802945	2807159	+	4215	-2.49461	-4.66979	-0.319432	4.74603	-2.34335	0.0260165	0.1533	-3.60914
PF3D7_0413100	Pf3D7_04_v3	591949	599849	-	7901	-1.26063	-2.36195	-0.159323	2.2471	-2.32319	0.0260592	0.1533	-3.47037
PF3D7_0710200	Pf3D7_07_v3	463105	471837	+	8733	-0.870565	-1.63144	-0.109687	3.76863	-2.3193	0.0260803	0.1533	-3.5469
PF3D7_1303500	Pf3D7_13_v3	169874	175789	-	5916	-0.424743	-0.796096	-0.0533902	8.78052	-2.31851	0.0261275	0.15336	-3.97476
PF3D7_1406100	Pf3D7_14_v3	211566	215651	-	4086	0.602337	0.0751739	1.1295	4.66383	2.31614	0.026271	0.153984	-3.66429
PF3D7_1419900	Pf3D7_14_v3	825612	827330	-	1719	0.438009	0.0539186	0.822099	5.28392	2.31163	0.026545	0.15537	-3.73482
PF3D7_0529100	Pf3D7_05_v3	1191000	1191682	-	683	0.721428	0.0880443	1.35481	0.234166	2.30885	0.0267157	0.156149	-3.41145
PF3D7_1311100	Pf3D7_13_v3	479353	480840	+	1488	-1.01818	-1.91328	-0.12309	1.34564	-2.30583	0.0269021	0.156677	-3.45013
PF3D7_0820900	Pf3D7_08_v3	939583	944645	-	5063	-0.510403	-0.959469	-0.0613362	4.98887	-2.30394	0.027019	0.156677	-3.73696
PF3D7_1431200	Pf3D7_14_v3	1224340	1228017	-	3678	0.320082	0.038382	0.601781	6.99175	2.30327	0.0270611	0.156677	-3.91734
PF3D7_0717700	Pf3D7_07_v3	764794	766413	-	1620	-0.474692	-0.892498	-0.0568855	9.7758	-2.30307	0.0270736	0.156677	-4.0265
PF3D7_1023700	Pf3D7_10_v3	991147	993420	+	2274	-0.932337	-1.75315	-0.111518	-0.878903	-2.30248	0.0271102	0.156677	-3.40433
PF3D7_1024000	Pf3D7_10_v3	1014896	1016596	+	1701	0.726552	0.08685	1.36625	2.71177	2.30228	0.0271224	0.156677	-3.52389
PF3D7_1450100	Pf3D7_14_v3	2051621	2053123	-	1503	0.332992	0.039784	0.6262	8.43839	2.30212	0.0271326	0.156677	-4.00167
PF3D7_0426000	Pf3D7_04_v3	1173053	1180226	-	7174	-0.807148	-1.51788	-0.0964182	4.10411	-2.30213	0.0271366	0.156677	-3.64303
PF3D7_0815900	Pf3D7_08_v3	743505	745505	+	2001	0.860313	0.10261	1.61802	0.90273	2.30159	0.0271658	0.156677	-3.44084
PF3D7_1350600	Pf3D7_13_v3	2021350	2022307	+	958	0.852934	0.101635	1.60423	1.7391	2.30129	0.027184	0.156677	-3.47967
PF3D7_0928900	Pf3D7_09_v3	1159876	1160475	+	600	-0.66097	-1.24405	-0.0778929	4.97787	-2.29787	0.0273987	0.157695	-3.73405
PF3D7_1121600	Pf3D7_11_v3	815386	816322	-	937	-0.402446	-0.757743	-0.0471498	10.6347	-2.29608	0.0275117	0.158125	-4.04932
PF3D7_0516100	Pf3D7_05_v3	667486	674861	+	7376	0.693706	0.0809408	1.30647	3.51097	2.29483	0.0275904	0.158358	-3.59054
PF3D7_0830200	Pf3D7_08_v3	1284578	1287755	+	3178	-1.60035	-3.01377	-0.186923	0.774319	-2.29949	0.0276292	0.158361	-3.44291
PF3D7_0403900	Pf3D7_04_v3	219087	222838	+	3752	1.04599	0.120888	1.9711	-0.448408	2.29196	0.0277727	0.158887	-3.42594
PF3D7_0906000	Pf3D7_09_v3	298665	304179	-	5515	-0.600396	-1.13149	-0.0692988	3.46427	-2.29157	0.0277975	0.158887	-3.62959
PF3D7_0211000	Pf3D7_02_v3	443824	444608	+	785	0.685406	0.0788026	1.29201	3.48539	2.29041	0.0278718	0.158989	-3.60502
PF3D7_1473900	Pf3D7_14_v3	3007601	3010159	+	2559	0.465136	0.0534203	0.876851	7.12127	2.29009	0.0278922	0.158989	-3.95229
PF3D7_1330500	Pf3D7_13_v3	1284988	1287165	+	2178	0.82632	0.094436	1.5582	1.73121	2.28863	0.0279856	0.159302	-3.49718
PF3D7_0509400	Pf3D7_05_v3	389914	398997	-	9084	-0.367072	-0.692345	-0.0417978	10.0591	-2.28755	0.0280547	0.159477	-4.0632
PF3D7_1244500	Pf3D7_12_v3	1864229	1866661	-	2433	0.857524	0.0973177	1.61773	0.872383	2.28657	0.028118	0.159618	-3.47274
PF3D7_0217700	Pf3D7_02_v3	731120	732312	-	1193	0.475429	0.0530834	0.897774	5.95495	2.28185	0.0284233	0.16113	-3.86516
PF3D7_1138800	Pf3D7_11_v3	1533252	1539856	-	6605	-0.315026	-0.595166	-0.0348866	8.69965	-2.27951	0.0285758	0.161773	-4.05691
PF3D7_1225300	Pf3D7_12_v3	1029862	1031388	+	1527	0.283576	0.0312858	0.535866	6.65006	2.27845	0.0286455	0.161947	-3.93598
PF3D7_0215700	Pf3D7_02_v3	645929	650085	+	4157	-0.444155	-0.839429	-0.0488806	9.237	-2.27775	0.0286912	0.161984	-4.07239
PF3D7_0218400	Pf3D7_02_v3	750049	751737	-	1689	-0.279624	-0.528877	-0.0303696	7.94903	-2.27406	0.0289341	0.163043	-4.03702
PF3D7_1218500	Pf3D7_12_v3	725841	729837	-	3997	-0.369283	-0.698509	-0.0400562	9.35262	-2.2737	0.0289575	0.163043	-4.07317
PF3D7_1136300	Pf3D7_11_v3	1422744	1426201	+	3458	-0.535943	-1.01406	-0.0578269	9.20779	-2.27372	0.0290734	0.163109	-4.08101
PF3D7_1248200	Pf3D7_12_v3	1977865	1978938	+	1074	0.270744	0.0291768	0.512311	7.07938	2.27191	0.0290765	0.163109	-3.98696
PF3D7_1122800	Pf3D7_11_v3	872031	877678	+	5648	-0.423933	-0.802208	-0.0456583	6.2242	-2.27175	0.0290872	0.163109	-3.92608
PF3D7_1200400	Pf3D7_12_v3	32703	41940	+	9238	-0.720761	-1.36416	-0.0773639	3.94856	-2.27082	0.029149	0.163234	-3.68143
PF3D7_0727800	Pf3D7_07_v3	1175944	1181700	+	5757	-0.380255	-0.720056	-0.0404531	6.37632	-2.2684	0.0293103	0.163916	-3.9436
PF3D7_1408600	Pf3D7_14_v3	323317	324172	+	856	-0.339287	-0.642855	-0.0357196	9.798	-2.26559	0.0294982	0.164745	-4.10571
PF3D7_1008700	Pf3D7_10_v3	360625	362480	-	1856	1.05532	0.109541	2.00109	3.89933	2.26576	0.0298	0.166103	-3.69311
PF3D7_1450700	Pf3D7_14_v3	2078488	2080350	+	1863	-0.448014	-0.84971	-0.0463172	7.38251	-2.2608	0.0298216	0.166103	-4.02718
PF3D7_0605000	Pf3D7_06_v3	213558	214142	+	585	0.990514	0.101588	1.87944	0.840054	2.25873	0.0299627	0.166524	-3.51867
PF3D7_1359400	Pf3D7_13_v3	2359251	2361198	-	1948	-0.315325	-0.598337	-0.0323127	8.9931	-2.25851	0.0299775	0.166524	-4.10581
PF3D7_1144300	Pf3D7_11_v3	1759257	1759922	-	666	-0.610699	-1.15943	-0.0619649	6.63675	-2.25735	0.030168	0.166903	-3.9809
PF3D7_0520900	Pf3D7_05_v3	857038	858477	+	1440	-0.394007	-0.748113	-0.0399003	9.13934	-2.25548	0.0301848	0.166903	-4.11699
PF3D7_0807600	Pf3D7_08_v3	389596	394259	-	4664	-0.361523	-0.68647	-0.0365766	9.53429	-2.25525	0.0302011	0.166903	-4.1226
PF3D7_1433500	Pf3D7_14_v3	1332363	1337301	-	4939	-0.341142	-0.647781	-0.0345032	10.5223	-2.25516	0.0302068	0.166903	-4.12988
PF3D7_1342100	Pf3D7_13_v3	1657442	1660171	+	2730	0.724029	0.0731254	1.37493	6.27677	2.25761	0.0302663	0.167009	-3.95301
PF3D7_1411900	Pf3D7_14_v3	480431	481414	+	984	-0.494376	-0.939071	-0.0496824	8.01626	-2.25354	0.0303181	0.167072	-4.07328
PF3D7_0731000	Pf3D7_07_v3	1333175	1334938	-	1764	0.623695	0.0622048	1.18519	2.85687	2.25164	0.0304493	0.167572	-3.66946
PF3D7_1141700	Pf3D7_11_v3	1669951	1671512	+	1562	-0.885678	-1.68366	-0.0876954	3.07022	-2.24984	0.0305741	0.168036	-3.65461
PF3D7_1129400	Pf3D7_11_v3	1138075	1139979	-	1905	-0.419118	-0.797207	-0.0410303	7.29322	-2.24705	0.0307682	0.168879	-4.05081
PF3D7_0406900	Pf3D7_04_v3	353655	359878	-	6224	-0.676985	-1.28796	-0.066013	3.95096	-2.24609	0.0308354	0.169024	-3.74209
PF3D7_0628700	Pf3D7_06_v3	1183896	1185617	+	1722	0.608526	0.0589114	1.15814	2.89637	2.24435	0.0309575	0.169418	-3.64243
PF3D7_1139700	Pf3D7_11_v3	1582995	1584512	-	1518	0.777002	0.0750808	1.47892	0.338366	2.2439	0.030989	0.169418	-3.52786
PF3D7_0935600	Pf3D7_09_v3	1405192	1407022	+	1831	-0.91619	-1.74332	-0.0890582	9.74255	-2.25726	0.0310326	0.169432	-4.09314
PF3D7_1475600	Pf3D7_14_v3	3112509	3114698	-	2190	0.29784	0.0286328	0.567048	7.27164	2.24267	0.0310753	0.169442	-4.05795
PF3D7_1120100	Pf3D7_11_v3	761695	762818	+	1124	-0.569188	-1.08397	-0.0544031	10.487	-2.24402	0.031205	0.169892	-4.15442		phosphoglycerate mutase
PF3D7_0510500	Pf3D7_05_v3	445983	448502	-	2520	-0.526531	-1.00294	-0.0501231	5.609	-2.24034	0.0312397	0.169892	-3.91594
PF3D7_1461900	Pf3D7_14_v3	2514673	2517945	+	3273	-0.324613	-0.618655	-0.0305707	8.86831	-2.23782	0.0314186	0.17064	-4.14355
PF3D7_1438600	Pf3D7_14_v3	1562232	1563065	+	834	0.472421	0.0443307	0.900511	4.78126	2.23699	0.0314781	0.17074	-3.83649
PF3D7_0208300	Pf3D7_02_v3	337558	342966	+	5409	0.615449	0.0572463	1.17365	4.87635	2.23496	0.0316227	0.1713	-3.84914
PF3D7_0507500	Pf3D7_05_v3	307490	309556	-	2067	0.875825	0.0807491	1.6709	2.56899	2.23295	0.0317671	0.171622	-3.64482
PF3D7_1223300	Pf3D7_12_v3	934971	938639	-	3669	0.437758	0.0402944	0.835222	4.87364	2.23258	0.0317937	0.171622	-3.84485
PF3D7_0911800	Pf3D7_09_v3	535851	536681	-	831	0.848636	0.0779555	1.61932	3.9694	2.23312	0.0318385	0.171622	-3.75934
PF3D7_1372200	Pf3D7_13_v3	2840727	2841703	-	977	2.68503	0.249653	5.1204	10.5281	2.25374	0.0318489	0.171622	-4.13569
PF3D7_1013300	Pf3D7_10_v3	515721	517607	-	1887	0.738596	0.0675865	1.40961	3.10799	2.23125	0.0318893	0.171622	-3.68786
PF3D7_0803800	Pf3D7_08_v3	233467	234426	-	960	-0.355053	-0.677791	-0.0323158	7.29733	-2.23005	0.031976	0.171866	-4.08414
PF3D7_1368500	Pf3D7_13_v3	2722690	2725182	+	2493	0.74306	0.067346	1.41877	0.256024	2.22911	0.0320441	0.171907	-3.55676
PF3D7_0713800	Pf3D7_07_v3	624379	625300	-	922	0.697389	0.063118	1.33166	0.95663	2.22879	0.0320666	0.171907	-3.5757
PF3D7_1318900	Pf3D7_13_v3	779934	781679	+	1746	0.808502	0.0727297	1.54428	2.76114	2.22745	0.0321643	0.17205	-3.66613
PF3D7_1339600	Pf3D7_13_v3	1588404	1590290	+	1887	-0.511316	-0.976775	-0.0458575	2.52622	-2.22678	0.0322125	0.17205	-3.66756
PF3D7_0914700	Pf3D7_09_v3	630657	632207	+	1551	0.741083	0.0666919	1.41547	6.87606	2.23275	0.0322178	0.17205	-4.05479
PF3D7_1105600	Pf3D7_11_v3	241184	243517	-	2334	0.340163	0.030416	0.649909	9.32415	2.22613	0.0322604	0.172055	-4.17388
PF3D7_0517600	Pf3D7_05_v3	740156	741034	-	879	0.868268	0.076364	1.66017	1.47908	2.22255	0.0325219	0.17309	-3.606
PF3D7_1401100	Pf3D7_14_v3	41289	43093	-	1805	-2.45263	-4.68686	-0.218405	9.76115	-2.24399	0.0325379	0.17309	-4.10724
PF3D7_0921900	Pf3D7_09_v3	888559	889305	+	747	-0.373363	-0.714241	-0.0324859	6.89397	-2.22026	0.0326903	0.173678	-4.07049
PF3D7_1144400	Pf3D7_11_v3	1762256	1766650	+	4395	0.660393	0.0572551	1.26353	2.56089	2.2195	0.032746	0.173751	-3.66638
PF3D7_0108000	Pf3D7_01_v3	328431	329558	-	1128	-0.357861	-0.685068	-0.030653	7.36269	-2.21697	0.0329332	0.17452	-4.11916
PF3D7_1425700	Pf3D7_14_v3	1006643	1008069	+	1427	-0.466495	-0.893211	-0.0397779	4.568	-2.21604	0.0330027	0.174631	-3.85775
PF3D7_1231700	Pf3D7_12_v3	1306524	1306968	-	445	0.908854	0.0773176	1.74039	1.08741	2.21555	0.0330384	0.174631	-3.61414
PF3D7_1364400	Pf3D7_13_v3	2585032	2594829	+	9798	-0.314808	-0.603112	-0.0265036	7.40523	-2.21342	0.0331974	0.175248	-4.12619
PF3D7_1116300	Pf3D7_11_v3	618312	619778	+	1467	-0.367205	-0.703692	-0.0307177	5.58427	-2.21212	0.0332944	0.175537	-3.9664
PF3D7_0915300	Pf3D7_09_v3	646951	649116	-	2166	0.629828	0.052465	1.20719	3.40598	2.21127	0.0333581	0.175644	-3.74102
PF3D7_1107200	Pf3D7_11_v3	297823	300734	+	2912	-0.445886	-0.854775	-0.0369957	5.17835	-2.21048	0.0334177	0.175644	-3.92903
PF3D7_1458600	Pf3D7_14_v3	2406668	2410159	+	3492	0.466561	0.0386489	0.894474	6.17185	2.21016	0.0334419	0.175644	-4.02701
PF3D7_1223200	Pf3D7_12_v3	932917	934281	+	1365	0.62458	0.0505353	1.19863	5.16565	2.20553	0.033792	0.177258	-3.93722
PF3D7_1403800	Pf3D7_14_v3	136530	141420	-	4891	-0.687427	-1.31964	-0.0552093	2.37188	-2.20409	0.0339009	0.177605	-3.71262
PF3D7_1426100	Pf3D7_14_v3	1018745	1019260	-	516	0.333871	0.0265942	0.641147	7.98533	2.20251	0.0340212	0.177893	-4.17883
PF3D7_0505700	Pf3D7_05_v3	247801	250575	-	2775	-0.593334	-1.13942	-0.0472437	6.71448	-2.20388	0.0340418	0.177893	-4.09335
PF3D7_1430300	Pf3D7_14_v3	1191946	1199919	-	7974	-0.49753	-0.956196	-0.0388646	6.85039	-2.19884	0.034303	0.179032	-4.10487
PF3D7_0508900	Pf3D7_05_v3	367022	376426	+	9405	-0.898078	-1.72659	-0.0695699	1.88748	-2.19729	0.0344223	0.179429	-3.67638
PF3D7_1414400	Pf3D7_14_v3	575496	577055	+	1560	0.525103	0.0404874	1.00972	3.31467	2.19643	0.0344887	0.179527	-3.77927
PF3D7_0822500	Pf3D7_08_v3	992655	993965	-	1311	0.638683	0.0491092	1.22826	3.64379	2.19592	0.0345278	0.179527	-3.79375
PF3D7_0930700	Pf3D7_09_v3	1221987	1223606	+	1620	0.577036	0.0439952	1.11008	3.72995	2.19438	0.0346471	0.179728	-3.81711
PF3D7_1123200	Pf3D7_11_v3	918228	921069	+	2842	0.643033	0.0490058	1.23706	1.71389	2.1943	0.0346532	0.179728	-3.66724
PF3D7_1367300	Pf3D7_13_v3	2685059	2686331	-	1273	0.849873	0.0643845	1.63536	0.866913	2.19323	0.0347367	0.179936	-3.63174
PF3D7_1450600	Pf3D7_14_v3	2075586	2077349	-	1764	0.275435	0.0206688	0.530202	6.53877	2.19153	0.0348692	0.180367	-4.10509
PF3D7_0627500	Pf3D7_06_v3	1101734	1102852	-	1119	-0.527003	-1.01453	-0.0394799	8.15081	-2.19266	0.034907	0.180367	-4.21268
PF3D7_0915400	Pf3D7_09_v3	650585	654841	-	4257	-0.414028	-0.797292	-0.030765	11.5828	-2.18979	0.0350051	0.180649	-4.25851		pfk
PF3D7_1123900	Pf3D7_11_v3	945470	946148	+	679	-0.351749	-0.67754	-0.0259581	8.31451	-2.18859	0.0350995	0.180672	-4.22139
PF3D7_1015000	Pf3D7_10_v3	611213	612199	+	987	0.774329	0.0570537	1.4916	0.460758	2.18831	0.035121	0.180672	-3.62888
PF3D7_1435400	Pf3D7_14_v3	1433738	1434310	-	573	0.337929	0.0248638	0.650995	6.06764	2.18807	0.0351404	0.180672	-4.0639
PF3D7_1469200	Pf3D7_14_v3	2838913	2839989	-	1077	0.918555	0.0673427	1.76977	0.338454	2.18744	0.0351892	0.180699	-3.62591
PF3D7_1410200	Pf3D7_14_v3	400418	402994	+	2577	-0.256277	-0.493873	-0.0186815	8.82184	-2.18646	0.0352669	0.180758	-4.24305
PF3D7_1326800	Pf3D7_13_v3	1127436	1128761	-	1326	0.506944	0.0367601	0.977128	3.51431	2.18556	0.035338	0.180758	-3.80118
PF3D7_1237500	Pf3D7_12_v3	1561534	1566579	-	5046	0.388863	0.0281824	0.749544	8.04216	2.18546	0.0353453	0.180758	-4.21396
PF3D7_0623300	Pf3D7_06_v3	947493	948644	-	1152	0.94524	0.0683536	1.82213	1.97085	2.18509	0.0353752	0.180758	-3.69498
PF3D7_1346300	Pf3D7_13_v3	1849528	1850517	+	990	-0.383812	-0.740213	-0.0274113	10.0453	-2.18298	0.035542	0.181276	-4.26836
PF3D7_0515300	Pf3D7_05_v3	628981	635382	+	6402	-0.361308	-0.696888	-0.0257275	6.41636	-2.18248	0.0355816	0.181276	-4.11562
PF3D7_0315800	Pf3D7_03_v3	641482	642579	-	1098	0.437773	0.0311107	0.844435	5.74424	2.18215	0.0356079	0.181276	-4.03933
PF3D7_0203800	Pf3D7_02_v3	171563	174912	-	3350	-1.12013	-2.16151	-0.0787378	0.902562	-2.18034	0.0357522	0.181684	-3.66052
PF3D7_0516300	Pf3D7_05_v3	678910	680955	+	2046	0.593925	0.0416747	1.14618	5.07414	2.18004	0.0357757	0.181684	-3.97215
PF3D7_0610400	Pf3D7_06_v3	444747	445157	+	411	-0.847694	-1.63613	-0.0592539	1.94024	-2.17942	0.0358259	0.181717	-3.71462
PF3D7_1420200	Pf3D7_14_v3	838927	842664	-	3738	0.547303	0.0375212	1.05708	1.93078	2.17627	0.036078	0.182627	-3.70649
PF3D7_1436000	Pf3D7_14_v3	1458131	1459870	+	1740	-0.368313	-0.711434	-0.0251925	8.10389	-2.17591	0.0361075	0.182627	-4.19288
PF3D7_1228300	Pf3D7_12_v3	1148111	1151461	+	3351	0.811807	0.0553975	1.56822	0.428964	2.17553	0.0361376	0.182627	-3.64785
PF3D7_1353000	Pf3D7_13_v3	2118361	2120913	-	2553	-0.389958	-0.753612	-0.0263049	8.261	-2.1737	0.0362852	0.18315	-4.24926
PF3D7_1029800	Pf3D7_10_v3	1211658	1212971	-	1314	0.884065	0.0592751	1.70885	0.0367229	2.17275	0.036362	0.183314	-3.63846
PF3D7_0308600	Pf3D7_03_v3	372632	374230	+	1599	0.281027	0.018656	0.543397	7.5503	2.17121	0.0364872	0.183722	-4.21641
PF3D7_1122200	Pf3D7_11_v3	842991	845547	-	2557	-0.387623	-0.750316	-0.0249292	7.28681	-2.1664	0.0368797	0.185473	-4.21123
PF3D7_1250600	Pf3D7_12_v3	2071602	2073641	-	2040	-0.429415	-0.832101	-0.0267288	7.53803	-2.16162	0.0372735	0.187226	-4.22957
PF3D7_1217600	Pf3D7_12_v3	695559	696455	+	897	0.793116	0.0482029	1.53803	1.53462	2.15825	0.0375542	0.188298	-3.72679
PF3D7_1450800	Pf3D7_14_v3	2080898	2082247	-	1350	0.995331	0.06037	1.93029	0.343733	2.15796	0.0375778	0.188298	-3.67378
PF3D7_1213800	Pf3D7_12_v3	590194	592434	-	2241	-0.304198	-0.590099	-0.018298	8.54642	-2.15681	0.037674	0.188551	-4.29334
PF3D7_1027100	Pf3D7_10_v3	1133838	1136156	-	2319	-0.368232	-0.714416	-0.0220486	8.2752	-2.15618	0.0377267	0.188551	-4.28062
PF3D7_1325100	Pf3D7_13_v3	1044552	1045865	-	1314	-0.290176	-0.563036	-0.0173167	9.58545	-2.15572	0.0377652	0.188551	-4.31742
PF3D7_1306800	Pf3D7_13_v3	320815	322017	-	1203	0.321389	0.0190219	0.623757	5.41763	2.1546	0.0378593	0.188551	-4.046
PF3D7_0603000	Pf3D7_06_v3	122634	124412	+	1779	0.404785	0.0239125	0.785657	5.16679	2.15434	0.0378809	0.188551	-4.02708
PF3D7_1446400	Pf3D7_14_v3	1902916	1904163	-	1248	0.797474	0.0470132	1.54793	2.16211	2.15406	0.0379043	0.188551	-3.7634
PF3D7_0816600	Pf3D7_08_v3	762118	765330	-	3213	-0.833876	-1.61864	-0.0491089	5.00065	-2.15764	0.0379468	0.188551	-4.02249
PF3D7_1247800	Pf3D7_12_v3	1968163	1971074	+	2912	-1.07881	-2.09576	-0.0618712	0.209894	-2.1504	0.038213	0.189646	-3.68839
PF3D7_1111700	Pf3D7_11_v3	452459	454861	-	2403	0.499993	0.0280584	0.971927	3.98508	2.14759	0.0384515	0.190476	-3.91663
PF3D7_0808400	Pf3D7_08_v3	423527	424536	+	1010	0.410744	0.023006	0.798482	4.29073	2.14735	0.0384722	0.190476	-3.93993
PF3D7_0906500	Pf3D7_09_v3	318311	319546	+	1236	0.481004	0.0266792	0.935329	7.67261	2.14611	0.0385778	0.190614	-4.2617
PF3D7_1422700	Pf3D7_14_v3	913819	917391	+	3573	-0.439591	-0.854832	-0.0243502	7.7947	-2.14594	0.038592	0.190614	-4.28186
PF3D7_1224300	Pf3D7_12_v3	988628	991255	+	2628	-0.373259	-0.726197	-0.0203213	12.3552	-2.14379	0.0387764	0.191264	-4.34205
PF3D7_1234800	Pf3D7_12_v3	1452606	1457227	+	4622	-0.274946	-0.53498	-0.0149131	9.03787	-2.14333	0.0388159	0.191264	-4.33245
PF3D7_0205800	Pf3D7_02_v3	232729	233476	-	748	0.69803	0.037547	1.35851	2.32237	2.14231	0.0389035	0.191468	-3.78864
PF3D7_0718000	Pf3D7_07_v3	776141	795637	-	19497	-0.577772	-1.12507	-0.0304736	2.43985	-2.13994	0.0391075	0.192013	-3.80537
PF3D7_1418000	Pf3D7_14_v3	759360	761422	-	2063	-0.513847	-1.00069	-0.0270009	6.34197	-2.1395	0.0391459	0.192013	-4.17964
PF3D7_1247100	Pf3D7_12_v3	1949594	1950493	+	900	0.617889	0.0323643	1.20341	3.98667	2.13912	0.0391787	0.192013	-3.93639
PF3D7_0421100	Pf3D7_04_v3	958067	965611	-	7545	-1.84966	-3.60207	-0.0972495	0.279589	-2.14748	0.0391996	0.192013	-3.69554
PF3D7_1473500	Pf3D7_14_v3	2993252	2995279	-	2028	0.337992	0.0173547	0.658628	6.57065	2.13679	0.0393806	0.192637	-4.21416
PF3D7_0628500	Pf3D7_06_v3	1179053	1180003	-	951	0.945705	0.0483682	1.84304	-0.478672	2.13634	0.03942	0.192637	-3.68522
PF3D7_1244900	Pf3D7_12_v3	1877039	1880041	+	3003	0.624754	0.031569	1.21794	0.872808	2.13495	0.0395405	0.192999	-3.73245
PF3D7_0711100	Pf3D7_07_v3	492519	493232	-	714	0.620521	0.0308429	1.2102	4.97664	2.1331	0.0397026	0.193562	-4.04965
PF3D7_0723700	Pf3D7_07_v3	988145	991243	+	3099	0.491427	0.023756	0.959098	4.19829	2.13004	0.0399711	0.194642	-3.96298
PF3D7_1353600	Pf3D7_13_v3	2146181	2147147	-	967	0.483145	0.0230866	0.943204	5.62889	2.1288	0.040081	0.19477	-4.13318
PF3D7_0619500	Pf3D7_06_v3	820069	824247	-	4179	-0.421998	-0.82395	-0.0200455	6.3853	-2.12817	0.0401368	0.19477	-4.21098
PF3D7_0602000	Pf3D7_06_v3	82609	86922	-	4314	0.748291	0.035539	1.46104	2.489	2.12815	0.0401383	0.19477	-3.82392
PF3D7_1235700	Pf3D7_12_v3	1487084	1488691	+	1608	0.796727	0.0376048	1.55585	0.0415141	2.12749	0.0401965	0.194824	-3.7166
PF3D7_1223700	Pf3D7_12_v3	968980	970073	+	1094	-0.848683	-1.65797	-0.0394002	5.49703	-2.13075	0.0403835	0.195501	-4.10507
PF3D7_0933600	Pf3D7_09_v3	1331349	1332803	-	1455	-0.376923	-0.736726	-0.0171188	6.41444	-2.12352	0.0405494	0.196075	-4.21979
PF3D7_0704900	Pf3D7_07_v3	243898	245016	-	1119	0.794343	0.0351904	1.5535	1.96403	2.12104	0.0407711	0.196562	-3.81051
PF3D7_1410600	Pf3D7_14_v3	427191	428588	+	1398	-0.288982	-0.565173	-0.0127912	10.5221	-2.12095	0.0407787	0.196562	-4.39107
PF3D7_0937600	Pf3D7_09_v3	1486070	1490187	+	4118	-1.0015	-1.95891	-0.044088	-0.325797	-2.12042	0.0408267	0.196562	-3.71873
PF3D7_0308900	Pf3D7_03_v3	379130	383290	-	4161	-0.348059	-0.680841	-0.0152779	8.96207	-2.12014	0.0408521	0.196562	-4.37153
PF3D7_0709200	Pf3D7_07_v3	412343	413161	-	819	0.62821	0.0274642	1.22895	1.23593	2.11975	0.0408872	0.196562	-3.78005
PF3D7_1139200	Pf3D7_11_v3	1554154	1555505	-	1352	0.511568	0.0221932	1.00094	4.2091	2.119	0.040954	0.196655	-3.99592
PF3D7_1121800	Pf3D7_11_v3	823239	829313	-	6075	-0.831471	-1.62736	-0.0355818	0.617275	-2.1177	0.0410715	0.196991	-3.77383
PF3D7_1203300	Pf3D7_12_v3	173875	176853	-	2979	0.878828	0.037102	1.72055	-0.728996	2.11642	0.0411866	0.197221	-3.71303
PF3D7_0512100	Pf3D7_05_v3	528846	529409	-	564	-0.833031	-1.63146	-0.0346051	1.01983	-2.11493	0.0413218	0.197221	-3.77775
PF3D7_0812800	Pf3D7_08_v3	635537	635755	-	219	0.63655	0.026426	1.24667	0.319389	2.11487	0.0413272	0.197221	-3.75337
PF3D7_0618500	Pf3D7_06_v3	774529	775470	+	942	-0.815144	-1.59657	-0.0337176	0.105689	-2.11454	0.0413573	0.197221	-3.75041
PF3D7_1407500	Pf3D7_14_v3	269881	270927	+	1047	-0.35852	-0.702263	-0.0147781	4.83916	-2.11422	0.0413862	0.197221	-4.04991
PF3D7_1314600	Pf3D7_13_v3	624785	626011	+	1227	0.789628	0.0324746	1.54678	0.796298	2.11402	0.0414049	0.197221	-3.7706
PF3D7_1456800	Pf3D7_14_v3	2329933	2332086	-	2154	-0.324231	-0.635297	-0.0131651	10.759	-2.11287	0.0415096	0.197347	-4.40704
PF3D7_1413800	Pf3D7_14_v3	547954	549417	+	1464	0.267696	0.0108467	0.524546	6.46211	2.11268	0.0415267	0.197347	-4.24674
PF3D7_1236200	Pf3D7_12_v3	1512200	1516516	-	4317	0.79168	0.0318147	1.55155	2.75265	2.11195	0.0415934	0.197438	-3.91274
PF3D7_1403900	Pf3D7_14_v3	142242	143138	-	897	-0.541798	-1.06211	-0.0214856	4.70623	-2.11078	0.0416999	0.197674	-4.0963
PF3D7_1033900	Pf3D7_10_v3	1354454	1355571	-	1118	-0.646882	-1.26824	-0.0255285	4.1364	-2.11036	0.0417386	0.197674	-3.99625
PF3D7_0722800	Pf3D7_07_v3	963370	965109	+	1740	-1.03315	-2.02632	-0.0399728	0.866847	-2.10866	0.0418942	0.197962	-3.77507
PF3D7_1332500	Pf3D7_13_v3	1340786	1341442	+	657	-0.266498	-0.522686	-0.0103099	7.37489	-2.10865	0.0418949	0.197962	-4.32815
PF3D7_1468700	Pf3D7_14_v3	2825370	2826918	+	1549	-0.281496	-0.552243	-0.0107493	12.0374	-2.10755	0.0419958	0.198212	-4.41328
PF3D7_1464700	Pf3D7_14_v3	2625452	2626600	-	1149	0.305538	0.0113365	0.59974	6.74007	2.10518	0.0422144	0.199017	-4.28184
PF3D7_1243200	Pf3D7_12_v3	1815311	1815562	+	252	0.982235	0.0353934	1.92908	-0.0192313	2.10285	0.0424308	0.19981	-3.75967
PF3D7_0819600	Pf3D7_08_v3	885198	886136	-	939	-0.387617	-0.76161	-0.013623	3.70468	-2.10091	0.0426108	0.20043	-3.97892
PF3D7_0630600	Pf3D7_06_v3	1279820	1283246	+	3427	0.426238	0.0144658	0.838009	4.61695	2.09829	0.0428561	0.201052	-4.07471
PF3D7_1219300	Pf3D7_12_v3	766654	774197	-	7544	-0.896833	-1.76324	-0.0304218	4.5291	-2.10187	0.0428781	0.201052	-4.05365
PF3D7_1366700	Pf3D7_13_v3	2666666	2667781	+	1116	0.868342	0.029009	1.70768	1.38629	2.09713	0.0429642	0.201052	-3.82083
PF3D7_1439900	Pf3D7_14_v3	1622576	1623612	+	1037	-0.394695	-0.776209	-0.0131822	8.52635	-2.09711	0.042966	0.201052	-4.40588
PF3D7_1454200	Pf3D7_14_v3	2222490	2226704	-	4215	0.509583	0.0169704	1.00219	5.60173	2.09691	0.0429855	0.201052	-4.1817
PF3D7_0625500	Pf3D7_06_v3	1035358	1036371	+	1014	0.862512	0.0284209	1.6966	1.35138	2.09614	0.0430571	0.20116	-3.82446
PF3D7_1465400	Pf3D7_14_v3	2646603	2647033	-	431	0.481551	0.0156162	0.947486	5.89723	2.09501	0.0431636	0.20121	-4.22539
PF3D7_1137000	Pf3D7_11_v3	1461301	1461498	-	198	-1.8743	-3.6878	-0.0608086	3.93701	-2.11026	0.0432351	0.20121	-3.96153
PF3D7_0519300	Pf3D7_05_v3	795527	797473	+	1947	0.746224	0.0239332	1.46852	0.688844	2.09424	0.0432364	0.20121	-3.79222
PF3D7_0917900	Pf3D7_09_v3	737985	740276	+	2292	-0.364743	-0.717833	-0.0116523	11.5328	-2.09397	0.0432621	0.20121	-4.44096
PF3D7_1350300	Pf3D7_13_v3	2011168	2012085	+	918	-0.48929	-0.963424	-0.0151565	5.44056	-2.09187	0.0434605	0.201906	-4.15883
PF3D7_0520600	Pf3D7_05_v3	843586	844817	-	1232	-0.356741	-0.702604	-0.0108771	8.21224	-2.09082	0.0435601	0.202142	-4.40438
PF3D7_0315200	Pf3D7_03_v3	616472	622816	+	6345	-0.701241	-1.38207	-0.0204106	2.16051	-2.08784	0.043844	0.202782	-3.88562
PF3D7_1233700	Pf3D7_12_v3	1403139	1404884	+	1746	0.661804	0.0192207	1.30439	1.11205	2.08771	0.0438571	0.202782	-3.821
PF3D7_0420700	Pf3D7_04_v3	935031	941875	-	6845	-0.971203	-1.91425	-0.0281557	2.07011	-2.08778	0.0438687	0.202782	-3.87144
PF3D7_0610100	Pf3D7_06_v3	434807	436465	-	1659	-0.385294	-0.759565	-0.011023	7.07172	-2.08678	0.0439462	0.202782	-4.34072
PF3D7_1316500	Pf3D7_13_v3	685951	688671	+	2721	-0.380529	-0.750291	-0.0107672	6.47066	-2.0861	0.0440109	0.202782	-4.29083
PF3D7_1253000	Pf3D7_12_v3	2168181	2169759	+	1579	0.690442	0.0195316	1.36135	5.00886	2.08713	0.0440168	0.202782	-4.13198
PF3D7_1363800	Pf3D7_13_v3	2556025	2559547	+	3523	-0.817619	-1.6123	-0.0229399	-0.149446	-2.08559	0.0440599	0.202782	-3.78455
PF3D7_0922700	Pf3D7_09_v3	919109	921302	-	2194	-0.583005	-1.14985	-0.0161629	4.61131	-2.08487	0.0441287	0.202782	-4.07466
PF3D7_0922500	Pf3D7_09_v3	913230	914480	+	1251	-0.508682	-1.00327	-0.0140973	9.82591	-2.08666	0.0441384	0.202782	-4.45143
PF3D7_1207500	Pf3D7_12_v3	348274	349100	+	827	0.625562	0.0170772	1.23405	0.844114	2.08396	0.0442161	0.202914	-3.81664
PF3D7_0411100	Pf3D7_04_v3	504478	505095	-	618	1.03374	0.0277471	2.03974	0.213144	2.08298	0.0443106	0.203006	-3.79569
PF3D7_1015400	Pf3D7_10_v3	621305	623626	+	2322	0.795542	0.0212631	1.56982	1.3275	2.08274	0.044334	0.203006	-3.84305
PF3D7_1462400	Pf3D7_14_v3	2531432	2541400	-	9969	-0.328286	-0.647953	-0.00861839	7.96715	-2.08173	0.0444322	0.203231	-4.38961
PF3D7_0629200	Pf3D7_06_v3	1199853	1200995	-	1143	-0.359632	-0.710094	-0.0091693	6.72327	-2.08011	0.0445886	0.203608	-4.3237
PF3D7_1018600	Pf3D7_10_v3	737692	743406	-	5715	0.593229	0.0150842	1.17137	7.35231	2.08249	0.0446129	0.203608	-4.37111
PF3D7_0206600	Pf3D7_02_v3	270078	270619	-	542	0.510952	0.0128293	1.00907	3.42098	2.07928	0.0446689	0.203639	-3.98447
PF3D7_1408900	Pf3D7_14_v3	351025	352047	-	1023	0.344876	0.00846376	0.681288	5.55703	2.07807	0.0447865	0.203951	-4.20494
PF3D7_1330200	Pf3D7_13_v3	1275104	1275899	+	796	0.590177	0.0136709	1.16668	2.38436	2.07514	0.0450726	0.204805	-3.91007
PF3D7_1218200	Pf3D7_12_v3	708936	715665	-	6730	0.420418	0.00973801	0.831098	6.30164	2.07514	0.0450729	0.204805	-4.30051
PF3D7_0403200	Pf3D7_04_v3	178518	180200	+	1683	-0.920959	-1.82142	-0.0205006	5.5532	-2.08042	0.0452858	0.205223	-4.19691
PF3D7_0517200	Pf3D7_05_v3	720743	722641	-	1899	0.448019	0.00988007	0.886157	7.31724	2.07279	0.045304	0.205223	-4.38391
PF3D7_0933900	Pf3D7_09_v3	1338175	1339295	-	1121	-0.35955	-0.711187	-0.00791286	6.48508	-2.07269	0.0453134	0.205223	-4.31548
PF3D7_0405200	Pf3D7_04_v3	279072	281983	+	2912	0.604677	0.0122685	1.19709	3.03483	2.06905	0.0456722	0.206622	-3.9651
PF3D7_1326000	Pf3D7_13_v3	1085786	1086861	-	1076	0.749219	0.0146204	1.48382	-0.122817	2.06742	0.0458345	0.20713	-3.8117
PF3D7_0907200	Pf3D7_09_v3	345892	349293	+	3402	-0.366478	-0.725903	-0.00705186	8.03183	-2.06685	0.0458915	0.207162	-4.43552
PF3D7_0407300	Pf3D7_04_v3	366379	367341	+	963	0.381731	0.00722677	0.756235	5.70441	2.06619	0.0459566	0.20723	-4.24567
PF3D7_1447100	Pf3D7_14_v3	1932421	1933200	-	780	-0.458646	-0.908978	-0.00831469	6.51631	-2.0645	0.0461252	0.207764	-4.32604
PF3D7_1108300	Pf3D7_11_v3	362421	362887	+	467	0.714458	0.0120297	1.41689	0.529997	2.06179	0.0463968	0.20869	-3.84284
PF3D7_1036700	Pf3D7_10_v3	1445916	1447495	-	1580	-0.632507	-1.25447	-0.0105456	2.08728	-2.06144	0.0464315	0.20869	-3.9226
PF3D7_0214700	Pf3D7_02_v3	599829	601712	-	1884	0.806045	0.0131996	1.59889	1.32008	2.06082	0.0464941	0.20874	-3.87791
PF3D7_1144000	Pf3D7_11_v3	1755438	1755935	+	498	0.411979	0.00665008	0.817307	7.95421	2.06033	0.0465434	0.20874	-4.44317
PF3D7_0903500	Pf3D7_09_v3	162769	166923	+	4155	-0.321841	-0.638672	-0.00501045	8.16462	-2.05913	0.0466644	0.209057	-4.45358
PF3D7_0918700	Pf3D7_09_v3	769452	772105	+	2654	-0.653927	-1.29795	-0.0099071	6.07582	-2.06076	0.0467587	0.209153	-4.30313
PF3D7_1226200	Pf3D7_12_v3	1059718	1061469	-	1752	1.15812	0.0169981	2.29925	0.945737	2.05861	0.0468558	0.209153	-3.86959
PF3D7_1358900	Pf3D7_13_v3	2332196	2334915	-	2720	-0.370704	-0.736006	-0.00540279	7.19156	-2.05705	0.0468744	0.209153	-4.41257
PF3D7_0611400	Pf3D7_06_v3	471658	474150	-	2493	0.356397	0.00517157	0.707623	6.3284	2.05692	0.0468879	0.209153	-4.33295
PF3D7_1221200	Pf3D7_12_v3	849840	850652	+	813	0.512502	0.00725876	1.01774	3.13889	2.0562	0.0469614	0.209182	-4.0126
PF3D7_0627900	Pf3D7_06_v3	1119587	1120858	+	1272	0.556793	0.00779823	1.10579	6.04498	2.05605	0.0469952	0.209182	-4.30401
PF3D7_1206900	Pf3D7_12_v3	310831	313239	+	2409	0.689778	0.00850443	1.37105	2.0215	2.05238	0.0473504	0.210465	-3.93846
PF3D7_0407900	Pf3D7_04_v3	391347	393350	-	2004	0.510051	0.00620501	1.0139	3.45427	2.05204	0.0473852	0.210465	-4.01895
PF3D7_0631000	Pf3D7_06_v3	1295474	1296331	+	858	0.916573	0.0106818	1.82246	0.719982	2.05098	0.0474939	0.210521	-3.87056
PF3D7_0924500	Pf3D7_09_v3	993245	997675	-	4431	0.629665	0.00732226	1.25201	4.99105	2.05092	0.0474993	0.210521	-4.19431
PF3D7_0520400	Pf3D7_05_v3	839655	840560	-	906	0.654827	0.00743636	1.30222	2.25778	2.05036	0.0475573	0.210532	-3.94856
PF3D7_1116100	Pf3D7_11_v3	607902	613394	-	5493	0.895528	0.00997557	1.78108	0.611217	2.04991	0.0476035	0.210532	-3.86157
PF3D7_1009000	Pf3D7_10_v3	371293	372117	+	825	0.334642	0.00347357	0.66581	5.54959	2.04834	0.0477653	0.211023	-4.26893
PF3D7_1144500	Pf3D7_11_v3	1768328	1769344	+	1017	0.597593	0.00594026	1.18925	3.47861	2.04743	0.047859	0.211084	-4.04914
PF3D7_0503300	Pf3D7_05_v3	135004	135930	-	927	-0.344466	-0.685605	-0.00332742	8.16114	-2.04685	0.047919	0.211084	-4.48322
PF3D7_0909500	Pf3D7_09_v3	430578	432047	+	1470	-0.83123	-1.65466	-0.00779975	0.4776	-2.04628	0.047978	0.211084	-3.86508
PF3D7_1002800	Pf3D7_10_v3	132995	137272	+	4278	0.877901	0.00805176	1.74775	0.635183	2.04584	0.0480232	0.211084	-3.87738
PF3D7_1101500	Pf3D7_11_v3	80306	81424	-	1119	-0.936923	-1.8653	-0.00854649	1.28215	-2.04574	0.0480338	0.211084	-3.9017
PF3D7_1360800	Pf3D7_13_v3	2435343	2438924	+	3582	-0.382676	-0.762073	-0.00327931	9.79756	-2.0446	0.048152	0.211379	-4.52826
PF3D7_0627000	Pf3D7_06_v3	1084508	1084840	-	333	1.08214	0.00757561	2.15671	0.446999	2.04137	0.0484881	0.212629	-3.87139
PF3D7_0815400	Pf3D7_08_v3	725781	726502	-	722	0.820342	0.00517377	1.63551	-0.24136	2.03994	0.0486371	0.213057	-3.85342
PF3D7_0418000	Pf3D7_04_v3	793827	810070	+	16244	-0.539858	-1.07662	-0.003093	1.67417	-2.03875	0.0487612	0.213264	-3.93327
PF3D7_1030000	Pf3D7_10_v3	1223375	1224167	+	793	-0.563435	-1.12371	-0.00315993	7.40942	-2.04071	0.0487893	0.213264	-4.44665
PF3D7_0214200	Pf3D7_02_v3	575155	576054	-	900	0.776894	0.00417132	1.54962	2.87994	2.03802	0.0488387	0.213264	-4.00471
PF3D7_0520300	Pf3D7_05_v3	838428	839083	+	656	-0.363833	-0.725913	-0.00175256	4.92309	-2.03689	0.0489576	0.21336	-4.20919
PF3D7_1229500	Pf3D7_12_v3	1211788	1213563	+	1776	-0.275562	-0.549865	-0.00126031	9.74422	-2.03639	0.0490101	0.21336	-4.54395
PF3D7_0623200	Pf3D7_06_v3	946129	947244	+	1116	0.539356	0.00245418	1.07626	5.09927	2.03634	0.0490151	0.21336	-4.23497
PF3D7_1024900	Pf3D7_10_v3	1040289	1045004	-	4716	0.809578	0.00345752	1.6157	0.414289	2.03577	0.0490754	0.213398	-3.87725
PF3D7_0610200	Pf3D7_06_v3	437663	440545	-	2883	-0.483445	-0.965002	-0.00188834	6.66619	-2.03502	0.0491541	0.213516	-4.40512
PF3D7_0312300	Pf3D7_03_v3	521969	522883	+	915	0.398597	0.00112349	0.79607	4.47695	2.0328	0.049389	0.214065	-4.18022
PF3D7_0602200	Pf3D7_06_v3	97890	98951	+	1062	-0.43828	-0.875337	-0.00122232	5.671	-2.03274	0.0493954	0.214065	-4.30627
PF3D7_1438800	Pf3D7_14_v3	1571039	1574161	+	3123	0.844381	0.00219874	1.68656	1.13921	2.03237	0.0494354	0.214065	-3.92612
PF3D7_0210300	Pf3D7_02_v3	423063	424654	-	1592	0.718654	0.000851553	1.43646	1.78573	2.02948	0.0497427	0.215171	-3.95766
PF3D7_0526600	Pf3D7_05_v3	1101203	1114777	+	13575	-0.971792	-1.94323	-0.000351708	5.5219	-2.03728	0.0499219	0.215634	-4.30219
PF3D7_0621000	Pf3D7_06_v3	862882	865416	+	2535	0.543151	0.000115703	1.08619	2.19094	2.02751	0.0499537	0.215634	-3.99895
PF3D7_0204600	Pf3D7_02_v3	200482	204048	-	3567	0.69354	-0.000302113	1.38738	3.43009	2.02619	0.0500947	0.216017	-4.08064
PF3D7_1316100	Pf3D7_13_v3	673717	678522	+	4806	-0.318259	-0.636886	0.000368376	5.63192	-2.02473	0.0502518	0.216397	-4.31809
PF3D7_1337300	Pf3D7_13_v3	1503015	1506022	+	3008	-0.226107	-0.452512	0.000298384	7.53337	-2.0244	0.0502872	0.216397	-4.49496
PF3D7_0302500	Pf3D7_03_v3	135418	140660	+	5243	0.961102	-0.00150866	1.92371	0.291253	2.0239	0.0503416	0.216406	-3.88887
PF3D7_1459000	Pf3D7_14_v3	2420764	2422989	+	2226	-0.356932	-0.714632	0.000767479	9.18604	-2.02273	0.0504682	0.216551	-4.55694
PF3D7_0927900	Pf3D7_09_v3	1131074	1132135	-	1062	-0.434998	-0.870994	0.000997756	6.34712	-2.02244	0.0504995	0.216551	-4.40352
PF3D7_1478800	Pf3D7_14_v3	3242909	3243629	-	721	0.473631	-0.00115682	0.948419	4.25521	2.02214	0.050532	0.216551	-4.17723
PF3D7_0512500	Pf3D7_05_v3	539731	542593	-	2863	0.839282	-0.00259017	1.68115	1.70744	2.02084	0.0506726	0.216929	-3.98214
PF3D7_1248500	Pf3D7_12_v3	1983480	1984349	-	870	0.333783	-0.00113756	0.668703	8.69146	2.02019	0.050743	0.217006	-4.54964
PF3D7_1115800	Pf3D7_11_v3	596289	597203	-	915	-0.463295	-0.928735	0.00214533	8.63911	-2.01829	0.0510101	0.217566	-4.53663
PF3D7_1147300	Pf3D7_11_v3	1883775	1887860	+	4086	0.73257	-0.00353219	1.46867	1.56047	2.01735	0.0510524	0.217566	-3.97841
PF3D7_0518400	Pf3D7_05_v3	762103	762792	-	690	0.722698	-0.00350231	1.4489	0.0295881	2.0173	0.0510578	0.217566	-3.89728
PF3D7_0936900	Pf3D7_09_v3	1462400	1463659	+	1260	-0.750403	-1.50453	0.00372578	2.16637	-2.01706	0.0510839	0.217566	-4.00859
PF3D7_0910400	Pf3D7_09_v3	477777	481358	-	3582	0.70044	-0.00404526	1.40493	3.67705	2.01543	0.0512617	0.217926	-4.12776
PF3D7_1458800	Pf3D7_14_v3	2414870	2417467	-	2598	0.39659	-0.00231184	0.795491	5.12968	2.01533	0.0512735	0.217926	-4.28359
PF3D7_0814900	Pf3D7_08_v3	708228	708824	+	597	-0.356062	-0.714934	0.00281048	7.33423	-2.0112	0.0517276	0.21963	-4.50939
PF3D7_0302200	Pf3D7_03_v3	119458	124735	+	5278	1.00743	-0.00836248	2.02322	0.083292	2.01039	0.0518174	0.219782	-3.90236
PF3D7_0320000	Pf3D7_03_v3	837307	838271	+	965	0.780943	-0.00666667	1.56855	1.08932	2.00992	0.0518694	0.219782	-3.95503
PF3D7_1364800	Pf3D7_13_v3	2603463	2604972	-	1510	-0.237639	-0.477411	0.00213332	8.46751	-2.00904	0.0519667	0.219969	-4.56164
PF3D7_0414500	Pf3D7_04_v3	655025	657314	-	2290	0.771538	-0.00765946	1.55073	2.51976	2.00715	0.0521767	0.220598	-4.03924
PF3D7_1449600	Pf3D7_14_v3	2035116	2036630	-	1515	1.0414	-0.0105607	2.09336	1.83302	2.00803	0.0522216	0.220598	-3.99398
PF3D7_0316900	Pf3D7_03_v3	679234	681277	-	2044	0.342381	-0.00364806	0.68841	7.25937	2.0057	0.0523376	0.220863	-4.50624
PF3D7_0716700	Pf3D7_07_v3	728109	731126	+	3018	0.780971	-0.00863338	1.57058	1.51484	2.00491	0.0524262	0.220895	-3.97748
PF3D7_1476000	Pf3D7_14_v3	3127677	3128119	-	443	0.489964	-0.00547319	0.985402	4.67841	2.00468	0.0524519	0.220895	-4.24432
PF3D7_1001000	Pf3D7_10_v3	63152	64032	+	881	-0.639339	-1.28639	0.00771182	3.8581	-2.00291	0.0526496	0.221317	-4.23154
PF3D7_0406500	Pf3D7_04_v3	334282	344054	-	9773	-0.908938	-1.82913	0.0112499	10.2449	-2.01539	0.0526922	0.221317	-4.58689
PF3D7_1222100	Pf3D7_12_v3	879630	881186	-	1557	0.662673	-0.00818072	1.33353	3.04639	2.00236	0.0527124	0.221317	-4.07958
PF3D7_0416400	Pf3D7_04_v3	718202	722654	+	4453	-0.591866	-1.19126	0.00752656	4.49033	-2.00162	0.052795	0.22144	-4.23988
PF3D7_0303200	Pf3D7_03_v3	169571	174300	+	4730	-0.531823	-1.0715	0.00785459	3.57209	-1.99757	0.0532518	0.222704	-4.15789
PF3D7_1117400	Pf3D7_11_v3	664163	665356	+	1194	0.55029	-0.00823283	1.10881	3.71783	1.99719	0.0532946	0.222704	-4.14421
PF3D7_0411400	Pf3D7_04_v3	513154	517068	-	3915	0.609793	-0.00915801	1.22874	2.68581	1.99708	0.0533074	0.222704	-4.09022
PF3D7_1429400	Pf3D7_14_v3	1155355	1163694	+	8340	-0.438942	-0.884484	0.00659987	5.45221	-1.99705	0.0533113	0.222704	-4.34656
PF3D7_1464000	Pf3D7_14_v3	2592002	2594119	-	2118	-0.456851	-0.92088	0.00717763	7.0863	-1.99572	0.053462	0.223108	-4.50313
PF3D7_1326500	Pf3D7_13_v3	1099489	1105836	-	6348	-0.703748	-1.41893	0.0114311	0.75122	-1.99467	0.0535809	0.223256	-3.97346
PF3D7_0626700	Pf3D7_06_v3	1075018	1076136	+	1119	-0.426651	-0.860279	0.00697663	9.12786	-1.99446	0.0536052	0.223256	-4.59933
PF3D7_1110300	Pf3D7_11_v3	410202	411355	-	1154	0.387987	-0.00655242	0.782526	6.3017	1.99341	0.0537252	0.223531	-4.43472
PF3D7_1315000	Pf3D7_13_v3	636812	637612	+	801	0.55097	-0.00979674	1.11174	5.2441	1.99166	0.053925	0.224138	-4.33341
PF3D7_1029400	Pf3D7_10_v3	1200894	1202399	-	1506	0.477958	-0.00908093	0.964998	4.89993	1.98928	0.0541984	0.225048	-4.28883
PF3D7_1211400	Pf3D7_12_v3	505344	506662	+	1319	-0.331091	-0.668705	0.006524	8.75491	-1.9879	0.0543568	0.225425	-4.6125
PF3D7_0305400	Pf3D7_03_v3	260332	261085	+	754	0.617461	-0.01228	1.2472	2.11415	1.98755	0.054398	0.225425	-4.04119
PF3D7_1247300	Pf3D7_12_v3	1952568	1954624	+	2057	0.505152	-0.0101763	1.02048	5.26688	1.98705	0.0544558	0.22544	-4.34672
PF3D7_1210500	Pf3D7_12_v3	470229	471545	+	1317	0.829077	-0.0181413	1.6763	0.337516	1.98367	0.054847	0.226492	-3.96569
PF3D7_1252300	Pf3D7_12_v3	2128400	2128786	-	387	-0.471473	-0.953316	0.0103708	8.91813	-1.98454	0.0548688	0.226492	-4.60136
PF3D7_1311600	Pf3D7_13_v3	494453	496294	+	1842	0.482319	-0.0106117	0.97525	5.8888	1.98344	0.0548741	0.226492	-4.41198
PF3D7_1411600	Pf3D7_14_v3	472850	474826	+	1977	0.668744	-0.0157987	1.35329	0.651777	1.98029	0.0552408	0.227746	-3.97897
PF3D7_1230700	Pf3D7_12_v3	1259620	1262088	+	2469	-0.335815	-0.679665	0.00803485	9.63374	-1.97971	0.0553091	0.227746	-4.64315
PF3D7_0920000	Pf3D7_09_v3	822665	824593	+	1929	1.19149	-0.0287877	2.41176	2.06413	1.98389	0.0553427	0.227746	-4.07494
PF3D7_1037200	Pf3D7_10_v3	1473514	1476860	+	3347	0.917296	-0.0224826	1.85707	0.223711	1.97858	0.0554412	0.227845	-3.96978
PF3D7_1366100	Pf3D7_13_v3	2636732	2637240	+	509	0.733113	-0.0180835	1.48431	2.56244	1.97828	0.0554767	0.227845	-4.08639
PF3D7_1005500	Pf3D7_10_v3	237506	242245	-	4740	-0.405365	-0.821963	0.0112342	6.2956	-1.97241	0.0561689	0.230115	-4.48108
PF3D7_1477300	Pf3D7_14_v3	3179624	3180610	+	987	1.91045	-0.0539487	3.87485	4.41404	1.98698	0.0562119	0.230115	-4.28454
PF3D7_1101000	Pf3D7_11_v3	64441	64842	+	402	-1.16556	-2.36382	0.0326935	-0.53047	-1.97194	0.0562445	0.230115	-3.95273
PF3D7_0318300	Pf3D7_03_v3	756491	760292	-	3802	0.252144	-0.00707938	0.511368	7.84047	1.97172	0.0562515	0.230115	-4.60176
PF3D7_1211300	Pf3D7_12_v3	498524	502229	-	3706	0.565934	-0.0160521	1.14792	1.90703	1.97116	0.056317	0.230155	-4.05746
PF3D7_0614300	Pf3D7_06_v3	597484	600517	-	3034	-0.35196	-0.714108	0.0101884	8.49104	-1.97005	0.0564501	0.230472	-4.61218
PF3D7_0424700	Pf3D7_04_v3	1118430	1122414	+	3985	-0.457286	-0.928209	0.0136375	9.27649	-1.96942	0.0566443	0.231038	-4.64589
PF3D7_1444500	Pf3D7_14_v3	1833782	1838598	-	4817	-0.403552	-0.819605	0.0125012	6.59641	-1.96617	0.056914	0.231909	-4.51764
PF3D7_0910800	Pf3D7_09_v3	494163	495506	+	1344	-0.319343	-0.648986	0.0103002	5.71456	-1.96374	0.0572064	0.232696	-4.4407
PF3D7_1006200	Pf3D7_10_v3	262150	262997	-	848	-0.350619	-0.712651	0.0114133	8.89465	-1.96317	0.0572747	0.232696	-4.65759
PF3D7_0215800	Pf3D7_02_v3	650663	653362	-	2700	-0.886451	-1.80176	0.0288591	0.236743	-1.96316	0.0572755	0.232696	-3.98645
PF3D7_1408200	Pf3D7_14_v3	300725	305833	-	5109	0.31792	-0.0104543	0.646295	8.01343	1.96254	0.0573507	0.232773	-4.624
PF3D7_1425200	Pf3D7_14_v3	983341	984561	-	1221	0.576813	-0.0193289	1.17295	1.17945	1.96135	0.0574946	0.233129	-4.03623
PF3D7_1149000	Pf3D7_11_v3	1950210	1968726	+	18517	-0.869991	-1.77068	0.0306981	7.46451	-1.96822	0.057839	0.234089	-4.54357
PF3D7_1360200	Pf3D7_13_v3	2406838	2408385	-	1548	-0.284817	-0.579612	0.00997724	6.71849	-1.95847	0.0578443	0.234089	-4.54725
PF3D7_1118600	Pf3D7_11_v3	705556	707382	-	1827	0.28064	-0.0099156	0.571195	7.38277	1.9579	0.0579138	0.234141	-4.59687
PF3D7_1451300	Pf3D7_14_v3	2104947	2107047	+	2101	0.726757	-0.0274274	1.48094	3.49649	1.95336	0.0584694	0.235948	-4.20966
PF3D7_1021700	Pf3D7_10_v3	873208	894869	-	21662	-0.78758	-1.60497	0.0298077	4.55253	-1.95608	0.0584745	0.235948	-4.34235
PF3D7_1132600	Pf3D7_11_v3	1266250	1267584	-	1335	-0.220754	-0.450028	0.00852001	7.00343	-1.95175	0.0586674	0.23629	-4.58779
PF3D7_1419700	Pf3D7_14_v3	820068	821597	+	1530	-0.388498	-0.792	0.0150042	7.84873	-1.9517	0.0586734	0.23629	-4.63546
PF3D7_0509300	Pf3D7_05_v3	388696	389191	-	496	-0.424053	-0.864882	0.0167755	4.55235	-1.94993	0.0588909	0.236627	-4.30202
PF3D7_1421400	Pf3D7_14_v3	881957	883672	-	1716	-0.332717	-0.678627	0.0131935	6.20449	-1.94976	0.0589127	0.236627	-4.51596
PF3D7_0110500	Pf3D7_01_v3	396591	403606	+	7016	-0.357852	-0.729917	0.0142142	6.14118	-1.94963	0.0589283	0.236627	-4.50341
PF3D7_0826700	Pf3D7_08_v3	1160164	1161708	-	1545	-0.343913	-0.701655	0.0138297	10.6368	-1.94871	0.0590424	0.236655	-4.70708
PF3D7_0822700	Pf3D7_08_v3	1000981	1003755	-	2775	0.681792	-0.0274379	1.39102	2.77425	1.94865	0.0590496	0.236655	-4.15527
PF3D7_0423000	Pf3D7_04_v3	1047696	1048478	+	783	0.425286	-0.0172576	0.867831	4.44593	1.94803	0.0591273	0.236738	-4.31629
PF3D7_1367700	Pf3D7_13_v3	2695655	2699881	+	4227	-0.263385	-0.53763	0.0108598	9.45955	-1.9468	0.059279	0.237116	-4.70091
PF3D7_1336900	Pf3D7_13_v3	1488061	1490262	-	2202	-0.275589	-0.562797	0.0116186	6.49029	-1.94507	0.0594947	0.237563	-4.5547
PF3D7_1125500	Pf3D7_11_v3	1001182	1001562	-	381	0.277342	-0.0117215	0.566405	6.53394	1.94488	0.059519	0.237563	-4.55613
PF3D7_0712400	Pf3D7_07_v3	552158	559078	-	6921	-0.678851	-1.38654	0.0288346	4.45635	-1.94522	0.0595626	0.237563	-4.32973
PF3D7_1464100	Pf3D7_14_v3	2595869	2598571	+	2703	0.720906	-0.0315468	1.47336	-0.466129	1.94209	0.0598677	0.238357	-3.99846
PF3D7_0624700	Pf3D7_06_v3	1009457	1010718	-	1262	0.67272	-0.0294756	1.37492	0.991235	1.94199	0.0598807	0.238357	-4.05581
PF3D7_0936700	Pf3D7_09_v3	1454422	1455720	+	1299	0.462511	-0.0204803	0.945502	4.7862	1.94112	0.0599892	0.238357	-4.37536
PF3D7_0610800	Pf3D7_06_v3	453671	455689	+	2019	-0.252331	-0.515839	0.0111763	9.76993	-1.9411	0.0599919	0.238357	-4.71409
PF3D7_1338300	Pf3D7_13_v3	1548692	1550396	+	1705	-0.302192	-0.617918	0.0135344	9.85824	-1.94018	0.0601075	0.238506	-4.71767
PF3D7_1227700	Pf3D7_12_v3	1128939	1131686	-	2748	-0.385622	-0.788576	0.0173318	7.74276	-1.93989	0.0601444	0.238506	-4.63652
PF3D7_1316000	Pf3D7_13_v3	668360	670745	-	2386	-0.705558	-1.44368	0.0325602	1.2527	-1.93766	0.0604258	0.239392	-4.09331
PF3D7_0617900	Pf3D7_06_v3	754395	754805	+	411	-0.510232	-1.04419	0.0237246	9.17657	-1.93942	0.0604871	0.239406	-4.71115
PF3D7_1424400	Pf3D7_14_v3	977908	979166	+	1259	-0.291104	-0.595898	0.013691	10.0123	-1.93602	0.0606326	0.239753	-4.72686
PF3D7_0526500	Pf3D7_05_v3	1090930	1095084	+	4155	-0.298696	-0.611625	0.0142319	8.37873	-1.93488	0.0607769	0.240011	-4.69319
PF3D7_0507000	Pf3D7_05_v3	292696	293474	-	779	0.810045	-0.0387703	1.65886	0.473859	1.93449	0.0608274	0.240011	-4.04474
PF3D7_1148900	Pf3D7_11_v3	1945778	1946047	+	270	-0.487579	-0.99872	0.0235613	8.51003	-1.93531	0.0609208	0.240011	-4.69552
PF3D7_0918900	Pf3D7_09_v3	777558	780749	+	3192	0.355842	-0.017186	0.72887	7.82266	1.93368	0.0609294	0.240011	-4.66973
PF3D7_1106000	Pf3D7_11_v3	255714	257141	-	1428	-0.248719	-0.509584	0.0121452	7.6405	-1.9327	0.0610549	0.240213	-4.66331
PF3D7_0507700	Pf3D7_05_v3	316766	318361	-	1596	0.42528	-0.0208423	0.871403	5.71812	1.93237	0.0610966	0.240213	-4.49103
PF3D7_1433400	Pf3D7_14_v3	1312304	1329577	-	17274	-0.555888	-1.13936	0.0275828	6.84015	-1.93329	0.0612217	0.240476	-4.60007
PF3D7_0809200	Pf3D7_08_v3	467943	471893	-	3951	0.705308	-0.0352292	1.44585	5.50196	1.93397	0.0612872	0.240506	-4.47214
PF3D7_0731100	Pf3D7_07_v3	1338959	1341790	+	2832	-0.270547	-0.554729	0.0136344	11.0098	-1.92982	0.061423	0.240811	-4.73907
PF3D7_0811400	Pf3D7_08_v3	575986	578370	+	2385	-0.27275	-0.559623	0.0141226	8.38127	-1.92728	0.061749	0.24186	-4.69694
PF3D7_0318900	Pf3D7_03_v3	791840	793481	-	1642	-0.294962	-0.605337	0.0154118	5.68383	-1.92642	0.0618602	0.242067	-4.49047
PF3D7_0622500	Pf3D7_06_v3	912406	913710	-	1305	-0.429731	-0.882342	0.0228805	2.77557	-1.9246	0.062095	0.242377	-4.21399
PF3D7_1343100	Pf3D7_13_v3	1699683	1700630	-	948	0.728434	-0.0388393	1.49571	0.00202215	1.92446	0.0621128	0.242377	-4.04161
PF3D7_0528900	Pf3D7_05_v3	1183916	1185639	-	1724	0.778406	-0.0415735	1.59839	2.09752	1.9243	0.062134	0.242377	-4.1443
PF3D7_0513100	Pf3D7_05_v3	557039	558012	-	974	-0.42901	-0.881021	0.0230017	4.79279	-1.92392	0.062183	0.242377	-4.38797
PF3D7_0314200	Pf3D7_03_v3	572666	576823	-	4158	0.627508	-0.0337744	1.28879	0.123449	1.92354	0.062232	0.242377	-4.0458
PF3D7_0417300	Pf3D7_04_v3	750860	753712	-	2853	-0.32185	-0.66153	0.0178291	6.38197	-1.92068	0.0626046	0.243458	-4.57552
PF3D7_0310700	Pf3D7_03_v3	463326	464274	+	949	0.558958	-0.0313507	1.14927	5.72299	1.92015	0.0627611	0.243458	-4.51773
PF3D7_1369700	Pf3D7_13_v3	2778005	2779071	-	1067	0.471139	-0.0264662	0.968744	5.56187	1.91926	0.0627894	0.243458	-4.49592
PF3D7_0830500	Pf3D7_08_v3	1296134	1298328	-	2195	-0.634085	-1.30422	0.0360457	8.66689	-1.9236	0.0628902	0.243458	-4.68815
PF3D7_1245900	Pf3D7_12_v3	1910963	1911898	+	936	0.475118	-0.026899	0.977136	3.59618	1.91846	0.062894	0.243458	-4.28161
PF3D7_1104800	Pf3D7_11_v3	207440	209732	+	2293	-0.516543	-1.06239	0.0293001	3.56211	-1.91826	0.0629197	0.243458	-4.33767
PF3D7_0318600	Pf3D7_03_v3	783112	786165	-	3054	0.267455	-0.0151722	0.550082	7.03498	1.91826	0.0629208	0.243458	-4.64422
PF3D7_1405800	Pf3D7_14_v3	200493	204143	-	3651	-0.261914	-0.539303	0.0154755	9.94764	-1.91398	0.0634819	0.24523	-4.76331
PF3D7_1037600	Pf3D7_10_v3	1491414	1494378	+	2965	0.311179	-0.0184063	0.640764	7.86388	1.91387	0.0634971	0.24523	-4.70724
PF3D7_1401000	Pf3D7_14_v3	34693	35773	-	1081	-0.840776	-1.73217	0.0506225	3.58971	-1.9138	0.0637289	0.245595	-4.28794
PF3D7_1358100	Pf3D7_13_v3	2305436	2307640	-	2205	-0.462641	-0.95326	0.0279782	8.25975	-1.91272	0.063799	0.245595	-4.72421
PF3D7_1214900	Pf3D7_12_v3	618764	620111	+	1348	-0.617153	-1.27163	0.0373279	1.36808	-1.91146	0.0638153	0.245595	-4.15075
PF3D7_0925400	Pf3D7_09_v3	1021858	1023620	-	1763	-0.751991	-1.54951	0.0455258	0.0616656	-1.91136	0.0638287	0.245595	-4.06636
PF3D7_1103100	Pf3D7_11_v3	140048	140801	-	754	-0.323221	-0.666242	0.0197999	9.38954	-1.91007	0.0640002	0.246027	-4.76467
PF3D7_0608100	Pf3D7_06_v3	337792	341760	+	3969	-0.430631	-0.888199	0.0269366	5.37192	-1.90774	0.0643096	0.246987	-4.49659
PF3D7_0317800	Pf3D7_03_v3	738205	738882	-	678	-0.42284	-0.87251	0.0268292	4.51529	-1.90613	0.0645248	0.247584	-4.38532
PF3D7_1353100	Pf3D7_13_v3	2124272	2125270	-	999	-0.356773	-0.736292	0.0227453	10.943	-1.90559	0.0645974	0.247622	-4.78145
PF3D7_1464400	Pf3D7_14_v3	2604381	2605411	-	1031	-0.484341	-0.999674	0.0309927	4.77317	-1.90516	0.0646542	0.247622	-4.40818
PF3D7_0417000	Pf3D7_04_v3	742149	743091	+	943	0.723969	-0.0472868	1.49523	0.463966	1.90279	0.0649726	0.248612	-4.09408
PF3D7_1148700	Pf3D7_11_v3	1934333	1935582	-	1250	-0.573329	-1.18469	0.038031	7.23904	-1.90375	0.0651824	0.248974	-4.66932
PF3D7_0417800	Pf3D7_04_v3	787243	789342	-	2100	-0.736574	-1.52196	0.0488084	3.41589	-1.90215	0.0651874	0.248974	-4.34249
PF3D7_1452500	Pf3D7_14_v3	2151823	2153614	-	1792	0.551212	-0.0369319	1.13936	0.341644	1.89979	0.065378	0.249404	-4.09508
PF3D7_0709900	Pf3D7_07_v3	438557	445881	-	7325	-0.607963	-1.25677	0.0408412	0.0911216	-1.89947	0.0654204	0.249404	-4.08001
PF3D7_1030500	Pf3D7_10_v3	1244215	1245396	+	1182	0.504329	-0.034017	1.04268	4.71121	1.89899	0.0654861	0.249425	-4.44154
PF3D7_1475900	Pf3D7_14_v3	3124337	3126709	+	2373	-0.905868	-1.87431	0.0625719	-0.78339	-1.8961	0.0658778	0.250523	-4.0593
PF3D7_0906700	Pf3D7_09_v3	330499	331965	-	1467	0.473794	-0.0327609	0.980348	3.98376	1.89598	0.0658952	0.250523	-4.36205
PF3D7_1339700	Pf3D7_13_v3	1590510	1596320	-	5811	-0.613173	-1.26901	0.0426604	2.9631	-1.89522	0.0659984	0.250685	-4.27632
PF3D7_1446700	Pf3D7_14_v3	1919583	1921645	-	2063	-0.696452	-1.44163	0.0487229	1.364	-1.89454	0.0660915	0.250809	-4.15815
PF3D7_1300100	Pf3D7_13_v3	21364	28787	+	7424	-0.51985	-1.07621	0.0365071	4.55835	-1.89406	0.0661562	0.250825	-4.42832
PF3D7_1001500	Pf3D7_10_v3	81416	81739	-	324	-0.496223	-1.02808	0.0356332	12.2434	-1.89363	0.0665067	0.251728	-4.79852
PF3D7_1443900	Pf3D7_14_v3	1797288	1800071	+	2784	-0.325516	-0.674387	0.0233561	6.25481	-1.89137	0.0665253	0.251728	-4.61477
PF3D7_1242000	Pf3D7_12_v3	1787236	1788831	-	1596	0.743683	-0.0535182	1.54088	2.23178	1.89099	0.0665768	0.251728	-4.21022
PF3D7_0818200	Pf3D7_08_v3	830006	831454	+	1449	-0.353009	-0.732231	0.026212	10.7831	-1.88696	0.0671323	0.253597	-4.81451
PF3D7_0422400	Pf3D7_04_v3	1026648	1027399	+	752	0.272441	-0.0203869	0.565269	9.21331	1.88595	0.0672727	0.253872	-4.80075
PF3D7_0927200	Pf3D7_09_v3	1107143	1112656	+	5514	0.961883	-0.0721951	1.99596	-0.343255	1.88555	0.0673276	0.253872	-4.09024
PF3D7_0616700	Pf3D7_06_v3	691769	693319	-	1551	0.657415	-0.0498261	1.36466	0.697821	1.88426	0.0675065	0.254315	-4.143
PF3D7_0710500	Pf3D7_07_v3	476116	477552	-	1437	0.705479	-0.0537979	1.46476	0.388207	1.88345	0.06762	0.254512	-4.11432
PF3D7_1475100	Pf3D7_14_v3	3076442	3081022	+	4581	-0.349746	-0.726331	0.0268382	4.34415	-1.88261	0.0677368	0.25472	-4.4481
PF3D7_0807700	Pf3D7_08_v3	395648	398787	-	3140	-0.499327	-1.03721	0.0385568	5.12847	-1.88177	0.0678541	0.254916	-4.49891
PF3D7_0614000	Pf3D7_06_v3	587019	588635	-	1617	0.695021	-0.0538326	1.44388	0.48442	1.88135	0.067912	0.254916	-4.1233
PF3D7_1228000	Pf3D7_12_v3	1140943	1141386	+	444	0.573926	-0.044675	1.19253	1.66055	1.88068	0.0680063	0.255039	-4.18581
PF3D7_0630500	Pf3D7_06_v3	1276329	1277825	+	1497	0.413044	-0.0324882	0.858577	4.89367	1.87926	0.0682052	0.255543	-4.48555
PF3D7_0608500	Pf3D7_06_v3	351780	352775	-	996	-0.295344	-0.614068	0.0233804	7.48058	-1.87838	0.0683293	0.255543	-4.74918
PF3D7_0914300	Pf3D7_09_v3	612976	615492	-	2517	0.278264	-0.0221022	0.57863	6.85963	1.87791	0.0683943	0.255543	-4.70617
PF3D7_1230400	Pf3D7_12_v3	1251914	1253067	-	1154	0.795324	-0.0631998	1.65385	1.94015	1.87785	0.0684029	0.255543	-4.22703
PF3D7_1117300	Pf3D7_11_v3	662000	662386	+	387	0.491287	-0.0391323	1.02171	4.43085	1.87752	0.0684489	0.255543	-4.44122
PF3D7_0521300	Pf3D7_05_v3	870184	874570	-	4387	0.359687	-0.0287547	0.74813	6.13891	1.87702	0.0685201	0.255578	-4.63613
PF3D7_1031600	Pf3D7_10_v3	1275863	1278577	+	2715	-0.463237	-0.963647	0.0371726	6.52401	-1.87649	0.068594	0.255624	-4.66041
PF3D7_1467000	Pf3D7_14_v3	2742387	2744969	+	2583	0.535555	-0.0435541	1.11466	2.90616	1.87462	0.0688585	0.256057	-4.28717
PF3D7_1226000	Pf3D7_12_v3	1053296	1056282	-	2987	0.769829	-0.0627153	1.60237	0.247828	1.87438	0.0688932	0.256057	-4.12689
PF3D7_1224200	Pf3D7_12_v3	981301	984475	+	3175	-0.853204	-1.7761	0.0696863	-0.188571	-1.87401	0.0689445	0.256057	-4.11131
PF3D7_0705900	Pf3D7_07_v3	290100	291220	-	1121	0.590102	-0.0482284	1.22843	3.36312	1.87392	0.0689575	0.256057	-4.31946
PF3D7_0622800	Pf3D7_06_v3	919685	924028	+	4344	-0.347798	-0.72589	0.0302931	9.99705	-1.86466	0.0702789	0.26073	-4.84966
PF3D7_1334500	Pf3D7_13_v3	1405731	1407929	-	2199	0.90444	-0.0791929	1.88807	0.471094	1.86387	0.0703925	0.260888	-4.14603
PF3D7_1124700	Pf3D7_11_v3	974493	975538	-	1046	-0.379971	-0.793298	0.0333547	4.96072	-1.86349	0.0704474	0.260888	-4.51961
PF3D7_1238300	Pf3D7_12_v3	1589169	1592072	+	2904	-0.350046	-0.730968	0.0308757	8.56686	-1.86277	0.0705517	0.261041	-4.82503
PF3D7_0628000	Pf3D7_06_v3	1121690	1122211	+	522	0.879965	-0.078276	1.83821	2.406	1.86242	0.0707206	0.261433	-4.26613
PF3D7_1451000	Pf3D7_14_v3	2085105	2087519	-	2415	0.632943	-0.056835	1.32272	5.34771	1.86184	0.0709132	0.261911	-4.57163
PF3D7_0304200	Pf3D7_03_v3	207342	208919	-	1578	0.255972	-0.0230709	0.535016	6.96419	1.85948	0.0710282	0.262072	-4.73607
PF3D7_1356700	Pf3D7_13_v3	2245189	2246512	+	1324	-0.382896	-0.800464	0.0346713	3.19863	-1.85876	0.0711321	0.262072	-4.359
PF3D7_1352800	Pf3D7_13_v3	2110352	2113356	+	3005	-0.309803	-0.647727	0.0281199	5.68509	-1.85839	0.0711858	0.262072	-4.62072
PF3D7_1419100	Pf3D7_14_v3	793752	796877	+	3126	-0.346249	-0.723959	0.0314611	7.26477	-1.85823	0.0712096	0.262072	-4.75759
PF3D7_1422100	Pf3D7_14_v3	893720	894862	-	1143	0.454622	-0.0418167	0.951061	3.09019	1.85633	0.071487	0.262673	-4.31574
PF3D7_1252600	Pf3D7_12_v3	2150554	2151915	+	1362	-0.566444	-1.18511	0.0522257	6.93897	-1.85821	0.0714999	0.262673	-4.70999
PF3D7_0717300	Pf3D7_07_v3	748990	750699	+	1710	-0.610162	-1.27729	0.0569612	5.56753	-1.85579	0.0717948	0.263523	-4.61105
PF3D7_1113500	Pf3D7_11_v3	524492	526588	+	2097	0.45723	-0.0437428	0.958202	4.87817	1.85008	0.0724042	0.264726	-4.53176
PF3D7_1115900	Pf3D7_11_v3	600176	602215	+	2040	0.607555	-0.0581586	1.27327	4.22011	1.84998	0.0724183	0.264726	-4.46059
PF3D7_1347800	Pf3D7_13_v3	1911507	1912832	+	1326	0.762863	-0.0730762	1.5988	-0.76338	1.84987	0.0724348	0.264726	-4.1288
PF3D7_1246000	Pf3D7_12_v3	1912457	1914595	+	2139	0.644771	-0.0620569	1.3516	1.96287	1.8491	0.0725481	0.264726	-4.25644
PF3D7_1131200	Pf3D7_11_v3	1199253	1201805	+	2553	-0.877004	-1.83909	0.085079	2.06377	-1.84902	0.0727154	0.264726	-4.29772
PF3D7_0706400	Pf3D7_07_v3	306855	307133	-	279	-0.328126	-0.688139	0.0318881	8.28853	-1.84753	0.0727816	0.264726	-4.84138
PF3D7_0722300	Pf3D7_07_v3	949449	953114	-	3666	0.328323	-0.0319083	0.688554	6.50081	1.84752	0.0727825	0.264726	-4.72332
PF3D7_0623900	Pf3D7_06_v3	977183	978049	+	867	0.746914	-0.0726709	1.5665	3.11351	1.84734	0.0728097	0.264726	-4.33972
PF3D7_0806700	Pf3D7_08_v3	354472	362396	+	7925	-0.336407	-0.705555	0.032742	7.08367	-1.84728	0.0728182	0.264726	-4.77249
PF3D7_1234300	Pf3D7_12_v3	1433820	1435995	-	2176	0.799378	-0.0778167	1.67657	0.570556	1.84725	0.0728226	0.264726	-4.17946
PF3D7_0505200	Pf3D7_05_v3	230695	232392	+	1698	0.573071	-0.0557922	1.20193	2.00569	1.84723	0.0728251	0.264726	-4.2901
PF3D7_1010800	Pf3D7_10_v3	424866	425765	-	900	0.520122	-0.0509254	1.09117	0.624175	1.8463	0.0729635	0.264996	-4.18753
PF3D7_1107700	Pf3D7_11_v3	326881	328812	+	1932	-0.263956	-0.553893	0.0259815	8.13927	-1.84543	0.0730936	0.265137	-4.83642
PF3D7_1148800	Pf3D7_11_v3	1941348	1942588	+	1241	-0.539326	-1.13193	0.0532825	6.45927	-1.84624	0.0731562	0.265137	-4.69881
PF3D7_1428000	Pf3D7_14_v3	1095686	1097731	+	2046	0.762534	-0.0755279	1.6006	0.256613	1.84439	0.0732479	0.265137	-4.17656
PF3D7_0301400	Pf3D7_03_v3	85305	86131	-	827	0.719229	-0.0712678	1.50973	2.8931	1.84432	0.0732581	0.265137	-4.34806
PF3D7_1460300	Pf3D7_14_v3	2459214	2459964	-	751	-0.335521	-0.704617	0.0335736	7.24348	-1.84269	0.0735021	0.265788	-4.79125
PF3D7_0219900	Pf3D7_02_v3	791464	792381	+	918	0.389067	-0.0390458	0.81718	5.59374	1.8422	0.0735756	0.265821	-4.64348
PF3D7_1224400	Pf3D7_12_v3	994255	996438	+	2184	0.312971	-0.0315979	0.65754	6.55815	1.84119	0.0737269	0.266136	-4.73275
PF3D7_1418200	Pf3D7_14_v3	775460	776311	+	852	-0.629637	-1.32301	0.063739	0.679607	-1.84073	0.0737946	0.266149	-4.20495
PF3D7_1011100	Pf3D7_10_v3	432505	435570	-	3066	0.527953	-0.0537603	1.10967	1.9373	1.83974	0.0739442	0.266456	-4.28369
PF3D7_1316700	Pf3D7_13_v3	695732	697985	+	2254	-0.767452	-1.6134	0.0784994	2.43161	-1.83897	0.0740591	0.266639	-4.30249
PF3D7_1028500	Pf3D7_10_v3	1172129	1174997	-	2869	0.208512	-0.0214087	0.438433	7.95439	1.83833	0.0741565	0.266758	-4.83594
PF3D7_1428400	Pf3D7_14_v3	1108430	1115470	-	7041	0.59262	-0.0611345	1.24637	2.20371	1.83752	0.0742786	0.26683	-4.29384
PF3D7_0702200	Pf3D7_07_v3	91867	93141	-	1275	0.535858	-0.0554359	1.12715	7.45716	1.83926	0.0743055	0.26683	-4.78087
PF3D7_1436400	Pf3D7_14_v3	1484166	1488129	+	3964	0.556585	-0.0582506	1.17142	1.70266	1.83503	0.0746552	0.267854	-4.26349
PF3D7_0516900	Pf3D7_05_v3	712762	713772	-	1011	-0.307123	-0.646623	0.0323766	10.268	-1.83376	0.0748469	0.268204	-4.90471
PF3D7_1150400	Pf3D7_11_v3	2025817	2035886	+	10070	-0.710762	-1.49658	0.0750521	3.59961	-1.83388	0.0748822	0.268204	-4.41669
PF3D7_0900700	Pf3D7_09_v3	49612	50971	-	1360	-1.37342	-2.89301	0.146176	1.19226	-1.8374	0.0749877	0.26835	-4.22076
PF3D7_1344000	Pf3D7_13_v3	1759466	1761991	+	2526	0.736889	-0.0788357	1.55261	1.21534	1.83117	0.0752415	0.268862	-4.23753
PF3D7_1429300	Pf3D7_14_v3	1150475	1153387	-	2913	-0.603031	-1.27062	0.0645603	2.34085	-1.83104	0.0752605	0.268862	-4.36051
PF3D7_1478900	Pf3D7_14_v3	3247032	3251019	+	3988	0.599611	-0.0649001	1.26412	7.39582	1.83345	0.075462	0.269147	-4.80576
PF3D7_1455400	Pf3D7_14_v3	2262739	2263801	-	1063	0.461443	-0.0497853	0.97267	6.27282	1.82967	0.0754702	0.269147	-4.71679
PF3D7_1208800	Pf3D7_12_v3	405608	409150	-	3543	0.246237	-0.0267037	0.519177	7.04081	1.82875	0.0756108	0.269243	-4.79647
PF3D7_1317700	Pf3D7_13_v3	738480	738953	-	474	0.349455	-0.0379202	0.736831	4.68769	1.82864	0.0756272	0.269243	-4.54042
PF3D7_1108200	Pf3D7_11_v3	361408	361902	+	495	0.516439	-0.0564535	1.08933	2.41821	1.82732	0.0758296	0.269732	-4.31705
PF3D7_1371900	Pf3D7_13_v3	2829856	2830669	+	814	1.45105	-0.161592	3.06369	2.13788	1.83365	0.076129	0.270502	-4.33199
PF3D7_1410100	Pf3D7_14_v3	396010	397967	+	1958	0.714333	-0.0790655	1.50773	1.49266	1.82507	0.0761767	0.270502	-4.2664
PF3D7_0417900	Pf3D7_04_v3	790724	792985	+	2262	-0.774813	-1.63595	0.0863274	0.272864	-1.82386	0.0763623	0.270697	-4.20292
PF3D7_1366800	Pf3D7_13_v3	2668398	2670524	-	2127	0.532287	-0.0593497	1.12392	4.39309	1.82373	0.0763831	0.270697	-4.52068
PF3D7_1012700	Pf3D7_10_v3	487252	491828	+	4577	0.384419	-0.0429296	0.811767	5.14356	1.82344	0.0764275	0.270697	-4.60853
PF3D7_1356200	Pf3D7_13_v3	2228520	2229291	-	772	-0.472331	-0.99766	0.0529983	4.63936	-1.82257	0.0765623	0.270853	-4.57265
PF3D7_0517500	Pf3D7_05_v3	735887	738400	-	2514	0.723192	-0.0812605	1.52764	2.57206	1.82231	0.0766023	0.270853	-4.34059
PF3D7_1446500	Pf3D7_14_v3	1907197	1916202	+	9006	-0.287412	-0.607353	0.032529	8.66214	-1.82098	0.0768092	0.271353	-4.89925
PF3D7_0623600	Pf3D7_06_v3	956765	958756	+	1992	-0.313688	-0.662967	0.0355913	7.75736	-1.82052	0.0768807	0.271375	-4.85673
PF3D7_0626500	Pf3D7_06_v3	1069962	1072805	+	2844	-0.60374	-1.27734	0.0698651	3.85191	-1.81683	0.0774552	0.272922	-4.49171
PF3D7_0814400	Pf3D7_08_v3	695215	697522	-	2308	0.744948	-0.0863614	1.57626	2.42678	1.81649	0.0775084	0.272922	-4.35383
PF3D7_1312500	Pf3D7_13_v3	526863	527060	-	198	-0.786765	-1.66492	0.0913872	0.0207282	-1.81612	0.077566	0.272922	-4.20999
PF3D7_1139800	Pf3D7_11_v3	1585393	1592034	-	6642	0.447488	-0.0520074	0.946984	4.26417	1.81602	0.0775826	0.272922	-4.52202
PF3D7_1314500	Pf3D7_13_v3	622691	623715	-	1025	-0.338649	-0.716798	0.0395011	4.79335	-1.81533	0.0776902	0.273069	-4.57252
PF3D7_0100300	Pf3D7_01_v3	42367	46507	-	4141	-0.882734	-1.86893	0.103462	1.35449	-1.81441	0.0778336	0.273176	-4.27235
PF3D7_1318400	Pf3D7_13_v3	760326	764139	-	3814	-0.576474	-1.2207	0.0677512	2.34404	-1.81389	0.0779154	0.273176	-4.35148
PF3D7_1354600	Pf3D7_13_v3	2176308	2177272	-	965	0.43269	-0.050903	0.916284	4.90324	1.8137	0.077945	0.273176	-4.58789
PF3D7_1333400	Pf3D7_13_v3	1370083	1370799	+	717	0.38083	-0.0448607	0.806521	6.77059	1.81345	0.0779843	0.273176	-4.80207
PF3D7_0608000	Pf3D7_06_v3	335107	337368	-	2262	-0.383127	-0.811631	0.0453769	4.81726	-1.81241	0.0781479	0.273287	-4.58644
PF3D7_1361100	Pf3D7_13_v3	2450461	2453760	+	3300	-0.326241	-0.69129	0.0388076	10.1771	-1.81158	0.0782795	0.273287	-4.93816
PF3D7_1111800	Pf3D7_11_v3	455669	456994	+	1326	-0.621419	-1.3168	0.0739593	0.20317	-1.81148	0.0782956	0.273287	-4.2213
PF3D7_0909800	Pf3D7_09_v3	445788	446329	+	542	-0.233089	-0.493933	0.0277535	6.75607	-1.81139	0.0783087	0.273287	-4.79793
PF3D7_1238100	Pf3D7_12_v3	1583909	1584595	-	687	-0.346033	-0.733318	0.0412518	5.68861	-1.81116	0.0783458	0.273287	-4.68467
PF3D7_1347200	Pf3D7_13_v3	1889853	1891121	-	1269	0.281658	-0.0341259	0.597443	9.78091	1.80801	0.0788436	0.274691	-4.94174
PF3D7_1224500	Pf3D7_12_v3	998353	999275	+	923	0.646994	-0.0784844	1.37247	0.669197	1.80778	0.0788809	0.274691	-4.24792
PF3D7_1119800	Pf3D7_11_v3	746854	747456	-	603	0.301126	-0.0367684	0.63902	5.10436	1.8065	0.0790849	0.274777	-4.62632
PF3D7_1332900	Pf3D7_13_v3	1350042	1353860	-	3819	-0.289627	-0.614639	0.0353852	8.94637	-1.80638	0.0791033	0.274777	-4.93195
PF3D7_0812500	Pf3D7_08_v3	626069	628945	-	2877	-0.335843	-0.712719	0.0410331	9.14944	-1.80637	0.0791044	0.274777	-4.9328
PF3D7_0912000	Pf3D7_09_v3	541033	545739	-	4707	0.529841	-0.0651411	1.12482	5.12779	1.80514	0.0793005	0.275227	-4.63223
PF3D7_0102200	Pf3D7_01_v3	98819	102282	+	3464	-0.971131	-2.06368	0.121413	12.1938	-1.81537	0.0794826	0.275628	-4.92282
PF3D7_0407500	Pf3D7_04_v3	369885	371270	+	1386	0.526847	-0.0653185	1.11901	3.35928	1.80348	0.079566	0.275687	-4.43922
PF3D7_0809400	Pf3D7_08_v3	475573	478125	+	2553	0.741089	-0.0927989	1.57498	0.283764	1.80149	0.0798842	0.276558	-4.24262
PF3D7_1412600	Pf3D7_14_v3	509686	511176	-	1491	-0.290084	-0.616632	0.0364643	5.99704	-1.80072	0.0800083	0.276756	-4.7408
PF3D7_0720100	Pf3D7_07_v3	877865	878632	-	768	-0.419289	-0.89159	0.0530113	5.50118	-1.79955	0.0801957	0.277018	-4.67349
PF3D7_0310900	Pf3D7_03_v3	466085	468445	+	2361	0.788498	-0.0998752	1.67687	3.32235	1.80062	0.0802175	0.277018	-4.45404
PF3D7_0930300	Pf3D7_09_v3	1201812	1206974	+	5163	1.4067	-0.180097	2.9935	1.38646	1.80368	0.0804279	0.277513	-4.2867
PF3D7_1209200	Pf3D7_12_v3	427272	427978	+	707	-0.290976	-0.619105	0.0371527	6.31603	-1.79756	0.0805177	0.27752	-4.78378
PF3D7_0422100	Pf3D7_04_v3	1001613	1002770	+	1158	-0.3701	-0.787552	0.0473519	5.26239	-1.79714	0.0805848	0.27752	-4.67827
PF3D7_1107500	Pf3D7_11_v3	320128	321205	-	1078	-0.33096	-0.704324	0.0424033	5.79397	-1.79686	0.0806308	0.27752	-4.72596
PF3D7_0616400	Pf3D7_06_v3	678387	683429	+	5043	0.691801	-0.0891013	1.4727	3.12424	1.79578	0.0808045	0.277887	-4.43562
PF3D7_0512700	Pf3D7_05_v3	546734	547579	-	846	-0.397457	-0.846391	0.051477	4.50995	-1.79464	0.0809901	0.278238	-4.60045
PF3D7_1331200	Pf3D7_13_v3	1306654	1307999	+	1346	0.250033	-0.0324326	0.532499	6.46522	1.79433	0.0810409	0.278238	-4.80876
PF3D7_0412100	Pf3D7_04_v3	540188	541198	-	1011	0.742287	-0.0969346	1.58151	1.725	1.79294	0.081267	0.278747	-4.33131
PF3D7_1241100	Pf3D7_12_v3	1746444	1747993	-	1550	-0.220961	-0.470891	0.0289687	7.2039	-1.79212	0.0813997	0.278747	-4.86684
PF3D7_0610900	Pf3D7_06_v3	456747	460589	-	3843	-0.222639	-0.474491	0.0292136	8.60985	-1.79194	0.0814287	0.278747	-4.94469
PF3D7_1302400	Pf3D7_13_v3	129717	131086	-	1370	-1.05626	-2.25147	0.138943	0.959914	-1.79341	0.0814581	0.278747	-4.30027
PF3D7_1038200	Pf3D7_10_v3	1511342	1511835	+	494	-0.397714	-0.847849	0.052421	2.19384	-1.79101	0.0815813	0.27879	-4.35537
PF3D7_0409800	Pf3D7_04_v3	459710	461437	+	1728	0.268538	-0.0354198	0.572496	7.93676	1.79086	0.0816052	0.27879	-4.91728
PF3D7_0829300	Pf3D7_08_v3	1256555	1257133	+	579	-0.323371	-0.689604	0.0428612	4.64515	-1.78984	0.0817724	0.279131	-4.5985
PF3D7_0632500	Pf3D7_06_v3	1353946	1366430	-	12485	-0.656021	-1.39934	0.0873022	5.31545	-1.79122	0.0818478	0.279158	-4.67757
PF3D7_0937800	Pf3D7_09_v3	1495579	1503336	-	7758	-0.64429	-1.37489	0.0863065	4.25789	-1.78806	0.0821249	0.279774	-4.54982
PF3D7_0113400	Pf3D7_01_v3	508252	509748	-	1497	0.688326	-0.0922737	1.46893	2.04581	1.78746	0.0821632	0.279774	-4.34988
PF3D7_1351900	Pf3D7_13_v3	2067529	2068767	-	1239	-0.365959	-0.782005	0.0500858	6.92409	-1.78304	0.0828909	0.28202	-4.86568
PF3D7_1461800	Pf3D7_14_v3	2504149	2512505	+	8357	0.712369	-0.0982121	1.52295	3.67258	1.78242	0.0831241	0.282383	-4.50951
PF3D7_1448700	Pf3D7_14_v3	1999648	2000649	+	1002	0.334995	-0.0461613	0.71615	4.78795	1.78158	0.0831339	0.282383	-4.62884
PF3D7_1320400	Pf3D7_13_v3	841671	842750	-	1080	-0.775568	-1.65869	0.107554	1.15409	-1.7802	0.0833626	0.282928	-4.31765
PF3D7_1319000	Pf3D7_13_v3	784110	786992	+	2883	0.6849	-0.0954387	1.46524	0.530862	1.77915	0.0835368	0.283287	-4.28052
PF3D7_0804800	Pf3D7_08_v3	278381	279034	+	654	0.320969	-0.0448847	0.686822	6.25592	1.77838	0.0836655	0.283491	-4.81076
PF3D7_0906400	Pf3D7_09_v3	312474	314987	-	2514	0.623351	-0.0875853	1.33429	2.75814	1.77734	0.0838389	0.283817	-4.41635
PF3D7_1317000	Pf3D7_13_v3	708346	710268	+	1923	-0.289281	-0.61932	0.0407582	7.63908	-1.77674	0.0839399	0.283817	-4.9256
PF3D7_0722600	Pf3D7_07_v3	958886	960694	-	1809	-0.20517	-0.439297	0.0289559	7.97252	-1.77637	0.0840014	0.283817	-4.9425
PF3D7_0801000	Pf3D7_08_v3	84568	88422	-	3855	-0.413676	-0.885844	0.0584922	10.75	-1.77712	0.0840355	0.283817	-4.99797
PF3D7_0620000	Pf3D7_06_v3	841846	843363	-	1518	-1.10537	-2.36886	0.158113	1.11533	-1.77629	0.084411	0.284728	-4.33603
PF3D7_1238000	Pf3D7_12_v3	1581984	1582987	+	1004	0.781064	-0.111584	1.67371	0.926417	1.77368	0.0844528	0.284728	-4.31092
PF3D7_0512200	Pf3D7_05_v3	529934	531901	-	1968	0.439372	-0.0628683	0.941613	3.31948	1.77333	0.0845115	0.284728	-4.48986
PF3D7_0220300	Pf3D7_02_v3	813827	814654	-	828	-0.686111	-1.47071	0.0984923	3.90287	-1.77403	0.0845891	0.284737	-4.58939
PF3D7_0917100	Pf3D7_09_v3	713216	715489	-	2274	-0.454283	-0.973811	0.0652453	4.39553	-1.7725	0.0846514	0.284737	-4.59823
PF3D7_1147000	Pf3D7_11_v3	1858329	1867357	-	9029	-0.849565	-1.82193	0.122799	0.315409	-1.77108	0.0848921	0.285159	-4.301
PF3D7_1221000	Pf3D7_12_v3	836912	843901	-	6990	0.820226	-0.118991	1.75944	0.194537	1.77026	0.08503	0.285159	-4.28497
PF3D7_0319900	Pf3D7_03_v3	833833	834777	-	945	0.456246	-0.06621	0.978703	3.85156	1.77019	0.0850424	0.285159	-4.54752
PF3D7_0621900	Pf3D7_06_v3	893450	895780	-	2331	0.237397	-0.034507	0.509302	8.89144	1.76982	0.0851043	0.285159	-4.98633
PF3D7_1468500	Pf3D7_14_v3	2812941	2814385	-	1445	0.615656	-0.0896454	1.32096	1.3251	1.76943	0.0851707	0.285159	-4.34086
PF3D7_0419700	Pf3D7_04_v3	873138	874115	+	978	0.50495	-0.0736855	1.08359	2.66583	1.76894	0.0852536	0.285159	-4.43297
PF3D7_1026000	Pf3D7_10_v3	1098455	1099882	-	1428	-0.759406	-1.63023	0.111421	5.90457	-1.77417	0.0852585	0.285159	-4.75793
PF3D7_1338000	Pf3D7_13_v3	1536463	1540353	+	3891	0.398131	-0.0582903	0.854553	3.5468	1.76819	0.0853801	0.285335	-4.49517
PF3D7_1123800	Pf3D7_11_v3	940527	944333	+	3807	0.624067	-0.0916646	1.3398	1.96301	1.76746	0.0855039	0.285518	-4.3827
PF3D7_0503400	Pf3D7_05_v3	140710	141471	+	762	0.86765	-0.128513	1.86381	0.559074	1.76557	0.085827	0.286366	-4.29757
PF3D7_1204600	Pf3D7_12_v3	213211	214191	+	981	-0.384554	-0.826195	0.0570867	5.4759	-1.76505	0.0859144	0.286427	-4.74707
PF3D7_0809500	Pf3D7_08_v3	478512	478826	-	315	0.515989	-0.0768623	1.10884	3.19408	1.76427	0.0860487	0.286644	-4.47658
PF3D7_1401300	Pf3D7_14_v3	48912	50415	-	1504	0.789359	-0.11896	1.69768	4.30693	1.76553	0.0863781	0.287413	-4.62044
PF3D7_0615400	Pf3D7_06_v3	630956	640174	-	9219	-0.375298	-0.807031	0.0564353	9.54414	-1.76215	0.0864182	0.287413	-5.01507
PF3D7_0220600	Pf3D7_02_v3	831189	832005	+	817	0.416783	-0.0628269	0.896393	7.5141	1.76154	0.0865163	0.287509	-4.90677
PF3D7_0717900	Pf3D7_07_v3	772951	775264	-	2314	-0.354278	-0.762487	0.0539301	4.43378	-1.75927	0.0869061	0.288573	-4.63519
PF3D7_1416800	Pf3D7_14_v3	682778	684802	+	2025	-0.585011	-1.2595	0.0894774	1.75976	-1.75816	0.0870967	0.288873	-4.42148
PF3D7_0623100	Pf3D7_06_v3	939660	943720	-	4061	-0.201513	-0.433878	0.0308516	9.90443	-1.75794	0.087136	0.288873	-5.0263
PF3D7_1351600	Pf3D7_13_v3	2055216	2056721	+	1506	-0.907424	-1.95475	0.139898	1.42349	-1.75718	0.0873886	0.289479	-4.37128
PF3D7_1016800	Pf3D7_10_v3	675293	676417	-	1125	-0.599348	-1.29192	0.0932195	6.82282	-1.75822	0.0876427	0.290089	-4.86569
PF3D7_1010300	Pf3D7_10_v3	414732	415328	+	597	-0.457755	-0.986888	0.0713783	6.8129	-1.75406	0.0878675	0.290601	-4.86967
PF3D7_1018900	Pf3D7_10_v3	752760	754910	-	2151	0.689954	-0.107939	1.48785	2.57282	1.75285	0.0880175	0.290677	-4.45012
PF3D7_0721200	Pf3D7_07_v3	917958	920816	-	2859	0.549906	-0.0860569	1.18587	3.85399	1.75278	0.0880307	0.290677	-4.56449
PF3D7_1233600	Pf3D7_12_v3	1385707	1402218	+	16512	-0.336286	-0.725434	0.0528619	8.44768	-1.75172	0.0882153	0.290867	-4.9995
PF3D7_0725500	Pf3D7_07_v3	1080642	1082343	-	1702	-0.796592	-1.71844	0.12526	1.57833	-1.75164	0.0882288	0.290867	-4.37649
PF3D7_1444400	Pf3D7_14_v3	1831009	1832803	+	1795	0.366817	-0.0577796	0.791414	4.23949	1.75123	0.0883006	0.290873	-4.60631
PF3D7_1226500	Pf3D7_12_v3	1072459	1076976	+	4518	0.507604	-0.0802996	1.09551	1.68055	1.7502	0.0884795	0.291138	-4.40583
PF3D7_1346500	Pf3D7_13_v3	1871922	1873709	+	1788	-0.296681	-0.640387	0.0470257	7.18274	-1.74973	0.0885621	0.291138	-4.93532
PF3D7_0111900	Pf3D7_01_v3	450043	450646	-	604	0.6937	-0.110033	1.49743	2.92195	1.74956	0.0885919	0.291138	-4.47544
PF3D7_0820500	Pf3D7_08_v3	925113	927671	+	2559	0.2191	-0.0349648	0.473166	7.74623	1.74811	0.088847	0.291745	-4.97595
PF3D7_0614900	Pf3D7_06_v3	617762	621536	+	3775	0.651522	-0.104186	1.40723	0.389609	1.74761	0.0889341	0.2918	-4.31371
PF3D7_1040300	Pf3D7_10_v3	1609063	1610422	+	1360	-1.31324	-2.83798	0.211499	-0.613905	-1.74807	0.0891588	0.292305	-4.26351
PF3D7_1356600	Pf3D7_13_v3	2240970	2242412	-	1443	0.718124	-0.115919	1.55217	3.08337	1.74578	0.0893177	0.292595	-4.51766
PF3D7_1003800	Pf3D7_10_v3	172723	176430	-	3708	-0.257308	-0.556309	0.0416932	8.67359	-1.74442	0.0894966	0.292949	-5.02658
PF3D7_0606100	Pf3D7_06_v3	257604	259974	+	2371	-0.248185	-0.536671	0.0403021	9.12685	-1.74389	0.0895897	0.293023	-5.03595
PF3D7_1011600	Pf3D7_10_v3	445164	447125	-	1962	0.638893	-0.103989	1.38178	1.95403	1.74332	0.0896897	0.293118	-4.42353
PF3D7_1104000	Pf3D7_11_v3	175608	177778	-	2171	-0.233097	-0.504208	0.0380136	7.69569	-1.74285	0.0897734	0.293161	-4.98569
PF3D7_1200700	Pf3D7_12_v3	61556	64336	-	2781	-0.489133	-1.05885	0.0805847	11.092	-1.74398	0.090085	0.293947	-5.04496
PF3D7_0617800	Pf3D7_06_v3	748416	748814	-	399	-0.422571	-0.914791	0.0696491	7.20448	-1.74067	0.0902204	0.294157	-4.95322
PF3D7_1133600	Pf3D7_11_v3	1298474	1300600	-	2127	0.756119	-0.125056	1.63729	0.886298	1.73939	0.0903872	0.294469	-4.36927
PF3D7_0314000	Pf3D7_03_v3	567247	568850	+	1604	-0.561291	-1.21584	0.0932573	1.28248	-1.73827	0.0905881	0.294892	-4.38371
PF3D7_0301500	Pf3D7_03_v3	88250	89231	-	982	0.363486	-0.0607281	0.787699	5.16057	1.73689	0.0908338	0.295459	-4.75892
PF3D7_0610600	Pf3D7_06_v3	449291	451461	+	2171	0.5137	-0.0864764	1.11388	2.494	1.735	0.0911714	0.296144	-4.47036
PF3D7_1445000	Pf3D7_14_v3	1849172	1850392	-	1221	0.52954	-0.0891742	1.14825	0.33356	1.73492	0.0911872	0.296144	-4.33403
PF3D7_1146900	Pf3D7_11_v3	1856390	1857656	+	1267	0.456343	-0.0771622	0.989848	2.72851	1.73389	0.0913707	0.296508	-4.48081
PF3D7_0604800	Pf3D7_06_v3	206855	211159	-	4305	0.640784	-0.108773	1.39034	0.382098	1.73291	0.0915469	0.296761	-4.34114
PF3D7_1204300	Pf3D7_12_v3	205491	205976	-	486	-0.288316	-0.625623	0.0489904	9.65511	-1.73266	0.0915921	0.296761	-5.06513
PF3D7_0619800	Pf3D7_06_v3	831286	839033	-	7748	0.350293	-0.0596944	0.760281	4.05245	1.73193	0.0917238	0.296956	-4.62177
PF3D7_0625300	Pf3D7_06_v3	1026823	1031157	-	4335	0.580425	-0.0996317	1.26048	1.27616	1.7301	0.0920547	0.297771	-4.38999
PF3D7_1317400	Pf3D7_13_v3	733245	733862	+	618	-0.485926	-1.05538	0.0835281	2.87679	-1.72974	0.0921192	0.297771	-4.55361
PF3D7_1112500	Pf3D7_11_v3	477484	478320	+	837	0.24001	-0.0413747	0.521394	5.63058	1.72901	0.0922509	0.297964	-4.81477
PF3D7_1001400	Pf3D7_10_v3	74661	77572	-	2912	0.353401	-0.0611403	0.767942	8.16973	1.7281	0.0924159	0.298151	-5.02738
PF3D7_1463200	Pf3D7_14_v3	2570434	2571719	+	1286	0.737802	-0.127845	1.60345	1.07829	1.7277	0.0924887	0.298151	-4.38974
PF3D7_0103000	Pf3D7_01_v3	132086	133624	-	1539	0.583309	-0.101153	1.26777	0.264099	1.7275	0.0925248	0.298151	-4.34245
PF3D7_0831400	Pf3D7_08_v3	1344405	1345487	-	1083	-0.772472	-1.67943	0.134483	3.26363	-1.7286	0.0926254	0.298244	-4.60773
PF3D7_0301300	Pf3D7_03_v3	82011	83515	-	1505	0.435834	-0.0762224	0.947891	6.32414	1.72533	0.0929195	0.298734	-4.89441
PF3D7_1136600	Pf3D7_11_v3	1441503	1445471	+	3969	-0.224398	-0.488043	0.0392467	8.7902	-1.72532	0.0929218	0.298734	-5.05648
PF3D7_1117700	Pf3D7_11_v3	670711	671515	-	805	-0.249421	-0.542548	0.0437071	9.66981	-1.72483	0.093012	0.298792	-5.07822
PF3D7_0409100	Pf3D7_04_v3	436217	437981	-	1765	-0.269421	-0.586131	0.0472884	8.31853	-1.72441	0.093088	0.298805	-5.03913
PF3D7_0106300	Pf3D7_01_v3	265208	269173	-	3966	-0.278649	-0.606454	0.0491564	9.54264	-1.7231	0.0933267	0.299339	-5.07842
PF3D7_1363100	Pf3D7_13_v3	2536315	2539642	+	3328	0.495489	-0.088229	1.07921	3.02932	1.72068	0.0937702	0.300287	-4.53762
PF3D7_0517700	Pf3D7_05_v3	743179	745329	+	2151	-0.219948	-0.479086	0.0391902	9.83433	-1.72051	0.093801	0.300287	-5.08683
PF3D7_1476500	Pf3D7_14_v3	3147490	3148584	+	1095	0.987175	-0.176345	2.1507	1.49421	1.72194	0.0938397	0.300287	-4.43129
PF3D7_1320600	Pf3D7_13_v3	847090	848383	+	1294	-0.291747	-0.635655	0.0521611	6.77599	-1.71962	0.0939644	0.300454	-4.9578
PF3D7_0214300	Pf3D7_02_v3	578662	586164	+	7503	0.834402	-0.150907	1.81971	4.4509	1.72108	0.0943382	0.301301	-4.67497
PF3D7_0621700	Pf3D7_06_v3	884428	889614	+	5187	0.441481	-0.0796066	0.962569	3.61017	1.7174	0.0943747	0.301301	-4.6075
PF3D7_1455100	Pf3D7_14_v3	2251188	2251934	-	747	0.41294	-0.0749051	0.900785	4.50053	1.71583	0.0946642	0.301992	-4.69244
PF3D7_0821300	Pf3D7_08_v3	958531	961740	-	3210	0.238093	-0.0435223	0.519707	6.26796	1.7138	0.0950409	0.302893	-4.91322
PF3D7_0106700	Pf3D7_01_v3	281155	285459	+	4305	-0.263902	-0.57611	0.0483058	9.66765	-1.71344	0.0951079	0.302893	-5.09488
PF3D7_0606500	Pf3D7_06_v3	265839	268399	-	2561	-0.261123	-0.570167	0.0479214	8.4429	-1.71275	0.0952359	0.302893	-5.06473
PF3D7_0217100	Pf3D7_02_v3	707738	709393	+	1656	0.756106	-0.138769	1.65098	0.295299	1.71273	0.0952388	0.302893	-4.36607
PF3D7_1307200	Pf3D7_13_v3	331558	332526	-	969	-0.34846	-0.761162	0.0642422	4.58001	-1.71153	0.0954621	0.303254	-4.7045
PF3D7_1437000	Pf3D7_14_v3	1502648	1504861	+	2214	0.245036	-0.0452082	0.535281	7.65395	1.71134	0.0954986	0.303254	-5.03241
PF3D7_0909900	Pf3D7_09_v3	447928	452049	+	4122	-0.252249	-0.551164	0.0466674	8.13752	-1.7106	0.0956358	0.303457	-5.05135
PF3D7_0528200	Pf3D7_05_v3	1163408	1165072	-	1665	0.191072	-0.0356116	0.417755	8.40529	1.70862	0.0960059	0.304398	-5.07148
PF3D7_1240100	Pf3D7_12_v3	1685094	1685411	-	318	-0.37868	-0.82825	0.070889	5.69779	-1.70744	0.0962275	0.304723	-4.86381
PF3D7_1362800	Pf3D7_13_v3	2518487	2525493	+	7007	-0.508674	-1.11263	0.0952764	2.06746	-1.70729	0.0962553	0.304723	-4.49473
PF3D7_0629700	Pf3D7_06_v3	1221941	1242922	+	20982	-0.371064	-0.811784	0.069656	8.68187	-1.70669	0.0963677	0.304846	-5.08233
PF3D7_0113300	Pf3D7_01_v3	504938	506874	-	1937	-0.38621	-0.845531	0.0731102	8.80601	-1.70471	0.0967825	0.305924	-5.06692
PF3D7_1103600	Pf3D7_11_v3	156614	158113	+	1500	0.387986	-0.0738614	0.849834	5.05679	1.70289	0.0970839	0.306643	-4.78971
PF3D7_0727900	Pf3D7_07_v3	1184401	1190172	+	5772	0.447568	-0.0854524	0.980588	6.38455	1.70252	0.0972156	0.306788	-4.94961
PF3D7_0904600	Pf3D7_09_v3	212515	217983	+	5469	-0.205484	-0.450233	0.0392656	7.72986	-1.70187	0.097278	0.306788	-5.05589
PF3D7_1147900	Pf3D7_11_v3	1907055	1907708	-	654	0.362224	-0.0696631	0.794111	5.08408	1.70011	0.0976113	0.307605	-4.80367
PF3D7_1302300	Pf3D7_13_v3	126611	127141	-	531	-0.753848	-1.65354	0.145842	3.83446	-1.70036	0.0978377	0.308085	-4.63111
PF3D7_1006600	Pf3D7_10_v3	272243	272824	-	582	-0.434529	-0.953422	0.0843649	3.63731	-1.6975	0.0981075	0.308604	-4.6149
PF3D7_0508400	Pf3D7_05_v3	344931	346744	+	1814	-0.549541	-1.20587	0.106784	1.78676	-1.69727	0.0981516	0.308604	-4.47208
PF3D7_1469100	Pf3D7_14_v3	2837319	2838101	+	783	-0.367551	-0.806671	0.0715688	4.35978	-1.6967	0.0982608	0.308713	-4.6992
PF3D7_1343400	Pf3D7_13_v3	1714443	1719255	+	4813	-0.368214	-0.808754	0.0723261	7.18546	-1.69428	0.0987235	0.309932	-5.00976
PF3D7_0519200	Pf3D7_05_v3	791719	792936	-	1218	-0.320508	-0.704473	0.0634568	8.10022	-1.69207	0.0991482	0.31103	-5.08303
PF3D7_1314800	Pf3D7_13_v3	629766	630444	-	679	0.546677	-0.109039	1.20239	1.1445	1.68999	0.0995473	0.311839	-4.45588
PF3D7_0810700	Pf3D7_08_v3	546163	547365	-	1203	0.461596	-0.0920846	1.01528	3.68373	1.68994	0.0995568	0.311839	-4.68053
PF3D7_0720600	Pf3D7_07_v3	887816	889378	-	1563	-0.494748	-1.08853	0.0990354	5.1747	-1.68898	0.0997422	0.311872	-4.82835
PF3D7_0219100	Pf3D7_02_v3	769761	771041	+	1281	0.596974	-0.119592	1.31354	2.64581	1.68876	0.099785	0.311872	-4.54329
PF3D7_1251700	Pf3D7_12_v3	2106216	2108293	-	2078	0.424197	-0.0850398	0.933434	3.98043	1.68856	0.0998236	0.311872	-4.6658
PF3D7_1304700	Pf3D7_13_v3	241657	243192	+	1536	0.612249	-0.12284	1.34734	2.16556	1.68833	0.0998683	0.311872	-4.50556
PF3D7_1350400	Pf3D7_13_v3	2012799	2014919	+	2121	0.553158	-0.111213	1.21753	2.65746	1.68775	0.099981	0.311879	-4.55058
PF3D7_1462700	Pf3D7_14_v3	2553714	2555104	-	1391	0.71787	-0.144434	1.58017	1.19708	1.68754	0.100021	0.311879	-4.45715
PF3D7_1476100	Pf3D7_14_v3	3131104	3131637	+	534	0.794826	-0.160851	1.7505	0.39662	1.6859	0.100341	0.31234	-4.40815
PF3D7_1142100	Pf3D7_11_v3	1681868	1690084	-	8217	-0.310079	-0.682934	0.0627767	8.81612	-1.68578	0.100363	0.31234	-5.11501
PF3D7_0605900	Pf3D7_06_v3	247640	249166	+	1527	-0.871485	-1.92109	0.178123	7.42804	-1.69365	0.100395	0.31234	-4.97848
PF3D7_0708800	Pf3D7_07_v3	395711	398332	+	2622	-0.211145	-0.465144	0.042854	10.4068	-1.68507	0.100501	0.312435	-5.14731
PF3D7_1244600	Pf3D7_12_v3	1868533	1869531	-	999	0.300382	-0.061548	0.662311	5.22281	1.68236	0.101029	0.313024	-4.83902
PF3D7_1313400	Pf3D7_13_v3	569840	572332	-	2493	-0.564192	-1.24403	0.115643	1.5909	-1.68226	0.101049	0.313024	-4.48972
PF3D7_0526800	Pf3D7_05_v3	1120704	1121810	-	1107	-0.324024	-0.714491	0.0664422	8.26419	-1.68215	0.101071	0.313024	-5.10473
PF3D7_0802600	Pf3D7_08_v3	180563	188113	+	7551	-0.484445	-1.06832	0.0994299	3.77284	-1.68188	0.101124	0.313024	-4.6718
PF3D7_0916800	Pf3D7_09_v3	703368	703517	+	150	0.46034	-0.0944939	1.01517	2.81713	1.68184	0.101131	0.313024	-4.59692
PF3D7_1355300	Pf3D7_13_v3	2195449	2196978	+	1530	0.29171	-0.0598934	0.643314	6.36738	1.68178	0.101144	0.313024	-4.96927
PF3D7_1315500	Pf3D7_13_v3	652794	653838	-	1045	-0.233209	-0.514385	0.0479666	5.81887	-1.68127	0.101243	0.313096	-4.91517
PF3D7_1117500	Pf3D7_11_v3	666037	667722	-	1686	0.522834	-0.107759	1.15343	2.38104	1.68068	0.101359	0.313221	-4.54079
PF3D7_0609800	Pf3D7_06_v3	421157	422622	-	1466	0.572474	-0.118152	1.2631	2.81703	1.68028	0.101436	0.313227	-4.58594
PF3D7_1415300	Pf3D7_14_v3	615167	616180	+	1014	1.08114	-0.2259	2.38817	2.03382	1.68071	0.101942	0.314376	-4.51261
PF3D7_1130000	Pf3D7_11_v3	1159366	1162188	-	2823	0.368277	-0.0767145	0.813269	6.04236	1.67762	0.10196	0.314376	-4.94212
PF3D7_1238800	Pf3D7_12_v3	1610363	1612741	+	2379	-0.252391	-0.557751	0.0529686	8.97039	-1.67545	0.102386	0.315302	-5.13502
PF3D7_1454700	Pf3D7_14_v3	2241433	2242839	+	1407	-0.326398	-0.721328	0.068531	7.72661	-1.67532	0.102412	0.315302	-5.09754
PF3D7_1008500	Pf3D7_10_v3	351703	355593	+	3891	0.386231	-0.0812508	0.853712	6.256	1.67476	0.102524	0.315332	-4.9781
PF3D7_1445100	Pf3D7_14_v3	1851656	1855054	-	3399	0.287606	-0.0605565	0.635768	8.14771	1.6745	0.102574	0.315332	-5.10959
PF3D7_0528500	Pf3D7_05_v3	1174907	1177067	+	2161	-0.383477	-0.847887	0.0809332	4.41649	-1.67381	0.10271	0.315516	-4.73809
PF3D7_0526900	Pf3D7_05_v3	1123610	1124595	+	986	-0.294673	-0.651836	0.0624896	8.22454	-1.67242	0.102988	0.316134	-5.11997
PF3D7_0722500	Pf3D7_07_v3	956920	958017	-	1098	-0.292971	-0.648215	0.0622738	6.48127	-1.67173	0.103123	0.316317	-4.99297
PF3D7_1432300	Pf3D7_14_v3	1269368	1274667	-	5300	-0.514532	-1.13901	0.109944	0.944534	-1.67019	0.10343	0.317021	-4.45926
PF3D7_0912400	Pf3D7_09_v3	551426	553167	-	1742	0.39738	-0.0852995	0.880059	6.39452	1.66885	0.103698	0.317608	-4.99527
PF3D7_0912100	Pf3D7_09_v3	546800	548101	-	1302	-0.320075	-0.708971	0.068821	6.05417	-1.66835	0.103797	0.317676	-4.94845
PF3D7_1372000	Pf3D7_13_v3	2832952	2834322	+	1371	1.16362	-0.251741	2.57898	0.830584	1.67032	0.10397	0.317971	-4.4562
PF3D7_1352400	Pf3D7_13_v3	2087393	2092177	+	4785	0.267913	-0.0582492	0.594074	6.26277	1.66506	0.104456	0.319223	-4.99399
PF3D7_1246400	Pf3D7_12_v3	1931970	1932584	+	615	-0.603069	-1.33753	0.131395	2.83822	-1.66443	0.104582	0.319373	-4.59494
PF3D7_1122100	Pf3D7_11_v3	840728	842450	-	1723	0.806568	-0.177021	1.79016	-0.566953	1.66225	0.105021	0.320477	-4.3929
PF3D7_0915200	Pf3D7_09_v3	645632	646600	+	969	0.511676	-0.112477	1.13583	0.863632	1.66178	0.105117	0.320532	-4.46959
PF3D7_0708700	Pf3D7_07_v3	391502	392188	-	687	0.566705	-0.124964	1.25837	3.66649	1.66084	0.105306	0.320874	-4.67973
PF3D7_0919400	Pf3D7_09_v3	795539	797470	+	1932	0.820467	-0.181948	1.82288	-0.794631	1.65914	0.10565	0.321385	-4.39292
PF3D7_1369000	Pf3D7_13_v3	2742585	2745862	+	3278	0.610159	-0.135383	1.3557	3.07366	1.65898	0.105684	0.321385	-4.70069
PF3D7_0805000	Pf3D7_08_v3	283066	284522	-	1457	0.853203	-0.189405	1.89581	1.10323	1.65897	0.105706	0.321385	-4.4854
PF3D7_0503900	Pf3D7_05_v3	153889	156057	-	2169	0.604552	-0.134931	1.34403	0.0949195	1.6572	0.106044	0.322176	-4.43179
PF3D7_1217700	Pf3D7_12_v3	696895	698457	-	1563	-0.208279	-0.463125	0.0465666	6.59398	-1.65668	0.106151	0.322263	-5.03126
PF3D7_1009200	Pf3D7_10_v3	374864	377611	+	2748	0.45026	-0.100828	1.00135	4.96581	1.6562	0.106249	0.322324	-4.85027
PF3D7_1220100	Pf3D7_12_v3	802544	804400	+	1857	0.239637	-0.0541179	0.533392	6.19281	1.65363	0.106772	0.323501	-4.99801
PF3D7_0813600	Pf3D7_08_v3	669541	670734	+	1194	-0.269509	-0.599938	0.0609187	7.08087	-1.65336	0.106828	0.323501	-5.08603
PF3D7_0807900	Pf3D7_08_v3	402595	404141	+	1547	-0.245249	-0.545971	0.0554728	8.15093	-1.65315	0.106871	0.323501	-5.14945
PF3D7_0701900	Pf3D7_07_v3	79890	82943	-	3054	-0.89185	-1.9886	0.204901	6.72973	-1.65874	0.107293	0.32434	-4.99647
PF3D7_0623700	Pf3D7_06_v3	959132	962545	-	3414	0.542039	-0.123455	1.20753	3.83867	1.65103	0.107304	0.32434	-4.71621
PF3D7_1224600	Pf3D7_12_v3	1000679	1001945	-	1267	-0.322387	-0.719375	0.0746013	5.42582	-1.64615	0.108311	0.326914	-4.91892
PF3D7_1434200	Pf3D7_14_v3	1368815	1369796	-	982	-0.30019	-0.669905	0.0695255	7.26651	-1.64588	0.108367	0.326914	-5.11223
PF3D7_1033200	Pf3D7_10_v3	1335222	1336289	+	1068	-0.449447	-1.00311	0.104215	7.05236	-1.6464	0.108393	0.326914	-5.03432
PF3D7_0932300	Pf3D7_09_v3	1289315	1291027	-	1713	-0.35522	-0.793099	0.0826602	5.99442	-1.64442	0.108671	0.327513	-4.99062
PF3D7_0908700	Pf3D7_09_v3	401495	403394	-	1900	0.401088	-0.0941552	0.896331	2.98787	1.64169	0.109238	0.328863	-4.66473
PF3D7_1330800	Pf3D7_13_v3	1294615	1296966	+	2352	-0.290101	-0.648345	0.0681426	9.14673	-1.6415	0.109277	0.328863	-5.19649
PF3D7_1203200	Pf3D7_12_v3	172936	173361	+	426	-0.475331	-1.0632	0.112539	4.32186	-1.63902	0.109795	0.33018	-4.77473
PF3D7_1012400	Pf3D7_10_v3	475327	476563	-	1237	-0.401661	-0.899222	0.0959002	8.42186	-1.63744	0.110288	0.331425	-5.15925
PF3D7_1241500	Pf3D7_12_v3	1771996	1773258	-	1263	-0.506239	-1.13364	0.121164	2.61703	-1.63561	0.110511	0.331854	-4.6632
PF3D7_1237100	Pf3D7_12_v3	1540766	1549144	-	8379	-0.38118	-0.853942	0.0915814	4.87257	-1.6344	0.110766	0.332154	-4.84975
PF3D7_0617400	Pf3D7_06_v3	723117	731490	-	8374	-0.750468	-1.68128	0.180344	2.28254	-1.63447	0.110771	0.332154	-4.59376
PF3D7_1470800	Pf3D7_14_v3	2892221	2895999	-	3779	0.41373	-0.0996671	0.927126	1.32352	1.63355	0.110944	0.33243	-4.54528
PF3D7_0813300	Pf3D7_08_v3	656078	657630	+	1553	-0.319286	-0.715911	0.0773383	9.223	-1.63181	0.111311	0.333291	-5.21442
PF3D7_0315100	Pf3D7_03_v3	612739	613422	-	684	0.319462	-0.0775061	0.71643	7.27814	1.6313	0.111421	0.333341	-5.12846
PF3D7_0721500	Pf3D7_07_v3	928514	930853	+	2340	0.778389	-0.189041	1.74582	1.04852	1.63097	0.111489	0.333341	-4.51828
PF3D7_1307100	Pf3D7_13_v3	327893	330928	+	3036	0.23999	-0.0584209	0.538401	7.18334	1.63023	0.111647	0.333574	-5.12257
PF3D7_1475700	Pf3D7_14_v3	3117392	3118951	+	1560	0.540892	-0.131938	1.21372	1.80197	1.62958	0.111786	0.333746	-4.56939
PF3D7_1416200	Pf3D7_14_v3	650503	657345	-	6843	0.686169	-0.167776	1.54012	2.00074	1.62881	0.111948	0.333991	-4.57833
PF3D7_1451400	Pf3D7_14_v3	2108874	2112788	+	3915	0.484339	-0.118911	1.08759	4.98481	1.6275	0.112226	0.33458	-4.90052
PF3D7_1405300	Pf3D7_14_v3	181955	185032	+	3078	0.482052	-0.118918	1.08302	2.67559	1.62596	0.112555	0.335318	-4.6587
PF3D7_0804400	Pf3D7_08_v3	245711	247933	+	2223	0.454156	-0.113068	1.02138	2.79978	1.62301	0.113188	0.336962	-4.65203
PF3D7_1478100	Pf3D7_14_v3	3216399	3217296	-	898	0.490568	-0.122657	1.10379	3.94427	1.62162	0.113486	0.337605	-4.81191
PF3D7_0706700	Pf3D7_07_v3	322907	325528	+	2622	0.579329	-0.145155	1.30381	1.74148	1.62094	0.113633	0.3378	-4.58072
PF3D7_0307100	Pf3D7_03_v3	312693	313342	-	650	-0.205203	-0.462234	0.0518281	9.37144	-1.61833	0.114194	0.339028	-5.23881
PF3D7_0212200	Pf3D7_02_v3	489904	490818	-	915	-0.326715	-0.735967	0.0825359	3.85068	-1.61826	0.114209	0.339028	-4.7511
PF3D7_1340900	Pf3D7_13_v3	1627311	1629480	+	2170	-0.224718	-0.506381	0.0569447	9.82056	-1.61725	0.114428	0.339433	-5.24581
PF3D7_0215200	Pf3D7_02_v3	626976	627710	+	735	0.544045	-0.139285	1.22737	1.76641	1.61389	0.115158	0.341246	-4.59098
PF3D7_0622200	Pf3D7_06_v3	903740	906322	-	2583	0.1877	-0.0481072	0.423508	7.52255	1.61353	0.115236	0.341246	-5.17406
PF3D7_0520700	Pf3D7_05_v3	845843	848767	-	2925	0.305018	-0.0782295	0.688266	5.09153	1.6133	0.115286	0.341246	-4.92437
PF3D7_1333900	Pf3D7_13_v3	1385058	1389143	+	4086	0.715991	-0.184559	1.61654	0.0326189	1.61165	0.115647	0.342071	-4.48725
PF3D7_1225900	Pf3D7_12_v3	1050280	1052400	-	2121	0.836344	-0.216522	1.88921	-0.410813	1.61021	0.115962	0.342425	-4.46554
PF3D7_1447700	Pf3D7_14_v3	1943936	1944964	-	1029	0.509629	-0.131951	1.15121	1.04113	1.61017	0.115969	0.342425	-4.56256
PF3D7_1132800	Pf3D7_11_v3	1271204	1271980	+	777	0.975662	-0.254489	2.20581	3.66879	1.61549	0.116015	0.342425	-4.80947
PF3D7_0900600	Pf3D7_09_v3	45902	47236	-	1335	-1.52768	-3.4548	0.399429	0.90593	-1.61533	0.116148	0.342576	-4.51764
PF3D7_1460700	Pf3D7_14_v3	2475501	2476473	-	973	-0.19845	-0.448486	0.0515861	9.52205	-1.60886	0.116257	0.342652	-5.25564
PF3D7_1125400	Pf3D7_11_v3	997923	999547	-	1625	-0.284346	-0.642699	0.0740058	6.29256	-1.60845	0.116347	0.342673	-5.07534
PF3D7_1130400	Pf3D7_11_v3	1168879	1170198	+	1320	-0.293024	-0.662624	0.0765761	7.42357	-1.60709	0.116645	0.343308	-5.18025
PF3D7_1014300	Pf3D7_10_v3	565805	573060	+	7256	-0.733506	-1.65966	0.192645	1.79487	-1.60543	0.117011	0.344136	-4.60603
PF3D7_1226800	Pf3D7_12_v3	1085387	1087264	+	1878	-0.521086	-1.17918	0.137008	2.70749	-1.60506	0.117092	0.344136	-4.68915
PF3D7_1430100	Pf3D7_14_v3	1184910	1187042	+	2133	0.909193	-0.239788	2.05817	-0.01314	1.60443	0.117294	0.344483	-4.51043
PF3D7_1339500	Pf3D7_13_v3	1587028	1587874	-	847	-0.615852	-1.39451	0.162808	-0.0815093	-1.60324	0.117495	0.344587	-4.49454
PF3D7_0720400	Pf3D7_07_v3	882936	884988	+	2053	-0.359722	-0.814542	0.0950977	5.6096	-1.60324	0.117496	0.344587	-5.0172
PF3D7_1231900	Pf3D7_12_v3	1321980	1325240	+	3261	0.46313	-0.122626	1.04889	2.26613	1.60271	0.117611	0.34463	-4.63974
PF3D7_0206100	Pf3D7_02_v3	245358	246699	+	1342	0.385444	-0.102245	0.873133	4.42536	1.6021	0.117748	0.34463	-4.85983
PF3D7_0522400	Pf3D7_05_v3	907837	936315	+	28479	-0.577638	-1.30874	0.153466	3.65626	-1.60197	0.117838	0.34463	-4.83152
PF3D7_0931100	Pf3D7_09_v3	1254815	1257292	+	2478	-0.384209	-0.870527	0.102109	7.17734	-1.60154	0.117884	0.34463	-5.1606
PF3D7_0720500	Pf3D7_07_v3	886346	887487	+	1142	0.514521	-0.136876	1.16592	1.49295	1.60113	0.117962	0.34463	-4.59567
PF3D7_1414700	Pf3D7_14_v3	592992	597146	-	4155	0.396331	-0.105502	0.898164	5.85728	1.60092	0.118009	0.34463	-5.03057
PF3D7_0830900	Pf3D7_08_v3	1317600	1318341	-	742	-0.560828	-1.27177	0.150113	4.65888	-1.60021	0.118346	0.345371	-4.92277
PF3D7_1405000	Pf3D7_14_v3	172237	174911	+	2675	0.446522	-0.119725	1.01277	4.812	1.59848	0.118552	0.345689	-4.92196
PF3D7_0209800	Pf3D7_02_v3	404281	406355	-	2075	-0.180686	-0.409864	0.0484921	10.3036	-1.59816	0.118622	0.345689	-5.28009
PF3D7_1001900	Pf3D7_10_v3	99379	100361	-	983	-0.237301	-0.538553	0.0639503	7.56577	-1.59676	0.118935	0.346356	-5.18084
PF3D7_1021100	Pf3D7_10_v3	851000	856285	-	5286	0.426888	-0.115498	0.969275	4.52942	1.59542	0.119235	0.34664	-4.90356
PF3D7_1129500	Pf3D7_11_v3	1141486	1143910	+	2425	-0.374713	-0.850842	0.101415	3.30132	-1.59531	0.11926	0.34664	-4.76499
PF3D7_0500900	Pf3D7_05_v3	50422	52510	-	2089	0.93585	-0.254628	2.12633	2.15314	1.59713	0.119421	0.34664	-4.67034
PF3D7_0101600	Pf3D7_01_v3	81765	83106	-	1342	-1.25776	-2.85844	0.342918	1.15919	-1.59863	0.119431	0.34664	-4.56413
PF3D7_1331700	Pf3D7_13_v3	1319089	1321845	-	2757	0.330788	-0.0897509	0.751327	7.83029	1.59446	0.11945	0.34664	-5.2222
PF3D7_1425100	Pf3D7_14_v3	982892	983018	+	127	-0.7735	-1.75874	0.211736	0.26358	-1.59144	0.120129	0.348366	-4.52485
PF3D7_0209000	Pf3D7_02_v3	370438	379845	+	9408	0.600096	-0.165057	1.36525	2.39355	1.5898	0.120499	0.349194	-4.66275
PF3D7_1241700	Pf3D7_12_v3	1778154	1779411	+	1258	0.643324	-0.177258	1.46391	1.26177	1.5892	0.120635	0.349344	-4.58338
PF3D7_1124900	Pf3D7_11_v3	981945	983086	+	1142	-0.313882	-0.714433	0.0866677	8.02244	-1.58847	0.120799	0.349518	-5.24255
PF3D7_0619400	Pf3D7_06_v3	815622	818247	-	2626	-0.324864	-0.739503	0.0897749	8.13472	-1.58819	0.120864	0.349518	-5.23835
PF3D7_1437700	Pf3D7_14_v3	1525564	1528485	-	2922	0.685641	-0.190369	1.56165	-0.317303	1.58656	0.121231	0.350154	-4.50425
PF3D7_1414000	Pf3D7_14_v3	553639	555772	-	2134	0.581048	-0.161503	1.3236	4.11488	1.58633	0.121306	0.350154	-4.82927
PF3D7_1227400	Pf3D7_12_v3	1109151	1112669	-	3519	0.221499	-0.061655	0.504653	6.67497	1.58569	0.121429	0.350154	-5.14748
PF3D7_0911900	Pf3D7_09_v3	538221	539872	-	1652	-0.299772	-0.683053	0.0835096	10.4372	-1.58541	0.121492	0.350154	-5.29974
PF3D7_1235600	Pf3D7_12_v3	1484306	1485911	+	1606	0.486972	-0.135779	1.10972	1.35858	1.58511	0.121561	0.350154	-4.59986
PF3D7_0916400	Pf3D7_09_v3	683562	691121	+	7560	0.492258	-0.137303	1.12182	3.6052	1.58498	0.121591	0.350154	-4.79283
PF3D7_1454500	Pf3D7_14_v3	2238394	2238882	+	489	0.372637	-0.104326	0.8496	6.09156	1.58369	0.121884	0.350683	-5.08406
PF3D7_0710400	Pf3D7_07_v3	474623	475720	+	1098	0.362031	-0.101433	0.825495	3.09476	1.58343	0.121943	0.350683	-4.76889
PF3D7_1417300	Pf3D7_14_v3	709670	713309	+	3640	-0.698598	-1.5932	0.196002	0.677669	-1.58295	0.122053	0.350754	-4.58352
PF3D7_1471300	Pf3D7_14_v3	2915747	2918006	-	2260	0.577216	-0.162804	1.31724	0.0700347	1.58112	0.122472	0.351588	-4.53077
PF3D7_1349900	Pf3D7_13_v3	2002429	2002989	-	561	0.633612	-0.179005	1.44623	-0.14041	1.58055	0.122603	0.351588	-4.52033
PF3D7_0525200	Pf3D7_05_v3	1045462	1051253	+	5792	0.410715	-0.116112	0.937541	4.94328	1.58031	0.122657	0.351588	-4.94772
PF3D7_1106700	Pf3D7_11_v3	279920	282994	-	3075	-0.351398	-0.802212	0.0994166	6.0648	-1.58005	0.122717	0.351588	-5.09449
PF3D7_1242700	Pf3D7_12_v3	1803653	1804483	+	831	-0.245173	-0.559753	0.0694077	9.47979	-1.57983	0.122767	0.351588	-5.29862
PF3D7_0220100	Pf3D7_02_v3	804520	807741	+	3222	0.268208	-0.0767721	0.613187	8.36464	1.57597	0.123655	0.353801	-5.27124
PF3D7_1130100	Pf3D7_11_v3	1163094	1163357	-	264	-0.291735	-0.667071	0.0836011	7.25108	-1.57557	0.123747	0.353801	-5.21458
PF3D7_1223100	Pf3D7_12_v3	927825	929991	-	2167	0.621302	-0.178198	1.4208	0.54975	1.57527	0.123817	0.353801	-4.56677
PF3D7_1110400	Pf3D7_11_v3	414797	419556	+	4760	-0.218775	-0.500347	0.0627975	11.4021	-1.57499	0.123882	0.353801	-5.31517
PF3D7_0109300	Pf3D7_01_v3	371815	373012	-	1198	0.660806	-0.190196	1.51181	-0.484687	1.57403	0.124103	0.354189	-4.52298
PF3D7_1328200	Pf3D7_13_v3	1186619	1195201	+	8583	0.479468	-0.138153	1.09709	2.96138	1.57365	0.124192	0.354198	-4.74002
PF3D7_1009800	Pf3D7_10_v3	393765	397993	-	4229	0.25871	-0.0747487	0.592168	6.07574	1.57268	0.124415	0.354592	-5.10767
PF3D7_1448200	Pf3D7_14_v3	1966245	1971618	-	5374	0.442238	-0.127961	1.01244	1.10205	1.57217	0.124534	0.354686	-4.60644
PF3D7_1249900	Pf3D7_12_v3	2041293	2043212	-	1920	-0.281578	-0.645263	0.0821071	6.3968	-1.56943	0.12517	0.356113	-5.13969
PF3D7_0607500	Pf3D7_06_v3	311550	313115	+	1566	0.687947	-0.200763	1.57666	1.77166	1.56915	0.125236	0.356113	-4.65394
PF3D7_0703300	Pf3D7_07_v3	128540	128980	+	441	0.620129	-0.181097	1.42136	0.972604	1.56891	0.125293	0.356113	-4.60923
PF3D7_0821000	Pf3D7_08_v3	948745	950899	+	2155	0.691491	-0.202285	1.58527	0.900702	1.56829	0.125435	0.35615	-4.58798
PF3D7_1304600	Pf3D7_13_v3	237361	241233	+	3873	0.691757	-0.202466	1.58598	0.448785	1.56811	0.125478	0.35615	-4.56386
PF3D7_0209900	Pf3D7_02_v3	407900	408438	+	539	0.57592	-0.168932	1.32077	1.35621	1.56734	0.125659	0.356422	-4.63259
PF3D7_0309000	Pf3D7_03_v3	384375	386879	+	2505	0.320925	-0.0943479	0.736199	6.05796	1.56653	0.125847	0.356709	-5.11164
PF3D7_1354400	Pf3D7_13_v3	2169314	2170416	-	1103	0.294623	-0.086855	0.6761	5.76829	1.56555	0.126077	0.357052	-5.07971
PF3D7_1301500	Pf3D7_13_v3	85563	86624	-	1062	0.576058	-0.16995	1.32207	0.393126	1.56528	0.12614	0.357052	-4.59899
PF3D7_1359200	Pf3D7_13_v3	2350437	2352820	-	2384	-0.507225	-1.16479	0.150336	2.86827	-1.56363	0.126527	0.357831	-4.76309
PF3D7_1415200	Pf3D7_14_v3	611865	612736	+	872	-0.254287	-0.583996	0.0754222	5.10906	-1.56337	0.126588	0.357831	-4.98715
PF3D7_1234200	Pf3D7_12_v3	1427398	1433600	+	6203	0.462796	-0.137628	1.06322	2.93835	1.56243	0.126809	0.358177	-4.73974
PF3D7_0416800	Pf3D7_04_v3	729962	731223	+	1262	-0.248174	-0.57031	0.0739618	8.56971	-1.56166	0.12699	0.358177	-5.29248
PF3D7_1419600	Pf3D7_14_v3	815324	818245	-	2922	0.346188	-0.103354	0.795729	4.79784	1.56103	0.127139	0.358177	-4.94965
PF3D7_0401900	Pf3D7_04_v3	108380	111295	-	2916	-0.397829	-0.914575	0.118917	8.68213	-1.56184	0.12715	0.358177	-5.28073
PF3D7_0503000	Pf3D7_05_v3	125116	126514	+	1399	-0.511756	-1.17645	0.152937	1.42506	-1.56067	0.127224	0.358177	-4.64545
PF3D7_0106100	Pf3D7_01_v3	260658	261809	-	1152	-0.228401	-0.525064	0.068261	5.32316	-1.56065	0.127229	0.358177	-5.03383
PF3D7_1434800	Pf3D7_14_v3	1410139	1410897	+	759	-0.375401	-0.863833	0.113031	3.38839	-1.55797	0.127862	0.359714	-4.8552
PF3D7_1012800	Pf3D7_10_v3	492550	495144	+	2595	0.678934	-0.204721	1.56259	-0.351851	1.55745	0.127986	0.359819	-4.5411
PF3D7_0418400	Pf3D7_04_v3	829963	830594	+	632	0.500539	-0.151244	1.15232	3.15741	1.5567	0.128165	0.360078	-4.78838
PF3D7_1006900	Pf3D7_10_v3	281459	283104	+	1646	-0.329791	-0.759537	0.0999563	5.55068	-1.55559	0.128428	0.360383	-5.0649
PF3D7_0403400	Pf3D7_04_v3	182870	194712	+	11843	-0.341051	-0.785494	0.103393	6.75173	-1.55551	0.128447	0.360383	-5.18915
PF3D7_1339300	Pf3D7_13_v3	1583226	1584053	+	828	-0.276562	-0.637083	0.0839589	8.73599	-1.55501	0.128567	0.360475	-5.31641
PF3D7_1342600	Pf3D7_13_v3	1673699	1676539	+	2841	0.592504	-0.180337	1.36535	2.31171	1.55407	0.12879	0.360788	-4.70202
PF3D7_0508200	Pf3D7_05_v3	337426	339025	-	1600	0.487978	-0.148631	1.12459	0.856459	1.55381	0.128853	0.360788	-4.62086
PF3D7_0916100	Pf3D7_09_v3	674068	675157	+	1090	-0.397947	-0.917445	0.121552	3.81322	-1.55278	0.129098	0.36123	-4.87213
PF3D7_1223500	Pf3D7_12_v3	946864	960969	-	14106	-0.375552	-0.866174	0.11507	6.9222	-1.55171	0.129364	0.36173	-5.22477
PF3D7_1019800	Pf3D7_10_v3	804328	807582	-	3255	0.698352	-0.214273	1.61098	-0.326376	1.55114	0.129489	0.361836	-4.54549
PF3D7_1439300	Pf3D7_14_v3	1594505	1600061	+	5557	0.300358	-0.0923268	0.693042	5.73339	1.55047	0.129649	0.362039	-5.09436
PF3D7_0307200	Pf3D7_03_v3	314976	316236	-	1261	0.211074	-0.0650405	0.487188	9.777	1.54958	0.129863	0.362392	-5.34636
PF3D7_1362200	Pf3D7_13_v3	2490386	2491837	-	1452	-0.241501	-0.557533	0.0745309	7.24636	-1.54902	0.129998	0.362524	-5.25274
PF3D7_1348500	Pf3D7_13_v3	1950400	1951847	+	1448	0.701151	-0.216808	1.61911	-0.329512	1.54831	0.130169	0.362757	-4.55433
PF3D7_1013100	Pf3D7_10_v3	502634	506392	-	3759	-0.189652	-0.438044	0.0587403	8.35947	-1.54771	0.130314	0.362916	-5.3144
PF3D7_0608600	Pf3D7_06_v3	355229	356276	+	1048	0.536867	-0.166817	1.24055	1.98211	1.54653	0.130597	0.363461	-4.70289
PF3D7_1000200	Pf3D7_10_v3	38050	39395	-	1346	-1.03778	-2.3992	0.323632	0.528064	-1.54713	0.130765	0.363479	-4.59289
PF3D7_0420200	Pf3D7_04_v3	910187	911971	+	1785	0.628772	-0.195776	1.45332	2.00117	1.54578	0.130779	0.363479	-4.69738
PF3D7_1243500	Pf3D7_12_v3	1820881	1822595	-	1715	0.576923	-0.18093	1.33478	1.24674	1.54313	0.131419	0.364939	-4.64702
PF3D7_1432800	Pf3D7_14_v3	1292885	1295086	-	2202	0.460309	-0.144457	1.06508	3.87293	1.54288	0.13148	0.364939	-4.89047
PF3D7_1340100	Pf3D7_13_v3	1604376	1605212	-	837	0.294708	-0.0927195	0.682136	4.76741	1.54195	0.131704	0.365317	-4.98147
PF3D7_1250700	Pf3D7_12_v3	2075792	2076517	+	726	0.406382	-0.128082	0.940845	3.59359	1.5413	0.131864	0.365354	-4.85906
PF3D7_0909700	Pf3D7_09_v3	440914	444024	+	3111	0.314309	-0.0990957	0.727714	7.90697	1.54117	0.131894	0.365354	-5.29697
PF3D7_1205800	Pf3D7_12_v3	256367	263731	+	7365	-0.205932	-0.476973	0.0651095	9.65784	-1.54013	0.132147	0.36581	-5.35763
PF3D7_1145400	Pf3D7_11_v3	1800544	1803550	-	3007	-0.229546	-0.531869	0.0727772	7.72933	-1.5391	0.132397	0.366258	-5.30137
PF3D7_1011300	Pf3D7_10_v3	438446	440380	+	1935	0.57772	-0.183826	1.33927	-0.0860743	1.53777	0.132723	0.366914	-4.57856
PF3D7_0531100	Pf3D7_05_v3	1270388	1278484	-	8097	-0.711685	-1.65011	0.226745	-0.200935	-1.53729	0.13284	0.366993	-4.5865
PF3D7_0110700	Pf3D7_01_v3	413760	415100	-	1341	0.501003	-0.159783	1.16179	4.53987	1.53691	0.132933	0.367004	-4.95071
PF3D7_0716900	Pf3D7_07_v3	736370	737338	+	969	0.277025	-0.0888765	0.642926	5.30634	1.5347	0.133474	0.368007	-5.07026
PF3D7_0724800	Pf3D7_07_v3	1047427	1049362	-	1936	0.489129	-0.157164	1.13542	1.26526	1.53413	0.133613	0.368007	-4.65781
PF3D7_1469500	Pf3D7_14_v3	2847235	2849298	-	2064	0.673087	-0.216838	1.56301	0.511035	1.53316	0.133852	0.368007	-4.62939
PF3D7_1420400	Pf3D7_14_v3	846508	849177	+	2670	-0.187059	-0.434503	0.0603849	8.80793	-1.5324	0.13404	0.368007	-5.35389
PF3D7_1355800	Pf3D7_13_v3	2214445	2215085	+	641	-0.302579	-0.702957	0.0977987	5.05349	-1.53193	0.134156	0.368007	-5.02606
PF3D7_0110600	Pf3D7_01_v3	405739	412169	+	6431	-0.151705	-0.352449	0.0490386	9.98171	-1.53189	0.134165	0.368007	-5.37444
PF3D7_1468800	Pf3D7_14_v3	2827942	2830443	-	2502	0.326063	-0.105439	0.757565	6.64433	1.53175	0.134199	0.368007	-5.2192
PF3D7_0922000	Pf3D7_09_v3	890057	893267	+	3211	0.493407	-0.159639	1.14645	1.40956	1.53155	0.134249	0.368007	-4.67645
PF3D7_0600200	Pf3D7_06_v3	3503	12835	+	9333	-0.622945	-1.44764	0.201752	3.52656	-1.53199	0.134273	0.368007	-4.86689
PF3D7_0913900	Pf3D7_09_v3	594272	597234	-	2963	0.469355	-0.1519	1.09061	3.05924	1.53144	0.134275	0.368007	-4.81985
PF3D7_1441200	Pf3D7_14_v3	1678662	1679486	+	825	0.243501	-0.0788481	0.565851	7.53456	1.53124	0.134325	0.368007	-5.29438
PF3D7_0611900	Pf3D7_06_v3	506380	507198	+	819	0.572442	-0.185487	1.33037	1.74179	1.53099	0.134387	0.368007	-4.71076
PF3D7_0219800	Pf3D7_02_v3	786870	787940	-	1071	0.479875	-0.1556	1.11535	4.36862	1.53073	0.13445	0.368007	-4.95559
PF3D7_1429600	Pf3D7_14_v3	1167144	1167803	+	660	0.453007	-0.14761	1.05362	2.15263	1.52889	0.134905	0.368634	-4.72831
PF3D7_0205900	Pf3D7_02_v3	235237	238816	+	3580	-0.240726	-0.559924	0.0784726	8.23532	-1.52873	0.134945	0.368634	-5.3396
PF3D7_0416300	Pf3D7_04_v3	711092	715489	-	4398	0.542965	-0.17706	1.26299	2.03553	1.5286	0.134978	0.368634	-4.73425
PF3D7_1453000	Pf3D7_14_v3	2173027	2175822	-	2796	0.269956	-0.0880868	0.627999	5.82273	1.52837	0.135035	0.368634	-5.13821
PF3D7_1309800	Pf3D7_13_v3	445611	446658	-	1048	0.579926	-0.18979	1.34964	0.721746	1.52726	0.135311	0.368945	-4.63326
PF3D7_0527200	Pf3D7_05_v3	1132937	1134854	-	1918	-0.239692	-0.557849	0.078466	7.13838	-1.52714	0.135338	0.368945	-5.2763
PF3D7_0322000	Pf3D7_03_v3	928644	929159	-	516	-0.273055	-0.635579	0.089469	9.18139	-1.5268	0.135423	0.368945	-5.37007
PF3D7_0111000	Pf3D7_01_v3	421776	427575	-	5800	0.47513	-0.156085	1.10635	2.03335	1.52583	0.135666	0.368945	-4.73925
PF3D7_1323300	Pf3D7_13_v3	970278	971336	+	1059	0.45042	-0.147968	1.04881	1.03456	1.52582	0.135666	0.368945	-4.65761
PF3D7_1140700	Pf3D7_11_v3	1623447	1630274	-	6828	0.390347	-0.128354	0.909049	7.21684	1.52631	0.135684	0.368945	-5.27396
PF3D7_1222300	Pf3D7_12_v3	883567	886032	-	2466	-0.333197	-0.776032	0.109638	7.47854	-1.52521	0.13582	0.368974	-5.27549
PF3D7_0208800	Pf3D7_02_v3	359142	359849	+	708	0.347791	-0.114504	0.810086	3.4416	1.525	0.135872	0.368974	-4.8731
PF3D7_0309100	Pf3D7_03_v3	387219	388473	-	1255	0.623605	-0.206153	1.45336	0.278973	1.52345	0.136258	0.369779	-4.61259
PF3D7_1363900	Pf3D7_13_v3	2562118	2562968	+	851	0.465659	-0.154159	1.08548	3.60098	1.52291	0.136393	0.369903	-4.87887
PF3D7_1345900	Pf3D7_13_v3	1835511	1836799	-	1289	-0.668708	-1.55914	0.221718	1.47275	-1.52233	0.136537	0.370053	-4.69768
PF3D7_1354100	Pf3D7_13_v3	2158129	2159199	-	1071	0.437698	-0.145662	1.02106	2.4107	1.52093	0.136888	0.370762	-4.7913
PF3D7_0601000	Pf3D7_06_v3	42097	43218	-	1122	-0.619493	-1.4457	0.20671	0.726638	-1.51991	0.137142	0.370939	-4.6504
PF3D7_1363200	Pf3D7_13_v3	2539948	2541540	-	1593	-0.372118	-0.868423	0.124188	4.58443	-1.51985	0.137158	0.370939	-5.00533
PF3D7_1115600	Pf3D7_11_v3	589707	590629	-	923	-0.242154	-0.565177	0.0808694	5.59159	-1.51959	0.137222	0.370939	-5.12048
PF3D7_0304600	Pf3D7_03_v3	221323	222516	-	1194	-0.710757	-1.66029	0.238779	4.75346	-1.52259	0.137337	0.370946	-5.05111
PF3D7_0212300	Pf3D7_02_v3	492616	494306	+	1691	0.240867	-0.0806388	0.562372	8.68021	1.51865	0.137459	0.370946	-5.36623
PF3D7_1214100	Pf3D7_12_v3	602428	606962	+	4535	0.484511	-0.162266	1.13129	3.3836	1.51851	0.137493	0.370946	-4.85672
PF3D7_1401500	Pf3D7_14_v3	57172	58293	-	1122	0.597162	-0.201447	1.39577	5.57595	1.5193	0.137881	0.371748	-5.11173
PF3D7_0828000	Pf3D7_08_v3	1210692	1211860	+	1169	-0.758615	-1.77373	0.256503	0.130603	-1.51487	0.138412	0.372938	-4.6305
PF3D7_0810500	Pf3D7_08_v3	534469	536619	-	2151	-0.267351	-0.625246	0.0905436	4.86236	-1.51425	0.138569	0.373119	-5.03047
PF3D7_0825400	Pf3D7_08_v3	1096423	1097363	+	941	0.508922	-0.172964	1.19081	0.939749	1.5129	0.138911	0.373575	-4.66427
PF3D7_1444700	Pf3D7_14_v3	1841960	1842906	+	947	0.637133	-0.216693	1.49096	1.06312	1.51262	0.13898	0.373575	-4.67595
PF3D7_0205600	Pf3D7_02_v3	228025	229932	+	1908	0.426945	-0.14525	0.99914	3.15295	1.51251	0.139009	0.373575	-4.84222
PF3D7_1119100	Pf3D7_11_v3	720992	722273	+	1282	-0.381682	-0.893709	0.130345	5.64083	-1.51105	0.139379	0.374147	-5.13939
PF3D7_1225700	Pf3D7_12_v3	1039410	1043915	-	4506	-0.264296	-0.618875	0.0902835	7.09737	-1.51094	0.139407	0.374147	-5.2968
PF3D7_0620500	Pf3D7_06_v3	855160	857112	+	1953	-0.199011	-0.466078	0.0680564	6.88343	-1.51052	0.139514	0.374147	-5.27871
PF3D7_1216200	Pf3D7_12_v3	648889	650552	+	1664	-0.249036	-0.583315	0.0852422	7.6608	-1.51016	0.139604	0.374147	-5.32516
PF3D7_0501500	Pf3D7_05_v3	81134	82336	-	1203	0.734542	-0.251602	1.72069	-0.980945	1.50989	0.139673	0.374147	-4.56723
PF3D7_0301700	Pf3D7_03_v3	96568	97907	-	1340	0.442215	-0.152048	1.03648	7.43703	1.51026	0.139883	0.374388	-5.28239
PF3D7_1239000	Pf3D7_12_v3	1621237	1623705	-	2469	-0.285702	-0.669618	0.0982138	5.90133	-1.50851	0.140026	0.374388	-5.1823
PF3D7_1413700	Pf3D7_14_v3	540677	546046	-	5370	0.768058	-0.265457	1.80157	3.88107	1.50995	0.140243	0.374388	-4.90855
PF3D7_1248700	Pf3D7_12_v3	1994775	2000744	+	5970	0.357508	-0.123327	0.838342	10.0255	1.50824	0.140273	0.374388	-5.40588
PF3D7_0807100	Pf3D7_08_v3	372902	376867	-	3966	0.383987	-0.132376	0.900351	4.32051	1.50741	0.140306	0.374388	-4.98634
PF3D7_1115100	Pf3D7_11_v3	571007	573306	-	2300	-0.601713	-1.41122	0.207789	4.45407	-1.50838	0.140329	0.374388	-4.98962
PF3D7_1462300	Pf3D7_14_v3	2524921	2528994	-	4074	-0.191967	-0.450174	0.0662389	9.19476	-1.50706	0.140396	0.374388	-5.39546
PF3D7_1202500	Pf3D7_12_v3	144046	147285	-	3240	0.273917	-0.0949103	0.642745	4.89025	1.50545	0.140808	0.375246	-5.0475
PF3D7_1121000	Pf3D7_11_v3	792197	793945	+	1749	0.453444	-0.157509	1.0644	2.16273	1.50448	0.141056	0.375468	-4.77342
PF3D7_0209200	Pf3D7_02_v3	384865	386580	-	1716	-0.207507	-0.48714	0.0721253	6.37284	-1.50423	0.141119	0.375468	-5.23994
PF3D7_0609000	Pf3D7_06_v3	370261	388494	+	18234	-0.335837	-0.788457	0.116782	7.96815	-1.50406	0.141163	0.375468	-5.36157
PF3D7_1123400	Pf3D7_11_v3	925728	927524	+	1797	-0.20973	-0.492512	0.0730518	9.79129	-1.50341	0.141329	0.375669	-5.41348
PF3D7_1030300	Pf3D7_10_v3	1233667	1237002	-	3336	0.613744	-0.21481	1.4423	5.4048	1.50518	0.141481	0.375832	-5.12354
PF3D7_1235400	Pf3D7_12_v3	1476529	1480014	-	3486	0.343374	-0.119961	0.806709	3.891	1.50225	0.141629	0.375984	-4.91887
PF3D7_0220700	Pf3D7_02_v3	833805	834688	+	884	0.329191	-0.115112	0.773495	7.45481	1.50189	0.141721	0.375987	-5.32488
PF3D7_0731700	Pf3D7_07_v3	1372063	1372760	+	698	0.557915	-0.195429	1.31126	2.04669	1.50122	0.141894	0.376069	-4.76521
PF3D7_1333700	Pf3D7_13_v3	1379109	1379621	-	513	0.4626	-0.162131	1.08733	3.59008	1.50101	0.141949	0.376069	-4.89611
PF3D7_0929300	Pf3D7_09_v3	1171339	1173483	+	2145	0.657667	-0.23079	1.54612	2.9185	1.50109	0.142024	0.376069	-4.83586
PF3D7_1371000	Pf3D7_13_v3	2800004	2802154	+	2151	-1.41176	-3.32415	0.500623	2.24744	-1.50578	0.142274	0.37649	-4.75079
PF3D7_1431400	Pf3D7_14_v3	1233977	1237125	-	3149	-0.259838	-0.611539	0.0918636	5.43696	-1.49761	0.142827	0.377713	-5.12638
PF3D7_0817300	Pf3D7_08_v3	782909	789616	-	6708	-0.446203	-1.05046	0.158058	6.55223	-1.49792	0.142925	0.37773	-5.21218
PF3D7_0107500	Pf3D7_01_v3	304362	309257	-	4896	-0.275052	-0.648133	0.0980284	10.6413	-1.49445	0.143646	0.379006	-5.43181
PF3D7_0917000	Pf3D7_09_v3	706592	712072	-	5481	0.414035	-0.147581	0.975651	3.14723	1.4944	0.14366	0.379006	-4.87117
PF3D7_0603500	Pf3D7_06_v3	139193	140518	+	1326	0.832303	-0.297025	1.96163	1.12746	1.495	0.143682	0.379006	-4.71188
PF3D7_0904000	Pf3D7_09_v3	187342	188622	-	1281	0.221818	-0.0792121	0.522849	8.40415	1.49368	0.143848	0.379199	-5.39344
PF3D7_1018700	Pf3D7_10_v3	747028	748887	+	1860	0.344951	-0.123344	0.813246	7.75175	1.49338	0.143962	0.379199	-5.36402
PF3D7_0405700	Pf3D7_04_v3	305746	312993	-	7248	-0.412969	-0.973671	0.147734	3.51437	-1.49298	0.14403	0.379199	-4.96912
PF3D7_0410800	Pf3D7_04_v3	485832	489728	+	3897	-0.388416	-0.916152	0.13932	4.70453	-1.49194	0.144302	0.379676	-5.0745
PF3D7_1144100	Pf3D7_11_v3	1756557	1757182	-	626	0.483992	-0.173935	1.14192	2.25776	1.49118	0.1445	0.379953	-4.78441
PF3D7_1465900	Pf3D7_14_v3	2684141	2685534	+	1394	0.223637	-0.0805312	0.527804	9.05582	1.49039	0.144707	0.380112	-5.41858
PF3D7_1220400	Pf3D7_12_v3	816909	818468	+	1560	0.458727	-0.165245	1.0827	3.41245	1.49025	0.144743	0.380112	-4.89107
PF3D7_1339900	Pf3D7_13_v3	1598401	1601178	+	2778	0.559674	-0.20211	1.32146	1.23058	1.48927	0.145	0.380546	-4.72157
PF3D7_0628400	Pf3D7_06_v3	1176265	1178587	+	2323	0.568874	-0.206009	1.34376	1.83196	1.48816	0.145291	0.381068	-4.78171
PF3D7_1407800	Pf3D7_14_v3	283086	284435	+	1350	0.27215	-0.0989377	0.643238	9.98057	1.48663	0.145695	0.381884	-5.43799
PF3D7_1217500	Pf3D7_12_v3	693067	693711	+	645	0.369656	-0.134682	0.873994	5.89098	1.48575	0.145925	0.382246	-5.21115
PF3D7_0932700	Pf3D7_09_v3	1298865	1302575	-	3711	0.460967	-0.168516	1.09045	1.14151	1.48442	0.146277	0.382927	-4.71702
PF3D7_1038900	Pf3D7_10_v3	1562809	1563888	+	1080	0.613278	-0.224583	1.45114	-0.516149	1.48373	0.146458	0.383158	-4.62587
PF3D7_1336200	Pf3D7_13_v3	1474274	1475661	+	1388	-0.636215	-1.50571	0.233277	1.1129	-1.48323	0.146591	0.383238	-4.713
PF3D7_1023200	Pf3D7_10_v3	982231	983202	+	972	-0.273137	-0.646529	0.100255	6.37717	-1.48281	0.146703	0.383238	-5.27428
PF3D7_1118900	Pf3D7_11_v3	716795	718412	+	1618	-0.651045	-1.5412	0.239111	1.36987	-1.48257	0.146766	0.383238	-4.73922
PF3D7_0914200	Pf3D7_09_v3	608361	610075	-	1715	-0.267465	-0.633292	0.0983623	7.12895	-1.48204	0.146905	0.383249	-5.32262
PF3D7_1211900	Pf3D7_12_v3	529005	532799	-	3795	-0.28589	-0.676969	0.105188	8.89743	-1.48185	0.146955	0.383249	-5.42089
PF3D7_1453500	Pf3D7_14_v3	2194694	2198480	-	3787	-0.852618	-2.02049	0.315257	1.46454	-1.48168	0.147303	0.383769	-4.76937
PF3D7_1439500	Pf3D7_14_v3	1608519	1611743	+	3225	0.598045	-0.220841	1.41693	2.26701	1.4804	0.14734	0.383769	-4.8563
PF3D7_0628300	Pf3D7_06_v3	1170813	1173696	-	2884	-0.516756	-1.22581	0.192302	6.64781	-1.48067	0.147833	0.384811	-5.25868
PF3D7_1010400	Pf3D7_10_v3	415404	417471	-	2068	0.464248	-0.17264	1.10114	4.07316	1.4776	0.148086	0.385228	-5.05174
PF3D7_0716500	Pf3D7_07_v3	721717	724715	+	2999	0.518684	-0.193172	1.23054	1.25605	1.477	0.148246	0.385401	-4.73584
PF3D7_1138500	Pf3D7_11_v3	1518464	1521238	+	2775	0.196354	-0.0732593	0.465968	8.86107	1.47628	0.148438	0.385435	-5.43191
PF3D7_1251200	Pf3D7_12_v3	2092087	2094231	+	2145	0.620638	-0.231572	1.47285	1.43362	1.47626	0.148445	0.385435	-4.75009
PF3D7_1434100	Pf3D7_14_v3	1366979	1368202	+	1224	0.327966	-0.122622	0.778555	4.27921	1.47543	0.148665	0.385766	-5.0363
PF3D7_1125900	Pf3D7_11_v3	1013466	1013747	+	282	-0.342025	-0.812332	0.128282	3.76955	-1.47416	0.149004	0.386403	-4.95544
PF3D7_1243700	Pf3D7_12_v3	1829660	1831057	+	1398	0.480725	-0.181225	1.14268	0.408478	1.47211	0.149554	0.387587	-4.68303
PF3D7_0519900	Pf3D7_05_v3	825835	827412	-	1578	0.378547	-0.143474	0.900567	2.66175	1.46995	0.150137	0.388856	-4.87336
PF3D7_0822600	Pf3D7_08_v3	997055	999529	+	2475	-0.257163	-0.612087	0.09776	9.33812	-1.46874	0.150464	0.389261	-5.45372
PF3D7_0920200	Pf3D7_09_v3	827730	830681	-	2952	0.658082	-0.250209	1.56637	0.0310058	1.46867	0.150482	0.389261	-4.67394
PF3D7_1248900	Pf3D7_12_v3	2002723	2004030	-	1308	-0.316642	-0.753786	0.120502	6.79268	-1.4683	0.150583	0.389279	-5.32469
PF3D7_0403600	Pf3D7_04_v3	197846	201208	-	3363	-0.641265	-1.52738	0.244854	2.24587	-1.46708	0.150934	0.389945	-4.85281
PF3D7_1303800	Pf3D7_13_v3	184845	212660	-	27816	-0.583515	-1.39055	0.22352	1.34753	-1.46565	0.1513	0.390439	-4.76022
PF3D7_1429000	Pf3D7_14_v3	1140579	1141292	-	714	0.333842	-0.128077	0.795761	2.31365	1.46502	0.151469	0.390439	-4.85871
PF3D7_0820200	Pf3D7_08_v3	912264	914249	-	1986	0.256144	-0.0982849	0.610573	6.05725	1.46496	0.151487	0.390439	-5.25907
PF3D7_0917600	Pf3D7_09_v3	729674	732136	-	2463	-0.2199	-0.524212	0.084413	8.50408	-1.46479	0.151534	0.390439	-5.43731
PF3D7_1026100	Pf3D7_10_v3	1101818	1103158	+	1341	0.705456	-0.271962	1.68288	3.96257	1.46632	0.151672	0.390439	-4.99655
PF3D7_1006400	Pf3D7_10_v3	267219	269831	-	2613	0.5847	-0.224855	1.39426	0.240031	1.46405	0.151733	0.390439	-4.68518
PF3D7_1426900	Pf3D7_14_v3	1050050	1050316	-	267	0.505792	-0.194601	1.20618	0.978405	1.46386	0.151785	0.390439	-4.7285
PF3D7_0609200	Pf3D7_06_v3	392991	394611	+	1621	0.458436	-0.176672	1.09354	2.77162	1.46319	0.151967	0.390666	-4.87569
PF3D7_1422600	Pf3D7_14_v3	910227	912152	+	1926	0.668093	-0.257961	1.59415	0.358451	1.46241	0.152179	0.390798	-4.70872
PF3D7_0723300	Pf3D7_07_v3	975766	978408	+	2643	-0.68964	-1.64586	0.266575	1.58077	-1.46196	0.152302	0.390798	-4.78931
PF3D7_1332800	Pf3D7_13_v3	1348779	1349522	+	744	0.24275	-0.0938794	0.579379	7.04374	1.46176	0.152356	0.390798	-5.35512
PF3D7_0113800	Pf3D7_01_v3	527107	536351	+	9245	-0.854829	-2.04317	0.333514	5.52421	-1.46733	0.152396	0.390798	-5.19523
PF3D7_1415700	Pf3D7_14_v3	634815	636533	-	1719	0.591966	-0.229393	1.41332	2.71202	1.46094	0.15258	0.391027	-4.87544
PF3D7_1132100	Pf3D7_11_v3	1243226	1246618	-	3393	0.419521	-0.162774	1.00182	1.50558	1.46043	0.15272	0.391061	-4.77807
PF3D7_1015300	Pf3D7_10_v3	618440	619993	+	1554	-0.194531	-0.464641	0.0755795	7.53111	-1.45988	0.152871	0.391061	-5.39979
PF3D7_1463000	Pf3D7_14_v3	2565357	2566283	-	927	0.51272	-0.199213	1.22465	3.25014	1.45986	0.152876	0.391061	-4.91789
PF3D7_1429800	Pf3D7_14_v3	1170829	1175293	+	4465	-0.255635	-0.611187	0.0999172	9.49085	-1.45743	0.153542	0.392523	-5.47272
PF3D7_1005600	Pf3D7_10_v3	244145	246535	-	2391	-0.228327	-0.546124	0.0894689	7.42516	-1.45639	0.153826	0.393005	-5.39557
PF3D7_1025100	Pf3D7_10_v3	1052844	1055333	+	2490	-0.321051	-0.768038	0.125936	5.71991	-1.45596	0.153945	0.393068	-5.22417
PF3D7_0703800	Pf3D7_07_v3	149804	152980	+	3177	0.459504	-0.180421	1.09943	1.98852	1.45556	0.154055	0.393106	-4.81495
PF3D7_1471200	Pf3D7_14_v3	2912386	2915354	+	2969	0.412921	-0.162434	0.988276	5.19503	1.45479	0.154267	0.393347	-5.14925
PF3D7_1222500	Pf3D7_12_v3	899198	901076	-	1879	-0.272834	-0.653088	0.10742	5.73199	-1.45443	0.154365	0.393347	-5.22647
PF3D7_1331100	Pf3D7_13_v3	1299906	1305294	-	5389	0.278348	-0.109658	0.666353	5.61619	1.45418	0.154434	0.393347	-5.22065
PF3D7_1341300	Pf3D7_13_v3	1636556	1637833	+	1278	-0.184837	-0.442754	0.0730794	9.69185	-1.45271	0.15484	0.394138	-5.48417
PF3D7_1127500	Pf3D7_11_v3	1067197	1070219	+	3023	0.692282	-0.274112	1.65868	0.552312	1.45211	0.155008	0.394323	-4.736
PF3D7_0517800	Pf3D7_05_v3	745798	746634	-	837	-0.479707	-1.14992	0.190503	1.96405	-1.45089	0.155344	0.394936	-4.81607
PF3D7_0406700	Pf3D7_04_v3	347458	351499	+	4042	0.649568	-0.258533	1.55767	-0.303391	1.44997	0.155598	0.395339	-4.67317
PF3D7_1212900	Pf3D7_12_v3	568569	571835	-	3267	0.295726	-0.117943	0.709396	8.35903	1.44913	0.155834	0.39535	-5.44549
PF3D7_1033100	Pf3D7_10_v3	1324132	1328436	-	4305	0.21167	-0.0844485	0.507788	11.3315	1.44898	0.155873	0.39535	-5.4953
PF3D7_0203200	Pf3D7_02_v3	158137	159660	-	1524	0.256872	-0.102496	0.616239	5.74532	1.44893	0.155888	0.39535	-5.24558
PF3D7_1008800	Pf3D7_10_v3	365737	367146	-	1410	-0.145013	-0.348011	0.057985	9.68626	-1.44805	0.156131	0.395724	-5.48894
PF3D7_1241800	Pf3D7_12_v3	1780012	1782648	-	2637	-0.178362	-0.428201	0.071478	9.11852	-1.44714	0.156386	0.39588	-5.47755
PF3D7_0811200	Pf3D7_08_v3	560744	564276	+	3533	0.374507	-0.150144	0.899159	6.21984	1.44697	0.156433	0.39588	-5.30449
PF3D7_1252900	Pf3D7_12_v3	2162707	2163145	-	439	-0.733468	-1.7635	0.296559	5.54104	-1.451	0.156603	0.39588	-5.23278
PF3D7_0222300	Pf3D7_02_v3	883452	884312	+	861	-0.523438	-1.25726	0.210387	4.23483	-1.44626	0.15669	0.39588	-5.0395
PF3D7_0815300	Pf3D7_08_v3	721928	725476	+	3549	0.538659	-0.21645	1.29377	1.08129	1.44602	0.156698	0.39588	-4.76509
PF3D7_1459800	Pf3D7_14_v3	2446983	2448298	-	1316	-0.250456	-0.601613	0.100701	5.468	-1.44577	0.156766	0.39588	-5.20003
PF3D7_0416700	Pf3D7_04_v3	727710	727979	-	270	0.419384	-0.168814	1.00758	3.4385	1.4453	0.156898	0.395972	-4.96113
PF3D7_1144700	Pf3D7_11_v3	1772350	1773819	-	1470	0.402665	-0.16225	0.96758	3.10931	1.44487	0.157017	0.396032	-4.91442
PF3D7_1028300	Pf3D7_10_v3	1168010	1168957	-	948	-0.296348	-0.712228	0.119532	6.60386	-1.44446	0.157134	0.396085	-5.33378
PF3D7_0532000	Pf3D7_05_v3	1292410	1296199	+	3790	-1.2182	-2.93386	0.497469	11.0961	-1.45116	0.157291	0.396177	-5.49008
PF3D7_1021400	Pf3D7_10_v3	863907	866742	+	2836	-0.208858	-0.502125	0.0844079	8.04788	-1.44364	0.157362	0.396177	-5.45211
PF3D7_0422000	Pf3D7_04_v3	998647	1000185	+	1539	0.859132	-0.350529	2.06879	4.44325	1.44749	0.157624	0.396595	-5.1245
PF3D7_0828300	Pf3D7_08_v3	1221025	1222683	-	1659	-0.277822	-0.668298	0.112655	4.45774	-1.44225	0.157752	0.396668	-5.07386
PF3D7_0607400	Pf3D7_06_v3	306384	309961	-	3578	-0.367684	-0.884581	0.149212	5.48071	-1.44192	0.157844	0.396668	-5.22098
PF3D7_0506100	Pf3D7_05_v3	257748	258831	-	1084	-0.180696	-0.43487	0.0734775	6.68125	-1.44108	0.15808	0.39702	-5.34726
PF3D7_0911700	Pf3D7_09_v3	532341	535598	+	3258	0.536832	-0.218922	1.29259	1.99209	1.43988	0.158416	0.397623	-4.86187
PF3D7_1018800	Pf3D7_10_v3	750215	752665	+	2451	0.420537	-0.172036	1.01311	3.04246	1.43857	0.158785	0.398308	-4.93523
PF3D7_1320300	Pf3D7_13_v3	838848	840965	-	2118	-0.568955	-1.37095	0.233042	1.60414	-1.43805	0.158932	0.398435	-4.82161
PF3D7_0214400	Pf3D7_02_v3	586765	589051	-	2287	-0.29395	-0.708749	0.120848	8.57944	-1.4365	0.15937	0.398957	-5.47538
PF3D7_0824800	Pf3D7_08_v3	1075800	1079630	+	3831	-0.233662	-0.563425	0.0961001	7.17344	-1.43634	0.159415	0.398957	-5.4021
PF3D7_1441300	Pf3D7_14_v3	1681791	1689157	+	7367	0.73642	-0.303898	1.77674	3.93646	1.43842	0.159429	0.398957	-5.02471
PF3D7_1412800	Pf3D7_14_v3	516574	518193	-	1620	-0.254816	-0.614594	0.104962	8.23506	-1.43569	0.159598	0.399015	-5.46783
PF3D7_1037000	Pf3D7_10_v3	1462351	1469555	+	7205	0.411094	-0.169402	0.99159	3.53607	1.43553	0.159644	0.399015	-4.97058
PF3D7_1459700	Pf3D7_14_v3	2444473	2446179	-	1707	0.612745	-0.253413	1.4789	0.32345	1.43401	0.160075	0.399849	-4.7244
PF3D7_1253800	Pf3D7_12_v3	2196157	2197122	+	966	1.82019	-0.763572	4.40394	1.17912	1.4389	0.160561	0.400697	-4.78854
PF3D7_1428500	Pf3D7_14_v3	1118591	1126292	+	7702	-0.410475	-0.991481	0.170531	5.24421	-1.43217	0.160607	0.400697	-5.24143
PF3D7_1245400	Pf3D7_12_v3	1894942	1895967	+	1026	-0.589429	-1.42402	0.245163	0.81267	-1.43162	0.160754	0.4008	-4.76314
PF3D7_1203000	Pf3D7_12_v3	167706	171275	+	3570	0.5561	-0.23164	1.34384	3.60403	1.43112	0.160916	0.4008	-4.99379
PF3D7_1018400	Pf3D7_10_v3	734722	735738	+	1017	0.517791	-0.215771	1.25135	2.86384	1.43083	0.160979	0.4008	-4.92271
PF3D7_0220200	Pf3D7_02_v3	809511	810298	-	788	0.373332	-0.155796	0.902459	7.54314	1.43125	0.161036	0.4008	-5.42686
PF3D7_1105700	Pf3D7_11_v3	247451	248971	+	1521	-0.243248	-0.588284	0.101789	8.55301	-1.42907	0.161481	0.401581	-5.48846
PF3D7_1458500	Pf3D7_14_v3	2400515	2405411	+	4897	0.423728	-0.177405	1.02486	3.26789	1.42885	0.161543	0.401581	-4.95407
PF3D7_1407900	Pf3D7_14_v3	288297	289655	+	1359	-0.250919	-0.607115	0.105277	10.0743	-1.42795	0.1618	0.401775	-5.51768
PF3D7_0706000	Pf3D7_07_v3	293400	297089	+	3690	0.203517	-0.0854002	0.492435	8.81285	1.4279	0.161815	0.401775	-5.49756
PF3D7_0201400	Pf3D7_02_v3	69088	69771	+	684	0.800808	-0.337601	1.93922	-0.105271	1.42606	0.162364	0.402895	-4.7328
PF3D7_0305600	Pf3D7_03_v3	275864	277717	-	1854	-0.634688	-1.53772	0.26834	1.06803	-1.42472	0.162727	0.403555	-4.78663
PF3D7_1316800	Pf3D7_13_v3	698218	699922	-	1705	-0.276818	-0.670895	0.117259	6.23665	-1.42391	0.162959	0.403889	-5.33421
PF3D7_0103600	Pf3D7_01_v3	161131	166229	+	5099	-0.403672	-0.978713	0.171369	2.99711	-1.42298	0.163226	0.404073	-4.95426
PF3D7_1004300	Pf3D7_10_v3	199452	202844	-	3393	-0.230714	-0.559381	0.0979537	9.31044	-1.42294	0.163238	0.404073	-5.5169
PF3D7_0622300	Pf3D7_06_v3	908017	911096	+	3080	0.40309	-0.171382	0.977561	2.46638	1.42234	0.163411	0.404073	-4.89462
PF3D7_1023100	Pf3D7_10_v3	963497	980560	-	17064	-0.511331	-1.24009	0.217424	0.582395	-1.4223	0.163423	0.404073	-4.766
PF3D7_1017800	Pf3D7_10_v3	711016	714658	-	3643	0.389331	-0.166943	0.945605	2.94725	1.41873	0.164454	0.406358	-4.95366
PF3D7_0910300	Pf3D7_09_v3	475671	476969	+	1299	0.286058	-0.122749	0.694864	5.46006	1.41842	0.164544	0.406358	-5.23932
PF3D7_0725600	Pf3D7_07_v3	1083761	1085847	+	2087	-1.12814	-2.74696	0.490687	9.4821	-1.42427	0.164865	0.406887	-5.50944
PF3D7_1002000	Pf3D7_10_v3	103118	104683	-	1566	-0.498579	-1.21241	0.215249	5.96846	-1.41876	0.164954	0.406887	-5.31842
PF3D7_1348100	Pf3D7_13_v3	1925049	1926780	+	1732	0.545593	-0.235813	1.327	1.25328	1.41534	0.165437	0.407836	-4.82254
PF3D7_1250100	Pf3D7_12_v3	2045070	2054429	-	9360	-0.530359	-1.29056	0.229838	1.74281	-1.41421	0.165768	0.408056	-4.8524
PF3D7_1420600	Pf3D7_14_v3	854094	855963	-	1870	0.425621	-0.18447	1.03571	4.31262	1.41416	0.165782	0.408056	-5.10311
PF3D7_0803500	Pf3D7_08_v3	217888	222291	+	4404	-0.296956	-0.722689	0.128778	5.93698	-1.41392	0.165853	0.408056	-5.3126
PF3D7_1417500	Pf3D7_14_v3	726979	728379	-	1401	-0.215045	-0.523397	0.0933067	8.07463	-1.41369	0.16592	0.408056	-5.48606
PF3D7_0813200	Pf3D7_08_v3	651417	652804	-	1388	0.600197	-0.261422	1.46182	3.86983	1.41318	0.166266	0.408663	-5.03686
PF3D7_0723000	Pf3D7_07_v3	968836	969735	-	900	0.535072	-0.233283	1.30343	1.70999	1.41163	0.166521	0.408811	-4.86408
PF3D7_0112700	Pf3D7_01_v3	477279	481382	+	4104	-1.35599	-3.30967	0.59769	7.48293	-1.41852	0.166524	0.408811	-5.42884
PF3D7_0929100	Pf3D7_09_v3	1163570	1165475	+	1906	0.569343	-0.249187	1.38787	2.39547	1.40997	0.167008	0.409553	-4.89641
PF3D7_1219000	Pf3D7_12_v3	746002	754926	+	8925	-0.5019	-1.22404	0.220242	5.96163	-1.41148	0.167023	0.409553	-5.30376
PF3D7_1427100	Pf3D7_14_v3	1056162	1060124	+	3963	-0.192973	-0.470626	0.0846798	9.655	-1.40885	0.167336	0.409814	-5.53986
PF3D7_0501900	Pf3D7_05_v3	95161	96633	-	1473	0.383739	-0.168512	0.935989	2.33566	1.40854	0.167426	0.409814	-4.91002
PF3D7_1317300	Pf3D7_13_v3	730859	732293	-	1435	-0.341449	-0.832891	0.149993	4.96958	-1.40839	0.16747	0.409814	-5.19685
PF3D7_1437200	Pf3D7_14_v3	1507359	1510089	-	2731	-0.325144	-0.793355	0.143067	5.14537	-1.40768	0.167679	0.409814	-5.23722
PF3D7_0922600	Pf3D7_09_v3	916603	918674	+	2072	-0.224888	-0.548739	0.0989621	9.56405	-1.40764	0.16769	0.409814	-5.54212
PF3D7_1142300	Pf3D7_11_v3	1695507	1701258	+	5752	0.605904	-0.267122	1.47893	3.95088	1.40853	0.167723	0.409814	-5.06758
PF3D7_0907300	Pf3D7_09_v3	350186	350962	-	777	0.411719	-0.181799	1.00524	3.95248	1.40617	0.168125	0.410456	-5.05916
PF3D7_1458300	Pf3D7_14_v3	2391783	2396831	-	5049	0.392378	-0.173353	0.958109	2.38186	1.40593	0.168194	0.410456	-4.90945
PF3D7_0627200	Pf3D7_06_v3	1095065	1096373	-	1309	0.447025	-0.197852	1.0919	1.60535	1.40515	0.168423	0.410456	-4.84592
PF3D7_0937700	Pf3D7_09_v3	1492373	1493708	+	1336	-0.988546	-2.41537	0.438279	-0.118838	-1.40612	0.168435	0.410456	-4.7254
PF3D7_1412500	Pf3D7_14_v3	507360	508868	+	1509	-0.371427	-0.907497	0.164643	7.62191	-1.40562	0.168481	0.410456	-5.46454
PF3D7_1037400	Pf3D7_10_v3	1481763	1485353	-	3591	0.580844	-0.257487	1.41918	1.09416	1.40447	0.168624	0.410564	-4.8171
PF3D7_1300700	Pf3D7_13_v3	57109	58422	-	1314	0.806116	-0.358099	1.97033	0.0215441	1.40391	0.16885	0.410825	-4.75087
PF3D7_0923500	Pf3D7_09_v3	956605	957835	+	1231	0.473631	-0.21057	1.15783	1.16157	1.40322	0.168994	0.410825	-4.82036
PF3D7_0324300	Pf3D7_03_v3	1012355	1013464	+	1110	-0.597503	-1.46072	0.265715	2.74528	-1.4031	0.169029	0.410825	-4.94291
PF3D7_0106200	Pf3D7_01_v3	263340	264223	-	884	0.705831	-0.314553	1.72621	0.910458	1.40219	0.1693	0.411242	-4.81045
PF3D7_1310500	Pf3D7_13_v3	463385	464002	-	618	0.370042	-0.165481	0.905565	4.77988	1.40069	0.169744	0.412079	-5.18179
PF3D7_0422300	Pf3D7_04_v3	1022487	1024166	+	1680	0.482186	-0.217085	1.18146	6.14058	1.40023	0.17031	0.412992	-5.34131
PF3D7_0932100	Pf3D7_09_v3	1279219	1283879	-	4661	-0.393619	-0.964161	0.176924	2.60191	-1.39848	0.170401	0.412992	-4.9718
PF3D7_0724200	Pf3D7_07_v3	1019384	1020667	-	1284	-0.379097	-0.928615	0.170421	4.65226	-1.39842	0.170419	0.412992	-5.17801
PF3D7_0808000	Pf3D7_08_v3	404996	409084	+	4089	0.509153	-0.229113	1.24742	0.304108	1.39799	0.170547	0.413061	-4.77377
PF3D7_1333800	Pf3D7_13_v3	1382631	1383335	+	705	-0.287876	-0.705531	0.129778	5.37949	-1.3972	0.170784	0.413338	-5.2678
PF3D7_1349100	Pf3D7_13_v3	1969769	1970752	-	984	0.516029	-0.232772	1.26483	1.68023	1.39694	0.170861	0.413338	-4.86741
PF3D7_0306200	Pf3D7_03_v3	292943	294548	+	1606	-0.297679	-0.729911	0.134554	5.41679	-1.39605	0.171127	0.413561	-5.26489
PF3D7_1129000	Pf3D7_11_v3	1121930	1123377	+	1448	-0.224553	-0.550627	0.10152	7.46213	-1.39596	0.171153	0.413561	-5.46688
PF3D7_0630300	Pf3D7_06_v3	1260398	1269596	-	9199	-0.661654	-1.62311	0.299805	-0.565889	-1.39499	0.171445	0.413904	-4.73402
PF3D7_1116800	Pf3D7_11_v3	636094	639511	-	3418	0.217673	-0.0987252	0.534071	10.6551	1.39457	0.17157	0.413904	-5.56819
PF3D7_0718500	Pf3D7_07_v3	824445	825884	+	1440	-0.433722	-1.0642	0.196752	4.24334	-1.39449	0.171594	0.413904	-5.15079
PF3D7_0517400	Pf3D7_05_v3	731407	735162	+	3756	-0.216536	-0.532172	0.0990996	7.20218	-1.39064	0.17275	0.416449	-5.4678
PF3D7_1210100	Pf3D7_12_v3	455304	456236	-	933	-0.441245	-1.08513	0.202637	0.304404	-1.38913	0.173204	0.416753	-4.79513
PF3D7_0827900	Pf3D7_08_v3	1206788	1208394	-	1607	-0.358849	-0.882786	0.165088	9.42848	-1.39005	0.173224	0.416753	-5.56248
PF3D7_1242100	Pf3D7_12_v3	1790557	1790763	+	207	0.675496	-0.310661	1.66165	1.10246	1.3885	0.173394	0.416753	-4.84714
PF3D7_0628600	Pf3D7_06_v3	1180573	1182353	-	1781	-0.230868	-0.567929	0.106194	6.3872	-1.38843	0.173416	0.416753	-5.39559
PF3D7_1225800	Pf3D7_12_v3	1045995	1049831	+	3837	-0.212969	-0.523995	0.0980563	8.74844	-1.388	0.173544	0.416753	-5.5529
PF3D7_0906910	Pf3D7_09_v3	335982	336770	+	789	0.317436	-0.146174	0.781046	4.85007	1.38795	0.173562	0.416753	-5.22052
PF3D7_1338200	Pf3D7_13_v3	1545070	1545735	-	666	-0.162049	-0.39873	0.0746318	9.79798	-1.38788	0.17358	0.416753	-5.5721
PF3D7_1405100	Pf3D7_14_v3	175503	179705	-	4203	-0.304769	-0.750826	0.141288	5.94584	-1.385	0.174453	0.418104	-5.35291
PF3D7_1324600	Pf3D7_13_v3	1028492	1033629	+	5138	0.624517	-0.289825	1.53886	-0.648995	1.38454	0.174593	0.418104	-4.73294
PF3D7_1123300	Pf3D7_11_v3	921823	923892	+	2070	0.22732	-0.105558	0.560199	6.55644	1.38428	0.174673	0.418104	-5.41292
PF3D7_1360900	Pf3D7_13_v3	2440438	2442909	-	2472	0.592705	-0.275391	1.4608	2.29229	1.38401	0.174753	0.418104	-4.93618
PF3D7_1408700	Pf3D7_14_v3	324754	346468	-	21715	-0.313892	-0.773699	0.145916	7.96276	-1.38392	0.174802	0.418104	-5.52686
PF3D7_0918400	Pf3D7_09_v3	754297	760269	+	5973	0.512836	-0.238371	1.26404	-0.0530963	1.38385	0.174803	0.418104	-4.76505
PF3D7_0210800	Pf3D7_02_v3	437755	439002	-	1248	0.362249	-0.168435	0.892934	5.12381	1.3837	0.174849	0.418104	-5.24873
PF3D7_1365900	Pf3D7_13_v3	2632534	2633260	-	727	-0.216808	-0.534754	0.101138	9.5893	-1.38227	0.175284	0.418903	-5.57746
PF3D7_1338400	Pf3D7_13_v3	1550949	1553103	-	2155	0.459305	-0.2148	1.13341	0.825619	1.38116	0.175622	0.419467	-4.82026
PF3D7_1411200	Pf3D7_14_v3	452175	454879	-	2705	-0.123442	-0.304666	0.0577823	8.54241	-1.38075	0.175745	0.41952	-5.55382
PF3D7_0419600	Pf3D7_04_v3	870737	871873	+	1137	-0.251251	-0.620743	0.118241	8.27827	-1.37839	0.176467	0.420767	-5.54404
PF3D7_0408000	Pf3D7_04_v3	394065	394580	-	516	0.58613	-0.275976	1.44823	1.11998	1.37817	0.176534	0.420767	-4.86629
PF3D7_0410500	Pf3D7_04_v3	475944	476585	-	642	0.515012	-0.242558	1.27258	0.341885	1.37805	0.176572	0.420767	-4.79537
PF3D7_0726000	Pf3D7_07_v3	1086570	1090357	+	3788	-1.18673	-2.93903	0.565567	10.8546	-1.38413	0.176708	0.420848	-5.57827
PF3D7_1358600	Pf3D7_13_v3	2322060	2325077	+	3018	-0.691009	-1.70839	0.326375	2.43612	-1.3779	0.176812	0.420856	-4.95508
PF3D7_0831000	Pf3D7_08_v3	1321417	1322825	+	1409	0.514312	-0.243251	1.27188	2.15483	1.37619	0.177142	0.420973	-4.99256
PF3D7_1421700	Pf3D7_14_v3	887932	888120	-	189	0.686547	-0.324848	1.69794	0.614095	1.376	0.177199	0.420973	-4.82564
PF3D7_1342800	Pf3D7_13_v3	1679693	1681444	+	1752	-0.232359	-0.574746	0.110029	6.99708	-1.37566	0.177304	0.420973	-5.44231
PF3D7_1437500	Pf3D7_14_v3	1521105	1521920	+	816	0.505736	-0.239544	1.25102	3.50636	1.37554	0.17734	0.420973	-5.0543
PF3D7_1208200	Pf3D7_12_v3	376552	387483	+	10932	0.544387	-0.258051	1.34683	0.270368	1.3752	0.177446	0.420973	-4.80963
PF3D7_1025300	Pf3D7_10_v3	1057890	1060658	-	2769	0.343824	-0.163011	0.85066	2.14786	1.37512	0.177471	0.420973	-4.96464
PF3D7_0311200	Pf3D7_03_v3	474788	479086	+	4299	0.363857	-0.172765	0.900479	3.58529	1.37446	0.177674	0.421212	-5.08016
PF3D7_1014500	Pf3D7_10_v3	576579	580478	+	3900	0.297537	-0.14159	0.736664	3.73461	1.37347	0.177976	0.421689	-5.10016
PF3D7_1409300	Pf3D7_14_v3	363092	364240	+	1149	0.744358	-0.354658	1.84337	-0.0322482	1.37293	0.178145	0.421847	-4.78773
PF3D7_0604600	Pf3D7_06_v3	198862	204355	+	5494	0.543636	-0.259267	1.34654	1.26113	1.37251	0.178274	0.421913	-4.85683
PF3D7_0409600	Pf3D7_04_v3	452134	455571	-	3438	-0.371924	-0.921538	0.17769	4.59037	-1.37172	0.178517	0.422245	-5.23025
PF3D7_0908000	Pf3D7_09_v3	369870	371554	-	1685	0.504919	-0.241833	1.25167	0.828728	1.37061	0.178859	0.422676	-4.85756
PF3D7_0627100	Pf3D7_06_v3	1089190	1094328	+	5139	0.234143	-0.112238	0.580523	9.47555	1.37024	0.178975	0.422676	-5.58835
PF3D7_0509500	Pf3D7_05_v3	401437	402771	+	1335	0.69733	-0.334343	1.729	0.743251	1.37014	0.179005	0.422676	-4.83328
PF3D7_0530000	Pf3D7_05_v3	1224598	1224891	-	294	-0.33886	-0.840914	0.163194	3.80161	-1.36817	0.179617	0.423734	-5.13623
PF3D7_1136200	Pf3D7_11_v3	1417466	1420071	-	2606	0.424478	-0.204615	1.05357	0.848321	1.36776	0.179744	0.423734	-4.84792
PF3D7_0732800	Pf3D7_07_v3	1410435	1412231	+	1797	-1.00276	-2.49046	0.484942	0.737129	-1.36956	0.17976	0.423734	-4.83056
PF3D7_0104500	Pf3D7_01_v3	204622	205455	-	834	-0.250936	-0.622969	0.121098	5.29563	-1.36726	0.1799	0.423824	-5.29743
PF3D7_1204500	Pf3D7_12_v3	211517	212356	-	840	0.497774	-0.240679	1.23623	3.75239	1.3664	0.180165	0.424206	-5.10347
PF3D7_1444100	Pf3D7_14_v3	1801961	1825326	-	23366	-0.544637	-1.35332	0.264045	1.79932	-1.36521	0.180537	0.424818	-4.92611
PF3D7_0304500	Pf3D7_03_v3	219117	219872	-	756	0.579944	-0.28135	1.44124	0.858677	1.36491	0.18063	0.424818	-4.83992
PF3D7_1419200	Pf3D7_14_v3	797709	800135	-	2427	0.481325	-0.233843	1.19649	1.96225	1.36427	0.180829	0.425047	-4.92639
PF3D7_1030200	Pf3D7_10_v3	1230561	1231913	-	1353	0.585806	-0.284997	1.45661	2.34608	1.36365	0.181022	0.425258	-4.96238
PF3D7_1207900	Pf3D7_12_v3	357915	359333	-	1419	0.444889	-0.216693	1.10647	1.44361	1.36313	0.181185	0.425399	-4.88525
PF3D7_0815100	Pf3D7_08_v3	711239	714166	+	2928	0.614993	-0.300168	1.53015	0.0979279	1.3622	0.181475	0.425839	-4.80029
PF3D7_0304100	Pf3D7_03_v3	204542	206119	+	1578	-0.874809	-2.17748	0.427863	-0.942157	-1.3618	0.181693	0.42611	-4.74574
PF3D7_1226900	Pf3D7_12_v3	1088536	1090023	-	1488	0.417829	-0.204699	1.04036	1.31206	1.36053	0.181997	0.426582	-4.91385
PF3D7_1467100	Pf3D7_14_v3	2745815	2747320	-	1506	0.394908	-0.193913	0.983729	3.75012	1.35951	0.182319	0.427049	-5.11424
PF3D7_0323500	Pf3D7_03_v3	986265	987610	+	1346	-0.246582	-0.61432	0.121156	6.00037	-1.35923	0.182406	0.427049	-5.38305
PF3D7_1303400	Pf3D7_13_v3	165013	168081	-	3069	-0.198885	-0.495559	0.0977892	9.3771	-1.35891	0.182506	0.427049	-5.60204
PF3D7_1129700	Pf3D7_11_v3	1149976	1150518	-	543	0.477691	-0.235067	1.19045	1.70634	1.35855	0.182621	0.427077	-4.92682
PF3D7_0319300	Pf3D7_03_v3	807277	807859	+	583	0.221046	-0.108955	0.551048	5.26063	1.3578	0.182854	0.42732	-5.29633
PF3D7_0831100	Pf3D7_08_v3	1325144	1331187	+	6044	0.999481	-0.495321	2.49428	1.72809	1.36041	0.182931	0.42732	-4.9245
PF3D7_0706500	Pf3D7_07_v3	309902	315022	-	5121	0.180573	-0.0891795	0.450325	10.0764	1.35693	0.18313	0.427545	-5.61466
PF3D7_1479000	Pf3D7_14_v3	3254092	3256554	+	2463	1.24673	-0.623264	3.11672	4.63561	1.36213	0.183392	0.427916	-5.25942
PF3D7_0936000	Pf3D7_09_v3	1427642	1428022	-	381	-0.265444	-0.662645	0.131758	10.2389	-1.35466	0.183845	0.42873	-5.6192
PF3D7_1411400	Pf3D7_14_v3	461401	467451	-	6051	0.44705	-0.222253	1.11635	1.62368	1.35395	0.18407	0.428947	-4.90957
PF3D7_0900200	Pf3D7_09_v3	29797	31157	-	1361	-1.10252	-2.75555	0.550502	0.282528	-1.35593	0.184145	0.428947	-4.80778
PF3D7_0714400	Pf3D7_07_v3	662284	663407	-	1124	0.403771	-0.201073	1.00861	1.18272	1.3532	0.184308	0.428988	-4.88
PF3D7_0422700	Pf3D7_04_v3	1040470	1041642	+	1173	0.271747	-0.135396	0.67889	6.52016	1.35297	0.18438	0.428988	-5.45191
PF3D7_1239100	Pf3D7_12_v3	1626773	1627928	+	1156	0.583216	-0.290772	1.4572	0.0731381	1.35268	0.184473	0.428988	-4.8117
PF3D7_0818100	Pf3D7_08_v3	824564	826518	+	1955	0.60994	-0.305701	1.52558	0.829947	1.3503	0.185226	0.430496	-4.86619
PF3D7_0410900	Pf3D7_04_v3	490442	493375	-	2934	-0.26717	-0.668385	0.134045	5.34608	-1.34984	0.185375	0.43054	-5.32593
PF3D7_1450400	Pf3D7_14_v3	2059936	2065770	-	5835	-0.211689	-0.529644	0.106266	7.8524	-1.34959	0.185452	0.43054	-5.56499
PF3D7_0107400	Pf3D7_01_v3	302937	303398	+	462	0.646144	-0.325457	1.61774	1.54929	1.34806	0.185938	0.431241	-4.91602
PF3D7_0816700	Pf3D7_08_v3	767110	767880	+	771	-0.310399	-0.777171	0.156372	2.12206	-1.34799	0.185962	0.431241	-4.97959
PF3D7_1106100	Pf3D7_11_v3	258779	259981	+	1203	0.478035	-0.241527	1.1976	1.83061	1.34667	0.186383	0.431975	-4.94132
PF3D7_1359300	Pf3D7_13_v3	2353681	2356902	+	3222	-0.200815	-0.50326	0.101631	7.46657	-1.34592	0.186624	0.432292	-5.54761
PF3D7_0711500	Pf3D7_07_v3	505245	507311	+	2067	-0.304271	-0.76293	0.154387	6.26754	-1.34475	0.186997	0.432411	-5.42432
PF3D7_0315700	Pf3D7_03_v3	638283	641306	+	3024	0.37357	-0.189621	0.936761	3.21396	1.34458	0.187052	0.432411	-5.05127
PF3D7_0605200	Pf3D7_06_v3	220407	221813	-	1407	0.517766	-0.263018	1.29855	0.216144	1.34423	0.187164	0.432411	-4.83067
PF3D7_1014900	Pf3D7_10_v3	600970	607809	-	6840	-0.677327	-1.69886	0.344201	0.11734	-1.34406	0.187218	0.432411	-4.83679
PF3D7_0204500	Pf3D7_02_v3	198353	199570	-	1218	-0.238164	-0.597405	0.121076	6.18561	-1.34388	0.187275	0.432411	-5.43894
PF3D7_1017500	Pf3D7_10_v3	701746	702422	+	677	0.509477	-0.259052	1.27801	1.62837	1.3438	0.187301	0.432411	-4.92771
PF3D7_0220800	Pf3D7_02_v3	838843	844116	+	5274	0.534006	-0.271938	1.33995	3.16176	1.34311	0.187523	0.432681	-5.05621
PF3D7_1239600	Pf3D7_12_v3	1652936	1653844	-	909	0.596724	-0.305474	1.49892	-0.401271	1.34073	0.188287	0.433973	-4.80474
PF3D7_1119600	Pf3D7_11_v3	738513	741671	-	3159	-0.251122	-0.630804	0.128559	6.69856	-1.34071	0.188292	0.433973	-5.49463
PF3D7_0216500	Pf3D7_02_v3	678487	683703	+	5217	-0.520763	-1.30871	0.267188	1.65034	-1.33971	0.188615	0.434361	-4.93526
PF3D7_0528700	Pf3D7_05_v3	1178276	1178890	-	615	0.227517	-0.116776	0.57181	6.248	1.33954	0.18867	0.434361	-5.43708
PF3D7_0516200	Pf3D7_05_v3	675809	676614	-	806	-0.223229	-0.561226	0.114769	9.65133	-1.33877	0.188917	0.434586	-5.63514
PF3D7_1318800	Pf3D7_13_v3	774790	776745	-	1956	-0.186713	-0.469461	0.0960344	9.37685	-1.33858	0.188978	0.434586	-5.62978
PF3D7_1410300	Pf3D7_14_v3	403652	417062	-	13411	-0.397801	-1.00087	0.205268	6.59492	-1.33874	0.18922	0.434901	-5.48388
PF3D7_0817400	Pf3D7_08_v3	794287	797806	-	3520	0.442265	-0.22869	1.11322	0.519354	1.33616	0.189761	0.435904	-4.86144
PF3D7_1007400	Pf3D7_10_v3	296906	297565	+	660	-0.320361	-0.806593	0.16587	3.94374	-1.33557	0.189953	0.436102	-5.1451
PF3D7_1224900	Pf3D7_12_v3	1010832	1011342	-	511	-0.240428	-0.605645	0.124789	5.22803	-1.33446	0.190314	0.436689	-5.30208
PF3D7_0310300	Pf3D7_03_v3	442720	446457	+	3738	-0.187201	-0.471848	0.0974457	8.90589	-1.33313	0.190745	0.437436	-5.62631		phosphoglycerate mutase
PF3D7_0409300	Pf3D7_04_v3	440968	444242	-	3275	0.229556	-0.119708	0.57882	5.94368	1.33231	0.191012	0.437806	-5.41992
PF3D7_0530800	Pf3D7_05_v3	1255221	1257254	+	2034	-0.489958	-1.23587	0.255953	2.55469	-1.3315	0.191274	0.438165	-5.02075
PF3D7_1479200	Pf3D7_14_v3	3260745	3261727	+	983	1.93279	-1.0243	4.88988	2.06947	1.33552	0.191871	0.439127	-4.97812
PF3D7_0933000	Pf3D7_09_v3	1311440	1313725	+	2286	-0.195943	-0.494694	0.102809	8.44712	-1.3295	0.191927	0.439127	-5.61383
PF3D7_0719100	Pf3D7_07_v3	838990	840024	-	1035	-0.375812	-0.948921	0.197297	1.95368	-1.32924	0.192012	0.439127	-4.98213
PF3D7_0822800	Pf3D7_08_v3	1005836	1006810	+	975	0.168854	-0.0887131	0.426421	6.07286	1.32889	0.192124	0.439141	-5.4352
PF3D7_0920800	Pf3D7_09_v3	852525	854057	-	1533	-0.181049	-0.457456	0.0953573	8.74052	-1.32776	0.192497	0.43975	-5.62888
PF3D7_1457800	Pf3D7_14_v3	2372233	2373744	-	1512	0.469351	-0.247523	1.18623	0.811225	1.32716	0.192691	0.43995	-4.88341
PF3D7_0317300	Pf3D7_03_v3	699544	709728	-	10185	-0.195875	-0.495138	0.103388	9.36185	-1.32677	0.192818	0.439983	-5.64474
PF3D7_1451900	Pf3D7_14_v3	2128168	2131257	-	3090	0.129501	-0.0684473	0.32745	8.14359	1.32615	0.193024	0.439983	-5.60689
PF3D7_1232100	Pf3D7_12_v3	1328311	1331371	-	3061	-0.274885	-0.695077	0.145307	4.90439	-1.32609	0.193042	0.439983	-5.3176
PF3D7_0505600	Pf3D7_05_v3	245933	246934	+	1002	0.361212	-0.191051	0.913475	3.10192	1.32582	0.19313	0.439983	-5.08504
PF3D7_0514500	Pf3D7_05_v3	605027	606330	-	1304	-0.624489	-1.57961	0.330627	0.585002	-1.32537	0.193277	0.440078	-4.88364
mal_rna_14:rRNA	M76611	5026	5201	-	176	-0.600407	-1.52004	0.319223	0.60861	-1.32343	0.193915	0.441287	-4.86248
PF3D7_0924700	Pf3D7_09_v3	1006773	1008542	+	1770	0.177742	-0.0946709	0.450155	7.20593	1.32261	0.194186	0.441661	-5.54934
PF3D7_0220000	Pf3D7_02_v3	796752	801586	+	4835	-0.296091	-0.750368	0.158187	10.4433	-1.32173	0.194569	0.442131	-5.65495
PF3D7_0608800	Pf3D7_06_v3	362635	363879	+	1245	-0.464103	-1.17669	0.248485	6.05274	-1.3225	0.194634	0.442131	-5.42171
PF3D7_0931700	Pf3D7_09_v3	1270155	1272656	+	2502	-0.78757	-1.9968	0.421655	0.898477	-1.3213	0.19481	0.442131	-4.89563
PF3D7_1212700	Pf3D7_12_v3	558047	562180	-	4134	-0.316305	-0.801965	0.169355	11.4862	-1.32127	0.194819	0.442131	-5.66303
PFC10_API0010:rRNA	PFC10_API_IRAB	2335	5029	+	2695	-1.41931	-3.60442	0.765801	0.0881967	-1.32403	0.195047	0.442368	-4.83538
PF3D7_0905400	Pf3D7_09_v3	270740	274789	-	4050	0.946498	-0.508847	2.40184	0.742463	1.32141	0.195137	0.442368	-4.88687
PF3D7_0608400	Pf3D7_06_v3	349946	350515	-	570	0.535988	-0.287887	1.35986	0.824228	1.31875	0.19546	0.442858	-4.89625
PF3D7_0608310	Pf3D7_06_v3	348010	349371	+	1362	0.418787	-0.225145	1.06272	2.27114	1.31833	0.195601	0.442935	-5.05933
PF3D7_0703000	Pf3D7_07_v3	115239	120770	+	5532	0.389337	-0.209593	0.988268	2.98772	1.31771	0.195806	0.443146	-5.06024
PF3D7_0313300	Pf3D7_03_v3	544055	545194	-	1140	0.435896	-0.234814	1.10661	1.51378	1.3174	0.195908	0.443146	-4.958
PF3D7_0422200	Pf3D7_04_v3	1004462	1017247	-	12786	-0.299328	-0.760323	0.161667	7.29612	-1.3162	0.196307	0.443806	-5.57285
PF3D7_0907600	Pf3D7_09_v3	360535	363215	+	2681	-0.202922	-0.515663	0.109818	6.12325	-1.31527	0.196615	0.444049	-5.46461
PF3D7_0606200	Pf3D7_06_v3	261031	261945	-	915	0.270793	-0.146611	0.688196	4.98263	1.31507	0.196681	0.444049	-5.30439
PF3D7_1360400	Pf3D7_13_v3	2411357	2412298	+	942	0.36912	-0.200176	0.938416	3.41547	1.31431	0.196934	0.444049	-5.15576
PF3D7_1340300	Pf3D7_13_v3	1607323	1610190	+	2868	-0.180419	-0.458686	0.0978469	8.29411	-1.31429	0.196941	0.444049	-5.62918
PF3D7_0322300	Pf3D7_03_v3	938212	940173	-	1962	0.494535	-0.268242	1.25731	0.76578	1.31422	0.196964	0.444049	-4.91587
PF3D7_1029700	Pf3D7_10_v3	1208198	1210914	-	2717	0.618178	-0.335511	1.57187	-0.503543	1.31394	0.197058	0.444049	-4.819
PF3D7_1029500	Pf3D7_10_v3	1204346	1204762	-	417	0.520365	-0.283474	1.3242	0.325793	1.31223	0.19763	0.444628	-4.87742
PF3D7_0728000	Pf3D7_07_v3	1191179	1192289	-	1111	-0.188198	-0.478926	0.102529	9.28508	-1.3122	0.197639	0.444628	-5.66142
PF3D7_0710000	Pf3D7_07_v3	447515	458496	-	10982	0.404338	-0.220302	1.02898	2.9826	1.31215	0.197655	0.444628	-5.07577
PF3D7_1013200	Pf3D7_10_v3	511084	514278	+	3195	0.443718	-0.24195	1.12939	4.10054	1.31179	0.197777	0.444628	-5.22419
PF3D7_1221700	Pf3D7_12_v3	865726	868581	+	2856	-0.332748	-0.847022	0.181527	2.04411	-1.31156	0.197851	0.444628	-5.03378
PF3D7_1474900	Pf3D7_14_v3	3072261	3073247	+	987	0.821987	-0.450784	2.09476	2.472	1.31279	0.198102	0.444952	-5.04052
PF3D7_1251800	Pf3D7_12_v3	2108960	2110927	-	1968	0.201146	-0.110139	0.51243	5.93867	1.30985	0.198424	0.445432	-5.43968
PF3D7_1402500	Pf3D7_14_v3	92264	93537	-	1274	-0.181675	-0.463029	0.099678	8.49771	-1.30892	0.198736	0.445674	-5.64599
PF3D7_1001600	Pf3D7_10_v3	86538	89009	-	2472	0.534981	-0.293542	1.3635	0.695247	1.30889	0.198746	0.445674	-4.89331
PF3D7_0930600	Pf3D7_09_v3	1218393	1221000	-	2608	-0.309957	-0.790362	0.170447	5.67866	-1.30787	0.199089	0.445964	-5.40907
PF3D7_0619200	Pf3D7_06_v3	799397	802789	+	3393	-0.188285	-0.480111	0.103541	8.0581	-1.30786	0.199091	0.445964	-5.62513
PF3D7_0306700	Pf3D7_03_v3	304317	304999	+	683	-0.228858	-0.583746	0.12603	4.29519	-1.30721	0.199311	0.446216	-5.23101
PF3D7_0316700	Pf3D7_03_v3	674458	675636	+	1179	0.364423	-0.201386	0.930231	4.44266	1.30559	0.199857	0.447081	-5.28602
PF3D7_0706800	Pf3D7_07_v3	326072	326144	+	73	0.667189	-0.369091	1.70347	-0.0903407	1.30509	0.200023	0.447081	-4.87374
PF3D7_0200300	Pf3D7_02_v3	35927	37249	-	1323	0.951258	-0.52791	2.43043	0.415294	1.30662	0.200053	0.447081	-4.88715
PF3D7_0621100	Pf3D7_06_v3	865845	869909	-	4065	0.451749	-0.250103	1.1536	1.7591	1.30473	0.200145	0.447081	-4.97967
PF3D7_1250200	Pf3D7_12_v3	2059108	2063227	+	4120	0.174818	-0.096922	0.446558	7.99102	1.30407	0.200366	0.447081	-5.62758
PF3D7_1476900	Pf3D7_14_v3	3161742	3162743	-	1002	0.866689	-0.48245	2.21583	1.7937	1.30549	0.200486	0.447081	-4.98897
PF3D7_1017000	Pf3D7_10_v3	685578	688862	+	3285	0.508761	-0.282428	1.29995	2.03455	1.30348	0.200568	0.447081	-5.00926
PF3D7_0616300	Pf3D7_06_v3	676888	677571	-	684	0.289328	-0.160817	0.739473	3.06064	1.30289	0.200766	0.447081	-5.08824
PF3D7_0424600	Pf3D7_04_v3	1113345	1114486	-	1142	-0.334403	-0.855001	0.186196	9.85701	-1.30366	0.200794	0.447081	-5.67275
PF3D7_1200800	Pf3D7_12_v3	68808	70842	-	2035	-0.267749	-0.684371	0.148872	7.44758	-1.30274	0.200818	0.447081	-5.5779
PF3D7_0415100	Pf3D7_04_v3	670883	672124	+	1242	0.354458	-0.197166	0.906082	2.25314	1.30254	0.200884	0.447081	-5.03523
PF3D7_0902800	Pf3D7_09_v3	121621	125006	-	3386	0.753057	-0.419542	1.92566	0.381211	1.30251	0.201022	0.447138	-4.89227
PF3D7_1408100	Pf3D7_14_v3	297468	298823	+	1356	-0.197842	-0.505909	0.110225	9.9264	-1.3018	0.201135	0.447138	-5.68388
PF3D7_1447900	Pf3D7_14_v3	1954601	1957675	-	3075	0.403709	-0.225252	1.03267	4.19697	1.30111	0.201368	0.447138	-5.25323
PF3D7_1436600	Pf3D7_14_v3	1490654	1494214	-	3561	0.564585	-0.315028	1.4442	-0.260465	1.30109	0.201375	0.447138	-4.84509
PF3D7_1008900	Pf3D7_10_v3	369199	370225	-	1027	-0.210126	-0.537909	0.117658	7.45679	-1.29945	0.20193	0.447138	-5.599
PF3D7_1205100	Pf3D7_12_v3	222695	224991	-	2297	-0.337715	-0.864546	0.189116	5.45867	-1.29942	0.201943	0.447138	-5.40571
PF3D7_0406400	Pf3D7_04_v3	332043	333856	+	1814	-0.277901	-0.711462	0.155659	6.51058	-1.2993	0.201981	0.447138	-5.5205
PF3D7_0410400	Pf3D7_04_v3	474542	475558	+	1017	0.217172	-0.121648	0.555993	6.45611	1.29928	0.201987	0.447138	-5.51053
PF3D7_0530600	Pf3D7_05_v3	1248368	1249961	-	1594	-0.248154	-0.635349	0.139042	5.39005	-1.29915	0.202032	0.447138	-5.37448
PF3D7_0813500	Pf3D7_08_v3	665548	667095	-	1548	0.436621	-0.24476	1.118	0.966832	1.29893	0.202109	0.447138	-4.9298
PF3D7_1127100	Pf3D7_11_v3	1060262	1060783	-	522	0.596691	-0.334777	1.52816	2.43941	1.29893	0.202181	0.447138	-5.04113
PF3D7_1142600	Pf3D7_11_v3	1708066	1708679	-	614	-0.20236	-0.518227	0.113507	9.32728	-1.29864	0.202205	0.447138	-5.68055
PF3D7_0219300	Pf3D7_02_v3	773335	773754	-	420	0.352128	-0.198226	0.902483	2.71755	1.29696	0.202776	0.448157	-5.07496
PF3D7_1133800	Pf3D7_11_v3	1309024	1311793	+	2770	0.172016	-0.0968985	0.44093	6.87123	1.29665	0.202882	0.448157	-5.55897
PF3D7_1357800	Pf3D7_13_v3	2291897	2294134	+	2238	-0.174222	-0.447056	0.098612	9.36338	-1.29442	0.203645	0.44908	-5.68642
PF3D7_1452000	Pf3D7_14_v3	2134298	2140867	+	6570	0.475856	-0.269355	1.22107	0.515851	1.29439	0.203653	0.44908	-4.90098
PF3D7_0215600	Pf3D7_02_v3	643106	644317	-	1212	-0.368888	-0.94663	0.208854	4.01572	-1.29429	0.20369	0.44908	-5.1981
PF3D7_1468200	Pf3D7_14_v3	2802508	2803188	+	681	-0.293473	-0.753147	0.166202	4.29517	-1.29416	0.203733	0.44908	-5.25188
PF3D7_1302800	Pf3D7_13_v3	150783	151635	-	853	-0.150256	-0.385672	0.0851594	9.17828	-1.2938	0.203856	0.449111	-5.6837
PF3D7_1129900	Pf3D7_11_v3	1156437	1158266	+	1830	0.36485	-0.207427	0.937127	7.3918	1.29374	0.204131	0.449293	-5.57698
PF3D7_0404700	Pf3D7_04_v3	260454	263418	-	2965	0.641739	-0.364393	1.64787	0.867913	1.29292	0.204155	0.449293	-4.92419
PF3D7_0810000	Pf3D7_08_v3	517421	517693	-	273	0.30908	-0.175938	0.794099	4.43957	1.29176	0.204553	0.44993	-5.25989
PF3D7_0922900	Pf3D7_09_v3	936868	938345	-	1478	0.551507	-0.315608	1.41862	0.410294	1.28927	0.205408	0.451571	-4.90189
PF3D7_1124200	Pf3D7_11_v3	957514	959199	-	1686	0.494491	-0.283445	1.27243	3.44733	1.2885	0.205673	0.45172	-5.15214
PF3D7_1438100	Pf3D7_14_v3	1541359	1542872	-	1514	-0.268278	-0.690353	0.153797	6.67257	-1.28844	0.205694	0.45172	-5.55258
PF3D7_1247200	Pf3D7_12_v3	1950989	1951513	-	525	0.292028	-0.167528	0.751583	3.53493	1.28812	0.205805	0.451724	-5.16049
PF3D7_1422800	Pf3D7_14_v3	918429	919997	-	1569	0.296757	-0.170366	0.763879	4.68483	1.28777	0.205924	0.451746	-5.31307
PF3D7_0529900	Pf3D7_05_v3	1220777	1221992	-	1216	0.201086	-0.115752	0.517925	7.37418	1.28651	0.206358	0.452435	-5.61139
PF3D7_1144600	Pf3D7_11_v3	1770949	1771902	+	954	0.169974	-0.0979019	0.437849	6.34663	1.28623	0.206456	0.452435	-5.51756
PF3D7_1460800	Pf3D7_14_v3	2477828	2479735	-	1908	0.515358	-0.297202	1.32792	0.453516	1.28565	0.206655	0.452632	-4.90628
PF3D7_0217800	Pf3D7_02_v3	734272	734595	+	324	0.19674	-0.11377	0.50725	8.53697	1.28436	0.207102	0.453371	-5.67325
PF3D7_0423700	Pf3D7_04_v3	1071435	1071845	-	411	1.07687	-0.630395	2.78414	5.3521	1.28869	0.207447	0.453887	-5.42215
PF3D7_1138600	Pf3D7_11_v3	1522359	1524346	-	1988	-0.240604	-0.620743	0.139536	5.29748	-1.28301	0.207571	0.453917	-5.40098
PF3D7_0106800	Pf3D7_01_v3	286951	288918	+	1968	-0.374761	-0.967189	0.217666	1.76019	-1.2823	0.207816	0.453966	-5.00487
PF3D7_0714500	Pf3D7_07_v3	664956	666167	+	1212	-0.214611	-0.553928	0.124706	6.30241	-1.28208	0.207891	0.453966	-5.51587
PF3D7_1305500	Pf3D7_13_v3	271411	273726	+	2316	0.450674	-0.262028	1.16338	2.28431	1.28181	0.207985	0.453966	-5.0552
PF3D7_1333000	Pf3D7_13_v3	1355285	1357194	+	1910	-0.293299	-0.757256	0.170657	5.4086	-1.28145	0.208109	0.453966	-5.40977
PF3D7_1221800	Pf3D7_12_v3	869260	871368	+	2109	-0.441125	-1.13897	0.25672	1.16226	-1.28136	0.208141	0.453966	-4.95664
PF3D7_0523100	Pf3D7_05_v3	963227	965044	-	1818	-0.213764	-0.552418	0.124891	5.56268	-1.27952	0.208782	0.455124	-5.43297
PF3D7_1405500	Pf3D7_14_v3	190997	192724	+	1728	0.225577	-0.13199	0.583144	5.06066	1.27881	0.209029	0.455423	-5.38296
PF3D7_0525100	Pf3D7_05_v3	1041745	1043766	+	2022	-0.217837	-0.563723	0.128049	9.24601	-1.27664	0.209785	0.456614	-5.69714
PF3D7_0927700	Pf3D7_09_v3	1126990	1127928	-	939	0.495851	-0.291644	1.28335	1.25186	1.27636	0.209884	0.456614	-4.97783
PF3D7_0930500	Pf3D7_09_v3	1212169	1216500	-	4332	0.167268	-0.098402	0.432937	6.7035	1.27626	0.209918	0.456614	-5.56829
PF3D7_1463500	Pf3D7_14_v3	2577974	2579379	+	1406	-0.237262	-0.614185	0.139661	6.20236	-1.27598	0.210016	0.456614	-5.51855
PF3D7_1107100	Pf3D7_11_v3	294151	296979	+	2829	0.503904	-0.297162	1.30497	-0.388903	1.27511	0.210319	0.45684	-4.86939
PF3D7_0209100	Pf3D7_02_v3	381130	383445	-	2316	-0.183969	-0.476442	0.108504	7.52301	-1.27505	0.210341	0.45684	-5.63699
PF3D7_0605800	Pf3D7_06_v3	237811	244521	-	6711	0.306591	-0.181293	0.794475	5.70403	1.27383	0.210768	0.456942	-5.44194
PF3D7_0506900	Pf3D7_05_v3	288776	291055	-	2280	-0.836575	-2.17156	0.498411	4.36618	-1.27768	0.210776	0.456942	-5.28271
PF3D7_1009600	Pf3D7_10_v3	386976	388442	+	1467	0.404305	-0.239243	1.04785	2.9063	1.2735	0.210886	0.456942	-5.17714
PF3D7_0709400	Pf3D7_07_v3	423236	427234	-	3999	0.533416	-0.315738	1.38257	-0.14463	1.27335	0.210936	0.456942	-4.88424
PF3D7_1118500	Pf3D7_11_v3	703175	704959	+	1785	-0.166152	-0.430654	0.0983498	9.26202	-1.27335	0.210939	0.456942	-5.70912
PF3D7_1133400	Pf3D7_11_v3	1293856	1295724	+	1869	0.576863	-0.341958	1.49568	0.78425	1.27266	0.211181	0.457227	-4.94088
PF3D7_0312400	Pf3D7_03_v3	524154	526439	-	2286	-0.357787	-0.92791	0.212336	3.53089	-1.27211	0.211372	0.457402	-5.2116
PF3D7_0914100	Pf3D7_09_v3	601076	604576	-	3501	0.467808	-0.27802	1.21364	1.2165	1.27145	0.211606	0.457669	-4.96943
PF3D7_1301800	Pf3D7_13_v3	102842	109471	+	6630	-0.891096	-2.31749	0.535299	6.26588	-1.27613	0.211752	0.457675	-5.50367
PF3D7_1349200	Pf3D7_13_v3	1971890	1974481	-	2592	-0.177782	-0.461363	0.105799	9.13291	-1.27081	0.211829	0.457675	-5.70727
PF3D7_0705000	Pf3D7_07_v3	246259	250152	-	3894	-0.216024	-0.561085	0.129036	8.68175	-1.26905	0.212451	0.458776	-5.7019
PF3D7_1032300	Pf3D7_10_v3	1299794	1302409	+	2616	0.43655	-0.261152	1.13425	0.749126	1.26833	0.212702	0.458776	-4.94904
PF3D7_1346000	Pf3D7_13_v3	1837752	1840105	-	2354	0.536629	-0.321312	1.39457	1.88981	1.2679	0.212855	0.458776	-5.02466
PF3D7_0511300	Pf3D7_05_v3	474487	478882	-	4396	-0.243132	-0.63185	0.145586	3.93564	-1.26788	0.212863	0.458776	-5.25628
PF3D7_0704700	Pf3D7_07_v3	233401	237414	+	4014	0.292593	-0.175232	0.760418	4.31778	1.2678	0.212892	0.458776	-5.28635
PF3D7_1211600	Pf3D7_12_v3	510323	519437	+	9115	-0.25213	-0.655627	0.151367	5.9648	-1.26664	0.2133	0.459372	-5.5073
PF3D7_0824400	Pf3D7_08_v3	1062304	1064061	-	1758	0.528775	-0.317723	1.37527	2.93324	1.26655	0.213391	0.459372	-5.15133
PF3D7_1310300	Pf3D7_13_v3	455792	456535	-	744	0.312513	-0.18825	0.813276	3.55612	1.26504	0.213866	0.460157	-5.19864
PF3D7_1328300	Pf3D7_13_v3	1196229	1197509	-	1281	-0.273474	-0.712549	0.165601	4.05668	-1.26255	0.214753	0.461824	-5.3001
PF3D7_0902400	Pf3D7_09_v3	106514	108406	-	1893	0.625035	-0.381003	1.63107	2.42265	1.2604	0.215704	0.463629	-5.09244
PF3D7_1465200	Pf3D7_14_v3	2640872	2642002	-	1131	-0.1926	-0.502688	0.117488	6.60241	-1.25904	0.216001	0.464027	-5.58327
PF3D7_0726900	Pf3D7_07_v3	1145648	1147207	+	1560	-0.260475	-0.680084	0.159133	4.18612	-1.25832	0.216259	0.464094	-5.32598
PF3D7_1321300	Pf3D7_13_v3	876221	886264	-	10044	0.25669	-0.156916	0.670296	5.43587	1.25803	0.216363	0.464094	-5.45271
PF3D7_0924000	Pf3D7_09_v3	972548	976637	+	4090	0.19038	-0.116433	0.497192	7.17734	1.25782	0.216439	0.464094	-5.62733
PF3D7_1102900	Pf3D7_11_v3	136661	137442	+	782	0.422459	-0.25843	1.10335	3.69218	1.2577	0.21648	0.464094	-5.29795
PF3D7_0901800	Pf3D7_09_v3	84624	85610	+	987	0.565506	-0.346334	1.47735	-0.300582	1.25715	0.216677	0.464275	-4.90946
PF3D7_0525000	Pf3D7_05_v3	1036229	1038343	+	2115	0.591018	-0.365291	1.54733	6.1691	1.25885	0.217188	0.46513	-5.50061
PF3D7_0201700	Pf3D7_02_v3	81291	84165	-	2875	-0.25176	-0.658423	0.154903	8.21771	-1.25494	0.217471	0.465496	-5.67785
PF3D7_1302100	Pf3D7_13_v3	121636	122289	-	654	0.82689	-0.51466	2.16844	6.06756	1.25859	0.217848	0.466062	-5.49268
PF3D7_1343600	Pf3D7_13_v3	1721904	1723685	-	1782	0.372889	-0.230418	0.976197	1.9015	1.25288	0.218209	0.466593	-5.06524
PF3D7_1118100	Pf3D7_11_v3	687235	687781	+	547	-0.295925	-0.775204	0.183354	4.11171	-1.25159	0.218675	0.467348	-5.27043
PF3D7_1149400	Pf3D7_11_v3	1985870	1986639	-	770	-0.583952	-1.53052	0.362621	3.00524	-1.25204	0.218791	0.467356	-5.20197
PF3D7_0811600	Pf3D7_08_v3	582983	586953	-	3971	0.939584	-0.588696	2.46786	4.61302	1.2553	0.219009	0.467552	-5.36498
PF3D7_0622000	Pf3D7_06_v3	896989	897968	+	980	0.353066	-0.219309	0.925441	2.80836	1.25039	0.219108	0.467552	-5.12484
PF3D7_0626300	Pf3D7_06_v3	1061115	1062891	-	1777	0.613981	-0.381853	1.60981	1.12559	1.24979	0.219324	0.467771	-4.99492
PF3D7_0216600	Pf3D7_02_v3	686485	688545	+	2061	0.180666	-0.112664	0.473997	7.3845	1.2485	0.21979	0.468524	-5.6593
PF3D7_0515900	Pf3D7_05_v3	660150	661136	-	987	-0.35023	-0.919482	0.219022	0.59794	-1.24715	0.220279	0.469085	-4.98144
PF3D7_0519800	Pf3D7_05_v3	820719	822908	-	2190	-0.177668	-0.46651	0.111175	8.90115	-1.24686	0.220385	0.469085	-5.73463
PF3D7_0603700	Pf3D7_06_v3	151055	152386	+	1332	0.862488	-0.541357	2.26633	1.12623	1.24835	0.220393	0.469085	-5.00774
PF3D7_0816300	Pf3D7_08_v3	751942	756173	-	4232	-0.461756	-1.21293	0.289414	1.63772	-1.24607	0.220669	0.469426	-5.06657
PF3D7_0704200	Pf3D7_07_v3	191309	194890	-	3582	-0.217835	-0.572398	0.136728	6.35104	-1.24539	0.220919	0.469426	-5.57113
PF3D7_0207800	Pf3D7_02_v3	313449	316741	-	3293	-0.50845	-1.33611	0.319211	0.923814	-1.24528	0.22096	0.469426	-5.00258
PF3D7_0727400	Pf3D7_07_v3	1162710	1163831	+	1122	-0.189073	-0.496881	0.118734	6.42652	-1.24515	0.221006	0.469426	-5.58043
PF3D7_0813100	Pf3D7_08_v3	647316	649304	-	1989	-0.446689	-1.17464	0.281266	0.230994	-1.24386	0.221475	0.470181	-4.9447
PF3D7_0612100	Pf3D7_06_v3	509160	511130	-	1971	0.18975	-0.119744	0.499244	8.60601	1.24279	0.221863	0.470764	-5.72737
PF3D7_1251500	Pf3D7_12_v3	2099852	2101969	+	2118	-0.173278	-0.456062	0.109506	7.94582	-1.24211	0.222113	0.471052	-5.70348
PF3D7_1120400	Pf3D7_11_v3	769252	770600	-	1349	0.20121	-0.127321	0.529741	7.0747	1.24149	0.222338	0.471289	-5.63304
PF3D7_0623800	Pf3D7_06_v3	963741	970955	-	7215	-0.251215	-0.662071	0.15964	11.1116	-1.23944	0.223085	0.472524	-5.7644
PF3D7_1125000	Pf3D7_11_v3	983951	985619	-	1669	0.50135	-0.319033	1.32173	2.62977	1.23878	0.223329	0.472524	-5.12328
PF3D7_0819900	Pf3D7_08_v3	899004	899657	-	654	-0.318943	-0.840871	0.202985	4.22157	-1.23872	0.223351	0.472524	-5.30029
PF3D7_0804500	Pf3D7_08_v3	250083	268437	+	18355	-0.226514	-0.59721	0.144182	6.08765	-1.23865	0.223377	0.472524	-5.55131
PF3D7_0622100	Pf3D7_06_v3	898341	902363	-	4023	0.362152	-0.230774	0.955078	4.13596	1.23811	0.223573	0.472582	-5.30067
PF3D7_0821800	Pf3D7_08_v3	976074	976644	+	571	0.161686	-0.103066	0.426438	7.46038	1.23795	0.223633	0.472582	-5.65882
PF3D7_1306600	Pf3D7_13_v3	315042	316784	-	1743	0.207632	-0.132764	0.548029	5.09439	1.23646	0.22418	0.473417	-5.43393
PF3D7_0109400	Pf3D7_01_v3	374439	375087	-	649	-0.320618	-0.846503	0.205266	2.88398	-1.23585	0.224401	0.473417	-5.17366
PF3D7_0822900	Pf3D7_08_v3	1007777	1011307	-	3531	0.45102	-0.288877	1.19092	0.730567	1.23565	0.224478	0.473417	-4.99227
PF3D7_0109800	Pf3D7_01_v3	380697	382424	+	1728	0.157091	-0.10062	0.414802	7.72212	1.23563	0.224484	0.473417	-5.6965
PF3D7_0706100	Pf3D7_07_v3	297506	303059	-	5554	0.316066	-0.202807	0.83494	2.15224	1.23477	0.2248	0.473768	-5.09661
PF3D7_0904100	Pf3D7_09_v3	190858	195827	-	4970	-0.207733	-0.548819	0.133354	5.73593	-1.23455	0.22488	0.473768	-5.51789
PF3D7_0213700	Pf3D7_02_v3	557048	557696	+	649	-0.302691	-0.80022	0.194837	4.79669	-1.23325	0.225359	0.474536	-5.41944
PF3D7_0925600	Pf3D7_09_v3	1027094	1027704	+	611	0.463554	-0.299318	1.22643	0.369489	1.23174	0.225918	0.474831	-4.96321
PF3D7_1304100	Pf3D7_13_v3	221816	224720	-	2905	0.506909	-0.327336	1.34115	-0.598579	1.2317	0.22593	0.474831	-4.90475
PF3D7_0513400	Pf3D7_05_v3	571058	572661	-	1604	0.350803	-0.226856	0.928463	1.4222	1.23101	0.226187	0.474831	-5.04115
PF3D7_1254700	Pf3D7_12_v3	2224997	2226201	-	1205	-0.986336	-2.61241	0.639741	-0.282433	-1.23245	0.226188	0.474831	-4.91247
PF3D7_1351400	Pf3D7_13_v3	2052108	2053384	+	1277	0.22542	-0.145781	0.59662	9.32548	1.23099	0.226195	0.474831	-5.76136
PF3D7_0517300	Pf3D7_05_v3	724681	725751	-	1071	-0.21404	-0.56657	0.13849	10.025	-1.23075	0.226284	0.474831	-5.77164
PF3D7_0931200	Pf3D7_09_v3	1258549	1259451	+	903	0.412281	-0.266783	1.09134	2.75113	1.2307	0.226301	0.474831	-5.16773
PF3D7_1427900	Pf3D7_14_v3	1092936	1093781	+	846	-0.297122	-0.786735	0.19249	5.962	-1.23013	0.22651	0.47503	-5.54823
PF3D7_1454400	Pf3D7_14_v3	2234143	2236476	+	2334	0.14176	-0.0919465	0.375466	9.20091	1.22957	0.22672	0.475074	-5.76041
PF3D7_1215100	Pf3D7_12_v3	623126	626273	+	3148	-0.321787	-0.852334	0.20876	4.38416	-1.22946	0.226761	0.475074	-5.36066
PF3D7_0934700	Pf3D7_09_v3	1357411	1359262	+	1852	-0.157662	-0.417747	0.102423	6.49571	-1.2288	0.227003	0.475166	-5.59499
PF3D7_0715200	Pf3D7_07_v3	676061	682681	-	6621	-0.866818	-2.29774	0.564099	-0.452567	-1.22948	0.227034	0.475166	-4.92851
PF3D7_1442200	Pf3D7_14_v3	1708528	1711530	-	3003	0.444116	-0.289088	1.17732	2.58129	1.22784	0.227361	0.475609	-5.1338
PF3D7_0614500	Pf3D7_06_v3	606142	607259	-	1118	-0.221352	-0.587215	0.144512	9.29657	-1.2264	0.227894	0.47629	-5.76832
PF3D7_0516000	Pf3D7_05_v3	663551	666917	+	3367	-0.314678	-0.834822	0.205466	2.03389	-1.22634	0.227916	0.47629	-5.14412
PF3D7_0603800	Pf3D7_06_v3	152541	160455	-	7915	0.55815	-0.364676	1.48098	1.89835	1.22603	0.228033	0.476294	-5.08945
PF3D7_1202700	Pf3D7_12_v3	158233	160011	+	1779	-0.163774	-0.434674	0.107126	7.77783	-1.22548	0.228239	0.476433	-5.70789
PF3D7_1145100	Pf3D7_11_v3	1783357	1786563	-	3207	0.195137	-0.127706	0.51798	7.91688	1.22523	0.228329	0.476433	-5.72086
PF3D7_0916900	Pf3D7_09_v3	705357	706355	+	999	0.264593	-0.173395	0.70258	5.75117	1.22458	0.228574	0.476704	-5.53292
PF3D7_1201500	Pf3D7_12_v3	98978	100471	+	1494	-0.12883	-0.342218	0.0845578	7.91962	-1.22382	0.228856	0.477052	-5.72197
PF3D7_0507100	Pf3D7_05_v3	294668	295903	-	1236	-0.18783	-0.499533	0.123873	11.0029	-1.2215	0.229721	0.478614	-5.78738
PF3D7_1035000	Pf3D7_10_v3	1386649	1389630	-	2982	0.26467	-0.174697	0.704037	4.23094	1.22109	0.229876	0.478697	-5.33078
PF3D7_1140100	Pf3D7_11_v3	1598550	1599632	-	1083	-0.264139	-0.70326	0.174982	3.94278	-1.21932	0.230538	0.479289	-5.30934
PF3D7_1326200	Pf3D7_13_v3	1090329	1091327	-	999	0.342879	-0.227204	0.912962	3.43343	1.21919	0.230585	0.479289	-5.23348
PF3D7_1336600	Pf3D7_13_v3	1480954	1481702	+	749	0.325121	-0.21555	0.865792	2.40884	1.21894	0.230681	0.479289	-5.12298
PF3D7_1327100	Pf3D7_13_v3	1138558	1141561	-	3004	-0.480921	-1.28072	0.318873	0.984152	-1.21889	0.230698	0.479289	-5.0349
PF3D7_1105500	Pf3D7_11_v3	239687	240613	+	927	0.42171	-0.279708	1.12313	3.52953	1.21873	0.23076	0.479289	-5.23613
PF3D7_0702000	Pf3D7_07_v3	84797	85674	+	878	-0.51147	-1.36436	0.341423	7.39565	-1.22129	0.230854	0.479289	-5.63281
PF3D7_0830100	Pf3D7_08_v3	1280935	1283761	+	2827	-0.555357	-1.47981	0.369101	1.32448	-1.21774	0.23113	0.479543	-5.06112
PF3D7_1237700	Pf3D7_12_v3	1572371	1573557	+	1187	0.213196	-0.141825	0.568217	6.1522	1.21729	0.231299	0.479543	-5.57655
PF3D7_1418800	Pf3D7_14_v3	782049	782361	-	313	-1.09388	-2.92247	0.734707	4.24449	-1.22175	0.231324	0.479543	-5.30055
[truncated: 2,145 more rows]

## Sheet: p<0.1 with gene names
GeneID	Chr	Start	Strand	Length	logFC	CI.L	CI.R	AveExpr	t	P.Value	adj.P.Val	B	Product Description
PF3D7_1372100	Pf3D7_13_v3	2837053	+	2006	3.129	2.299	3.958	1.578	3.365	0.00206	0.0587	-1.337	Plasmodium exported protein (PHISTb), unknown function
PF3D7_0423800	Pf3D7_04_v3	1076347	+	1188	2.29	1.835	2.746	2.134	3.628	0.000924	0.0427	-0.671	cysteine-rich protective antigen (CyRPA) CyRPA
PF3D7_0925300	Pf3D7_09_v3	1019164	-	1740	2.109	1.367	2.85	0.173	4.158	0.000186	0.0209	0.526	proline–tRNA ligase, putative null
PF3D7_1477700	Pf3D7_14_v3	3202931	+	1087	2.091	1.317	2.865	1.77	3.316	0.00217	0.0604	-1.395	Plasmodium exported protein (PHISTa), unknown function
PF3D7_1346200	Pf3D7_13_v3	1845878	-	507	2.002	1.693	2.312	0.978	3.614	0.000919	0.0427	-0.704	nuclear import protein MOG1, putative null
PF3D7_1100300	Pf3D7_11_v3	45056	+	1178	1.993	1.575	2.412	-0.537	3.236	0.0026	0.0632	-1.602	rifin
PF3D7_0404900	Pf3D7_04_v3	267244	-	1137	1.903	1.31	2.495	3.34	3.976	0.000331	0.0292	0.23	6-cysteine protein (P41) P41
PF3D7_0917800	Pf3D7_09_v3	734629	+	1314	1.808	1.549	2.068	1.383	4.051	0.000255	0.0264	0.373	conserved Plasmodium protein, unknown function null
PF3D7_1437800	Pf3D7_14_v3	1530276	-	555	1.77	1.086	2.453	2.83	3.457	0.00144	0.0516	-1.053	41-2 protein antigen precursor,trafficking protein particle complex subunit 5, putative (TRAPPC5) TRAPPC5
PF3D7_1003900	Pf3D7_10_v3	177921	+	950	1.677	0.884	2.47	0.332	3.524	0.00116	0.048	-0.928	conserved Plasmodium protein, unknown function null
PF3D7_0626200	Pf3D7_06_v3	1058666	-	1257	1.643	0.966	2.319	2.878	4.387	9.37e-05	0.014	1.317	conserved Plasmodium protein, unknown function null
PF3D7_1355200	Pf3D7_13_v3	2191058	-	3054	1.63	0.89	2.37	0.536	2.939	0.00571	0.0824	-2.201	RAP protein, putative null
PF3D7_0502500	Pf3D7_05_v3	114149	+	1785	1.611	0.861	2.36	0.201	2.957	0.00542	0.0802	-2.162	conserved Plasmodium protein, unknown function null
PF3D7_0830300	Pf3D7_08_v3	1290240	-	1167	1.591	1.299	1.884	2.023	4.162	0.000183	0.0209	0.689	sporozoite invasion-associated protein 2 (SIAP2) SIAP2
PF3D7_0606800	Pf3D7_06_v3	288377	-	900	1.551	1.311	1.791	3.382	3.241	0.0026	0.0632	-1.571	probable protein, unknown function null
PF3D7_0622700	Pf3D7_06_v3	916000	-	1300	1.532	0.053	3.011	1.425	3.534	0.00113	0.048	-0.86	conserved Plasmodium membrane protein, unknown function null
PF3D7_0909600	Pf3D7_09_v3	433238	-	2136	1.511	1.178	1.843	0.836	3.642	0.000834	0.0427	-0.639	conserved Plasmodium protein, unknown function null
PF3D7_1226600	Pf3D7_12_v3	1077868	-	909	1.498	0.096	2.9	-0.283	3.319	0.00205	0.0587	-1.41	proliferating cell nuclear antigen 2 (PCNA2) PCNA2
PF3D7_1304300	Pf3D7_13_v3	231083	+	642	1.477	0.66	2.294	0.552	3.18	0.003	0.0661	-1.685	conserved Plasmodium protein, unknown function null
PF3D7_1102600	Pf3D7_11_v3	123818	-	919	1.461	0.883	2.039	2.317	3.132	0.00343	0.0691	-1.79	Plasmodium exported protein, unknown function (GEXP14) GEXP14
PF3D7_1321600	Pf3D7_13_v3	897716	+	3329	1.398	0.495	2.301	0.132	3.515	0.00119	0.048	-0.96	phosphodiesterase gamma, putative (PDEgamma) PDEgamma
PF3D7_1105300	Pf3D7_11_v3	231847	-	2392	1.352	1.003	1.7	1.696	3.767	0.000582	0.0378	-0.302	conserved Plasmodium protein, unknown function null
PF3D7_1326700	Pf3D7_13_v3	1125280	+	1629	1.336	0.904	1.768	3.634	3.063	0.00416	0.0746	-1.994	conserved Plasmodium protein, unknown function null
PF3D7_0915500	Pf3D7_09_v3	657418	+	1995	1.32	0.789	1.851	0.044	3.109	0.00363	0.0707	-1.849	conserved Plasmodium protein, unknown function null
PF3D7_1133000	Pf3D7_11_v3	1275574	+	90	1.31	0.942	1.678	0.955	3.158	0.00318	0.0677	-1.728	conserved Plasmodium protein, unknown function null
PF3D7_0523700	Pf3D7_05_v3	980754	-	4601	1.308	0.35	2.266	0.92	2.876	0.00669	0.0895	-2.33	conserved Plasmodium membrane protein, unknown function null
PF3D7_1449900	Pf3D7_14_v3	2044007	-	1023	1.308	0.758	1.858	2.638	3.457	0.0014	0.0509	-1.03	conserved Plasmodium protein, unknown function null
PF3D7_1338600	Pf3D7_13_v3	1556659	-	3076	1.267	0.697	1.837	0.039	2.928	0.00585	0.0839	-2.224	conserved Plasmodium protein, unknown function
PF3D7_1355700	Pf3D7_13_v3	2206592	-	3867	1.237	0.365	2.109	7.278	3.465	0.00148	0.0516	-1.29	NLI interacting factor-like phosphatase, putative (NIF3) NIF3
PF3D7_0613600	Pf3D7_06_v3	554457	+	3772	1.236	0.284	2.188	0.053	3.009	0.00473	0.0771	-2.057	conserved Plasmodium protein, unknown function
PF3D7_1205700	Pf3D7_12_v3	253155	+	969	1.229	0.775	1.684	0.855	3.254	0.00245	0.0626	-1.517	targeted glyoxalase II (tGloII) tGloII
PF3D7_0601600	Pf3D7_06_v3	68833	-	861	1.227	-0.183	2.636	1.035	2.873	0.00674	0.0895	-2.336	tetratricopeptide repeat protein, putative null
PF3D7_0419500	Pf3D7_04_v3	866501	-	1611	1.223	0.163	2.283	3.89	3.421	0.00155	0.053	-1.142	conserved Plasmodium membrane protein, unknown function null
PF3D7_0711200	Pf3D7_07_v3	495238	+	3003	1.222	0.659	1.785	2.256	3.636	0.000847	0.0427	-0.605	conserved Plasmodium protein, unknown function null
PF3D7_1135300	Pf3D7_11_v3	1381015	-	1230	1.219	0.684	1.754	2.281	4.032	0.00027	0.0268	0.377	conserved Plasmodium membrane protein, unknown function null
PF3D7_1009300	Pf3D7_10_v3	377906	-	1803	1.211	0.885	1.536	3.019	3.287	0.00224	0.0605	-1.439	conserved Plasmodium protein, unknown function null
PF3D7_1103400	Pf3D7_11_v3	146427	+	4389	1.198	-0.028	2.425	3.263	3.343	0.00193	0.0578	-1.308	FeS cluster assembly protein SufD, putative (SufD) SufD
PF3D7_1015800	Pf3D7_10_v3	633682	+	1605	1.197	0.525	1.87	0.318	3.151	0.00324	0.068	-1.75	ribonucleotide reductase small subunit, putative null
PF3D7_0613900	Pf3D7_06_v3	579435	-	6462	1.19	-0.386	2.767	0.943	2.874	0.00672	0.0895	-2.333	myosin E, putative
PF3D7_0106000	Pf3D7_01_v3	255775	-	2769	1.185	0.199	2.172	1.476	4.664	4.07e-05	0.0123	1.911	conserved Plasmodium protein, unknown function null
PF3D7_0926500	Pf3D7_09_v3	1075915	-	5769	1.173	0.733	1.614	0.469	3.256	0.00244	0.0626	-1.52	conserved Plasmodium protein, unknown function
PF3D7_0913100	Pf3D7_09_v3	571031	-	2319	1.169	0.432	1.905	-0.164	3.102	0.00369	0.0707	-1.868	conserved Plasmodium protein, unknown function null
PF3D7_0713600	Pf3D7_07_v3	617933	+	2935	1.165	0.776	1.554	3.264	3.969	0.000324	0.0292	0.244	mitochondrial ribosomal protein S5 precursor, putative null
PF3D7_0302800	Pf3D7_03_v3	148046	-	1260	1.163	0.554	1.772	5.27	3.63	0.000876	0.0427	-0.696	conserved Plasmodium protein, unknown function null
PF3D7_0703400	Pf3D7_07_v3	129370	-	2463	1.161	0.838	1.484	3.395	3.307	0.00212	0.0599	-1.403	conserved Plasmodium protein, unknown function null
PF3D7_1016100	Pf3D7_10_v3	643558	-	774	1.16	0.663	1.658	0.683	3.303	0.00215	0.0601	-1.411	conserved Plasmodium protein, unknown function null
PF3D7_1013000	Pf3D7_10_v3	500210	+	2012	1.14	0.529	1.751	2.844	3.208	0.00278	0.0648	-1.622	zinc finger protein, putative null
PF3D7_1446300	Pf3D7_14_v3	1898351	+	3576	1.129	0.535	1.724	4.066	2.99	0.00501	0.079	-2.187	conserved Plasmodium membrane protein, unknown function null
PF3D7_1217000	Pf3D7_12_v3	674349	-	429	1.119	0.313	1.924	1.672	3.236	0.00258	0.0632	-1.547	conserved Plasmodium protein, unknown function null
PF3D7_1431600	Pf3D7_14_v3	1244018	+	1389	1.118	0.219	2.016	1.156	2.798	0.00815	0.0974	-2.492	succinyl-CoA ligase [ADP-forming] subunit beta, putative
PF3D7_1366000	Pf3D7_13_v3	2635213	+	276	1.117	0.785	1.45	2.202	2.924	0.00591	0.0845	-2.245	conserved Plasmodium protein, unknown function null
PF3D7_0923100	Pf3D7_09_v3	941830	-	669	1.113	0.506	1.72	1.302	3.009	0.00473	0.0771	-2.049	OTU-like cysteine protease, putative null
PF3D7_0822200	Pf3D7_08_v3	982570	+	5127	1.108	0.55	1.666	2.942	3.7	0.000707	0.0412	-0.439	conserved Plasmodium membrane protein, unknown function null
PF3D7_1145500	Pf3D7_11_v3	1807359	+	2772	1.102	0.252	1.951	1.564	3.404	0.00163	0.0539	-1.164	transporter, putative null
PF3D7_1366500	Pf3D7_13_v3	2661573	+	450	1.09	0.675	1.506	0.73	2.968	0.00526	0.0801	-2.136	nucleoside diphosphate kinase (NDK) NDK
PF3D7_1345200	Pf3D7_13_v3	1812220	-	1710	1.084	0.716	1.452	3.402	3.379	0.00174	0.0559	-1.225	rhomboid protease ROM6, putative (ROM6) ROM6
PF3D7_1126300	Pf3D7_11_v3	1026976	+	2569	1.067	0.818	1.316	4.596	3.543	0.0011	0.0476	-0.874	DnaJ protein, putative null
PF3D7_1445800	Pf3D7_14_v3	1878658	-	3920	1.067	0.776	1.358	1.539	3.321	0.00205	0.0587	-1.356	conserved Plasmodium membrane protein, unknown function null
PF3D7_0621500	Pf3D7_06_v3	881963	+	1032	1.065	0.072	2.058	1.161	3.225	0.00265	0.0633	-1.575	conserved Plasmodium protein, unknown function null
PF3D7_1118400	Pf3D7_11_v3	699869	-	921	1.065	0.445	1.685	3.28	3.756	0.000602	0.0384	-0.298	haloacid dehalogenase-like hydrolase, putative null
PF3D7_1016200	Pf3D7_10_v3	646054	+	1683	1.055	0.321	1.789	4.57	3.206	0.0028	0.0648	-1.706	conserved Plasmodium protein, unknown function null
PF3D7_1436500	Pf3D7_14_v3	1488706	+	1296	1.054	0.135	1.972	0.183	2.873	0.00673	0.0895	-2.336	GTP-binding protein, putative null
PF3D7_1472300	Pf3D7_14_v3	2954108	+	3001	1.05	0.167	1.932	4.451	3.145	0.0033	0.068	-1.839	conserved Plasmodium membrane protein, unknown function null
PF3D7_0817100	Pf3D7_08_v3	774299	+	2493	1.043	0.215	1.87	0.07	3.101	0.0037	0.0707	-1.866	tRNA modification GTPase, putative
PF3D7_1410500	Pf3D7_14_v3	423751	-	500	1.042	0.705	1.378	1.4	3.205	0.0028	0.0648	-1.619	conserved Plasmodium protein, unknown function null
PF3D7_1251400	Pf3D7_12_v3	2097436	-	1410	1.035	0.691	1.379	1.657	3.031	0.00446	0.076	-2.003	conserved Plasmodium protein, unknown function null
PF3D7_1244200	Pf3D7_12_v3	1852844	-	2838	1.031	0.729	1.333	5.481	3.739	0.000632	0.0397	-0.416	transcription factor Tfb2, putative null
PF3D7_1037900	Pf3D7_10_v3	1502955	-	1368	1.025	0.342	1.708	2.136	2.897	0.00634	0.0872	-2.305	conserved Plasmodium protein, unknown function null
PF3D7_1302900	Pf3D7_13_v3	154992	+	2403	1.025	0.147	1.903	3.537	2.98	0.0051	0.0798	-2.173	conserved Plasmodium protein, unknown function null
PF3D7_1212800	Pf3D7_12_v3	565966	+	966	1.021	0.421	1.621	2.457	3.805	0.000522	0.0364	-0.186	iron-sulfur subunit of succinate dehydrogenase null
PF3D7_1460500	Pf3D7_14_v3	2466091	+	4899	1.016	0.429	1.604	2.431	3.123	0.00349	0.0696	-1.806	conserved Plasmodium protein, unknown function null
PF3D7_1249000	Pf3D7_12_v3	2005175	-	2019	1.002	0.352	1.652	1.154	3.821	0.000498	0.0364	-0.193	conserved Plasmodium membrane protein, unknown function null
PF3D7_0523300	Pf3D7_05_v3	970266	-	697	1.001	0.197	1.805	0.7	2.826	0.00759	0.0929	-2.43	conserved Plasmodium protein, unknown function null
PF3D7_0303400	Pf3D7_03_v3	178420	+	2708	1	0.628	1.372	1.354	2.833	0.00746	0.0926	-2.422	palmitoyltransferase (DHHC1) DHHC1
PF3D7_0719500	Pf3D7_07_v3	854652	-	2003	0.995	0.204	1.786	1.461	3.509	0.00121	0.048	-0.923	conserved membrane protein, unknown function null
PF3D7_1364000	Pf3D7_13_v3	2564625	+	2484	0.987	0.42	1.554	3.797	3.328	0.00201	0.0587	-1.366	conserved Plasmodium protein, unknown function null
PF3D7_0826900	Pf3D7_08_v3	1164655	+	2551	0.987	0.185	1.788	3.078	2.949	0.00554	0.0814	-2.213	conserved Plasmodium protein, unknown function null
PF3D7_0703100	Pf3D7_07_v3	121414	+	543	0.985	0.194	1.777	3.582	4.477	7.15e-05	0.0123	1.585	conserved Plasmodium protein, unknown function null
PF3D7_1428100	Pf3D7_14_v3	1098038	-	1914	0.966	0.46	1.473	3.882	3.497	0.00126	0.048	-0.957	WW domain-binding protein 11, putative null
PF3D7_0305000	Pf3D7_03_v3	234058	-	1277	0.947	0.074	1.82	3.438	3.441	0.00147	0.0516	-1.085	elongation factor Ts (EF-Ts) EF-Ts
PF3D7_1122300	Pf3D7_11_v3	846929	+	1086	0.944	0.421	1.466	3.809	3.043	0.00432	0.0758	-2.043	conserved Plasmodium protein, unknown function null
PF3D7_0932900	Pf3D7_09_v3	1309467	-	477	0.939	0.53	1.349	2.103	3.065	0.00408	0.0737	-1.933	conserved Plasmodium protein, unknown function null
PF3D7_0814100	Pf3D7_08_v3	682518	-	1055	0.938	-0.783	2.659	4.348	3.287	0.00224	0.0605	-1.489	conserved Plasmodium protein, unknown function null
PF3D7_0713500	Pf3D7_07_v3	614385	+	2865	0.925	0.534	1.316	4.314	3.1	0.00372	0.0707	-1.935	conserved Plasmodium protein, unknown function null
PF3D7_0804900	Pf3D7_08_v3	279711	-	1476	0.919	-0.323	2.16	5.949	3.48	0.00132	0.0496	-1.111	GTPase-activating protein, putative null
PF3D7_1230500	Pf3D7_12_v3	1253973	-	1509	0.909	-0.278	2.097	4.436	3.879	0.000422	0.033	0	WD-repeat protein, putative null
PF3D7_0524800	Pf3D7_05_v3	1021408	-	2900	0.882	0.028	1.736	3.247	3.087	0.00384	0.0722	-1.912	ubiquitin fusion degradation protein UFD1, putative null
PF3D7_0724000	Pf3D7_07_v3	1006335	+	5811	0.875	0.418	1.332	2.241	2.994	0.00492	0.0783	-2.092	Rab GTPase activator and protein kinase, putative null
PF3D7_0317100	Pf3D7_03_v3	686282	+	3201	0.874	0.596	1.152	2.504	3.274	0.00233	0.0606	-1.463	6-cysteine protein (B9) B9
PF3D7_1002300	Pf3D7_10_v3	117242	+	1293	0.867	0.028	1.706	1.347	2.827	0.00758	0.0929	-2.436	conserved Plasmodium protein, unknown function null
PF3D7_1126100	Pf3D7_11_v3	1018366	-	4130	0.858	0.339	1.377	1.6	2.811	0.0079	0.0957	-2.473	autophagy-related protein 7, putative (ATG7) ATG7
PF3D7_1019300	Pf3D7_10_v3	774929	-	5559	0.842	0.58	1.103	4.369	3.114	0.00358	0.0706	-1.899	zinc finger protein, putative null
PF3D7_1111300	Pf3D7_11_v3	442959	-	870	0.841	0.548	1.135	2.945	3.438	0.00148	0.0516	-1.078	SNARE protein, putative (GS27) GS27
PF3D7_0625600	Pf3D7_06_v3	1039655	+	1896	0.84	-0.298	1.979	5.615	2.878	0.00667	0.0895	-2.558	poly(A) polymerase PAP, putative null
PF3D7_1023000	Pf3D7_10_v3	961066	-	1242	0.838	0.065	1.61	1.337	3.016	0.00465	0.0768	-2.034	conserved Plasmodium membrane protein, unknown function null
PF3D7_0705600	Pf3D7_07_v3	281035	-	3399	0.833	0.363	1.303	3.988	3.125	0.00348	0.0696	-1.853	RNA helicase, putative null
PF3D7_0821500	Pf3D7_08_v3	967901	-	840	0.82	0.569	1.07	4.918	3.706	0.000694	0.0412	-0.467	ribosomal RNA small subunit methyltransferase NEP1, putative (NEP1) NEP1
PF3D7_0612700	Pf3D7_06_v3	525987	-	1044	0.819	-0.189	1.826	1.993	2.847	0.0072	0.0908	-2.403	6-cysteine protein
PF3D7_1414200	Pf3D7_14_v3	564024	-	1224	0.818	0.286	1.349	5.924	4.353	0.000104	0.0143	1.236	conserved Plasmodium protein, unknown function null
PF3D7_0614200	Pf3D7_06_v3	593172	-	2733	0.813	-0.615	2.241	3.914	2.807	0.00798	0.0961	-2.578	cytosolic Fe-S cluster assembly factor NAR1, putative (NAR1) NAR1
PF3D7_1459300	Pf3D7_14_v3	2432177	+	570	0.803	0.428	1.178	1.803	2.789	0.00835	0.0986	-2.526	OPA3-like protein, putative null
PF3D7_0304900	Pf3D7_03_v3	231793	-	513	0.801	0.116	1.486	5.085	3.08	0.00392	0.0722	-2.03	conserved Plasmodium protein, unknown function null
PF3D7_0216400	Pf3D7_02_v3	675431	+	2169	0.789	0.122	1.457	0.53	3.064	0.00409	0.0737	-1.936	vacuolar protein sorting-associated protein 45, putative (VPS45) VPS45
PF3D7_0528000	Pf3D7_05_v3	1156205	-	375	0.784	-1.169	2.738	3.675	2.849	0.00717	0.0908	-2.468	conserved Plasmodium protein, unknown function null
PF3D7_1362300	Pf3D7_13_v3	2493143	+	570	0.782	-0.312	1.876	3.668	3.075	0.00397	0.0725	-1.957	conserved protein, unknown function null
PF3D7_1353500	Pf3D7_13_v3	2144125	+	981	0.778	0.133	1.423	3.03	2.907	0.00617	0.0862	-2.31	RNA polymerase II transcription factor B subunit 4, putative (TFB4) TFB4
PF3D7_0805600	Pf3D7_08_v3	312034	+	927	0.774	0.335	1.213	7.188	3.895	0.000402	0.0322	-0.092	PAP2-like protein, putative null
PF3D7_1450300	Pf3D7_14_v3	2056641	+	2598	0.766	0.095	1.436	5.175	2.789	0.00835	0.0986	-2.736	DNA polymerase delta interacting protein, putative null
PF3D7_1446900	Pf3D7_14_v3	1924425	-	2226	0.763	0.448	1.079	6.864	3.5	0.00124	0.048	-1.121	glutaminyl-peptide cyclotransferase, putative null
PF3D7_1108700	Pf3D7_11_v3	373238	-	1623	0.745	0.222	1.267	6.854	3.584	0.000981	0.0447	-0.899	heat shock protein DnaJ homologue Pfj2 null
PF3D7_1215900	Pf3D7_12_v3	641552	+	1968	0.743	0.298	1.187	4.806	3.068	0.00404	0.0735	-2.049	serpentine receptor, putative (SR10) SR10
PF3D7_1365600	Pf3D7_13_v3	2621261	+	2740	0.733	-0.151	1.617	4.139	3.495	0.00126	0.048	-0.965	DNA topoisomerase VI, b subunit, putative null
PF3D7_1309600	Pf3D7_13_v3	438510	+	867	0.727	0.325	1.129	4.309	2.976	0.00515	0.08	-2.223	ribosomal RNA methyltransferase, putative null
PF3D7_0531000	Pf3D7_05_v3	1267410	+	2130	0.713	-0.601	2.027	4.964	3.276	0.00231	0.0606	-1.555	conserved Plasmodium protein, unknown function null
PF3D7_1210300	Pf3D7_12_v3	465115	+	630	0.713	-0.071	1.498	3.554	2.919	0.00597	0.0851	-2.306	conserved Plasmodium protein, unknown function null
PF3D7_0903100	Pf3D7_09_v3	130140	-	798	0.695	0.07	1.319	4.7	2.858	0.007	0.0904	-2.518	retrieval receptor for endoplasmic reticulum membrane proteins, putative null
PF3D7_1445600	Pf3D7_14_v3	1871778	+	2604	0.679	0.247	1.112	8.272	3.476	0.00133	0.0497	-1.254	RNA-binding protein, putative null
PF3D7_1316900	Pf3D7_13_v3	701047	-	2877	0.669	0.039	1.299	7.752	4.007	0.00029	0.0273	0.19	conserved Plasmodium protein, unknown function null
PF3D7_0419800	Pf3D7_04_v3	874811	-	711	0.644	0.109	1.179	5.924	3.733	0.000643	0.0398	-0.456	60S ribosomal protein L7ae/L30e, putative null
PF3D7_1234500	Pf3D7_12_v3	1439896	-	1155	0.626	0.114	1.138	4.918	3.325	0.00202	0.0587	-1.431	conserved Plasmodium protein, unknown function null
PF3D7_1253100	Pf3D7_12_v3	2171342	+	1008	0.614	0.151	1.077	6.992	3.039	0.00437	0.0758	-2.289	Plasmodium exported protein (PHISTa), unknown function null
PF3D7_0418300	Pf3D7_04_v3	819362	-	2979	0.61	0.114	1.106	10.47	3.186	0.00295	0.0661	-2.029	conserved Plasmodium protein, unknown function null
PF3D7_1142400	Pf3D7_11_v3	1702089	-	1554	0.593	-0.547	1.732	5.97	2.878	0.00664	0.0895	-2.595	coproporphyrinogen-III oxidase (CPO) CPO
PF3D7_0317500	Pf3D7_03_v3	716523	-	5309	0.587	-0.08	1.253	7.115	3.18	0.003	0.0661	-1.955	kinesin-5 (EG5) EG5
PF3D7_1307700	Pf3D7_13_v3	344525	+	3708	0.582	-0.368	1.531	6.383	3.313	0.00209	0.0594	-1.576	conserved Plasmodium protein, unknown function null
PF3D7_1111000	Pf3D7_11_v3	434802	+	1740	0.564	-0.224	1.352	5.391	2.833	0.00746	0.0926	-2.639	tRNA m5C-methyltransferase, putative null
PF3D7_1305400	Pf3D7_13_v3	268785	-	1953	0.561	0.218	0.904	5.309	3.182	0.00298	0.0661	-1.816	AAR2 protein, putative null
PF3D7_0209700	Pf3D7_02_v3	400153	-	1707	0.555	-0.119	1.228	8.789	3.232	0.00261	0.0632	-1.893	RING zinc finger protein, putative null
PF3D7_0625400	Pf3D7_06_v3	1032536	-	1239	0.554	-0.78	1.888	7.778	3.005	0.00477	0.0773	-2.409	conserved Plasmodium protein, unknown function null
PF3D7_1414100	Pf3D7_14_v3	560093	+	2232	0.548	-0.272	1.368	6.992	2.781	0.00851	0.099	-2.891	conserved Plasmodium protein, unknown function null
PF3D7_0629600	Pf3D7_06_v3	1218307	+	945	0.546	0.103	0.988	4.979	3.605	0.000925	0.0427	-0.73	conserved Plasmodium protein, unknown function null
PF3D7_1140800	Pf3D7_11_v3	1633920	+	2412	0.505	-0.045	1.055	6.676	3.212	0.00275	0.0648	-1.843	conserved Plasmodium protein, unknown function null
PF3D7_0703700	Pf3D7_07_v3	146645	-	750	0.495	-0.38	1.37	7.579	2.868	0.00682	0.0898	-2.726	conserved Plasmodium protein, unknown function
PF3D7_1426000	Pf3D7_14_v3	1016133	-	486	0.49	0.116	0.864	8.627	2.863	0.0069	0.09	-2.783	60S ribosomal protein L21 (RPL21) RPL21
PF3D7_0310800	Pf3D7_03_v3	464662	+	330	0.487	-0.214	1.187	6.132	3.36	0.00184	0.0568	-1.434	conserved Plasmodium protein, unknown function null
PF3D7_0528800	Pf3D7_05_v3	1180425	-	1614	0.476	-0.329	1.281	6.073	2.942	0.00564	0.0823	-2.448	nucleolar preribosomal GTPase, putative null
PF3D7_0529000	Pf3D7_05_v3	1186787	-	2160	0.47	-0.311	1.252	7.651	3.631	0.00086	0.0427	-0.825	conserved Plasmodium protein, unknown function null
PF3D7_1137300	Pf3D7_11_v3	1466197	-	2070	0.45	-0.267	1.166	7.35	3.08	0.00392	0.0722	-2.212	conserved Plasmodium membrane protein, unknown function null
PF3D7_0205400	Pf3D7_02_v3	223478	+	1374	0.446	0.105	0.787	6.179	3.149	0.00326	0.068	-1.963	conserved Plasmodium protein, unknown function null
PF3D7_1308300	Pf3D7_13_v3	372260	+	387	0.444	-0.083	0.971	7.958	3.092	0.0038	0.0719	-2.215	40S ribosomal protein S27 (RPS27) RPS27
PF3D7_0621300	Pf3D7_06_v3	873809	+	2382	0.443	-0.422	1.307	7.592	2.96	0.00537	0.0801	-2.512	mRNA binding Pumilio-homology domain protein, putative null
PF3D7_0907700	Pf3D7_09_v3	364069	-	840	0.415	0.186	0.645	7.929	2.97	0.00523	0.0801	-2.506	subunit of proteaseome activator complex, putative null
PF3D7_1404900	Pf3D7_14_v3	170000	+	894	0.405	-0.046	0.855	8.338	3.02	0.00459	0.0768	-2.403	conserved Plasmodium protein, unknown function null
PF3D7_1225200	Pf3D7_12_v3	1024455	-	3564	0.382	-0.352	1.116	6.893	2.824	0.00764	0.0932	-2.789	conserved Plasmodium protein, unknown function null
PF3D7_1458000	Pf3D7_14_v3	2387786	+	1710	0.339	-0.118	0.796	8.196	2.974	0.00519	0.0801	-2.506	cysteine proteinase falcipain 1 (FP1) FP1
PF3D7_0608700	Pf3D7_06_v3	358391	+	1813	-0.362	-0.916	0.193	9.108	-2.789	0.00835	0.0986	-2.97	T-complex protein 1 subunit zeta
PF3D7_0528100	Pf3D7_05_v3	1157840	-	3714	-0.377	-1.096	0.342	9.37	-2.997	0.00488	0.0781	-2.484	AP-1 complex subunit beta, putative null
PF3D7_0509800	Pf3D7_05_v3	410268	+	5041	-0.385	-0.757	-0.013	8.254	-3.141	0.00333	0.068	-2.107	phosphatidylinositol 4-kinase (PI4K) PI4K
PF3D7_1466300	Pf3D7_14_v3	2709418	+	3775	-0.392	-1.138	0.353	9.366	-2.954	0.00546	0.0805	-2.587	26S proteasome regulatory subunit RPN2, putative
PF3D7_0527500	Pf3D7_05_v3	1143618	+	1742	-0.398	-1.848	1.052	9.586	-2.992	0.00494	0.0783	-2.498	Hsc70-interacting protein (HIP) HIP
PF3D7_1030100	Pf3D7_10_v3	1224519	-	4574	-0.406	-1.677	0.865	8.759	-2.997	0.00488	0.0781	-2.471	pre-mRNA-splicing factor ATP-dependent RNA helicase PRP22, putative (PRP22) PRP22
PF3D7_1434300	Pf3D7_14_v3	1372903	+	1695	-0.408	-1.424	0.608	8.746	-3.05	0.00425	0.0755	-2.345	Hsp70/Hsp90 organizing protein (HOP) HOP
PF3D7_1124100	Pf3D7_11_v3	951382	-	4962	-0.411	-0.946	0.123	8.014	-2.963	0.00534	0.0801	-2.532	beige/BEACH domain protein, putative
PF3D7_0717400	Pf3D7_07_v3	751877	+	2256	-0.411	-1.105	0.283	7.621	-2.802	0.00808	0.0967	-2.882	queuine tRNA-ribosyltransferase, putative null
PF3D7_0707900	Pf3D7_07_v3	366929	+	780	-0.414	-1.143	0.315	7.553	-2.784	0.00846	0.099	-2.921	ribosomal protein S8e, putative null
PF3D7_0719900	Pf3D7_07_v3	865927	+	10206	-0.417	-1.081	0.248	7.724	-2.959	0.00539	0.0801	-2.527	conserved Plasmodium membrane protein, unknown function
PF3D7_1447200	Pf3D7_14_v3	1933985	+	1791	-0.429	-0.856	-0.001	7.819	-2.781	0.00852	0.099	-2.944	conserved Plasmodium protein, unknown function null
PF3D7_1350100	Pf3D7_13_v3	2005962	-	1989	-0.43	-1.427	0.567	9.206	-2.962	0.00534	0.0801	-2.565	lysine–tRNA ligase (KRS1) KRS1
PF3D7_0319600	Pf3D7_03_v3	817913	+	783	-0.442	-0.957	0.073	8.336	-3.17	0.00308	0.0672	-2.039	elongation factor 1 (EF-1), putative null
PF3D7_0607000	Pf3D7_06_v3	293864	+	2934	-0.447	-1.635	0.742	10.481	-2.807	0.00797	0.0961	-2.942	translation initiation factor IF-2, putative null
PF3D7_1244800	Pf3D7_12_v3	1873194	-	2094	-0.452	-2.303	1.399	7.567	-3.03	0.00448	0.076	-2.349	cytoplasmic translation machinery associated protein, putative null
PF3D7_1306400	Pf3D7_13_v3	297178	-	1182	-0.466	-1.327	0.396	7.247	-2.904	0.00622	0.0862	-2.62	26S protease regulatory subunit 10B, putative (RPT4) RPT4
PF3D7_1347500	Pf3D7_13_v3	1897983	-	1380	-0.472	-0.748	-0.196	12.054	-3.015	0.00465	0.0768	-2.447	DNA/RNA-binding protein Alba 4 (ALBA4) ALBA4
PF3D7_1302700	Pf3D7_13_v3	145174	+	5025	-0.474	-1.19	0.241	8.882	-3.27	0.00235	0.0609	-1.802	DEAD/DEAH box ATP-dependent RNA helicase, putative null
PF3D7_1250800	Pf3D7_12_v3	2077718	+	5170	-0.475	-0.773	-0.177	6.852	-2.991	0.00495	0.0783	-2.396	DNA repair protein rhp16, putative
PF3D7_1225600	Pf3D7_12_v3	1035261	-	2895	-0.478	-2.453	1.498	8.007	-3.386	0.00171	0.0559	-1.479	conserved Plasmodium protein, unknown function null
PF3D7_1244100	Pf3D7_12_v3	1847677	+	4480	-0.482	-0.753	-0.21	5.912	-2.781	0.00853	0.099	-2.809	N-alpha-acetyltransferase 15, NatA auxiliary subunit, putative null
PF3D7_0518300	Pf3D7_05_v3	759831	-	1168	-0.484	-0.912	-0.056	6.571	-3.226	0.00265	0.0633	-1.804	proteasome subunit beta type-1, putative null
PF3D7_0709600	Pf3D7_07_v3	429857	-	3902	-0.489	-0.848	-0.129	7.337	-3.035	0.00441	0.0759	-2.319	ribonucleases P/MRP protein subunit POP1, putative (POP1) POP1
PF3D7_0716000	Pf3D7_07_v3	703207	+	3378	-0.49	-0.849	-0.13	8.568	-3.008	0.00474	0.0771	-2.441	RNA-binding protein, putative null
PF3D7_0508700	Pf3D7_05_v3	358261	+	4473	-0.499	-1.326	0.327	7.639	-3.287	0.00224	0.0605	-1.715	pre-mRNA-processing ATP-dependent RNA helicase PRP5, putative (PRP5) PRP5
PF3D7_0913200	Pf3D7_09_v3	575679	+	831	-0.503	-1.221	0.215	8.866	-2.871	0.00677	0.0895	-2.774	elongation factor 1-beta (EF-1beta) EF-1beta
PF3D7_1354300	Pf3D7_13_v3	2164239	-	3178	-0.517	-1.135	0.102	9.432	-3.556	0.00106	0.0466	-1.072	large subunit rRNA methyltransferase, putative null
PF3D7_0829100	Pf3D7_08_v3	1252349	+	1448	-0.521	-1.286	0.244	7.06	-3.16	0.00316	0.0675	-2	conserved protein, unknown function null
PF3D7_0420000	Pf3D7_04_v3	894612	-	10113	-0.524	-1.375	0.327	9.311	-3.146	0.00329	0.068	-2.119	zinc finger protein, putative null
PF3D7_1360100	Pf3D7_13_v3	2405249	-	969	-0.524	-0.778	-0.27	5.582	-2.864	0.00688	0.09	-2.577	RNA-binding protein, putative null
PF3D7_0826100	Pf3D7_08_v3	1113369	-	25776	-0.526	-0.989	-0.064	10.275	-2.853	0.00708	0.0905	-2.833	E3 ubiquitin-protein ligase, putative null
PF3D7_0201800	Pf3D7_02_v3	86832	-	1960	-0.527	-0.803	-0.252	9.437	-3.178	0.00302	0.0661	-2.04	knob associated heat shock protein 40 (KAHsp40) KAHsp40
PF3D7_1322100	Pf3D7_13_v3	920971	+	8479	-0.528	-1.188	0.132	9.385	-2.826	0.00759	0.0929	-2.877	variant-silencing SET protein (SETvs) SETvs
PF3D7_0915100	Pf3D7_09_v3	643232	-	812	-0.531	-1.152	0.09	6.543	-2.889	0.00646	0.0887	-2.613	SUMO-conjugating enzyme UBC9
PF3D7_0618200	Pf3D7_06_v3	764667	-	826	-0.533	-1.152	0.086	7.015	-2.871	0.00678	0.0895	-2.694	conserved Plasmodium protein, unknown function null
PF3D7_0511000	Pf3D7_05_v3	467585	-	516	-0.538	-0.738	-0.337	8.12	-3.185	0.00296	0.0661	-1.981	translationally-controlled tumor protein homolog (TCTP) TCTP
PF3D7_1321700	Pf3D7_13_v3	902383	+	2784	-0.538	-0.896	-0.181	9.122	-3.276	0.00231	0.0606	-1.792	splicing factor 1 (SF1) SF1
PF3D7_0415300	Pf3D7_04_v3	681810	+	4159	-0.547	-0.925	-0.169	8.627	-3.02	0.00459	0.0768	-2.412	cdc2-related protein kinase 3 (CRK3) CRK3
PF3D7_1468100	Pf3D7_14_v3	2786308	-	8016	-0.558	-0.954	-0.161	10.206	-3.146	0.00328	0.068	-2.127	conserved Plasmodium protein, unknown function null
PF3D7_0405400	Pf3D7_04_v3	291251	+	9726	-0.562	-1.533	0.41	10.748	-3.333	0.00197	0.0587	-1.659	pre-mRNA-processing-splicing factor 8, putative (PRPF8) PRPF8
PF3D7_0506700	Pf3D7_05_v3	280886	+	2460	-0.562	-1.252	0.128	4.982	-2.815	0.00781	0.0949	-2.656	GTPase-activating protein, putative null
PF3D7_1214600	Pf3D7_12_v3	613561	-	1014	-0.563	-1.043	-0.084	4.766	-3.012	0.0047	0.0771	-2.173	adrenodoxin-type ferredoxin, putative null
PF3D7_0609700	Pf3D7_06_v3	413652	+	6130	-0.563	-1.557	0.43	9.552	-3.111	0.00361	0.0706	-2.204	conserved Plasmodium protein, unknown function null
PF3D7_1344200	Pf3D7_13_v3	1769129	+	2799	-0.564	-1.236	0.108	9.434	-3.286	0.00225	0.0605	-1.77	heat shock protein 110, putative (HSP110) HSP110
PF3D7_1417600	Pf3D7_14_v3	730694	-	13989	-0.568	-1.358	0.222	8.915	-3.382	0.00173	0.0559	-1.516	conserved Plasmodium protein, unknown function null
PF3D7_1124800	Pf3D7_11_v3	976880	-	1057	-0.568	-1.158	0.023	6.67	-3.363	0.00182	0.0568	-1.464	nuclear preribosomal assembly protein, putative null
PF3D7_1235300	Pf3D7_12_v3	1470713	+	4989	-0.568	-1.359	0.222	9.292	-2.966	0.00529	0.0801	-2.553	CCR4-NOT transcription complex subunit 4, putative (NOT4) NOT4
PF3D7_1412700	Pf3D7_14_v3	512363	+	3660	-0.569	-1.258	0.119	5.935	-2.787	0.0084	0.0989	-2.794	AAA family ATPase, putative null
PF3D7_1025000	Pf3D7_10_v3	1045608	-	4153	-0.57	-0.985	-0.156	8.252	-3.366	0.0018	0.0568	-1.528	formin 2, putative null
PF3D7_0522300	Pf3D7_05_v3	902613	-	2232	-0.572	-1.174	0.03	6.7	-3.459	0.00139	0.0509	-1.221	S-adenosylmethionine-dependent methyltransferase, putative null
PF3D7_0804700	Pf3D7_08_v3	271417	-	5997	-0.573	-1.463	0.317	5.755	-2.962	0.00534	0.0801	-2.376	conserved Plasmodium protein, unknown function
PF3D7_1439100	Pf3D7_14_v3	1580750	+	8108	-0.574	-0.972	-0.177	6.512	-2.782	0.0085	0.099	-2.857	DEAD/DEAH box helicase, putative
PF3D7_1011800	Pf3D7_10_v3	455398	+	3420	-0.579	-1.305	0.146	10.624	-2.984	0.00504	0.0792	-2.524	PRE-binding protein (PREBP) PREBP
PF3D7_1102700	Pf3D7_11_v3	128789	+	276	-0.587	-0.982	-0.192	10.475	-2.905	0.0062	0.0862	-2.712	early transcribed membrane protein 11.1 (ETRAMP11.1) ETRAMP11.1
PF3D7_1423200	Pf3D7_14_v3	933059	+	2299	-0.588	-0.881	-0.294	5.853	-2.834	0.00745	0.0926	-2.687	peptidyl-prolyl cis-trans isomerase (CYP52) CYP52
PF3D7_0801700	Pf3D7_08_v3	112299	+	5579	-0.589	-0.932	-0.246	6.129	-2.966	0.00529	0.0801	-2.402	sentrin-specific protease 2, putative
PF3D7_1417700	Pf3D7_14_v3	750330	+	1355	-0.593	-0.956	-0.231	4.828	-2.846	0.00721	0.0908	-2.56	conserved Plasmodium protein, unknown function null
PF3D7_1123100	Pf3D7_11_v3	909366	+	6959	-0.597	-0.908	-0.287	9.103	-4.524	6.21e-05	0.0123	1.615	calcium-dependent protein kinase 7 (CDPK7) CDPK7
PF3D7_0218700	Pf3D7_02_v3	763491	-	1701	-0.606	-1.17	-0.042	7.123	-2.852	0.00711	0.0905	-2.732	pre-mRNA-processing protein 45, putative (PRP45) PRP45
PF3D7_1228900	Pf3D7_12_v3	1180670	-	4814	-0.607	-1.072	-0.142	6.434	-2.916	0.00603	0.0856	-2.543	conserved Plasmodium protein, unknown function
PF3D7_0723900	Pf3D7_07_v3	1000701	-	4046	-0.612	-0.899	-0.325	7.826	-3.238	0.00257	0.0632	-1.844	conserved Plasmodium protein, unknown function null
PF3D7_0823200	Pf3D7_08_v3	1022629	-	1218	-0.619	-0.974	-0.264	9.617	-3.453	0.00142	0.0512	-1.345	RNA-binding protein, putative null
PF3D7_1247400	Pf3D7_12_v3	1955124	-	915	-0.628	-1.393	0.137	6.237	-2.853	0.0071	0.0905	-2.67	FK506-binding protein (FKBP)-type peptidyl-prolyl isomerase (FKBP35) FKBP35
PF3D7_1414500	Pf3D7_14_v3	578369	-	9161	-0.636	-0.92	-0.351	7.984	-3.197	0.00286	0.0652	-1.959	atypical protein kinase, ABC-1 family, putative (ABCk2) ABCk2
PF3D7_0509000	Pf3D7_05_v3	376855	-	1598	-0.641	-1.129	-0.152	5.782	-3.938	0.000355	0.0294	0.097	SNAP protein (soluble N-ethylmaleimide-sensitive factor attachment protein), putative null
PF3D7_0211800	Pf3D7_02_v3	475242	+	1833	-0.643	-1.218	-0.068	9.283	-2.961	0.00537	0.0801	-2.569	asparagine–tRNA ligase (AsnRS) AsnRS
PF3D7_1451100	Pf3D7_14_v3	2090902	+	2499	-0.648	-1.295	-0.001	12.559	-3.105	0.00367	0.0707	-2.224	elongation factor 2 null
PF3D7_1457000	Pf3D7_14_v3	2336649	-	2505	-0.648	-1.396	0.101	8.961	-3.813	0.000511	0.0364	-0.368	signal peptide peptidase (SPP) SPP
PF3D7_0201600	Pf3D7_02_v3	77251	-	1558	-0.649	-1.469	0.172	9.15	-2.971	0.00523	0.0801	-2.527	Plasmodium exported protein (PHISTb), unknown function null
PF3D7_1149500	Pf3D7_11_v3	1991359	-	2660	-0.653	-1.498	0.192	8.007	-3.204	0.00281	0.0648	-1.921	ring-infected erythrocyte surface antigen 2, pseudogene (RESA2) RESA2
PF3D7_1228800	Pf3D7_12_v3	1169557	-	9630	-0.657	-1.727	0.414	6.788	-4.415	8.63e-05	0.0138	1.368	conserved Plasmodium protein, unknown function null
PF3D7_1115200	Pf3D7_11_v3	576773	+	3504	-0.659	-1.554	0.236	8.247	-3.404	0.00163	0.0539	-1.438	SET domain protein, putative (SET7) SET7
PF3D7_0704600	Pf3D7_07_v3	216024	-	13049	-0.663	-1.466	0.14	10.228	-3.766	0.000584	0.0378	-0.518	E3 ubiquitin-protein ligase (UT) UT
PF3D7_0202500	Pf3D7_02_v3	127994	+	321	-0.663	-1.051	-0.275	12.139	-2.862	0.00699	0.0904	-2.815	early transcribed membrane protein 2 (ETRAMP2) ETRAMP2
PF3D7_1470200	Pf3D7_14_v3	2877586	-	1163	-0.675	-1.356	0.006	5.398	-3.515	0.00119	0.048	-0.979	conserved Plasmodium protein, unknown function null
PF3D7_1108600	Pf3D7_11_v3	369675	-	1032	-0.677	-1.052	-0.302	9.227	-2.866	0.00692	0.09	-2.788	endoplasmic reticulum-resident calcium binding protein (ERC) ERC
PF3D7_1012000	Pf3D7_10_v3	463493	+	3514	-0.679	-1.272	-0.085	6.052	-3.496	0.00126	0.048	-1.086	E3 ubiquitin-protein ligase, putative null
PF3D7_1133700	Pf3D7_11_v3	1302173	+	3815	-0.68	-1.11	-0.249	10.033	-3.034	0.00446	0.076	-2.405	conserved Plasmodium protein, unknown function null
PF3D7_0521000	Pf3D7_05_v3	859373	-	1691	-0.687	-1.39	0.017	5.971	-3.225	0.00266	0.0633	-1.757	conserved Plasmodium protein, unknown function null
PF3D7_1451800	Pf3D7_14_v3	2123461	+	3139	-0.69	-1.189	-0.19	4.615	-3.616	0.000896	0.0427	-0.698	sortilin, putative null
PF3D7_0416000	Pf3D7_04_v3	701526	-	2637	-0.691	-1.273	-0.108	6.293	-2.845	0.00724	0.0909	-2.692	RNA-binding protein, putative null
PF3D7_1444800	Pf3D7_14_v3	1844041	-	1577	-0.692	-1.263	-0.122	10.29	-3.622	0.000881	0.0427	-0.895	fructose-bisphosphate aldolase (FBPA) FBPA
PF3D7_1462800	Pf3D7_14_v3	2559098	+	1250	-0.693	-1.932	0.546	13.081	-3.05	0.00427	0.0756	-2.357	glyceraldehyde-3-phosphate dehydrogenase (GAPDH) GAPDH
PF3D7_1208600	Pf3D7_12_v3	402300	+	228	-0.7	-1.229	-0.171	3.757	-2.977	0.00515	0.08	-2.202	mitochondrial import inner membrane translocase subunit TIM10, putative (TIM10) TIM10
PF3D7_1128100	Pf3D7_11_v3	1094909	-	1023	-0.703	-1.004	-0.402	5.252	-3.253	0.00246	0.0626	-1.631	cochaperone prefoldin complex subunit, putative null
PF3D7_1231600	Pf3D7_12_v3	1301098	-	3507	-0.706	-1.747	0.336	6.288	-3.084	0.00388	0.0722	-2.134	pre-mRNA-splicing factor ATP-dependent RNA helicase PRP2, putative (PRP2) PRP2
PF3D7_1346400	Pf3D7_13_v3	1852898	+	17967	-0.706	-0.963	-0.449	7.849	-3.569	0.00102	0.0457	-0.999	conserved Plasmodium protein, unknown function null
PF3D7_1309100	Pf3D7_13_v3	418820	+	1302	-0.722	-1.28	-0.165	8.832	-3.088	0.00387	0.0722	-2.26	60S ribosomal protein L24, putative null
PF3D7_0708500	Pf3D7_07_v3	385583	-	2739	-0.737	-1.37	-0.105	6.652	-3.415	0.00158	0.0535	-1.331	heat shock protein 86 family protein null
PF3D7_0413900	Pf3D7_04_v3	623168	-	3059	-0.742	-1.627	0.143	6.964	-3.656	0.000801	0.0427	-0.731	ubiquitin carboxyl-terminal hydrolase 13, putative
PF3D7_1309400	Pf3D7_13_v3	431892	+	3984	-0.75	-1.414	-0.086	5.757	-3.166	0.00312	0.0672	-1.88	HORMA domain protein, putative null
PF3D7_0823800	Pf3D7_08_v3	1043813	+	1968	-0.753	-1.486	-0.02	5.245	-3.7	0.000705	0.0412	-0.514	DnaJ protein, putative null
PF3D7_1457900	Pf3D7_14_v3	2375579	+	10368	-0.756	-1.417	-0.094	5.65	-3.528	0.00115	0.048	-0.973	conserved Plasmodium protein, unknown function null
PF3D7_1401600	Pf3D7_14_v3	61364	-	1625	-0.76	-1.042	-0.478	8.852	-3.236	0.00261	0.0632	-1.894	Plasmodium exported protein (PHISTb), unknown function null
PF3D7_0935900	Pf3D7_09_v3	1420483	-	2325	-0.762	-1.083	-0.44	13.744	-3.169	0.00313	0.0673	-2.065	ring-exported protein 1 (REX1) REX1
PF3D7_1027300	Pf3D7_10_v3	1140589	-	2014	-0.763	-1.045	-0.481	8.469	-2.857	0.00712	0.0905	-2.792	peroxiredoxin (nPrx) nPrx
PF3D7_1303100	Pf3D7_13_v3	159024	+	892	-0.764	-1.043	-0.485	3.651	-2.879	0.00662	0.0895	-2.425	methyltransferase-like protein, putative null
PF3D7_1223400	Pf3D7_12_v3	941125	+	5621	-0.766	-2.537	1.005	11.206	-3.995	0.000301	0.0277	0.107	phospholipid-transporting ATPase, putative null
PF3D7_1344800	Pf3D7_13_v3	1796274	+	1436	-0.768	-1.123	-0.413	6.26	-4.56	5.58e-05	0.0123	1.805	aspartate carbamoyltransferase (ATCase) ATCase
PF3D7_1373500	Pf3D7_13_v3	2884786	-	7555	-0.781	-1.245	-0.318	4.45	-2.826	0.0076	0.0929	-2.568	erythrocyte membrane protein 1, PfEMP1
PF3D7_0417400	Pf3D7_04_v3	756294	+	20310	-0.792	-1.152	-0.432	8.067	-3.685	0.000737	0.0424	-0.697	conserved Plasmodium protein, unknown function null
PF3D7_1121100	Pf3D7_11_v3	794254	-	5308	-0.793	-1.429	-0.157	8.461	-3.604	0.000927	0.0427	-0.908	conserved Plasmodium protein, unknown function null
PF3D7_1233100	Pf3D7_12_v3	1359169	+	408	-0.794	-1.469	-0.119	4.068	-3.041	0.00435	0.0758	-2.047	conserved protein, unknown function null
PF3D7_1324200	Pf3D7_13_v3	1000100	-	1783	-0.797	-1.141	-0.454	7.145	-3.086	0.00389	0.0722	-2.185	micro-fibrillar-associated protein, putative null
PF3D7_1424500	Pf3D7_14_v3	979464	+	142	-0.825	-1.714	0.063	3.59	-2.929	0.00582	0.0837	-2.269	small nucleolar RNA snoR27 null
PF3D7_1365000	Pf3D7_13_v3	2608698	+	1047	-0.839	-1.102	-0.577	3.815	-2.886	0.00652	0.0891	-2.383	conserved Plasmodium protein, unknown function null
PF3D7_0808600	Pf3D7_08_v3	431165	+	7887	-0.842	-1.341	-0.344	4.353	-2.804	0.00804	0.0966	-2.618	erythrocyte membrane protein 1, PfEMP1
PF3D7_0931400	Pf3D7_09_v3	1263347	+	1484	-0.845	-1.123	-0.567	3.547	-2.862	0.00693	0.09	-2.427	conserved Plasmodium protein, unknown function null
PF3D7_1246600	Pf3D7_12_v3	1936522	+	1173	-0.852	-1.815	0.111	5.347	-3.864	0.00044	0.0332	-0.075	pre-mRNA-splicing factor, putative null
PF3D7_1401400	Pf3D7_14_v3	53411	-	324	-0.853	-1.218	-0.488	12.466	-3.797	0.000542	0.0365	-0.439	early transcribed membrane protein 14.1 (ETRAMP14) ETRAMP14
PF3D7_0404300	Pf3D7_04_v3	234014	-	3000	-0.853	-1.708	0.001	7.533	-2.947	0.00568	0.0823	-2.553	conserved Plasmodium protein, unknown function null
PF3D7_0220500	Pf3D7_02_v3	823825	-	1040	-0.875	-2.077	0.327	6.458	-3.238	0.00257	0.0632	-1.752	Plasmodium exported protein (hyp2), unknown function null
PF3D7_0108500	Pf3D7_01_v3	349170	+	540	-0.875	-2.335	0.586	10.163	-3.051	0.00439	0.0758	-2.374	conserved Plasmodium protein, unknown function null
PF3D7_0936800	Pf3D7_09_v3	1458392	+	1471	-0.876	-1.19	-0.562	10.878	-3.22	0.00277	0.0648	-1.951	Plasmodium exported protein (PHISTc), unknown function null
PF3D7_1301400	Pf3D7_13_v3	82718	+	1301	-0.891	-1.162	-0.619	8.053	-3.118	0.00361	0.0706	-2.123	Plasmodium exported protein (hyp12), unknown function null
PF3D7_1457100	Pf3D7_14_v3	2340784	+	2244	-0.895	-1.549	-0.24	6.629	-3.139	0.00339	0.0685	-2.007	conserved Plasmodium protein, unknown function null
PF3D7_0905300	Pf3D7_09_v3	251353	-	18357	-0.896	-1.244	-0.548	2.709	-2.834	0.00744	0.0926	-2.463	dynein heavy chain, putative
PF3D7_0323000	Pf3D7_03_v3	968675	-	528	-0.901	-1.197	-0.604	4.269	-2.885	0.00653	0.0891	-2.451	translation machinery-associated protein 7, putative (TMA7) TMA7
PF3D7_0416100	Pf3D7_04_v3	706529	+	2481	-0.909	-1.422	-0.396	4.248	-3.345	0.00191	0.0578	-1.356	glutamyl-tRNA(Gln) amidotransferase subunit A, putative null
PF3D7_1102800	Pf3D7_11_v3	131703	-	285	-0.91	-1.825	0.006	13.47	-3.54	0.00115	0.048	-1.132	early transcribed membrane protein 11.2 (ETRAMP11.2) ETRAMP11.2
PF3D7_0411900	Pf3D7_04_v3	528192	-	6294	-0.914	-1.287	-0.541	1.934	-2.905	0.0062	0.0862	-2.285	DNA polymerase alpha catalytic subunit A
PF3D7_0412400	Pf3D7_04_v3	545987	-	7824	-0.919	-1.577	-0.261	3.465	-3.283	0.00227	0.0606	-1.456	erythrocyte membrane protein 1, PfEMP1 (VAR) VAR
PF3D7_0501300	Pf3D7_05_v3	68930	+	1184	-0.925	-1.601	-0.25	12.486	-3.399	0.00171	0.0559	-1.51	skeleton-binding protein 1 (SBP1) SBP1
PF3D7_1240400	Pf3D7_12_v3	1704512	+	7979	-0.936	-1.157	-0.715	4.827	-3.148	0.00327	0.068	-1.853	erythrocyte membrane protein 1, PfEMP1 (VAR) VAR
PF3D7_1232200	Pf3D7_12_v3	1333134	+	1763	-0.941	-1.961	0.079	0.865	-2.777	0.0086	0.0995	-2.533	dihydrolipoyl dehydrogenase, mitochondrial (LPD1) LPD1
PF3D7_0519500	Pf3D7_05_v3	801450	-	7678	-0.942	-1.573	-0.311	7.017	-4.157	0.000186	0.0209	0.644	carbon catabolite repressor protein 4, putative (CCR4) CCR4
PF3D7_0703200	Pf3D7_07_v3	122513	-	4623	-0.955	-1.527	-0.383	4.508	-3.017	0.00463	0.0768	-2.149	conserved Plasmodium protein, unknown function null
PF3D7_0833500	Pf3D7_08_v3	1435794	-	7656	-0.978	-1.408	-0.547	4.34	-3.022	0.00457	0.0768	-2.118	erythrocyte membrane protein 1, PfEMP1 (VAR) VAR
PF3D7_0808700	Pf3D7_08_v3	440408	+	7655	-0.981	-1.345	-0.618	4.547	-3.102	0.00369	0.0707	-1.948	erythrocyte membrane protein 1, PfEMP1
PF3D7_0831700	Pf3D7_08_v3	1365467	-	2040	-0.982	-1.261	-0.702	13.434	-3.69	0.000753	0.0424	-0.736	heat shock protein 70 (HSP70-x) HSP70-x
PF3D7_1028000	Pf3D7_10_v3	1160031	+	3391	-0.991	-1.656	-0.326	6.363	-4.158	0.000186	0.0209	0.671	methyltransferase, putative null
PF3D7_1021900	Pf3D7_10_v3	905473	-	6873	-0.993	-1.349	-0.638	6.736	-3.246	0.00257	0.0632	-1.778	conserved Plasmodium protein (10b antigen), unknown function null
PF3D7_1229600	Pf3D7_12_v3	1214043	-	3673	-1.015	-1.61	-0.421	1.452	-2.855	0.00706	0.0905	-2.377	conserved Plasmodium protein, unknown function null
PF3D7_0512000	Pf3D7_05_v3	527639	+	1028	-1.03	-1.691	-0.369	5.218	-3.609	0.000915	0.0427	-0.737	prefoldin subunit, putative null
PF3D7_1119200	Pf3D7_11_v3	722717	-	573	-1.038	-1.443	-0.632	3.783	-3.361	0.00183	0.0568	-1.277	conserved protein, unknown function null
PF3D7_0733000	Pf3D7_07_v3	1417588	-	8647	-1.043	-1.615	-0.471	4.926	-3.623	0.000879	0.0427	-0.683	erythrocyte membrane protein 1, PfEMP1 (VAR) VAR
PF3D7_0700100	Pf3D7_07_v3	20307	+	7777	-1.044	-1.871	-0.217	5.158	-3.344	0.00193	0.0578	-1.407	erythrocyte membrane protein 1, PfEMP1 (VAR) VAR
PF3D7_0513600	Pf3D7_05_v3	574941	-	3565	-1.045	-1.363	-0.726	5.614	-3.413	0.00161	0.0539	-1.279	deoxyribodipyrimidine photo-lyase, putative null
PF3D7_0501400	Pf3D7_05_v3	74509	+	5334	-1.045	-1.303	-0.787	10.998	-2.901	0.00665	0.0895	-2.75	interspersed repeat antigen (FIRA) FIRA
PF3D7_1318300	Pf3D7_13_v3	753910	+	5523	-1.051	-1.39	-0.712	5.766	-4.078	0.000236	0.025	0.479	conserved Plasmodium protein, unknown function null
PF3D7_0421300	Pf3D7_04_v3	969031	-	7561	-1.056	-1.582	-0.531	4.877	-3.32	0.00205	0.0587	-1.443	erythrocyte membrane protein 1, PfEMP1 (VAR) VAR
PF3D7_1105100	Pf3D7_11_v3	226065	+	354	-1.063	-1.589	-0.536	9.705	-4.6	5.1e-05	0.0123	1.803	histone H2B (H2B) H2B
PF3D7_0617200	Pf3D7_06_v3	717050	+	1868	-1.064	-2.315	0.188	7.853	-3.587	0.00103	0.0457	-0.986	conserved Plasmodium protein, unknown function null
PF3D7_0800300	Pf3D7_08_v3	40948	+	9992	-1.073	-1.392	-0.753	5.027	-3.282	0.00229	0.0606	-1.549	erythrocyte membrane protein 1, PfEMP1 (VAR) VAR
PF3D7_1122900	Pf3D7_11_v3	878969	+	16305	-1.086	-1.508	-0.664	1.411	-3.039	0.00437	0.0758	-1.987	dynein heavy chain, putative null
PF3D7_0400200	Pf3D7_04_v3	38955	+	1200	-1.094	-1.337	-0.852	2.992	-2.789	0.00834	0.0986	-2.559	erythrocyte membrane protein 1 (PfEMP1), exon 2, pseudogene
PF3D7_0712900	Pf3D7_07_v3	590326	-	7408	-1.1	-1.332	-0.869	4.206	-3.367	0.0018	0.0568	-1.291	erythrocyte membrane protein 1, PfEMP1
PF3D7_1041300	Pf3D7_10_v3	1642401	-	7548	-1.101	-1.727	-0.474	4.981	-3.628	0.000868	0.0427	-0.67	erythrocyte membrane protein 1, PfEMP1
PF3D7_1341100	Pf3D7_13_v3	1632602	-	108	-1.102	-1.788	-0.415	3.017	-2.826	0.0076	0.0929	-2.474	U6 spliceosomal RNA null
PF3D7_1239800	Pf3D7_12_v3	1660451	+	17304	-1.106	-1.531	-0.682	3.686	-2.944	0.00562	0.0823	-2.271	conserved Plasmodium protein, unknown function null
PF3D7_0810800	Pf3D7_08_v3	548200	+	2417	-1.107	-1.926	-0.288	7.387	-3.954	0.000349	0.0294	0.068	dihydropteroate synthetase (DHPS) DHPS
PF3D7_1025500	Pf3D7_10_v3	1067652	-	19341	-1.108	-1.901	-0.316	0.45	-2.998	0.00486	0.0781	-2.075	conserved Plasmodium protein, unknown function
PF3D7_1303000	Pf3D7_13_v3	158144	+	635	-1.133	-2.435	0.17	3.355	-3.939	0.000354	0.0294	0.17	conserved Plasmodium protein, unknown function null
PF3D7_0300100	Pf3D7_03_v3	36965	+	7518	-1.134	-1.505	-0.762	4.351	-3.865	0.000439	0.0332	-0.033	erythrocyte membrane protein 1, PfEMP1 (VAR) VAR
PF3D7_0223500	Pf3D7_02_v3	916352	-	7297	-1.139	-1.932	-0.345	5.205	-4.963	1.63e-05	0.00842	2.967	erythrocyte membrane protein 1, PfEMP1 (VAR) VAR
PF3D7_0711700	Pf3D7_07_v3	511950	-	7476	-1.151	-1.908	-0.394	4.402	-4.081	0.000234	0.025	0.535	erythrocyte membrane protein 1, PfEMP1 (VAR) VAR
PF3D7_1140200	Pf3D7_11_v3	1601257	-	1822	-1.16	-1.579	-0.742	3.82	-3.14	0.00335	0.0681	-1.823	conserved Plasmodium protein, unknown function null
PF3D7_0928500	Pf3D7_09_v3	1146239	-	959	-1.164	-2.209	-0.119	2.608	-3.509	0.00121	0.048	-0.908	conserved Plasmodium protein, unknown function null
PF3D7_0412900	Pf3D7_04_v3	576810	-	7859	-1.189	-1.516	-0.862	2.611	-2.911	0.0061	0.0859	-2.281	erythrocyte membrane protein 1, PfEMP1 (VAR) VAR
PF3D7_0532300	Pf3D7_05_v3	1308278	+	1663	-1.199	-1.939	-0.459	10.8	-3.818	0.000546	0.0365	-0.411	Plasmodium exported protein (PHISTb), unknown function null
PF3D7_0712300	Pf3D7_07_v3	542906	-	7615	-1.223	-2.264	-0.181	3.752	-3.079	0.00397	0.0725	-1.967	erythrocyte membrane protein 1, PfEMP1
PF3D7_1240600	Pf3D7_12_v3	1719574	+	7883	-1.224	-1.818	-0.629	3.851	-3.554	0.00107	0.0466	-0.812	erythrocyte membrane protein 1, PfEMP1 (VAR) VAR
PF3D7_0631600	Pf3D7_06_v3	1323294	+	1142	-1.234	-1.641	-0.828	2.559	-3.201	0.00283	0.0649	-1.63	exported protein family 4 (EPF4) EPF4
PF3D7_0632800	Pf3D7_06_v3	1374797	-	7831	-1.24	-1.577	-0.904	4.681	-4.544	5.85e-05	0.0123	1.791	erythrocyte membrane protein 1, PfEMP1 (VAR) VAR
PF3D7_1316600	Pf3D7_13_v3	691014	+	3112	-1.262	-1.567	-0.958	6.456	-4.192	0.000176	0.0209	0.73	choline-phosphate cytidylyltransferase (CCT) CCT
mal_rna_17:rRNA	M76611	5577	-	195	-1.264	-1.671	-0.857	4.223	-2.903	0.00633	0.0872	-2.368	unspecified product (LSUE) LSUE
PF3D7_0802000	Pf3D7_08_v3	146089	+	4194	-1.266	-1.753	-0.778	9.188	-4.509	6.9e-05	0.0123	1.563	glutamate dehydrogenase, putative (GDH3) GDH3
PF3D7_0324900	Pf3D7_03_v3	1030822	-	7433	-1.274	-2.295	-0.254	3.988	-4.507	6.54e-05	0.0123	1.679	erythrocyte membrane protein 1, PfEMP1 (VAR) VAR
PF3D7_0500100	Pf3D7_05_v3	20929	+	7528	-1.287	-1.826	-0.748	3.399	-4.023	0.000277	0.0268	0.383	erythrocyte membrane protein 1, PfEMP1 (VAR) VAR
PF3D7_1100100	Pf3D7_11_v3	24160	+	7439	-1.288	-1.828	-0.748	4.713	-4.31	0.000118	0.0158	1.149	erythrocyte membrane protein 1, PfEMP1 (VAR) VAR
PF3D7_1035800	Pf3D7_10_v3	1420533	+	2139	-1.293	-1.677	-0.909	9.469	-3.201	0.0031	0.0672	-2.001	probable protein, unknown function (M712) M712
PF3D7_0200100	Pf3D7_02_v3	25232	+	5937	-1.299	-2.059	-0.54	3.963	-3.049	0.00433	0.0758	-2.04	erythrocyte membrane protein 1, PfEMP1
PF3D7_0532400	Pf3D7_05_v3	1312471	+	1684	-1.315	-1.774	-0.856	8.118	-4.393	9.77e-05	0.014	1.255	lysine-rich membrane-associated PHISTb protein (LyMP) LyMP
PF3D7_1400100	Pf3D7_14_v3	1393	+	3951	-1.321	-1.729	-0.913	4.966	-3.901	0.000404	0.0322	0.024	erythrocyte membrane protein 1 (PfEMP1), truncated, pseudogene null
PF3D7_0503100	Pf3D7_05_v3	127064	-	1614	-1.336	-1.742	-0.929	2.177	-3.504	0.00123	0.048	-0.92	4-diphosphocytidyl-2-C-methyl-D-erythritol kinase, putative (IspE) IspE
PF3D7_1000100	Pf3D7_10_v3	28490	+	7675	-1.339	-1.639	-1.04	4.505	-4.569	5.41e-05	0.0123	1.861	erythrocyte membrane protein 1, PfEMP1 (VAR) VAR
PF3D7_0712800	Pf3D7_07_v3	581386	-	7538	-1.348	-2.079	-0.616	4.007	-3.677	0.000757	0.0424	-0.507	erythrocyte membrane protein 1, PfEMP1 (VAR) VAR
PF3D7_1019100	Pf3D7_10_v3	766168	-	5787	-1.392	-1.726	-1.058	0.749	-2.939	0.00567	0.0823	-2.197	conserved Plasmodium protein, unknown function null
PF3D7_1240900	Pf3D7_12_v3	1735543	+	7866	-1.406	-2.44	-0.371	4.296	-3.816	0.000512	0.0364	-0.163	erythrocyte membrane protein 1, PfEMP1 (VAR) VAR
PF3D7_0316600	Pf3D7_03_v3	669302	-	1572	-1.407	-1.944	-0.87	10.248	-5.17	9.43e-06	0.00842	3.437	formate-nitrite transporter, putative null
PF3D7_1206300	Pf3D7_12_v3	281020	-	8283	-1.407	-1.752	-1.062	1.456	-3.354	0.00187	0.0573	-1.281	conserved Plasmodium protein, unknown function null
PF3D7_0109700	Pf3D7_01_v3	379149	-	658	-1.423	-2.847	0.001	4.127	-4.269	0.000133	0.0173	1.039	conserved protein, unknown function null
PF3D7_0412700	Pf3D7_04_v3	561667	-	7676	-1.44	-2.188	-0.692	4.841	-4.53	6.09e-05	0.0123	1.754	erythrocyte membrane protein 1, PfEMP1 (VAR) VAR
PF3D7_0404600	Pf3D7_04_v3	247731	+	12417	-1.457	-1.77	-1.145	7.604	-4.502	7.43e-05	0.0123	1.518	conserved Plasmodium membrane protein, unknown function null
PF3D7_0311700	Pf3D7_03_v3	502698	+	3151	-1.459	-2.316	-0.601	0.983	-2.91	0.00612	0.0859	-2.258	plasmepsin VI
PF3D7_0900100	Pf3D7_09_v3	20080	+	7806	-1.462	-2.01	-0.915	4.673	-5.057	1.22e-05	0.00842	3.222	erythrocyte membrane protein 1, PfEMP1 (VAR) VAR
PF3D7_0717600	Pf3D7_07_v3	758720	-	4158	-1.473	-1.889	-1.056	3.059	-3.474	0.00136	0.0502	-1.007	conserved Plasmodium protein, unknown function null
PF3D7_0113000	Pf3D7_01_v3	487892	-	2236	-1.48	-3.08	0.121	11.345	-3.858	0.000527	0.0364	-0.381	glutamic acid-rich protein (GARP) GARP
PF3D7_0907900	Pf3D7_09_v3	367865	-	925	-1.48	-2.225	-0.735	3.656	-3.067	0.00419	0.0748	-2.003	peptide deformylase (PDF) PDF
PF3D7_1255200	Pf3D7_12_v3	2241271	-	7692	-1.49	-2.03	-0.951	4.566	-5.412	4.07e-06	0.00563	4.217	erythrocyte membrane protein 1, PfEMP1 (VAR) VAR
PF3D7_0201900	Pf3D7_02_v3	91318	-	7521	-1.527	-2.211	-0.843	10.614	-3.763	0.000687	0.0412	-0.606	erythrocyte membrane protein 3 (EMP3) EMP3
PF3D7_0712000	Pf3D7_07_v3	527338	-	7794	-1.572	-1.966	-1.178	3.236	-3.029	0.00461	0.0768	-2.056	erythrocyte membrane protein 1, PfEMP1
PF3D7_1200100	Pf3D7_12_v3	16973	+	7525	-1.592	-2.227	-0.957	4.052	-4.609	4.8e-05	0.0123	1.962	erythrocyte membrane protein 1, PfEMP1 (VAR) VAR
PF3D7_0400100	Pf3D7_04_v3	28706	+	8972	-1.593	-1.921	-1.266	4.81	-5.026	1.34e-05	0.00842	3.137	erythrocyte membrane protein 1, PfEMP1 (VAR) VAR
PF3D7_0800100	Pf3D7_08_v3	21361	+	7293	-1.596	-2.257	-0.936	4.508	-4.513	6.58e-05	0.0123	1.687	erythrocyte membrane protein 1, PfEMP1 (VAR) VAR
PF3D7_1427200	Pf3D7_14_v3	1061805	+	975	-1.619	-2.155	-1.082	1.505	-3.289	0.00225	0.0605	-1.43	selenoprotein (Sel4) Sel4
mal_rna_11:rRNA	M76611	1916	-	108	-1.64	-2.203	-1.077	1.87	-3.641	0.000835	0.0427	-0.608	unspecified product (SSUA) SSUA
PF3D7_1421150	Pf3D7_14_v3	875173	-	149	-1.649	-2.239	-1.059	1.022	-3.645	0.000826	0.0427	-0.63	C/D small nucleolar RNA null
PF3D7_1224000	Pf3D7_12_v3	974372	+	1170	-1.67	-3.718	0.378	2.666	-4.378	9.63e-05	0.014	1.295	GTP cyclohydrolase I (GCH1) GCH1
PF3D7_0600600	Pf3D7_06_v3	29618	-	1867	-1.681	-2.462	-0.901	3.049	-4.7	3.63e-05	0.0123	2.15	erythrocyte membrane protein 1 (PfEMP1), exon 2 (VAR) VAR
PF3D7_0115700	Pf3D7_01_v3	607390	-	7504	-1.695	-2.671	-0.718	4.472	-5.551	2.64e-06	0.00548	4.604	erythrocyte membrane protein 1, PfEMP1 (VAR) VAR
PF3D7_0712600	Pf3D7_07_v3	566726	-	7583	-1.748	-2.417	-1.079	3.429	-4.685	3.8e-05	0.0123	2.14	erythrocyte membrane protein 1, PfEMP1 (VAR) VAR
PF3D7_0809100	Pf3D7_08_v3	459312	+	7256	-1.773	-3.635	0.089	3.226	-4.884	2.08e-05	0.0086	2.66	erythrocyte membrane protein 1, PfEMP1 (VAR) VAR
PF3D7_1200200	Pf3D7_12_v3	26321	-	1367	-1.845	-2.273	-1.417	-0.252	-3.141	0.00333	0.068	-1.8	rifin,PIR protein (RIF) RIF
PF3D7_1244300	Pf3D7_12_v3	1857849	+	242	-1.945	-2.961	-0.93	2.568	-3.199	0.00297	0.0661	-1.661	ACEA small nucleolar RNA U3 null
PF3D7_1023600	Pf3D7_10_v3	987358	-	2791	-2.045	-3.03	-1.06	-0.122	-4.98	1.54e-05	0.00842	2.47	conserved Plasmodium protein, unknown function null
PF3D7_0115200	Pf3D7_01_v3	591849	+	1339	-2.053	-3.146	-0.961	-0.691	-2.917	0.00608	0.0859	-2.273	rifin,PIR protein (RIF) RIF
PF3D7_0216000	Pf3D7_02_v3	658636	+	5994	-2.074	-2.621	-1.528	0.535	-3.431	0.00153	0.0529	-1.144	DEAD/DEAH box helicase, putative
PF3D7_1223900	Pf3D7_12_v3	972710	-	684	-2.228	-4.701	0.246	2.658	-4.936	1.86e-05	0.00858	2.759	50S ribosomal protein L24, putative null
PF3D7_0202000	Pf3D7_02_v3	103385	-	2412	-2.232	-3.132	-1.331	14.042	-5.745	2.34e-06	0.00548	4.796	knob-associated histidine-rich protein (KAHRP) KAHRP
PF3D7_0101000	Pf3D7_01_v3	65817	-	1173	-2.246	-2.928	-1.565	-1.073	-3.119	0.00357	0.0706	-1.886	rifin,PIR protein (RIF) RIF
PF3D7_1213100	Pf3D7_12_v3	576417	-	164	-2.305	-2.853	-1.757	2.312	-4.036	0.000279	0.0268	0.335	U1 spliceosomal RNA null

## Sheet: raw_gene_read_counts
IFC63	IFC66	IFD6	IFD8	IFM.049	IFM047	IFM050	IFM054	IFM058	IFM060	IFM061	IFM12	IFM14	IFM21	IFM23	IFM24	IFM26	IFM27	IFM53	IFM56	IFM57	SFC.023	SFC.025	SFC.18	SFC.21	SFC13	SFC14	SFC15.CM	SFC16	SFC17	SFC19	SFC22	SFD1.CM	SFM.1	SFM.10	SFM.3	SFM.5	SFM.6	SFM.7	SFM.8	SFM9	SFU.3	SFU2	SXC2
PF3D7_0100100	88	287	133	136	99	206	5026	46	263	9	117	635	13	65	70	74	60	123	36	14	110	149	1	182	203	131	75	100	192	192	24	498	0	184	36	64	17	55	88	216	0	92	163	44
PF3D7_0100200	9	1	23	23	1	6	259	0	29	0	33	1	0	80	1	5	14	0	0	0	1	1	0	5	3	28	21	1	1	0	4	2	0	6	0	0	0	2	0	3	0	26	4	5
PF3D7_0100300	10	34	31	9	11	33	404	27	56	1	21	64	4	4	13	13	6	22	10	1	5	379	1	1	46	27	9	99	12	60	37	13	0	126	9	16	1	3	33	68	0	115	11	1
PF3D7_0100400	0	1	39	129	0	0	10	4	0	0	3	0	0	6	0	0	6	0	0	0	0	43	0	0	0	1	0	0	1	2	1	3	0	0	0	0	0	3	0	0	0	2	0	0
PF3D7_0100500	0	1	0	0	2	0	0	0	1	0	0	0	0	3	0	0	0	0	0	0	0	0	0	0	2	0	0	0	0	0	0	0	0	3	0	0	0	0	0	0	0	1	0	0
PF3D7_0100600	1	0	7	1	0	0	2	0	1	0	0	0	0	7	0	0	2	0	0	0	0	0	0	1	1	1	0	0	3	0	0	2	0	0	0	0	0	4	0	3	0	2	0	2
PF3D7_0100700	0	0	0	0	0	0	0	0	0	0	0	0	0	0	0	0	0	0	0	0	0	0	0	0	0	0	0	0	0	0	0	1	0	1	1	0	0	0	0	0	0	3	0	0
PF3D7_0100800	1	0	3	839	0	6	0	42	0	0	5	0	0	13	2	0	0	3	0	0	0	0	0	1	3	1	0	0	0	0	0	0	0	0	0	0	0	0	0	0	0	4	0	0
PF3D7_0100900	3	0	29	2	0	0	7	0	26	0	10	0	0	26	7	1	12	0	0	0	0	8	0	19	2	0	11	0	0	0	0	0	0	1	0	0	2	3	2	1	0	9	0	0
PF3D7_0101000	2	4	45	126	0	19	101	35	2	0	35	0	0	43	1	10	8	0	1	0	10	0	0	45	1	0	2	0	0	4	11	0	0	0	0	0	0	0	1	2	0	13	0	1
PF3D7_0101100	3	7	1	65	0	88	489	53	30	2	4	8	7	8	0	1	0	0	4	1	72	0	0	1	0	1	10	14	15	6	8	49	0	7	25	16	12	7	0	26	0	3	20	15
PF3D7_0101200	2	20	1	1	0	7	35	7	2	5	5	1	0	1	0	1	0	0	1	0	10	0	0	0	0	2	19	1	5	17	3	43	0	10	26	22	0	7	0	36	0	7	0	16
PF3D7_0101300	0	2	1	2	0	0	36	0	3	0	1	0	0	28	2	0	28	0	0	0	2	1	1	15	0	3	3	1	1	1	16	6	0	0	1	0	5	4	0	0	0	2	0	11
PF3D7_0101400	0	0	0	0	0	0	3	1	0	0	0	0	0	0	0	0	0	0	0	0	0	0	0	0	2	2	0	0	0	0	0	1	0	0	0	0	0	0	0	0	0	0	0	0
PF3D7_0101500	6	9	6	10	31	20	153	9	3	2	11	17	0	4	0	2	7	1	1	0	2	1	0	5	4	7	4	4	5	10	2	13	0	6	4	1	0	16	2	14	0	6	3	9
PF3D7_0101600	48	16	141	412	2	43	50	64	75	1	110	8	0	257	11	19	95	1	14	3	2	0	0	18	3	1	0	7	0	19	81	28	0	7	4	2	33	30	5	49	0	14	7	38
PF3D7_0101700	0	0	0	0	0	0	28	0	2	0	0	0	0	2	0	0	0	0	1	0	21	0	0	6	1	0	0	0	1	5	0	0	0	1	0	0	0	0	1	0	0	1	1	4
PF3D7_0101800	0	0	11	13	0	1	2	1	7	0	5	0	0	10	0	0	6	0	0	0	3	0	0	0	3	2	0	0	0	0	5	0	0	0	0	0	2	2	1	0	0	0	0	0
PF3D7_0101900	1	0	0	0	0	0	6	0	2	0	1	0	0	1	0	0	0	0	0	0	0	0	0	0	0	0	0	0	0	0	1	0	0	0	0	0	0	0	0	1	0	0	0	0
PF3D7_0102000	0	9	0	1	0	1	3	0	0	0	0	0	0	1	0	0	0	0	0	0	1	4	0	0	0	0	0	0	6	0	0	0	0	4	0	1	0	5	0	7	0	8	0	9
PF3D7_0102100	0	5	0	1	0	5	5	2	0	1	0	1	0	5	1	0	0	1	2	0	5	6	0	1	2	5	2	5	7	2	0	14	0	7	2	2	0	4	0	25	0	3	0	4
PF3D7_0102200	14080	24009	420210	42163	2625	178835	5496	52569	1773	74309	42954	38029	36292	45615	420	208493	300	10081	60984	17958	175461	90230	7217	9129	5084	1823	368272	34260	83246	22484	782	244422	93	72840	430708	340531	598	44093	149132	1382137	50	8936	1464	82097
PF3D7_0102300	5	1	5	0	0	3	11	0	10	0	1	2	0	7	1	6	0	0	3	0	2	2	0	8	158	10	2	2	7	2	3	6	0	1	1	1	0	2	22	16	0	5	3	3
PF3D7_0102400	2	2	3	0	2	7	1	0	1	0	0	0	0	14	0	0	0	0	9	1	0	5	0	1	181	1	1	0	2	1	3	10	0	5	0	3	3	2	1	1	0	8	1	0
PF3D7_0102500	5	16	6	20	0	12	30	4	3	4	1	3	0	126	0	1	20	1	0	0	2	8	0	13	45	8	22	3	18	3	18	8	3	1	13	61	1	7	13	31	0	73	8	12
PF3D7_0102600	659	37	1163	1616	68	272	4386	428	1140	71	1159	175	24	1828	384	80	1641	100	147	90	76	31	10	3279	200	2314	337	65	129	118	870	159	1	261	236	133	889	1846	324	487	0	392	189	590
PF3D7_0102700	21	49	1784	309	19	792	21	682	9	672	181	60	68	128	2	275	10	25	202	29	504	164	6	10	66	16	1191	46	210	100	32	730	1	274	1311	646	25	607	422	2996	0	293	19	530
PF3D7_0102800	3	4	17	7	1	5	57	10	2	3	5	1	0	4	6	14	2	1	7	2	4	12	0	9	70	5	13	9	6	14	9	12	0	13	9	8	2	36	9	39	0	11	15	22
PF3D7_0102900	2893	1397	2581	2588	584	2198	45052	2000	3781	290	3262	1241	234	1535	1257	1702	719	308	1629	726	1354	2198	74	2095	1052	2496	1502	1835	1575	2420	2758	5970	5	2149	2757	1253	577	2095	2326	5108	0	2281	2099	1462
PF3D7_0103000	2	8	7	6	2	8	34	10	1	0	8	1	0	25	0	13	4	0	7	5	5	20	1	9	262	2	8	11	12	16	19	33	0	13	9	8	4	25	15	20	0	25	17	11
PF3D7_0103100	11	17	18	4	1	3	59	3	8	1	0	5	0	15	9	5	30	3	35	3	7	1	0	30	376	13	3	25	33	30	15	29	0	8	4	4	11	10	21	12	1	21	21	14
PF3D7_0103200	544	210	369	781	158	549	5079	346	868	3	569	203	30	542	160	72	388	69	216	104	98	268	15	436	784	727	98	288	608	628	1037	488	1	565	160	88	239	505	424	71	0	434	339	254
PF3D7_0103300	1400	1105	1821	2190	268	1894	15249	1530	1606	233	2139	576	161	988	488	1119	295	174	927	522	1282	880	50	2052	893	1023	1103	1464	1642	1295	935	3048	3	2128	2976	1374	382	1026	1178	4001	0	1399	1831	1053
PF3D7_0103400	362	264	124	611	79	602	1415	130	463	8	282	126	13	679	61	92	479	30	303	33	117	179	4	1517	2765	454	39	363	471	174	528	383	3	352	95	54	75	180	130	50	0	79	580	153
PF3D7_0103500	4	1	8	2	0	32	5	5	8	0	7	0	0	13	1	1	4	0	15	0	0	8	0	5	194	7	1	1	1	3	23	12	0	21	0	2	9	13	6	0	0	11	9	0
PF3D7_0103600	96	33	76	113	39	204	1027	45	98	0	102	34	0	165	46	12	212	17	68	12	52	34	0	143	527	117	12	38	56	40	136	113	3	101	14	13	35	56	53	18	0	38	119	45
PF3D7_0103700	53	53	44	49	21	120	556	40	113	0	58	16	0	69	18	14	37	3	28	9	60	73	1	73	216	49	20	89	90	88	74	121	0	112	62	22	15	49	69	36	0	11	95	64
PF3D7_0103800	25	17	41	35	6	41	148	6	45	0	33	4	0	34	5	2	24	0	94	11	15	38	1	19	2195	14	10	23	13	30	46	97	0	46	9	8	34	37	34	9	0	17	51	16
PF3D7_0103900	38	111	48	66	49	126	284	59	79	1	110	27	0	143	16	17	27	25	114	5	42	52	2	101	265	57	18	129	76	225	103	136	1	128	40	24	36	110	80	6	0	84	191	31
PF3D7_0104000	0	2	2	4	2	2	9	0	1	0	1	0	0	4	0	0	0	0	13	0	3	8	0	3	26	1	0	0	2	4	2	5	0	2	1	2	0	2	2	0	0	2	3	0
PF3D7_0104100	2	1	6	5	1	67	51	12	3	3	0	4	0	19	0	3	1	1	40	1	1	222	0	0	50	3	2	21	6	54	5	33	0	1	32	6	2	5	72	1	0	2	7	38
PF3D7_0104200	29	112	163	114	45	103	827	51	169	18	76	14	1	282	36	58	217	32	36	4	33	60	8	68	872	313	89	780	362	401	382	75	3	122	39	76	106	345	698	484	0	260	75	188
PF3D7_0104300	2472	5564	9971	3446	1565	12103	31071	10677	3983	5665	6698	3697	2375	2728	1019	6602	1783	2748	4406	884	6590	2501	251	1864	1839	3400	16859	5744	6270	5548	2127	9891	6	5702	23444	16065	592	4315	11645	52238	3	5005	3638	6803
PF3D7_0104400	33	65	116	103	15	108	323	68	38	44	58	22	0	101	15	50	66	18	77	23	32	63	1	72	944	79	91	147	88	101	89	125	2	61	87	64	13	114	132	406	0	207	59	174
PF3D7_0104500	338	281	252	599	111	440	7334	235	473	8	368	278	39	283	183	119	203	46	187	109	164	481	11	405	297	464	117	527	449	370	539	613	2	533	146	96	78	291	266	70	0	341	363	186
PF3D7_0104600	16	22	7	24	5	51	145	22	46	3	20	12	2	30	8	2	16	6	26	6	19	46	0	9	91	124	14	43	25	29	63	46	0	124	14	17	6	44	19	14	0	29	29	23
PF3D7_0104700	0	0	2	0	0	0	4	0	2	0	2	1	0	7	0	0	0	1	10	0	0	1	0	0	50	1	0	1	3	4	0	7	0	1	0	0	1	0	4	2	0	4	5	2
PF3D7_0104800	10	18	61	114	3	31	136	31	17	7	43	2	0	101	7	30	8	0	8	3	8	26	0	8	520	26	9	22	17	13	61	27	1	6	15	17	13	47	23	128	0	218	17	92
PF3D7_0104900	204	71	61	32	32	52	2125	97	285	23	230	80	25	88	92	62	54	133	130	32	94	39	2	23	31	263	176	120	202	263	314	309	0	157	204	99	64	315	191	461	1	180	99	103
PF3D7_0105000	145	45	22	22	26	17	1098	64	202	17	190	26	0	43	46	47	33	13	101	23	57	15	2	6	40	86	110	91	113	154	156	136	0	107	145	61	42	148	135	301	0	119	59	54
PF3D7_0105100	1	0	3	3	1	1	32	0	0	0	0	1	0	1	1	1	0	0	1	0	0	0	0	0	108	0	5	1	1	2	4	4	0	0	0	1	1	4	1	4	0	4	1	2
PF3D7_0105200	48	5	79	128	45	14	2064	27	209	0	43	23	0	143	45	0	130	6	37	12	17	3	1	115	375	223	2	13	10	11	309	115	0	4	3	4	30	33	5	3	0	15	66	2
PF3D7_0105300	1	1	6	2	0	1	14	0	1	0	0	7	0	53	1	0	2	0	9	1	2	2	0	2	382	1	1	4	2	0	4	11	1	2	2	21	6	0	0	0	0	7	4	4
PF3D7_0105400.1	0	0	0	0	0	0	0	0	0	0	0	0	0	0	0	0	0	0	0	0	0	0	0	0	0	0	0	0	0	0	0	0	0	0	0	0	0	0	0	0	0	0	0	0
PF3D7_0105400.2	0	0	0	0	0	0	0	0	0	0	0	0	0	0	0	0	0	0	0	0	0	0	0	0	0	0	0	0	0	0	0	0	0	0	0	0	0	0	0	0	0	0	0	0
PF3D7_0105500	0	3	3	0	0	9	10	2	0	0	1	1	0	3	0	2	0	0	1	1	1	0	0	0	70	1	0	10	4	2	5	4	1	3	0	1	1	1	4	3	0	8	1	5
PF3D7_0105600	482	602	192	214	115	577	6270	182	678	11	580	198	20	267	240	188	118	85	284	53	219	563	15	357	397	687	207	1162	505	979	478	793	0	1367	260	114	91	754	1219	295	0	414	581	491
PF3D7_0105700	20	32	36	12	13	51	186	17	23	0	37	15	0	67	14	4	27	7	29	9	7	36	1	5	2314	34	39	26	20	43	46	144	0	131	14	23	19	19	38	29	0	33	66	115
PF3D7_0105800	6	1	42	0	1	1	8	0	0	6	0	0	0	63	1	0	4	0	22	1	1	4	0	2	1240	3	0	5	5	0	13	40	1	2	1	18	13	1	1	1	0	1	6	3
PF3D7_0105900	1	5	8	6	0	1	8	6	0	1	21	1	0	16	1	1	3	2	21	0	4	0	1	0	52	0	9	10	3	3	3	9	1	2	21	14	2	5	4	2	0	11	0	10
PF3D7_0106000	9	17	19	8	3	16	155	6	32	0	17	10	1	84	12	3	31	2	8	3	8	21	0	39	390	56	6	47	23	25	62	29	1	32	15	15	24	49	43	21	0	73	31	34
PF3D7_0106100	437	191	468	386	128	311	7610	269	771	5	460	203	36	449	302	81	304	55	286	131	101	242	13	368	523	731	78	427	216	307	790	466	1	374	120	58	146	411	374	139	0	262	234	116
PF3D7_0106200	9	23	15	0	1	3	173	9	3	3	5	12	0	10	3	54	4	0	10	8	15	11	1	8	47	8	30	73	55	29	5	74	0	4	53	18	4	5	31	434	0	57	6	18
PF3D7_0106300	3419	3902	10778	8997	1462	10269	58915	7948	5463	2290	6112	2942	941	3423	1647	4297	504	911	3915	1402	3858	4630	233	2756	4230	4196	5304	4551	6055	4930	5056	10921	10	5086	12786	7930	969	3499	4125	15005	0	7341	3426	5265
PF3D7_0106400	631	484	771	684	240	859	9436	837	856	93	1176	480	66	554	322	385	308	106	255	127	401	584	17	643	382	842	540	666	771	719	813	1211	1	734	1172	505	185	547	801	1185	0	658	701	802
PF3D7_0106500	15	57	64	6	6	29	244	13	24	8	12	17	0	50	22	134	34	1	24	17	20	27	1	55	464	13	28	154	106	80	23	88	0	21	93	18	19	18	131	453	0	137	36	110
PF3D7_0106600	1	0	8	6	2	7	15	8	1	0	10	0	1	3	1	1	9	1	2	1	2	5	0	1	12	0	15	4	2	5	4	11	0	3	8	13	2	6	3	18	0	4	2	2
PF3D7_0106700	3905	4680	11249	6578	1412	8247	54496	6505	5963	1711	8099	2684	810	4755	2318	7780	2215	1200	3183	1132	5370	4096	273	3743	3017	3705	9641	7854	4962	4995	4752	10446	11	4170	15176	10282	992	2056	4513	29315	0	4488	4313	4784
PF3D7_0106800	22	24	29	79	6	41	372	21	49	0	41	6	1	44	8	10	28	4	32	5	22	21	3	63	418	27	5	34	32	27	47	38	0	31	8	4	5	33	38	14	0	23	40	8
PF3D7_0106900	0	0	16	1	0	0	68	0	3	0	0	0	0	13	0	0	8	0	18	1	1	4	0	2	148	1	0	1	0	1	8	14	0	1	0	1	3	3	2	0	0	0	1	2
PF3D7_0107000	1	2	71	3	2	3	14	0	1	0	1	0	0	24	1	0	4	0	28	5	2	2	0	1	1527	1	0	2	3	1	14	33	1	5	1	7	7	3	3	1	0	1	8	0
PF3D7_0107100	1	0	4	3	0	1	10	0	4	0	2	1	0	4	0	0	4	2	1	1	0	0	0	3	106	2	0	0	0	2	14	5	0	1	1	3	0	2	1	0	0	1	0	4
PF3D7_0107200	2	1	16	13	2	0	82	0	15	0	0	2	0	5	1	0	4	0	4	4	0	1	1	0	246	3	2	0	2	0	12	9	0	2	0	3	1	1	1	0	0	0	1	0
PF3D7_0107300	0	1	2	3	2	0	2	0	0	0	0	0	0	4	1	1	1	0	55	8	0	0	0	0	57	4	0	5	1	0	5	4	0	3	3	2	0	10	10	3	0	0	0	6
PF3D7_0107400	2	34	39	1	5	17	240	10	5	10	12	25	0	5	10	55	8	0	11	7	12	19	2	12	248	15	20	115	92	52	19	86	0	4	42	15	5	23	68	414	0	109	11	41
PF3D7_0107500	8362	17330	11069	6710	2321	14690	243555	10435	9786	3115	11725	10451	1723	8138	4864	8474	6008	3647	6870	2479	9156	10318	677	9274	3863	4998	9304	19844	15905	19379	16024	25528	24	9221	18686	6826	1671	12049	20253	55418	2	5332	5968	10323
PF3D7_0107600	1	4	0	0	2	1	8	0	0	0	0	2	0	2	0	0	2	4	3	0	4	0	0	0	48	1	3	12	14	10	5	6	0	6	0	1	2	4	42	11	0	11	2	39
PF3D7_0107700	1	1	0	0	0	4	2	0	1	0	0	0	0	2	0	0	0	0	43	0	0	0	0	1	25	0	1	3	7	2	4	6	0	1	0	3	0	0	10	7	0	6	1	11
PF3D7_0107800	69	7	104	57	32	23	698	11	133	0	28	10	0	135	55	2	119	7	34	23	8	0	1	49	421	114	0	12	21	37	223	49	0	4	5	5	42	39	28	12	0	19	65	39
PF3D7_0107900	72	24	95	97	29	136	1618	46	109	1	73	38	20	154	57	0	108	12	29	23	33	9	1	236	317	103	2	11	128	67	342	28	0	9	7	13	83	78	28	8	0	141	133	12
PF3D7_0108000	1600	1147	1519	2480	460	1391	31240	849	2330	63	1310	1280	155	786	1063	1048	574	163	681	471	803	1047	59	1497	1587	2177	437	1172	999	1327	1868	2268	5	1116	800	401	344	752	1143	1594	0	1474	711	616
PF3D7_0108100	10	5	3	2	4	8	209	2	21	4	5	7	0	8	17	3	14	1	22	12	2	1	0	8	104	33	4	12	5	9	38	18	0	30	7	1	1	15	10	4	0	3	8	9
PF3D7_0108300	30046	12137	21695	22729	5465	24603	398901	17942	47912	6654	24856	14827	4023	18780	14542	14008	18067	3892	17625	5110	19088	8387	579	40449	12498	40745	30455	14498	12920	14810	34918	41907	43	13661	44588	35694	5530	8759	17203	63797	3	10176	18415	15171
PF3D7_0108400.1	0	0	0	0	0	0	0	0	0	0	0	0	0	0	0	0	0	0	0	0	0	0	0	0	0	0	0	0	0	0	0	0	0	0	0	0	0	0	0	0	0	0	0	0
PF3D7_0108400.2	0	0	0	0	0	0	0	0	0	0	0	0	0	0	0	0	0	0	0	0	0	0	0	0	0	0	0	0	0	0	0	0	0	0	0	0	0	0	0	0	0	0	0	0
PF3D7_0108500	4428	7116	51697	19391	1808	30284	33639	14220	2620	8337	10034	6677	3889	6322	1304	28092	415	1914	3026	1109	13393	18652	490	1750	1655	1201	38740	13006	15711	7064	1799	20358	21	9673	32905	19645	311	3842	12353	103205	5	5411	2182	8283
PF3D7_0108600	38	122	320	97	18	109	418	87	42	126	111	122	61	89	36	240	26	18	106	14	163	147	6	41	315	7	505	104	131	150	30	202	1	123	544	317	7	125	107	2025	0	200	57	142
PF3D7_0108700	2321	969	2842	4398	1052	2094	33737	2047	3702	215	2442	1885	411	2460	1821	424	3019	536	1159	659	941	666	52	3117	2295	3368	1438	1498	1082	1984	3828	2322	6	917	2325	1497	874	1131	1140	713	0	1221	2306	1061
PF3D7_0108800	188	30	182	317	44	122	1698	95	275	4	169	93	16	187	123	5	129	21	94	15	41	33	1	174	281	402	36	105	47	110	356	123	1	86	40	30	96	263	120	4	0	108	187	129
PF3D7_0108900	0	0	0	1	0	0	0	0	0	0	0	0	0	1	0	0	0	0	8	0	0	0	1	0	5	0	1	0	0	0	0	0	0	0	0	2	0	0	0	1	0	0	0	0
PF3D7_0109000	8	2	33	2	0	0	0	1	0	2	5	0	0	136	0	0	0	0	111	16	2	2	4	1	2153	2	12	1	4	0	3	79	1	1	3	92	21	2	0	1	0	1	1	1
PF3D7_0109100	3	0	18	0	0	2	5	1	0	0	0	0	0	14	1	0	0	1	127	21	0	2	0	0	1426	0	3	1	2	1	2	86	0	0	1	13	13	1	1	1	0	2	2	1
PF3D7_0109200	108	65	174	151	39	63	2602	49	194	3	176	63	4	85	64	47	40	25	62	30	57	32	8	172	316	176	15	91	106	333	142	190	0	124	37	13	74	62	54	134	0	44	113	32
PF3D7_0109300	5	1	4	1	1	3	62	4	8	0	10	2	0	25	2	0	1	0	18	1	0	4	1	1	87	23	2	5	7	15	15	15	1	31	0	3	14	25	15	0	0	5	18	9
PF3D7_0109400	103	27	152	252	35	72	569	62	131	0	98	28	3	149	41	7	74	8	56	25	33	12	2	153	1601	105	2	42	41	31	206	157	0	46	6	27	55	35	39	10	0	44	68	19
PF3D7_0109500	273	104	175	566	55	297	2859	163	392	1	316	133	28	189	146	40	106	25	168	50	79	53	6	277	185	892	38	171	193	170	374	226	0	141	146	51	138	220	186	64	0	378	241	160
PF3D7_0109600	20	10	29	46	11	27	196	42	29	4	34	13	6	36	14	30	19	10	6	5	11	9	0	23	74	20	17	43	25	23	42	38	1	39	35	14	12	51	77	79	0	60	57	100
PF3D7_0109700	96	69	435	399	163	156	1033	137	93	74	131	186	54	455	139	459	136	98	24	25	109	53	5	100	79	19	248	79	144	93	88	196	0	34	195	73	6	28	104	370	0	104	81	34
PF3D7_0109800	1406	920	2862	1601	295	1199	17141	1300	1555	492	1710	767	151	1151	711	1409	297	288	1249	412	897	886	84	1439	760	1444	1683	1648	1363	1953	1691	2204	1	1589	2590	1611	611	1905	1352	6271	0	1555	1558	1024
PF3D7_0109900.1	0	0	0	0	0	0	0	0	0	0	0	0	0	0	0	0	0	0	0	0	0	0	0	0	0	0	0	0	0	0	0	0	0	0	0	0	0	0	0	0	0	0	0	0
PF3D7_0109900.2	0	0	0	0	0	0	0	0	0	0	0	0	0	0	0	0	0	0	0	0	0	0	0	0	0	0	0	0	0	0	0	0	0	0	0	0	0	0	0	0	0	0	0	0
PF3D7_0110000	23	17	118	12	11	24	87	9	10	0	12	6	0	31	3	10	12	0	143	31	3	9	1	14	6677	16	4	20	16	15	77	298	1	28	18	8	102	13	24	26	0	38	30	22
PF3D7_0110100	202	353	284	327	63	463	2084	247	198	57	540	117	37	183	41	228	29	43	204	29	155	346	9	243	311	183	229	387	254	411	161	532	2	584	483	306	45	290	319	347	0	267	504	297
PF3D7_0110200	45	73	65	194	18	160	229	124	55	20	196	39	43	51	15	32	22	22	41	12	62	87	4	75	198	76	71	62	122	99	127	138	0	126	171	122	25	89	61	39	0	89	122	51
PF3D7_0110300	13	17	12	7	5	15	29	21	12	4	23	20	6	18	6	5	10	3	8	0	7	10	0	10	40	1	27	26	13	18	14	19	0	8	28	14	2	19	9	10	0	29	14	12
PF3D7_0110400	362	384	320	628	77	998	4085	574	688	58	716	299	19	315	296	114	232	78	176	37	207	330	23	389	679	653	457	776	400	516	524	295	1	1208	454	128	161	671	967	424	0	721	568	832
PF3D7_0110500	510	461	392	491	391	637	6758	446	973	58	775	463	53	818	435	225	503	112	281	75	446	96	9	415	1503	696	571	462	346	542	842	721	1	438	618	295	122	259	564	289	0	337	607	427
PF3D7_0110600	5508	5687	12612	9071	1382	9221	64735	8406	7390	3243	8909	4130	1326	4454	2335	6565	2687	1664	3920	1253	5319	6945	291	5101	4611	4340	9898	7687	7374	6306	5331	10915	9	6906	17016	8709	1459	5920	9052	31598	4	8217	5319	6934
PF3D7_0110700	68	65	340	216	34	190	5787	139	517	23	116	49	5	133	60	159	121	12	43	20	38	120	10	212	2212	153	268	217	168	137	317	221	1	345	147	52	76	186	189	592	0	80	121	222
PF3D7_0110800	3535	1149	5997	4860	768	2437	63960	2405	5176	608	3175	1301	244	1670	1823	1948	972	293	1453	859	1687	1889	112	3954	1991	3210	2114	2117	1688	1494	2650	4566	6	1846	3221	2094	623	1703	1874	8153	0	1611	1735	1270
PF3D7_0110900	316	184	131	201	38	232	1862	178	344	3	392	105	4	150	63	45	85	31	101	35	76	225	7	261	88	127	72	216	216	275	313	325	0	306	69	84	35	349	222	84	0	152	310	83
PF3D7_0111000	16	28	92	5	8	11	110	32	53	4	22	8	0	103	7	3	14	3	142	17	7	22	1	33	2399	33	38	17	30	24	106	108	1	55	12	55	36	37	30	6	0	14	26	30
PF3D7_0111200	0	0	0	0	1	0	0	0	0	0	0	0	0	3	0	0	0	0	0	0	0	0	0	1	17	0	0	0	0	0	8	2	0	1	0	0	0	1	0	0	0	0	0	0
PF3D7_0111300	1	6	17	2	6	11	112	1	3	0	3	1	0	39	0	0	8	0	30	2	3	1	0	8	617	14	0	1	2	9	65	26	0	4	3	1	16	1	1	0	0	0	14	1
PF3D7_0111400	3	1	12	5	7	0	85	0	2	0	0	8	0	37	1	0	2	0	16	0	3	1	1	8	367	4	0	1	0	4	49	20	0	2	1	2	5	2	0	0	0	2	3	0
PF3D7_0111500	5	3	30	39	3	2	126	2	17	1	7	1	0	42	13	0	24	1	5	2	4	0	5	26	435	23	0	5	5	3	38	22	2	7	1	3	7	27	7	0	0	63	32	2
PF3D7_0111600	0	1	2	2	1	3	7	1	9	0	2	1	1	4	3	0	1	0	0	0	2	1	0	7	27	20	0	3	2	2	16	7	0	3	1	0	1	9	6	0	0	6	13	1
PF3D7_0111700	1	0	0	1	0	1	3	0	3	0	0	0	0	0	0	0	1	0	3	0	0	0	0	0	1	1	0	0	0	0	1	0	0	0	0	0	0	2	1	0	0	0	3	0
PF3D7_0111800	248	53	455	430	132	221	2880	100	771	1	218	71	22	630	160	0	424	25	92	67	61	20	3	672	763	464	7	37	182	174	749	130	2	18	15	47	220	166	27	3	0	160	308	16
PF3D7_0111900	8	96	47	67	22	97	664	55	56	16	12	27	0	54	30	6	24	14	19	4	75	78	2	55	466	76	50	114	149	112	117	117	0	152	50	27	5	114	87	270	0	86	41	38
PF3D7_0112000	9	282	124	81	52	290	2405	148	112	26	14	129	8	52	62	10	9	37	24	7	220	324	4	17	233	101	183	385	316	298	200	320	0	493	149	85	18	224	229	779	1	270	33	92
PF3D7_0112100	0	53	20	8	0	158	8	18	0	9	6	0	2	7	1	15	0	4	7	4	39	37	1	1	6	5	51	15	60	26	13	77	0	26	55	49	0	36	35	302	0	46	0	73
PF3D7_0112200	5	23	27	450	4	50	720	162	421	1	40	18	1	284	42	0	60	13	0	0	24	1	0	16	539	53	2	4	17	40	345	44	1	20	4	7	48	247	3	1	0	54	27	14
PF3D7_0112300	0	3	1	4	1	8	24	6	6	2	0	7	1	5	1	2	4	21	0	0	0	2	0	0	36	2	0	1	1	1	2	4	0	2	1	1	4	3	3	13	0	4	2	9
PF3D7_0112400	0	0	0	0	0	1	0	0	0	0	0	0	0	0	0	0	0	0	0	0	0	0	0	1	0	0	0	0	0	0	0	0	0	0	0	1	1	0	0	1	0	0	0	0
PF3D7_0112500	0	1	0	0	0	0	0	0	0	0	2	0	0	0	0	0	0	0	0	0	0	0	0	0	0	0	0	0	0	0	0	0	0	0	0	0	0	0	0	0	0	0	0	1
PF3D7_0112600	2	6	0	0	0	9	1	4	1	2	0	12	0	2	0	0	0	4	0	1	0	0	0	0	3	2	1	0	4	1	0	4	0	0	1	2	1	3	2	10	0	5	0	25
PF3D7_0112700	317	87	715	3433	6721	895	13438	972	1059	71	727	42849	30858	1087	509	1888	36513	57235	539	72	462	226	157	271	181	6822	355	211	687	227	509	6037	19	656	1095	2412	724	272	967	1014	1	1139	2533	1726
PF3D7_0112800	21	128	750	277	12	709	26	681	6	366	401	25	35	66	2	509	0	22	171	19	534	373	26	12	127	14	1737	122	473	197	30	551	0	332	1484	1072	9	520	602	5737	0	478	16	586
PF3D7_0112900	579	16	41	40	52	24	2391	96	261	20	392	99	4	205	211	15	71	10	209	66	50	12	4	303	43	217	40	99	41	155	343	466	0	33	33	27	132	340	61	94	1	39	215	62
PF3D7_0113000	86206	3510	87779	255836	58846	9859	1411996	16894	112788	165	42750	93834	10719	88915	92623	2341	142598	5403	21779	12951	13583	2101	310	96434	16465	39516	1656	8542	7717	6971	92782	78851	34	3010	1018	1504	6518	8328	8209	1479	3	1844	24044	1781
PF3D7_0113100	5	15	256	344	107	120	368	101	26	60	9	19	51	143	30	16	28	7	22	0	2	1	1	33	182	146	615	9	10	20	252	279	0	5	75	117	19	38	5	54	0	88	73	3
PF3D7_0113200	298	31	1271	2098	33	141	3439	236	473	2	411	58	19	965	264	11	2124	14	97	49	110	17	1	988	539	1048	23	52	63	79	1199	128	1	48	40	12	243	367	150	149	0	64	122	103
PF3D7_0113300	1214	2819	16778	4172	272	8419	5290	9377	925	5434	6590	844	861	2070	166	6997	100	465	3701	604	7174	5884	266	697	454	992	12495	2097	4898	2612	1023	10815	2	2623	21601	15802	263	4796	5263	39714	1	4202	605	5896
PF3D7_0113400	18	4	23	36	29	79	162	31	23	25	27	0	0	85	2	16	11	5	20	5	17	2	0	10	100	33	99	8	63	35	151	48	1	12	71	28	18	70	8	54	0	89	57	38
PF3D7_0113600	69	333	5934	5065	81	7792	322	7026	21	3858	3600	197	1035	3358	10	4216	16	396	1715	76	4000	132	75	37	174	30	23899	49	953	531	208	5892	2	429	17591	12268	15	2461	723	7322	1	1797	55	3689
PF3D7_0113700	2509	1611	5886	4931	621	4593	26448	4332	3442	1876	4370	2092	622	1512	1256	2100	677	463	1926	505	1511	1914	121	3179	587	3773	3153	2185	3123	2240	2173	4804	3	2334	6309	3287	621	3331	3633	9059	1	4022	2882	2912
PF3D7_0113800	236	1410	56	206	645	741	316	306	773	22	446	1514	196	338	164	384	50	414	153	16	354	156	8	846	625	877	322	276	1312	357	115	199	1	970	322	152	111	57	507	108	0	503	845	1145
PF3D7_0113900	665	280	1706	2254	208	3299	5473	4725	659	1156	927	372	232	447	442	663	308	168	554	233	1357	436	37	488	144	1798	1730	231	849	770	477	1980	1	659	3607	2288	207	1929	1136	3039	0	2008	112	1626
PF3D7_0114000	17	201	71	36	81	43	201	14	54	4	12	156	20	356	286	102	146	36	5	3	119	3	0	47	6336	38	85	21	125	53	128	273	0	21	80	56	90	31	51	129	0	197	84	592
PF3D7_0114100	7	1	10	34	0	3	8	3	2	0	5	2	0	51	4	1	14	0	0	0	2	0	0	1	1	3	1	0	1	2	8	24	0	0	0	0	3	8	0	2	0	0	1	3
PF3D7_0114200	1	0	0	3	1	0	3	1	1	0	0	0	0	4	0	0	9	0	34	0	0	2	1	6	39	165	0	1	14	0	1	3	0	0	0	0	1	1	40	0	0	4	4	16
PF3D7_0114300	1	2	13	9	0	0	67	4	5	0	2	0	0	16	4	0	5	0	6	1	0	0	0	5	69	100	0	0	4	0	7	932	0	0	1	0	3	2	9	1	0	0	2	3
PF3D7_0114400	2	1	19	17	0	4	72	5	0	0	0	2	0	4	4	1	4	0	4	0	0	0	0	0	10	3	0	0	0	1	3	79	0	2	0	0	0	1	1	0	0	5	0	1
PF3D7_0114500	127	0	786	2202	11	46	1839	162	402	0	88	21	16	735	133	2	314	4	16	7	99	1	1	354	49	208	0	1	2	22	535	65	0	4	2	1	200	175	26	1	0	2	3	0
PF3D7_0114600	28	2	28	156	2	1	572	12	80	0	33	4	0	102	10	0	18	0	3	0	11	0	0	18	6	17	0	0	2	3	28	48	0	1	0	0	35	21	3	0	0	6	2	0
PF3D7_0114700	2	1	3	7	0	1	103	1	8	0	5	0	0	18	1	0	2	0	1	0	5	0	0	0	2	1	1	1	0	0	0	1	0	1	1	0	12	4	1	2	0	2	1	1
PF3D7_0114800	4	0	3	10	0	4	74	7	37	1	10	0	0	19	3	2	1	2	1	1	5	0	0	0	0	16	2	1	0	3	5	2	0	7	0	0	19	3	3	0	0	0	0	3
PF3D7_0114900	7	1	5	6	1	3	18	4	5	0	2	0	0	9	1	1	0	0	0	0	5	0	0	0	0	6	2	0	0	2	8	0	0	5	0	0	3	1	2	2	0	3	0	1
PF3D7_0115000	10	98	16	12	213	48	32	5	23	0	2	64	0	221	9	2	7	23	2	0	33	1	1	16	95	54	7	4	238	111	372	44	0	2	1	17	22	13	14	8	0	77	117	34
PF3D7_0115100	2	0	3	0	4	6	3	0	0	0	0	0	0	10	4	7	0	0	12	0	1	0	0	8	63	0	0	0	2	1	2	12	0	0	0	1	0	1	1	1	0	0	1	2
PF3D7_0115200	25	3	20	141	0	11	127	14	25	0	89	2	0	168	0	17	8	3	4	0	3	3	0	15	0	0	1	0	0	0	4	0	0	5	3	0	6	20	12	5	0	3	0	0
PF3D7_0115300	0	1	0	8	0	3	23	0	6	0	0	7	0	1	0	0	0	0	0	1	2	1	0	5	0	7	0	15	0	2	0	0	0	7	0	0	9	0	0	3	0	0	0	1
PF3D7_0115400	0	0	0	0	1	0	0	0	9	0	0	0	0	6	0	0	2	0	0	0	0	0	0	0	0	0	0	0	0	0	0	0	0	0	0	0	2	0	0	0	0	0	0	0
PF3D7_0115500	0	0	11	1	1	1	20	1	41	2	0	56	0	2	5	1	0	1	1	0	11	9	0	0	13	0	0	1	21	8	0	51	0	17	1	4	2	1	2	57	0	4	1	9
PF3D7_0115600	6	5	48	64	0	14	389	12	31	0	16	7	0	59	0	2	37	3	3	0	2	1	0	21	26	5	1	0	2	9	50	3	0	5	0	3	19	25	2	0	0	4	1	18
PF3D7_0115700	169	581	78	186	227	865	1879	221	83	2	237	766	120	106	67	126	119	240	112	9	319	417	2	80	268	62	43	236	65	220	60	332	1	276	100	57	22	160	333	285	0	89	229	117
PF3D7_0200100	58	501	83	128	125	279	2346	129	74	11	116	170	78	28	36	45	30	139	97	10	76	2	3	35	337	98	462	177	94	149	26	1006	1	40	27	26	34	18	251	287	0	413	66	69
PF3D7_0200200	8	3	92	97	2	4	215	9	19	0	38	0	0	29	10	9	52	0	4	0	1	4	0	8	16	17	1	6	2	1	98	4	0	14	1	2	4	10	8	4	0	2	0	10
PF3D7_0200300	2	106	18	3	0	26	21	36	4	33	1	7	0	0	1	0	0	8	1	0	2	14	2	10	18	15	56	12	23	22	12	15	2	20	1	130	0	38	102	59	0	16	4	68
PF3D7_0200400	0	0	2	0	0	0	1	0	3	0	3	0	0	0	0	2	6	0	1	0	0	0	0	0	0	0	0	0	0	0	0	0	0	0	0	0	1	2	0	0	0	0	16	112
PF3D7_0200500	20	5	59	39	1	3	56	6	23	0	24	6	0	195	7	8	60	0	0	3	0	3	0	17	8	0	3	1	0	0	13	4	0	3	2	1	2	19	7	81	0	11	6	7
PF3D7_0200600	1	5	106	0	0	0	143	0	2	0	4	0	0	37	1	5	47	0	0	0	7	0	0	3	0	5	2	1	7	0	3	0	0	1	1	0	0	1	1	3	0	1	6	0
PF3D7_0200700	0	0	5	9	1	1	9	0	1	0	3	0	0	16	0	0	4	0	0	0	2	0	0	0	0	0	0	0	0	1	0	0	0	0	0	0	0	1	0	1	0	0	0	0
PF3D7_0200800	0	2	0	3	1	3	10	1	0	0	3	1	0	0	1	0	1	0	0	0	4	1	0	6	1	0	0	0	0	6	0	0	0	1	0	0	0	2	0	0	0	0	1	3
PF3D7_0200900	0	0	1	0	0	0	0	0	0	0	0	0	0	1	1	0	2	0	0	0	0	0	0	0	1	0	0	0	0	0	0	0	0	0	0	1	0	0	0	0	0	0	0	0
PF3D7_0201000	0	0	12	2	0	0	2	0	1	0	1	0	0	1	0	0	1	0	0	0	0	1	0	0	0	0	0	0	0	3	0	0	0	0	0	0	0	3	0	0	0	1	0	0
PF3D7_0201100	0	0	0	0	0	0	0	0	0	0	0	0	0	0	0	0	0	0	0	0	0	0	0	0	0	0	0	1	0	0	0	0	0	0	1	0	0	1	1	0	0	4	0	0
PF3D7_0201200	0	0	3	4	0	0	0	0	4	0	0	1	0	4	0	0	2	0	0	0	0	0	0	0	1	1	0	0	1	0	4	0	0	0	0	0	0	0	0	0	0	6	0	0
PF3D7_0201300	3	0	2	4	0	1	5	0	5	0	8	0	0	9	0	16	5	0	3	0	1	0	0	2	1	0	0	0	0	0	2	35	0	0	9	0	0	0	42	0	0	9	1	0
PF3D7_0201400	13	0	53	118	0	4	104	24	50	2	32	0	0	43	1	0	38	1	1	0	6	1	0	110	6	41	0	2	2	1	50	21	0	0	0	0	30	23	7	2	0	52	5	7
PF3D7_0201500	2648	104	3978	15044	311	1891	15620	2352	3941	108	1869	962	166	3911	1756	101	3165	149	427	544	674	90	8	6686	657	3541	480	202	930	404	3626	509	3	139	951	322	881	1011	570	43	0	650	477	583
PF3D7_0201600	11080	1067	12619	25367	3391	3648	168896	4155	17320	113	6867	10277	1052	11416	12944	544	9711	640	3761	2881	2941	946	112	23199	2121	13796	708	2703	1355	2069	16301	6750	9	1208	1278	667	1815	2147	2240	728	1	1783	4530	1149
PF3D7_0201700	982	2595	4745	1462	304	7312	8926	3046	462	1630	3365	1169	312	900	311	4467	48	584	1453	507	1338	3972	236	382	335	1013	4895	9130	4554	4290	375	5529	2	8648	5866	2572	228	5096	7247	17625	1	2180	1013	6391
PF3D7_0201800	9111	2470	7203	16397	2699	8052	153227	6092	13151	562	8161	6499	939	5911	4842	1318	2699	824	5157	2263	2645	1600	153	7112	1316	10957	1305	3613	3499	3844	10543	11839	9	1920	3839	1947	2619	4137	3021	2373	1	5222	4389	2339
PF3D7_0201900	62546	1189	28921	66688	11764	25230	845677	20929	174740	166	58342	49681	12230	70460	76820	168	180329	4478	15058	9955	25711	161	227	95868	10657	122521	272	4044	855	4584	106505	7379	32	1266	1009	1759	11114	8037	8296	55	3	2147	28194	792
PF3D7_0202000	678212	132413	450965	1098990	171252	296917	10606538	156390	951779	1200	354192	470782	76479	503800	438705	6169	228867	43902	255899	84518	117336	28144	4054	364320	71065	428948	4010	158129	31599	103720	337860	456310	277	50646	3972	18264	48430	45500	72913	564	56	11493	173955	23568
PF3D7_0202100	157	881	7122	623	37	4278	843	1524	145	1160	817	469	188	467	67	1516	78	68	940	70	1247	4284	147	190	248	171	4851	700	1718	822	190	2904	8	1724	3371	1684	89	1126	3759	22284	1	476	133	2204
PF3D7_0202200	1513	3347	5727	1930	321	5571	18734	3645	1078	3206	5141	1390	334	1101	361	4518	36	271	2641	491	2877	3872	190	663	357	1519	8187	4110	4918	4420	818	7715	6	5504	10768	5440	224	5759	7273	29746	1	3712	1484	3972
PF3D7_0202300	17	9	27	18	3	24	359	5	36	6	42	5	0	109	4	7	45	4	9	1	3	11	0	26	19	42	35	12	12	13	54	26	0	25	16	3	12	71	61	389	0	41	33	87
PF3D7_0202400	164	143	84	351	875	168	9464	63	181	1	163	213	18	696	45	37	213	56	495	35	38	47	8	129	465	235	7	292	92	396	193	262	9	59	26	19	166	114	121	87	0	226	365	29
PF3D7_0202500	81174	37520	56616	67407	8419	42213	505303	27582	41145	13780	77528	22532	5004	12611	12561	39293	1878	4192	31231	9114	22563	37778	1569	18716	9073	17474	30983	38412	34656	34675	18684	90535	53	31917	43516	44083	3099	27896	33129	124595	9	14448	22512	18512
PF3D7_0202600.1	0	0	0	0	0	0	0	0	0	0	0	0	0	0	0	0	0	0	0	0	0	0	0	0	0	0	0	0	0	0	0	0	0	0	0	0	0	0	0	0	0	0	0	0
PF3D7_0202600.2	0	0	0	0	0	0	0	0	0	0	0	0	0	0	0	0	0	0	0	0	0	0	0	0	0	0	0	0	0	0	0	0	0	0	0	0	0	0	0	0	0	0	0	0
PF3D7_0202700	3	2	20	3	0	1	79	3	10	0	11	1	0	9	3	1	5	0	12	0	0	2	0	8	103	13	1	0	1	3	20	10	1	8	1	1	1	8	0	2	0	7	27	2
PF3D7_0202800	0	0	1	0	0	0	5	0	1	0	1	0	0	0	2	0	0	0	0	0	0	0	0	0	57	0	0	1	1	0	1	3	0	1	0	1	0	0	2	0	0	3	0	1
PF3D7_0202900	1	2	1	0	1	0	32	0	15	0	0	1	0	10	0	0	0	0	7	1	3	0	0	0	76	2	0	2	1	2	2	10	0	0	0	0	0	1	3	1	0	7	1	4
PF3D7_0203000	5	82	8	5	13	24	23	4	2	3	11	24	0	59	0	13	10	17	14	1	15	28	0	5	408	7	5	15	22	74	8	38	2	10	13	17	18	17	50	24	0	13	34	38
PF3D7_0203100	16	168	24	4	29	109	108	12	24	4	18	42	3	69	14	110	35	10	30	7	67	17	0	15	466	37	36	52	68	125	45	84	0	20	97	45	16	41	198	475	1	83	64	192
PF3D7_0203200	343	472	267	156	114	219	3527	383	254	53	501	206	35	231	119	423	111	138	298	103	196	331	8	375	175	315	609	695	502	834	325	684	1	520	768	273	98	742	613	1346	0	341	421	506
PF3D7_0203300	23	28	18	16	5	40	181	14	25	0	32	13	0	21	11	15	4	4	43	6	14	27	0	25	155	64	13	73	23	31	39	40	0	126	17	7	7	51	81	14	0	24	30	22
PF3D7_0203400	5	1	40	4	5	3	6	0	0	0	0	4	0	16	1	0	0	0	16	3	1	1	0	2	589	4	2	3	3	0	51	18	0	4	2	5	9	0	2	1	0	7	5	0
PF3D7_0203500	0	0	0	0	0	0	0	0	0	0	0	0	0	0	0	0	0	0	0	0	0	0	0	0	1	0	0	0	0	0	1	0	0	0	0	0	0	0	0	0	0	2	0	0
PF3D7_0203600	9	6	12	1	3	3	34	12	1	6	7	2	0	12	6	18	7	5	5	2	3	4	1	7	61	7	18	10	6	12	2	21	0	15	15	7	5	12	12	76	0	32	11	24
PF3D7_0203700	1093	1417	4243	2838	961	3245	9512	2183	1095	836	2105	2199	664	1776	951	2982	1528	1055	435	222	1543	1532	44	1811	1566	1549	5966	1697	2874	1605	1491	2574	0	1379	5328	2070	374	1134	1964	8934	3	2201	1727	2168
PF3D7_0203800	10	4	41	7	8	14	54	5	34	2	5	2	0	11	8	1	10	0	1028	108	4	2	1	6	1055	9	2	1	13	7	37	39	1	3	3	6	14	9	7	26	0	32	12	24
PF3D7_0203900	7	5	19	26	3	11	173	5	14	0	5	6	0	24	4	0	11	0	27	2	11	6	1	19	328	15	1	5	15	3	23	40	1	3	1	1	7	9	3	1	0	6	42	1
PF3D7_0204000	6	4	5	2	0	0	52	3	4	0	3	1	0	3	0	0	4	0	20	4	5	3	0	23	176	9	0	3	4	4	7	22	0	5	0	0	3	2	3	0	0	6	23	2
PF3D7_0204100	11	25	25	5	20	42	170	5	17	1	12	27	0	204	8	40	51	13	40	5	7	7	2	15	1102	32	12	93	30	11	65	104	3	10	15	24	24	13	17	203	0	69	37	75
PF3D7_0204200	906	486	951	1205	286	790	15859	602	1649	43	1018	835	97	689	762	296	757	114	390	227	369	387	24	984	685	1503	302	742	713	634	1379	988	3	792	696	186	224	768	780	690	0	483	647	456
PF3D7_0204300	359	620	393	127	56	499	5533	237	433	26	522	245	20	384	235	495	225	50	121	38	236	512	17	464	274	274	365	852	685	842	386	868	1	599	415	106	52	299	796	1031	0	129	365	577
PF3D7_0204400	108	127	114	50	14	145	1861	101	121	8	162	27	7	66	45	97	21	10	95	24	68	110	2	74	33	78	81	231	170	227	127	283	0	188	118	52	19	134	221	325	0	53	67	119
PF3D7_0204500	569	765	792	479	63	1072	10322	501	898	45	838	257	44	387	206	488	137	42	508	96	340	940	36	329	241	582	398	1119	841	860	597	1114	2	1075	640	250	84	548	995	1397	0	261	389	531
PF3D7_0204600	50	51	107	114	38	142	1078	147	205	5	59	12	0	140	48	10	42	14	28	15	27	15	0	106	328	232	34	64	61	87	331	49	0	42	64	36	83	241	149	139	0	158	110	299
PF3D7_0204700	811	581	2487	2660	473	3690	13822	2914	1652	437	1690	1130	155	1431	543	361	656	377	731	172	861	727	40	610	2027	3059	1498	1054	1575	1203	2202	1878	3	1567	2240	1541	504	1998	1648	2892	0	1678	1154	2132
PF3D7_0204800	11	10	23	22	7	20	218	40	93	1	61	0	0	24	6	2	20	5	17	2	4	6	0	15	374	12	15	1	6	19	67	55	1	12	7	11	19	59	2	7	0	49	25	9
PF3D7_0204900	14	6	25	28	5	11	380	6	222	0	10	3	0	43	4	1	24	6	15	8	1	5	0	19	402	34	1	2	13	9	66	36	1	5	1	2	18	10	6	2	0	42	9	4
PF3D7_0205000	2	13	3	1	2	9	4	1	1	0	9	2	0	8	0	1	0	5	5	3	3	3	0	2	191	1	0	1	17	19	11	12	3	3	11	2	6	1	6	1	0	12	1	1
PF3D7_0205100	0	4	23	0	2	0	2	0	0	0	0	1	0	11	1	2	0	0	4	1	0	1	0	3	445	1	1	0	2	2	18	25	1	2	0	4	3	0	2	0	0	5	4	2
PF3D7_0205200	0	0	0	0	0	0	2	1	0	0	0	0	3	3	0	0	1	0	1	1	0	1	0	0	31	0	0	0	2	0	0	2	0	1	0	1	0	1	0	2	0	5	1	4
PF3D7_0205300	2	0	7	4	0	0	8	10	2	0	5	0	0	3	2	0	1	1	12	1	0	1	0	1	125	0	3	0	7	1	7	13	0	2	2	4	5	4	0	6	0	29	2	9
PF3D7_0205400	346	303	793	404	76	522	2917	889	398	301	1025	144	44	259	84	519	34	55	459	83	328	392	22	299	233	461	1355	644	496	764	377	1116	0	759	1526	743	185	1235	842	3547	0	801	559	682
PF3D7_0205500	181	333	377	455	47	669	1910	513	319	188	526	200	29	161	77	136	44	46	189	14	340	250	5	85	137	512	462	256	452	501	280	420	0	562	664	355	61	593	619	1923	1	570	179	443
PF3D7_0205600	52	73	45	72	17	114	324	86	36	9	145	7	0	42	7	43	15	15	41	7	23	149	1	55	258	25	101	115	114	152	72	217	0	204	62	39	17	124	137	311	0	275	110	138
PF3D7_0205700.1	0	0	0	0	0	0	0	0	0	0	0	0	0	0	0	0	0	0	0	0	0	0	0	0	0	0	0	0	0	0	0	0	0	0	0	0	0	0	0	0	0	0	0	0
PF3D7_0205700.2	0	0	0	0	0	0	0	0	0	0	0	0	0	0	0	0	0	0	0	0	0	0	0	0	0	0	0	0	0	0	0	0	0	0	0	0	0	0	0	0	0	0	0	0
PF3D7_0205800	23	16	35	49	12	18	818	22	34	9	53	50	0	22	10	5	35	4	54	9	16	40	1	63	95	41	45	36	35	20	140	95	0	60	56	29	5	47	31	84	0	44	58	56
PF3D7_0205900	2413	1643	2413	3590	788	2976	45394	2009	3775	108	2845	2699	267	2431	1180	1254	1342	369	2199	543	1262	3305	100	3235	3080	2759	930	1899	3377	2335	4709	6084	8	2387	1543	820	612	1149	1451	1924	0	2499	2139	1789
PF3D7_0206000	376	1122	425	412	232	1008	7212	661	744	113	1249	347	73	418	97	1268	344	257	377	161	495	954	51	682	1243	344	1088	1319	1193	1306	368	1793	2	1048	1424	476	127	554	1001	4042	0	1207	743	841
PF3D7_0206100	66	135	102	137	56	321	595	189	140	17	336	59	4	104	18	139	38	42	80	12	113	381	9	88	307	146	298	374	301	268	102	208	0	358	508	114	71	266	319	478	0	327	106	215
PF3D7_0206200	6	35	58	134	18	137	79	173	14	51	105	9	3	217	1	23	9	28	27	4	32	38	2	23	426	38	72	75	90	78	93	52	0	50	140	60	45	126	113	89	0	502	82	362
PF3D7_0206300	535	3811	4602	7780	1887	25498	1806	35379	693	8947	16979	1011	2855	3435	104	4853	655	4207	2878	101	11064	698	214	639	2226	977	30416	959	9400	5525	2843	9650	6	3523	63725	30689	742	7511	7289	20742	2	9221	1757	30753
PF3D7_0206500	1463	2323	3065	1394	292	5182	18593	2819	3341	1246	3230	971	345	1939	555	1886	817	585	2986	397	3756	1738	107	2074	705	3984	6925	6501	2468	2544	2201	4158	6	3951	8767	5636	424	2449	6088	8223	3	679	3399	2759
PF3D7_0206600	40	59	76	26	15	111	368	113	52	46	95	40	14	45	14	59	13	7	49	3	87	69	0	16	21	146	229	177	87	171	37	124	1	196	191	155	22	220	222	456	0	207	42	124
PF3D7_0206700	276	756	1467	811	68	1717	2899	996	332	227	983	289	111	436	142	931	203	129	461	114	801	1265	62	339	361	906	1876	1559	810	1067	365	1208	0	1090	2188	1030	223	791	1374	4627	0	826	398	1338
PF3D7_0206800	7	227	508	1050	24	1576	1581	951	2	81	13	195	1	1139	2	36	10	3	111	1	23	21	8	13	836	6	570	1151	512	357	151	92	11	9	561	66	4	526	636	161	0	462	242	850
PF3D7_0206900.1	0	0	0	0	0	0	0	0	0	0	0	0	0	0	0	0	0	0	0	0	0	0	0	0	0	0	0	0	0	0	0	0	0	0	0	0	0	0	0	0	0	0	0	0
PF3D7_0206900.2	0	0	0	0	0	0	0	0	0	0	0	0	0	0	0	0	0	0	0	0	0	0	0	0	0	0	0	0	0	0	0	0	0	0	0	0	0	0	0	0	0	0	0	0
PF3D7_0207000	5	3	36	9	1	2	28	1	8	0	3	3	2	155	2	0	3	2	0	1	1	2	0	3	1451	9	7	4	3	3	15	20	2	3	3	42	5	1	4	0	0	5	4	2
PF3D7_0207100	24	30	43	33	11	10	488	3	101	0	6	26	9	139	16	0	48	7	45	9	8	9	3	50	1268	33	7	22	10	32	37	50	0	14	7	55	22	10	12	1	0	6	6	4
PF3D7_0207200	0	0	2	0	0	0	0	0	0	0	0	0	0	7	0	0	3	1	2	2	0	0	0	0	53	0	0	0	1	0	2	1	0	0	0	3	0	0	0	0	0	0	0	0
PF3D7_0207300	1	0	0	0	0	0	0	0	0	0	0	0	0	0	0	0	0	0	0	0	0	1	0	3	18	0	0	0	0	0	2	1	0	0	0	1	0	0	0	0	0	0	0	0
PF3D7_0207400	1	3	17	1	1	1	10	0	0	0	0	0	0	44	0	0	0	0	3	0	0	4	2	0	948	2	0	4	4	0	1	14	3	1	0	8	2	0	1	0	0	0	0	0
PF3D7_0207500	0	1	7	2	0	2	58	0	3	0	1	0	0	68	1	1	8	0	0	0	5	4	5	23	1827	4	0	7	7	3	5	0	3	0	4	9	0	0	4	0	0	0	0	1
PF3D7_0207600	3	21	9	17	0	18	187	3	2	9	0	1	0	1700	9	1	2	1	1	0	29	14	25	18	12343	22	3	17	24	3	31	7	54	6	25	162	3	1	5	0	0	18	3	2
PF3D7_0207700	0	7	0	2	0	5	31	2	3	0	0	0	0	236	1	0	1	2	0	0	4	2	6	0	2082	1	1	8	6	5	6	1	4	0	2	41	2	0	6	1	0	4	1	2
PF3D7_0207800	10	52	3	8	4	181	45	12	8	0	14	13	0	66	8	6	2	2	9	1	20	59	1	2	612	7	4	38	40	50	16	78	4	21	15	18	2	10	48	2	0	7	13	37
PF3D7_0207900	1	1	16	0	0	4	2	0	0	0	0	1	0	15	0	0	2	2	1	0	0	1	0	0	212	1	0	4	2	1	2	9	0	1	2	2	0	0	1	0	0	0	0	1
PF3D7_0208000	2	3	17	3	4	13	7	0	0	0	0	1	0	47	0	0	0	1	15	5	2	0	0	1	573	0	0	1	3	6	17	20	2	5	3	11	14	0	2	0	0	1	5	2
PF3D7_0208100.1	0	0	0	0	0	0	0	0	0	0	0	0	0	0	0	0	0	0	0	0	0	0	0	0	0	0	0	0	0	0	0	0	0	0	0	0	0	0	0	0	0	0	0	0
PF3D7_0208100.2	0	0	0	0	0	0	0	0	0	0	0	0	0	0	0	0	0	0	0	0	0	0	0	0	0	0	0	0	0	0	0	0	0	0	0	0	0	0	0	0	0	0	0	0
PF3D7_0208200	908	937	3624	1925	269	1685	8862	1752	853	795	1713	757	225	1047	378	1805	269	302	858	364	1199	1011	52	811	452	645	1704	933	1472	1338	852	2947	2	1356	2878	1850	267	1440	1508	5055	0	1315	910	1032
PF3D7_0208300	173	235	200	168	44	372	1230	262	272	64	276	69	0	154	40	129	31	25	191	22	130	164	10	105	308	426	395	427	303	466	300	325	0	681	472	150	58	482	618	828	0	191	213	532
PF3D7_0208400	872	889	350	436	409	905	10970	380	1014	5	855	912	133	698	399	484	359	206	557	170	512	820	20	530	1255	577	359	928	778	1261	932	1971	1	1035	584	159	119	372	993	833	0	333	639	484
PF3D7_0208500	3	1	13	3	4	5	41	4	2	0	9	0	0	17	3	0	1	2	3	3	2	3	1	4	170	5	3	10	3	11	41	23	0	25	1	1	11	8	2	4	0	26	8	6
PF3D7_0208600	12	10	77	81	19	3	907	8	48	0	28	18	4	45	19	5	86	3	30	2	14	6	0	22	733	29	6	20	18	16	87	55	0	18	1	6	14	9	3	5	0	33	14	12
PF3D7_0208700.1	0	0	0	0	0	0	0	0	0	0	0	0	0	0	0	0	0	0	0	0	0	0	0	0	0	0	0	0	0	0	0	0	0	0	0	0	0	0	0	0	0	0	0	0
PF3D7_0208700.2	0	0	0	0	0	0	0	0	0	0	0	0	0	0	0	0	0	0	0	0	0	0	0	0	0	0	0	0	0	0	0	0	0	0	0	0	0	0	0	0	0	0	0	0
PF3D7_0208800	77	45	64	75	54	147	1556	72	173	2	132	39	0	80	42	10	22	18	100	12	25	75	1	82	317	192	24	157	132	149	183	172	0	223	34	22	86	211	82	71	0	133	101	86
PF3D7_0208900	2	38	5	5	1	73	91	8	2	1	3	7	0	16	4	8	8	1	38	10	12	21	1	15	78	19	6	20	26	26	12	38	0	12	6	2	10	9	17	28	0	70	23	17
PF3D7_0209000	21	49	28	3	7	12	106	14	28	3	19	10	16	41	6	25	13	9	83	26	7	28	4	22	2846	97	26	46	31	43	26	281	1	29	17	19	42	57	31	174	0	116	38	98
PF3D7_0209100	886	813	2565	2784	261	2600	8165	2162	1639	497	1602	653	130	841	634	1169	267	281	685	271	936	1126	73	953	1079	948	1547	1538	1432	1135	943	1621	3	1586	2817	1207	243	1318	1637	4955	0	1196	903	1255
PF3D7_0209200	870	438	414	919	231	1044	8845	742	1264	51	998	427	40	480	337	321	217	121	342	146	415	527	17	444	564	848	304	502	706	897	872	1100	2	794	770	316	179	725	705	561	0	539	561	477
PF3D7_0209300	77	29	54	80	17	85	894	54	108	3	63	28	3	61	37	6	38	7	25	7	24	46	0	84	134	71	9	43	71	75	115	92	1	23	18	12	15	57	58	12	0	31	74	42
PF3D7_0209400	276	106	154	405	45	871	2109	323	446	4	368	249	17	119	251	48	115	37	141	37	194	176	10	352	493	332	82	157	410	267	254	214	1	335	95	44	115	462	340	100	0	224	335	155
PF3D7_0209500	2	10	6	0	1	11	21	6	1	0	3	3	4	7	3	9	4	1	3	0	1	1	0	4	71	4	5	9	10	11	2	8	0	1	2	5	2	11	51	122	0	84	12	37
PF3D7_0209600	138	159	199	110	30	206	2154	148	152	86	156	118	7	73	103	214	108	14	35	28	57	114	10	72	190	145	56	191	110	168	118	200	0	56	159	105	22	460	553	1497	1	344	182	320
PF3D7_0209700	3250	2287	4025	1503	498	2924	27448	1998	3221	1098	3342	2528	201	924	1847	2133	997	834	1551	784	1565	2693	134	3813	1455	9240	4190	5515	4055	3581	3618	4028	4	4218	5364	2047	1062	3470	4758	17879	0	2531	2695	3421
PF3D7_0209800	9437	5143	18280	18019	2372	11620	125173	8688	12911	2406	11858	6630	1319	6345	4528	7886	4343	1457	5154	2578	5081	7800	380	9437	4891	11313	5351	7915	8121	7960	10478	17255	12	6362	13033	6147	2479	6240	6918	27722	2	5948	5300	6298
PF3D7_0209900	22	19	5	2	3	19	104	40	7	11	48	3	0	17	10	8	3	6	6	1	9	12	0	8	16	3	34	87	27	56	26	41	1	46	54	8	2	66	56	172	0	41	28	63
PF3D7_0210000	2003	404	1240	2872	305	1123	25767	844	2540	44	1392	980	64	1382	1344	188	814	144	809	484	372	336	40	1726	724	2799	331	965	565	924	2264	1885	2	686	472	115	598	949	644	763	1	642	750	366
PF3D7_0210100.1	0	0	0	0	0	0	0	0	0	0	0	0	0	0	0	0	0	0	0	0	0	0	0	0	0	0	0	0	0	0	0	0	0	0	0	0	0	0	0	0	0	0	0	0
PF3D7_0210100.2	0	0	0	0	0	0	0	0	0	0	0	0	0	0	0	0	0	0	0	0	0	0	0	0	0	0	0	0	0	0	0	0	0	0	0	0	0	0	0	0	0	0	0	0
PF3D7_0210200	134	144	124	65	89	40	6246	53	340	4	161	84	3	148	67	104	125	22	137	36	77	49	0	186	1893	110	65	68	130	116	252	595	1	80	78	35	26	38	71	132	0	64	75	47
PF3D7_0210300	32	26	24	30	13	4	446	13	53	0	29	15	0	44	17	23	18	1	24	2	8	74	1	50	279	43	15	36	37	47	77	90	0	84	14	5	6	40	19	56	0	43	22	9
PF3D7_0210400	3	1	8	10	0	1	147	2	10	0	2	2	1	10	2	2	18	0	4	0	1	1	1	5	109	4	3	2	1	0	23	9	0	0	0	0	5	2	3	2	0	0	3	0
PF3D7_0210500	11	41	9	7	15	72	310	16	50	0	8	9	0	12	12	6	23	2	16	1	7	29	1	15	100	77	12	42	44	90	64	46	0	60	10	8	9	25	53	2	0	27	30	39
PF3D7_0210600	1	1	14	5	0	2	4	1	1	0	1	3	0	50	0	0	3	1	15	10	2	4	0	8	268	4	2	3	4	1	15	10	4	1	1	19	3	1	2	2	0	1	3	1
PF3D7_0210700	2	0	3	1	0	0	1	0	4	0	8	0	0	10	0	0	1	2	45	2	2	0	0	6	18	5	1	0	4	2	5	9	0	1	0	1	1	7	2	0	0	1	4	0
PF3D7_0210800	116	133	282	95	50	371	819	482	224	207	502	106	16	255	59	101	46	67	252	27	292	132	6	61	103	206	601	207	349	190	151	405	0	492	952	578	69	1137	568	888	0	708	280	570
PF3D7_0210900	2611	1463	8946	2913	570	3453	29760	4224	2941	1924	3740	1381	291	2008	1046	2747	634	391	1924	698	2217	1943	195	2307	1600	1311	4411	2769	2797	2000	2119	4671	7	2713	8689	4456	602	2925	3689	11891	0	1744	2549	2460
PF3D7_0211000	64	58	112	65	28	159	585	137	88	48	198	27	0	67	29	33	5	6	56	3	55	76	2	25	23	136	179	63	81	137	81	180	0	165	217	173	39	392	161	440	0	124	80	167
PF3D7_0211100	8	7	5	4	3	1	181	2	16	0	10	2	0	16	8	0	9	1	14	1	3	7	0	8	34	12	0	7	7	11	25	33	0	8	0	1	3	14	2	1	0	4	7	1
PF3D7_0211200	2	1	3	5	2	4	146	1	15	0	10	3	0	16	1	1	2	1	5	3	3	2	0	6	67	16	0	2	5	3	29	7	0	2	2	1	5	0	0	0	0	6	7	0
PF3D7_0211300	2	1	7	0	0	0	1	0	2	0	0	0	1	2	0	0	0	1	6	0	0	1	1	0	184	3	0	1	1	0	11	15	0	1	0	0	9	1	0	0	0	0	2	0
PF3D7_0211400	0	1	9	0	0	1	0	0	1	0	0	0	0	3	0	0	0	0	11	6	0	0	0	0	283	2	0	0	0	0	10	9	0	2	0	2	8	0	0	0	0	0	0	0
PF3D7_0211500	0	2	5	0	0	1	0	0	0	0	0	5	0	9	0	0	0	0	5	1	0	0	2	0	167	2	2	2	4	1	4	22	0	0	0	0	1	1	0	1	0	1	0	0
PF3D7_0211600	1	0	2	0	1	0	2	0	0	0	0	0	0	10	0	0	0	0	0	0	0	1	0	0	16	0	0	0	1	0	6	1	0	0	0	0	0	0	0	0	0	1	1	0
PF3D7_0211700	47	11	32	67	11	45	604	53	95	1	82	19	6	64	42	1	34	2	11	22	3	44	1	58	299	44	9	35	7	70	88	90	0	127	2	5	29	50	33	6	0	55	42	22
PF3D7_0211800	9824	2642	8672	13123	2068	8080	237094	4465	15458	204	4766	6152	724	2450	6119	2028	2345	552	3626	2011	3145	2890	171	6511	2792	12095	1124	4215	3777	3453	9030	11344	6	3143	2057	1586	1165	1829	2730	3577	1	2939	2651	978
PF3D7_0211900	68	12	48	4	22	4	1491	8	24	6	14	19	0	24	52	44	26	1	25	24	18	6	1	33	540	19	21	61	26	29	81	132	2	21	18	22	23	20	13	60	0	45	28	16
PF3D7_0212000	3	0	6	1	4	3	4	1	0	0	2	0	0	12	0	1	2	0	6	4	0	1	0	1	107	3	2	1	1	4	29	11	0	7	0	2	11	6	6	3	0	5	5	8
PF3D7_0212100	1369	1769	2258	1944	557	3313	29683	2403	2191	448	2851	1069	197	1040	1252	1744	508	672	1218	320	945	1096	104	1352	2022	2850	2849	3121	1868	2633	1989	2953	4	2323	4260	1972	378	1216	2392	6525	1	1347	2369	2146
PF3D7_0212200	169	60	197	276	56	69	1815	82	209	29	134	92	8	118	128	60	117	12	69	27	66	23	2	135	78	116	123	78	99	92	154	170	0	39	87	43	33	84	86	105	0	93	94	29
PF3D7_0212300	2651	1527	6054	4844	504	4114	44047	2588	4646	836	3916	1911	222	1646	2655	1907	1101	219	2070	439	1308	2109	174	2937	1974	6070	3407	3706	2513	2579	3374	3828	4	4736	3484	1775	861	3012	3077	10197	0	2505	2916	2487
PF3D7_0212400	1106	1105	1542	726	264	1981	11208	1681	1995	470	1791	502	132	688	393	1150	588	244	1201	264	1192	610	51	531	737	903	1519	726	1003	1055	1383	1761	3	1159	3051	1577	273	994	1660	4165	1	866	485	952
PF3D7_0212500	2443	2711	2645	1723	840	3836	27595	2905	3587	859	2996	1786	562	1630	837	1740	1964	896	1790	431	2112	837	75	1392	1746	2105	3349	1599	2023	2224	2345	4109	7	2222	5372	2915	482	1929	3550	12268	1	2008	1921	2523
PF3D7_0212600	1	3	12	7	5	10	17	1	6	8	0	2	0	80	1	6	2	1	5	1	7	3	0	6	207	7	6	5	11	4	17	9	1	2	13	38	2	5	15	19	0	35	9	9
PF3D7_0212700	58	29	28	15	5	13	479	11	95	0	95	23	0	26	57	10	28	10	93	7	5	8	1	56	70	66	14	14	32	115	133	75	0	31	3	0	61	120	12	11	0	41	63	21
PF3D7_0212800	6	4	12	8	5	3	110	0	20	0	1	10	0	24	6	0	8	0	21	3	1	10	1	19	244	11	2	0	7	4	45	19	1	5	3	5	9	8	1	0	0	4	25	1
PF3D7_0212900	0	0	18	1	0	2	5	0	0	3	0	0	0	19	2	0	0	0	5	0	1	1	0	0	562	2	0	0	2	0	7	25	2	1	0	14	3	0	1	1	0	4	1	1
PF3D7_0213000	1	1	12	6	0	9	27	1	6	0	7	1	0	20	3	3	2	0	8	4	1	2	1	2	191	6	7	3	0	11	8	19	0	10	0	8	7	5	7	10	0	15	8	6
PF3D7_0213100	594	396	937	1914	274	828	12450	394	1246	55	957	437	51	762	556	379	686	130	328	200	190	511	22	687	1169	1675	423	853	361	572	1237	915	0	932	695	251	246	801	823	1431	0	460	600	604
PF3D7_0213200	12	3	11	10	6	11	92	4	13	2	19	0	0	23	4	1	10	6	10	5	3	3	0	2	56	12	2	13	5	11	20	24	0	17	3	7	15	44	15	25	0	4	17	19
PF3D7_0213300	3	2	12	4	2	10	72	2	9	1	15	4	0	9	5	0	4	0	3	2	1	5	0	11	80	6	2	10	2	6	15	6	0	2	3	1	3	10	10	11	0	1	2	7
PF3D7_0213400	20	5	19	22	4	24	179	10	32	1	15	13	5	21	16	3	12	2	13	7	8	11	0	16	231	19	6	35	18	30	27	37	0	16	7	5	12	40	29	21	0	24	26	60
PF3D7_0213500	65	87	27	88	18	192	514	33	64	0	89	46	0	56	20	56	26	7	55	24	83	154	4	62	127	68	49	85	102	154	63	146	0	138	49	15	13	111	124	126	0	43	110	33
PF3D7_0213600	10	20	21	10	11	34	79	8	5	0	28	7	1	31	5	2	6	7	88	15	3	15	2	8	346	15	19	34	8	58	57	52	1	38	4	12	19	21	11	0	0	43	116	22
PF3D7_0213700	404	74	419	1594	119	464	8357	305	682	2	376	241	14	458	287	6	181	38	155	82	177	74	11	438	331	766	25	146	198	262	705	676	0	212	60	47	156	407	134	7	0	161	363	50
PF3D7_0213800	12	10	17	11	6	19	322	13	28	0	19	15	11	7	30	9	24	8	143	15	7	2	0	17	75	51	9	85	21	51	31	41	0	32	13	4	26	39	38	20	0	21	43	23
PF3D7_0213900	442	557	2639	1574	235	1580	4647	1325	570	591	1131	578	317	845	326	1022	431	286	806	173	1036	531	61	415	668	567	3244	1173	1343	1258	626	1519	1	598	3483	1959	279	843	1058	8281	0	887	533	945
PF3D7_0214000	3238	2798	10167	7615	886	7055	40135	7920	3851	2434	5752	1774	707	2972	1177	4500	1009	483	3297	981	5067	3907	234	2957	3323	3488	6479	3179	4337	4223	4394	8657	9	3959	13547	9710	1074	4362	4416	21190	1	4474	2931	4302
PF3D7_0214100	3004	5215	19878	7508	1075	12442	42837	8393	4165	3881	5546	3095	1219	3350	2147	7823	426	1155	5833	1540	8027	5747	362	2056	2641	7957	11383	10262	6747	7639	3087	12021	14	9971	17592	11437	1110	5133	9546	39510	1	6251	4034	7395
PF3D7_0214200	23	25	91	85	88	126	160	75	63	31	39	36	0	154	8	13	9	15	15	7	20	62	2	47	568	94	24	26	39	73	289	171	2	62	17	47	62	67	49	209	0	84	59	69
PF3D7_0214300	65	135	129	150	558	434	155	197	116	81	105	138	9	976	11	39	5	158	34	15	46	99	11	62	2272	297	146	81	141	341	944	402	2	141	75	172	195	117	246	1113	0	143	390	520
PF3D7_0214400	1295	1589	7521	4460	818	3448	11365	4466	1285	1951	3720	1905	737	2408	703	3865	662	1245	1053	427	2778	2094	146	1523	1344	1229	7660	2550	2919	2241	1354	3955	5	2614	8961	6644	380	1871	3080	7554	0	3486	2081	3131
PF3D7_0214500	10	8	0	3	2	2	14	5	1	0	12	2	0	1	1	1	0	2	8	0	2	2	0	3	5	2	29	4	9	17	9	6	0	41	12	10	2	95	10	5	0	15	14	12
PF3D7_0214600	2	12	13	2	4	3	7	5	2	3	1	2	0	81	0	5	0	1	1	0	8	5	0	0	43	7	7	11	8	3	4	6	1	1	11	36	3	5	21	16	0	28	3	31
PF3D7_0214700	6	5	33	29	10	15	108	30	10	1	35	1	0	67	8	10	2	7	4	2	2	24	3	17	165	11	20	19	13	21	37	41	0	38	6	15	25	64	31	28	0	128	52	103
PF3D7_0214800	1082	886	1847	1297	252	2155	13558	1447	2127	399	1939	845	124	793	534	893	888	288	954	402	693	1223	64	1165	642	1782	1302	1508	1017	1003	1186	2216	4	2505	2246	1102	441	1825	2348	4565	1	2659	987	1074
PF3D7_0214900	13	8	18	8	2	10	45	6	13	3	8	5	0	247	10	9	10	8	6	3	4	5	0	7	294	5	8	5	6	6	23	18	0	6	14	40	9	23	20	31	0	40	15	31
PF3D7_0215000	130	297	338	1021	638	2606	357	1403	155	121	789	179	52	1169	31	271	6	332	198	9	316	90	16	116	5565	421	981	149	1862	1011	1924	572	1	267	1731	806	327	436	361	148	0	786	427	1233
PF3D7_0215100	260	181	245	495	100	394	3560	174	457	7	334	210	22	254	145	80	93	32	148	34	80	236	9	305	595	705	50	141	230	375	513	483	2	408	92	58	148	345	332	72	0	278	251	71
PF3D7_0215200	23	7	33	30	13	44	219	24	13	0	66	2	0	40	5	24	14	1	18	4	8	52	1	46	59	8	22	31	33	51	55	96	0	66	18	16	13	52	41	53	0	47	84	44
PF3D7_0215300	165	350	264	91	40	732	3128	275	191	48	599	146	12	101	236	305	31	52	235	19	67	340	20	119	62	596	792	590	662	940	190	405	1	1376	193	91	54	785	1077	3477	0	718	302	584
PF3D7_0215400	432	579	1934	760	178	1530	5701	943	887	379	935	719	57	589	532	760	466	227	427	141	516	752	47	316	784	2963	1576	234	1182	1124	802	904	1	2044	1307	533	356	1826	2670	4671	1	1575	582	748
PF3D7_0215500	1177	436	1723	893	276	826	12391	953	1202	338	1332	434	76	703	655	1121	532	133	684	331	423	773	32	946	399	1171	1262	166	619	971	933	2056	2	1092	1228	807	277	754	1015	2834	1	753	1123	460
PF3D7_0215600	145	94	189	382	54	125	1741	129	170	25	206	129	1	147	124	80	103	23	88	57	65	90	2	237	228	129	85	17	112	101	151	255	0	107	99	61	35	115	84	157	0	118	171	21
PF3D7_0215700	3503	2813	12587	10539	761	8864	33416	6490	4546	1557	5810	2966	679	2708	1710	4910	1271	1268	3249	1291	2901	3960	225	3432	2956	4383	4994	714	2810	3699	3447	8017	4	3161	7521	7848	1189	3143	3571	11998	1	4649	2849	2174
PF3D7_0215800	4	15	34	2	2	8	49	8	1	2	5	7	0	11	7	28	2	1	18	4	7	6	1	1	374	4	2	0	11	13	3	48	0	3	9	5	4	12	18	83	0	38	3	5
PF3D7_0215900	1	0	0	0	1	0	0	0	2	0	0	0	0	1	0	0	0	0	6	0	0	0	0	0	35	0	0	0	0	0	0	2	0	0	0	0	0	0	1	0	0	2	0	0
PF3D7_0216000	11	1	28	103	8	4	120	7	34	0	6	0	0	12	2	0	160	4	688	66	25	6	0	13	1154	3	1	1	0	3	28	65	0	4	1	3	2	5	1	2	1	3	11	4
PF3D7_0216100	32	56	55	22	8	68	153	32	31	31	47	9	1	20	5	68	16	6	39	24	29	67	2	18	110	20	73	54	72	183	44	85	0	58	100	30	20	122	184	206	0	138	41	131
PF3D7_0216200	445	320	598	634	113	561	3521	513	470	127	712	143	17	309	111	439	106	74	242	197	331	332	23	351	192	287	738	269	597	459	445	761	2	415	1243	518	123	556	709	968	0	520	291	436
PF3D7_0216300	98	331	174	128	53	397	1138	229	190	36	234	58	7	110	38	191	101	47	116	15	197	358	10	102	254	156	360	301	372	416	214	368	2	374	411	119	40	270	413	605	0	178	148	212
PF3D7_0216400	5	2	22	11	3	10	102	2	14	0	8	3	0	33	4	2	16	2	5	2	6	5	0	16	119	12	6	7	9	10	24	25	0	17	11	5	9	15	15	24	0	8	12	10
PF3D7_0216500	38	12	81	54	17	15	828	17	221	0	28	33	1	146	64	2	143	1	12	16	34	3	0	60	188	72	3	9	15	6	80	21	0	0	6	7	14	26	47	15	0	16	7	12
PF3D7_0216600	918	746	2085	1275	186	2114	12844	1328	1063	503	1483	524	129	784	568	715	153	231	768	183	599	782	73	842	1190	1486	2006	1708	1643	1053	935	1810	0	1459	1804	1123	282	1775	1817	4925	0	1565	839	1316
PF3D7_0216700.1	0	0	0	0	0	0	0	0	0	0	0	0	0	0	0	0	0	0	0	0	0	0	0	0	0	0	0	0	0	0	0	0	0	0	0	0	0	0	0	0	0	0	0	0
PF3D7_0216700.2	0	0	0	0	0	0	0	0	0	0	0	0	0	0	0	0	0	0	0	0	0	0	0	0	0	0	0	0	0	0	0	0	0	0	0	0	0	0	0	0	0	0	0	0
PF3D7_0216800	0	1	1	1	0	1	10	1	2	2	0	2	0	15	0	7	0	3	0	0	0	1	0	0	41	2	3	7	3	2	0	5	0	0	3	3	0	7	11	73	0	2	3	17
PF3D7_0216900	0	4	14	4	3	8	54	0	6	0	2	3	0	11	2	0	3	1	18	5	7	0	0	6	77	3	0	4	2	10	8	5	0	1	2	5	4	4	4	13	0	1	14	3
PF3D7_0217000	0	1	17	1	1	1	6	1	4	0	0	0	0	5	0	0	0	0	16	4	0	1	1	4	245	5	0	1	1	0	17	22	0	2	0	2	6	1	2	7	0	5	3	10
PF3D7_0217100	9	9	81	0	3	9	8	3	3	0	2	2	0	34	1	2	6	0	53	7	0	7	1	8	1981	7	3	6	6	5	56	83	2	14	7	7	28	4	13	23	0	8	12	19
PF3D7_0217200	7	53	110	5	6	38	115	24	12	14	45	19	4	23	10	154	11	6	30	13	48	27	4	3	147	13	140	206	75	78	26	175	1	34	117	55	29	34	122	1279	1	33	28	145
PF3D7_0217300	78	109	275	54	30	186	796	249	63	123	270	64	41	78	22	208	9	22	151	29	288	146	5	33	97	87	333	130	219	249	75	336	1	262	555	282	33	392	253	1470	0	483	67	168
PF3D7_0217400	59	65	72	31	19	75	1169	56	98	5	76	64	0	51	13	16	21	4	41	4	48	39	1	110	336	106	29	47	77	61	156	168	0	47	66	34	18	38	55	47	0	41	76	14
PF3D7_0217500	2	5	25	2	0	4	18	0	0	2	0	0	0	187	1	1	0	2	19	2	2	4	2	6	516	10	11	4	4	0	5	19	4	2	4	76	5	3	11	3	0	28	4	5
PF3D7_0217600	220	111	243	324	95	333	2772	342	511	20	371	131	17	379	184	7	268	43	139	24	94	45	2	315	552	579	122	172	250	188	564	228	1	141	283	103	94	303	155	26	0	242	381	244
PF3D7_0217700	477	124	606	732	179	467	6294	715	376	83	737	168	8	523	330	164	295	81	169	171	128	191	10	715	316	728	384	614	284	452	825	995	2	660	316	312	334	736	312	449	0	530	633	672
PF3D7_0217800	3328	1600	2587	7216	741	3662	67630	2777	4031	470	3607	2319	314	1600	1765	949	1097	396	1326	445	1179	1273	74	2321	1688	9523	1530	2229	2771	2185	5172	5182	5	3164	3043	1966	870	2586	2329	3199	0	1873	2297	1971
PF3D7_0217900	71	98	94	65	27	87	1585	75	103	22	194	84	4	70	48	108	32	16	29	19	32	78	2	67	738	70	52	99	78	129	67	212	1	100	119	58	45	129	81	203	0	239	34	242
PF3D7_0218000	5	1	15	4	4	3	25	0	9	0	2	0	0	34	2	0	6	0	13	3	1	1	2	3	447	0	0	1	3	2	24	14	1	1	1	4	7	1	0	0	0	9	2	9
PF3D7_0218100	0	0	0	0	0	0	3	0	0	0	0	0	0	7	0	0	0	0	17	0	1	0	0	0	9	1	0	0	0	0	1	0	0	0	0	2	3	2	0	0	0	0	2	0
PF3D7_0218200	56	14	51	45	62	10	895	21	127	1	82	18	1	146	62	1	48	8	44	23	17	1	0	57	395	112	9	27	12	44	324	84	1	29	2	12	40	53	27	26	0	39	94	8
PF3D7_0218300	98	99	261	135	31	216	872	191	121	59	126	80	6	102	74	158	78	14	53	13	37	125	1	94	268	95	60	100	149	298	149	124	1	132	200	53	67	92	337	367	1	63	107	316
PF3D7_0218400	1541	906	5194	3374	408	2464	16723	2278	1969	930	1776	914	203	1230	1106	2169	665	263	1265	370	1152	1229	100	1097	698	1667	1935	1389	1374	1600	1397	2981	0	1381	3325	2058	515	1057	1363	7194	0	1349	867	1192
PF3D7_0218500	578	282	877	955	147	1019	5485	821	663	417	462	334	99	264	255	329	219	65	407	71	404	274	14	382	360	790	627	371	476	600	568	767	0	791	816	466	219	641	729	1841	0	401	267	412
PF3D7_0218600	1814	673	888	1636	650	994	22992	750	3091	39	1559	1002	140	1881	1012	187	3578	236	811	183	477	367	20	1121	867	3676	128	1023	551	898	2362	1847	0	799	243	170	258	808	1297	567	1	341	797	549
PF3D7_0218700	607	723	3491	1743	400	1023	7078	967	550	594	832	1052	409	1166	557	1563	550	401	373	220	1015	648	44	824	667	364	1693	635	1123	694	563	2230	0	370	1919	1343	171	331	590	4037	1	756	658	620
PF3D7_0218800	196	63	47	38	43	94	1622	155	235	26	316	68	42	69	56	56	110	32	120	19	37	103	3	80	144	193	239	300	193	227	287	231	0	247	230	102	67	331	234	410	0	158	87	206
PF3D7_0218900	0	3	1	6	0	7	58	5	4	2	13	4	4	2	0	1	2	1	5	1	5	4	0	5	7	0	25	8	7	12	5	10	0	8	18	7	3	6	14	49	0	27	2	12
PF3D7_0219000	1	2	0	0	0	2	5	2	2	0	2	0	0	0	0	2	0	0	3	0	0	3	0	0	4	0	0	3	2	1	0	1	0	3	2	1	0	0	0	6	0	0	0	2
PF3D7_0219100	14	27	54	41	31	96	224	66	27	9	55	16	0	56	14	9	20	13	12	10	13	40	0	16	201	39	52	65	36	62	93	57	0	125	28	29	62	128	62	135	0	77	63	206
PF3D7_0219200	2776	1206	3273	11022	827	3476	41572	2408	3564	733	3780	1946	486	2222	1335	1402	773	308	980	553	1776	849	46	1655	1706	1114	1899	1321	2558	2014	4521	6036	3	1441	3938	3411	603	1986	1585	4493	1	2860	1571	1724
PF3D7_0219300	148	19	26	41	15	36	642	54	81	10	117	12	0	58	54	14	36	8	29	18	15	20	1	57	38	69	26	44	38	68	164	62	1	61	32	29	31	104	40	45	0	119	75	52
PF3D7_0219400.1	0	0	0	0	0	0	0	0	0	0	0	0	0	0	0	0	0	0	0	0	0	0	0	0	0	0	0	0	0	0	0	0	0	0	0	0	0	0	0	0	0	0	0	0
PF3D7_0219400.2	0	0	0	0	0	0	0	0	0	0	0	0	0	0	0	0	0	0	0	0	0	0	0	0	0	0	0	0	0	0	0	0	0	0	0	0	0	0	0	0	0	0	0	0
PF3D7_0219500	4	4	22	4	4	0	481	1	8	0	1	5	0	42	0	4	20	0	6	1	1	0	0	11	415	4	0	4	1	0	42	27	0	2	2	2	12	0	3	1	0	16	1	2
PF3D7_0219600	5	8	54	17	3	33	59	20	13	5	3	1	0	48	2	11	8	1	32	4	5	14	1	9	991	8	16	29	25	4	47	32	0	1	15	11	10	36	60	214	0	34	5	96
PF3D7_0219700	163	622	4784	1220	26	3210	38	2883	13	2043	1517	168	219	516	6	2160	4	61	1291	129	1868	1743	73	39	126	57	5616	538	2052	781	28	3016	0	1267	7759	3745	22	3449	3236	22851	0	1416	55	3680
PF3D7_0219800	117	152	242	131	24	324	695	199	93	112	234	41	0	146	59	95	21	18	61	23	60	243	7	70	190	196	518	409	234	188	75	355	0	481	206	117	24	349	531	1085	0	429	258	336
PF3D7_0219900	371	308	355	46	57	346	3604	352	285	155	602	102	29	129	89	372	28	48	388	63	239	417	23	140	35	492	659	1193	573	747	162	861	1	1288	673	333	57	1260	1290	2321	1	783	538	518
PF3D7_0220000	3953	20547	14589	6991	1896	38859	44676	10980	2350	3427	11462	8567	1939	5587	2025	18740	2199	3766	2786	715	8626	17049	449	2311	3571	3468	54863	43809	28806	19252	2402	22615	36	21588	31180	10005	415	8305	42654	86422	7	4681	9160	31100
PF3D7_0220100	1449	1516	6014	2140	180	3097	14627	1908	2113	1374	2335	2580	282	1319	672	1678	903	543	1458	678	1472	1567	112	2109	862	2017	3794	5363	2232	2471	1566	3575	1	3084	4530	3373	780	3607	4904	9979	1	2343	1839	2258
PF3D7_0220200	1600	525	2233	3037	307	2245	8236	1929	2071	173	2683	1004	52	2657	1114	570	3001	115	492	77	736	994	46	1045	980	2457	2066	2011	1305	1099	2734	1072	2	1751	1849	562	451	1951	2704	4004	1	796	1215	1875
PF3D7_0220300	616	16	581	1748	34	123	4167	295	786	0	656	84	39	1405	281	3	980	22	115	66	183	2	0	818	108	464	3	22	17	64	932	63	0	10	4	10	410	510	77	10	0	148	112	11
PF3D7_0220400	83	165	38	35	8	65	325	40	83	18	110	57	0	10	15	170	7	4	84	39	101	252	6	28	12	36	165	353	210	252	27	189	0	198	199	46	26	137	213	550	0	99	38	136
PF3D7_0220500	2153	364	2349	4708	592	624	21439	704	2478	13	1429	1277	67	2655	1430	76	2123	67	419	241	914	99	6	2386	468	1103	114	481	210	401	2237	1365	1	225	123	74	703	231	509	86	0	366	571	329
PF3D7_0220600	2720	134	3488	6662	257	1864	13917	1928	3017	424	1977	693	139	3580	2594	429	2193	78	717	321	766	184	36	3706	438	6380	1497	232	792	481	3694	663	4	283	1305	1125	921	1485	631	2029	0	1358	540	1005
PF3D7_0220700	710	505	2788	1436	119	2321	5432	2820	615	1170	1715	319	140	850	380	779	195	235	1057	105	1506	614	79	673	206	1158	4450	1894	1191	959	561	1431	6	1999	5256	3204	395	3160	2749	3611	0	1787	1150	2648
PF3D7_0220800	13	77	64	31	45	256	159	90	18	20	22	30	4	295	12	61	21	19	6	4	49	16	3	26	171	68	38	155	107	101	129	81	0	30	114	141	25	92	189	588	0	162	63	760
PF3D7_0220900	0	0	2	0	1	0	0	0	0	0	0	0	0	0	0	0	0	0	0	0	0	0	0	0	4	0	0	0	1	1	13	2	0	0	0	0	0	0	0	1	0	0	0	0
PF3D7_0221000	0	0	0	0	0	0	2	0	0	0	0	0	0	1	0	0	0	0	0	0	0	0	0	1	8	2	0	0	0	0	8	1	0	0	0	0	1	0	0	0	0	1	0	0
PF3D7_0221100	0	0	0	0	0	0	0	0	0	0	0	0	0	0	0	0	0	0	0	0	0	0	0	0	0	0	0	0	0	0	0	0	0	0	0	0	0	0	1	0	0	1	0	0
PF3D7_0221200	236	15	194	213	7	141	598	177	142	4	340	29	0	118	503	8	264	0	102	1	31	15	12	47	68	2076	67	129	42	311	92	41	0	117	17	4	60	0	61	91	0	56	128	123
PF3D7_0221300	0	0	0	1	0	0	1	0	0	0	0	0	0	0	0	0	0	0	0	0	0	0	0	0	0	0	0	0	0	0	0	0	0	0	0	0	0	0	0	1	0	1	0	0
PF3D7_0221400	4	0	13	27	0	0	20	2	4	0	2	0	0	16	3	0	6	0	1	0	0	0	0	10	0	10	2	0	0	0	10	2	0	0	0	0	2	0	2	6	0	4	0	0
PF3D7_0221500	1	0	5	4	0	0	2	1	0	0	5	0	0	17	2	0	9	0	1	0	0	0	0	0	0	1	0	0	1	0	1	10	0	0	0	0	0	0	3	1	0	0	0	0
PF3D7_0221600	0	0	0	0	0	0	1	0	0	0	0	0	0	1	0	0	1	0	0	1	0	0	0	0	0	0	1	1	2	0	0	0	0	0	1	1	0	0	7	2	0	1	1	1
PF3D7_0221700	977	0	2931	926	4	616	5643	580	5	276	818	5	1	452	1230	1382	499	184	179	0	1796	729	16	328	1	615	1292	740	1054	874	333	1290	1	2	1326	628	3	0	2398	4626	1	567	620	597
PF3D7_0221800	79	0	37	32	0	154	1782	152	0	48	129	0	0	24	48	23	12	9	16	0	39	26	1	15	0	82	184	15	95	144	63	424	0	0	79	73	0	0	28	629	1	54	4	21
PF3D7_0221900	6	3	7	3	2	13	49	18	0	2	5	2	0	9	1	7	0	0	4	0	6	38	0	3	0	22	9	12	10	15	2	12	0	5	4	5	0	0	2	149	0	25	3	40
PF3D7_0222000	3	5	0	0	0	0	3	1	2	0	2	0	0	0	0	0	0	0	0	0	0	0	0	0	73	5	1	1	3	3	4	10	0	2	3	1	1	1	1	4	0	2	6	7
PF3D7_0222100	10	1	8	35	0	1	70	2	3	0	6	0	0	47	0	0	32	1	1	0	1	0	0	8	2	1	0	0	2	2	8	15	0	1	0	0	11	3	1	4	0	1	1	5
PF3D7_0222200	1	10	0	0	0	8	37	5	1	0	9	0	0	0	0	1	0	0	4	0	14	0	0	0	4	4	14	5	13	7	5	45	0	8	12	8	0	4	5	38	0	4	3	24
PF3D7_0222300	114	277	96	123	15	273	2424	180	41	55	115	168	50	99	85	92	45	34	38	37	415	2	3	67	67	114	133	56	189	128	115	757	0	66	211	291	11	52	20	494	0	55	72	201
PF3D7_0222400	0	3	0	6	0	3	3	3	2	0	0	0	0	11	2	2	0	0	0	0	0	0	0	0	6	2	0	1	5	0	9	7	0	0	1	1	0	0	0	4	0	4	0	17
PF3D7_0222500	0	0	42	2	0	0	7	0	1	0	0	1	0	1	0	0	0	0	0	0	1	0	0	1	0	0	0	1	1	0	0	1	0	0	1	0	0	0	0	0	0	2	0	0
PF3D7_0222600	0	0	4	2	1	0	1	1	1	0	4	3	0	17	0	0	4	0	0	0	0	30	0	3	0	25	0	17	0	0	0	12	0	0	0	0	1	2	31	1	0	4	1	3
PF3D7_0222700	0	0	0	0	0	0	203	0	1	0	1	0	0	0	0	0	7	0	0	0	0	0	0	0	2	0	1	0	0	0	0	0	0	0	1	0	0	1	0	1	0	2	0	1
PF3D7_0222800	0	0	0	1	0	0	0	0	3	0	0	0	0	3	1	0	1	0	2	0	0	0	0	0	1	0	0	0	0	0	0	0	0	0	0	0	0	0	0	0	0	0	0	0
PF3D7_0222900	1	81	1	0	0	2	323	0	0	0	0	2	23	0	0	0	1	0	2	1	57	2	0	33	305	0	0	2	65	75	1	2	1	0	0	0	3	8	152	1	0	1	1	2
PF3D7_0223100	4	2	6	38	0	5	137	6	4	0	17	2	0	96	1	2	16	9	1	0	2	1	0	8	1	3	0	0	0	0	13	2	0	0	0	1	0	0	0	0	0	0	0	0
PF3D7_0223200	0	2	5	3	0	0	7	0	2	0	0	0	0	0	0	1	1	0	1	0	2	2	0	0	0	0	0	0	0	0	0	0	0	0	0	0	0	0	0	0	0	0	0	0
PF3D7_0223300	5	2	1	10	1	52	74	12	5	0	16	9	0	3	0	7	0	33	27	0	2	21	0	0	4	101	1	40	6	2	16	11	1	1	46	21	0	3	0	21	0	2	3	4
PF3D7_0223400	4	2	23	47	4	2	358	3	7	0	7	2	0	61	2	1	28	0	1	0	2	1	0	16	6	7	19	9	1	0	22	5	0	4	0	0	2	15	2	11	0	50	4	5
PF3D7_0223500	314	495	162	269	274	693	5647	270	424	11	355	1073	78	160	113	158	169	447	200	22	118	165	13	109	805	148	185	400	116	352	162	637	3	481	119	77	35	202	696	428	0	517	325	218
PF3D7_0300100	118	376	69	122	198	455	3276	256	126	1	183	518	29	38	37	113	102	223	80	20	169	67	4	87	465	118	59	404	70	373	40	372	2	125	68	71	12	158	382	475	0	147	93	113
PF3D7_0300200	31	6	46	458	0	56	789	36	36	0	74	6	0	19	5	5	41	5	1	1	3	0	0	6	3	28	3	1	3	1	34	6	0	1	0	0	3	16	1	3	0	8	2	1
PF3D7_0300300	0	0	2	0	0	0	33	0	7	0	3	32	0	2	1	1	0	0	4	1	2	13	0	1	3	1	0	0	1	9	0	5	0	3	0	1	0	1	1	14	0	2	0	1
PF3D7_0300400	7	0	4	4	0	0	0	0	15	0	9	0	0	11	0	0	5	0	1	0	0	0	0	4	1	2	0	0	0	0	7	0	0	0	0	0	10	2	0	0	0	0	0	0
PF3D7_0300500	2	5	3	3	1	0	23	1	1	0	1	3	0	2	0	0	3	1	0	0	3	0	0	3	2	2	0	0	1	1	4	4	0	2	0	0	0	7	0	3	0	3	0	7
PF3D7_0300600	0	0	0	0	0	0	0	0	0	0	0	0	0	0	0	0	0	0	0	0	0	0	0	0	0	0	0	0	0	0	0	0	0	0	0	0	0	0	0	1	0	0	0	0
PF3D7_0300700	12	0	7	17	0	6	37	12	39	1	54	1	0	42	3	4	10	0	3	0	1	165	0	0	0	19	0	2	0	5	37	6	0	0	6	1	37	6	3	15	0	26	16	4
PF3D7_0300800	0	0	1	3	0	0	66	0	10	0	4	0	0	1	0	0	21	0	2	0	1	1	0	7	3	0	2	0	0	0	6	0	0	0	0	0	0	7	0	2	0	18	0	0
PF3D7_0300900	0	0	5	5	0	0	6	1	9	0	1	0	0	5	0	0	6	0	0	0	0	0	0	4	1	0	0	0	0	0	4	0	0	0	0	0	1	1	1	41	0	3	0	0
PF3D7_0301000	21	140	248	37	1	104	8	117	3	116	81	16	15	70	0	235	0	21	67	14	196	43	1	10	14	2	434	54	54	30	7	223	0	120	373	201	3	78	180	33348	0	36	8	51
PF3D7_0301100	2	1	15	0	0	12	0	2	0	10	3	0	0	3	0	16	0	3	2	0	8	3	0	1	4	4	87	24	10	10	10	4	0	19	29	10	2	23	18	98	0	8	1	29
PF3D7_0301200	100	470	3688	108	8	1177	165	416	21	1032	451	261	40	124	4	1192	3	99	656	106	804	828	58	41	67	65	2503	1385	1058	825	7	967	1	2372	2564	1292	14	1920	3191	7995	0	284	58	1761
PF3D7_0301300	670	321	1171	438	171	392	14204	445	1206	236	693	343	12	714	447	297	381	51	450	162	204	461	20	834	133	2081	496	754	365	510	780	1150	3	792	358	351	138	1134	663	2805	1	313	346	511
PF3D7_0301400	105	11	133	131	9	23	1052	55	218	12	128	14	0	195	82	17	87	7	44	23	13	11	1	214	87	352	20	35	21	19	333	22	1	13	21	3	49	216	66	184	0	43	64	53
PF3D7_0301500	207	279	296	53	42	382	1951	411	210	162	570	128	9	105	28	181	16	32	225	44	264	234	9	71	54	223	734	281	505	371	138	769	0	467	947	448	59	814	620	2416	0	589	160	599
PF3D7_0301600	2254	2618	10289	4525	645	8704	23462	7933	2752	3211	5549	1499	396	2375	1021	4901	609	456	3897	648	3288	3898	262	1829	956	3033	9875	4118	4899	3633	2450	8460	2	4203	12466	6727	775	5480	5516	31446	3	4045	1748	4311
PF3D7_0301700	1986	172	2215	9059	170	1360	14166	2573	3250	296	2843	358	122	4226	1473	248	2230	102	737	365	968	63	22	4232	553	4135	1141	123	792	525	4343	766	3	294	1574	1094	1824	2196	485	349	0	2590	875	1385
PF3D7_0301800	273	545	24377	4697	46	6467	185	5174	37	9702	3108	343	1187	2619	15	5111	83	90	4383	259	5814	1888	289	208	149	86	21134	786	1756	848	31	8503	1	2236	18974	19399	51	5529	4370	38406	3	1195	30	4604
PF3D7_0301900	6	3	14	8	0	6	20	4	8	4	5	0	0	16	1	15	4	0	6	0	1	2	0	6	10	7	44	4	6	3	10	14	0	3	22	36	1	17	8	148	0	17	4	9
PF3D7_0302000	1113	1161	7438	3581	353	2851	13928	3101	1225	2042	2745	918	547	1317	633	2625	538	337	1736	522	2159	1444	150	1529	1067	1565	3588	1620	2127	1827	1265	4168	1	956	6180	5258	698	1844	1333	12482	1	2203	1236	1601
PF3D7_0302100	1703	588	2012	2614	455	1955	25763	1876	3486	160	2430	618	89	1789	1451	454	681	161	827	189	504	560	34	1861	1284	2614	1048	1280	713	892	2808	2063	3	1644	1461	655	507	1206	1412	1028	0	778	2810	1213
PF3D7_0302200	2	4	6	3	0	2	58	6	5	8	2	1	0	551	10	3	7	1	3	0	6	9	3	3	255	9	11	7	18	8	11	25	5	0	20	120	1	4	15	29	0	62	3	9
PF3D7_0302300	0	1	1	0	1	2	52	0	0	15	2	2	0	71	0	0	3	16	4	0	0	28	0	10	31	72	40	0	22	16	0	2	0	0	15	37	0	0	0	2	0	8	0	0
PF3D7_0302400	0	0	0	0	0	0	0	0	0	0	0	0	0	1	1	1	0	0	0	0	0	0	0	0	0	0	0	0	0	1	0	0	0	0	0	1	0	0	0	0	0	0	0	0
PF3D7_0302500	4	11	15	10	1	8	28	2	2	2	5	5	0	332	1	5	10	6	1	0	8	12	10	8	147	21	31	12	10	7	21	18	17	0	6	92	9	3	9	27	0	43	4	9
PF3D7_0302600	1	2	7	0	1	0	40	0	1	0	0	0	0	20	0	0	14	0	4	0	1	2	0	1	154	1	1	2	3	0	17	5	0	0	2	5	3	0	1	1	0	0	3	0
PF3D7_0302700	8	3	7	22	2	23	76	2	6	0	7	1	5	20	1	0	9	0	9	3	8	1	0	5	104	7	1	5	4	16	21	9	1	4	3	4	6	11	8	7	0	65	13	13
PF3D7_0302800	197	155	155	118	36	321	1825	360	229	150	427	83	1	119	145	134	88	48	163	24	68	196	12	274	114	569	802	791	485	543	307	293	0	729	377	126	188	1509	728	1738	2	917	414	1115
PF3D7_0302900	3030	2328	3629	2593	932	5538	55010	4744	5504	905	4201	2160	201	1652	2239	2563	569	696	3040	612	1852	1842	142	1650	1873	3798	3815	3854	3703	4367	3799	5094	5	2830	6220	3133	997	3066	3637	12279	2	2593	2075	2705
PF3D7_0303000	275	374	686	629	76	571	3864	514	454	33	617	191	93	262	122	316	90	131	301	164	309	597	28	393	314	366	338	585	450	629	281	807	1	564	685	404	217	510	600	1145	0	626	349	348
PF3D7_0303100	157	56	95	71	44	50	2097	58	368	0	208	47	1	129	70	1	38	55	87	28	21	13	0	193	391	216	4	187	48	117	296	166	1	99	8	13	105	146	73	0	0	78	188	26
PF3D7_0303200	120	28	314	264	160	124	3933	75	307	1	145	41	7	552	134	5	257	8	82	48	27	9	2	378	2531	275	9	31	53	39	242	233	0	24	8	39	72	54	30	17	0	58	250	18
PF3D7_0303300	1347	1035	2483	2022	230	1948	11895	2350	1374	779	2382	736	300	641	414	1521	342	274	1168	302	1487	1019	73	1277	919	1469	1749	1416	2192	1811	1371	3396	2	902	3856	2957	524	1628	1469	8549	0	2642	1201	1273
PF3D7_0303400	0	17	27	6	10	26	38	17	6	1	19	4	0	33	6	16	5	8	5	2	7	18	1	6	253	18	60	24	25	13	24	40	1	29	39	24	14	34	24	253	0	78	9	80
PF3D7_0303500	1	7	9	5	12	7	62	1	7	0	4	0	0	39	0	1	4	1	44	2	2	3	1	2	341	15	2	2	3	9	64	39	0	7	0	6	16	3	2	7	0	2	9	1
PF3D7_0303600	8	5	6	8	2	4	56	6	26	2	11	7	0	11	3	0	3	1	4	1	2	0	0	13	26	16	0	4	4	15	45	10	0	2	0	2	3	23	4	1	0	4	11	0
PF3D7_0303700	7	1	59	61	14	6	169	6	19	0	2	1	0	64	0	0	71	0	25	5	2	0	0	28	959	50	0	3	0	8	135	36	0	4	2	6	14	5	3	0	0	0	16	0
PF3D7_0303800	1	0	35	14	1	3	134	1	19	0	2	0	0	39	1	0	52	1	12	2	0	2	0	10	291	10	0	1	3	4	71	20	0	2	0	2	5	3	2	0	0	2	2	0
PF3D7_0303900	4	0	18	0	0	1	0	0	0	0	0	0	0	5	0	0	0	0	389	14	0	0	2	0	718	0	0	0	1	0	2	17	0	1	0	1	11	0	0	0	1	1	1	0
PF3D7_0304000	0	9	4	2	0	4	1	0	2	0	0	0	0	12	0	0	0	0	2	0	3	0	0	0	82	1	0	0	5	3	3	5	0	0	4	3	2	2	1	3	0	26	3	6
PF3D7_0304100	7	0	23	0	0	4	5	0	0	1	0	4	0	51	0	1	3	0	558	65	1	4	4	1	1085	2	1	1	0	1	4	34	3	2	4	14	11	0	4	2	0	14	5	4
PF3D7_0304200	633	495	1744	956	130	1024	6264	999	648	432	944	787	91	456	334	489	388	317	686	134	578	418	34	986	498	818	1188	923	976	1003	741	1318	3	762	1696	1221	349	1535	958	3324	0	1290	679	606
PF3D7_0304300	11	12	15	11	2	22	57	22	5	9	12	1	0	19	3	22	1	1	7	0	2	8	0	1	98	13	93	99	25	20	22	22	0	40	47	16	12	38	34	181	0	45	13	202
PF3D7_0304400	1898	1961	4606	6417	946	3021	23449	2234	2773	833	2936	2189	271	2499	1899	1540	1000	487	669	408	1359	1201	63	2473	2131	1683	2015	3681	2667	2407	3409	3717	10	3131	3309	1769	504	1678	3241	4647	0	1473	1611	2665
PF3D7_0304500	18	8	23	42	5	9	204	7	37	3	15	1	0	43	2	9	14	0	7	2	0	2	0	7	121	13	11	14	12	21	73	26	1	1	9	5	9	23	10	51	0	24	3	19
PF3D7_0304600	207	553	121	609	83	516	589	915	214	6	1472	229	6	181	9	493	7	238	34	18	179	671	20	32	233	31	97	1214	155	911	85	278	0	1050	217	168	34	610	311	533	0	716	14	403
PF3D7_0304700	0	2	1	0	2	0	0	0	1	0	0	2	0	3	0	0	0	0	2	0	0	0	0	2	47	0	0	0	0	2	0	0	0	0	1	0	0	0	1	0	0	9	0	2
PF3D7_0304800	0	0	0	0	1	1	4	0	0	0	0	0	0	7	1	1	0	0	5	2	1	0	0	0	63	0	0	1	2	2	1	3	1	1	0	0	1	0	1	1	0	7	1	12
PF3D7_0304900	98	92	270	172	42	291	1348	473	90	232	371	69	10	91	90	174	182	65	52	16	82	86	11	199	131	195	982	414	289	228	190	331	1	248	804	387	109	476	344	1271	0	631	245	779
PF3D7_0305000	109	12	177	179	23	128	937	78	199	6	90	74	11	180	61	2	183	15	35	9	43	14	1	451	209	341	21	25	113	80	398	68	1	39	20	36	96	199	55	54	0	70	86	50
PF3D7_0305100	25	72	66	88	46	72	834	29	82	4	36	54	0	50	16	5	246	25	61	6	53	32	3	95	1823	46	13	30	70	95	115	195	3	33	4	15	49	31	27	25	0	77	290	46
PF3D7_0305200	927	807	1143	524	405	815	10162	1187	1151	267	1565	543	151	1150	452	937	684	501	776	326	651	560	38	668	260	1012	1291	1193	1091	1564	1033	1908	1	511	1927	1303	324	625	1039	2941	0	932	1080	924
PF3D7_0305300	2137	2613	6509	2625	453	4033	20261	4457	1922	2308	4434	1379	573	1586	353	5346	275	488	3389	773	3462	3420	220	1436	918	1029	8435	3667	3827	3821	1443	8647	6	5281	11877	4644	543	6253	5058	40199	3	3532	1667	4617
PF3D7_0305400	18	47	28	26	15	46	104	15	11	10	37	5	0	15	11	28	8	2	9	5	19	19	0	15	106	23	47	29	29	65	56	74	1	54	31	18	18	52	35	443	0	233	29	87
PF3D7_0305500	3945	3005	1747	1982	811	3997	49303	2218	6040	310	3835	2321	385	1510	1436	1318	2329	629	3180	616	1770	1302	70	2145	1695	7090	2292	3736	2089	2806	4355	4813	9	3179	3584	1545	930	3043	4052	8861	2	1623	2051	1779
PF3D7_0305600	7	13	35	5	2	7	61	5	5	3	7	0	11	40	2	7	8	3	259	38	2	10	0	8	918	2	1	36	10	14	23	34	0	9	7	9	19	17	19	40	0	27	5	17
PF3D7_0305700	352	263	412	684	182	678	9387	306	633	32	414	416	42	167	257	138	177	67	246	69	173	239	16	339	512	1414	157	661	556	684	540	840	0	843	314	92	94	498	552	634	2	361	353	483
PF3D7_0305800	7	15	30	15	8	7	175	6	4	0	13	11	1	23	8	14	3	15	19	5	2	8	0	20	530	8	12	24	18	23	30	76	0	19	5	4	13	12	12	25	0	15	96	27
PF3D7_0305900	0	0	0	0	1	0	0	0	0	0	0	0	1	1	0	0	0	0	1	0	0	0	0	0	4	0	1	0	0	0	0	1	0	0	0	0	0	0	0	3	0	0	3	1
PF3D7_0306000	0	7	5	0	0	4	2	0	0	3	1	0	0	6	1	4	0	1	8	1	3	1	1	3	268	2	1	6	13	6	3	16	0	2	10	2	6	4	13	39	0	26	1	8
PF3D7_0306100	735	553	1766	383	261	845	9481	1224	729	504	1353	406	61	583	320	1139	201	160	870	302	703	632	57	523	439	760	1815	1454	1224	1387	928	2043	0	609	2497	1765	281	929	739	5669	0	1112	577	718
PF3D7_0306200	419	328	253	305	125	266	4621	346	403	74	695	179	20	357	84	216	98	104	186	80	142	389	13	435	721	141	265	446	173	426	318	499	0	359	351	181	77	384	409	393	0	379	372	250
PF3D7_0306300	1991	1215	1308	2792	579	844	29430	604	1386	10	2370	949	284	964	571	738	293	122	687	511	481	1208	42	1231	2125	1688	155	1253	1170	1045	1492	3023	4	1036	515	246	136	599	725	164	0	599	529	394
PF3D7_0306400	16	21	43	31	8	31	444	11	43	0	24	24	0	49	9	7	25	7	39	1	10	6	1	31	935	102	6	31	22	11	112	72	0	14	1	7	45	10	16	2	0	42	20	2
PF3D7_0306500	4	3	36	8	9	24	27	2	1	0	7	4	0	35	0	5	1	4	23	4	1	3	0	11	970	12	2	7	14	7	34	45	1	6	3	9	20	4	5	7	0	22	34	13
PF3D7_0306600	1	3	23	2	1	3	33	1	1	0	0	0	0	16	0	0	0	0	8	1	1	2	1	4	460	6	0	4	6	6	31	18	1	3	0	1	7	7	2	1	0	5	14	4
PF3D7_0306700	152	108	128	188	37	304	1772	204	177	12	277	113	14	115	53	175	29	24	68	29	86	169	2	74	105	141	153	165	240	200	126	201	0	219	240	89	21	193	174	326	0	225	95	160
PF3D7_0306800	2760	2181	1918	3277	972	3720	20512	1766	2002	154	4596	1500	229	1094	814	1870	921	606	939	471	688	1944	152	1377	1804	4727	1293	6355	2279	4262	2530	5340	4	3471	2415	1043	783	2057	2820	1538	0	2296	2096	2845
PF3D7_0306900	6486	3863	13627	17839	2202	12267	86507	7172	7099	1431	6802	5773	1096	5725	4408	4145	2747	1204	2858	1130	2753	5444	274	5466	4552	10012	4139	10026	8540	6309	8529	8895	20	9862	7443	5027	2045	6081	7252	11247	2	5334	4372	6606
PF3D7_0307000	0	0	0	0	0	0	0	0	0	0	0	0	0	0	0	0	0	0	0	0	0	0	0	0	0	0	0	0	0	0	0	0	0	0	0	0	0	0	0	0	0	0	0	0
PF3D7_0307100	5158	2361	8498	15774	1447	7842	67407	6852	5862	1246	6204	3609	619	4526	2963	2525	1676	948	3002	1272	2302	3141	208	3459	2616	7927	2849	3137	4774	4026	7023	8026	8	3212	5855	3614	1654	4960	3066	7532	0	3647	2705	2600
PF3D7_0307200	4885	3695	8211	10554	1723	9153	69622	5919	7165	1624	6813	5237	874	4406	4155	2951	2492	1227	3307	1285	2271	4044	223	6362	3598	13612	6001	11218	6508	6811	8333	7265	16	9168	6829	3438	2358	7476	6947	9954	0	2945	5932	6592
PF3D7_0307300	0	1	3	4	0	3	5	5	2	0	4	0	0	3	4	3	3	1	8	0	1	5	1	1	58	11	5	7	5	6	6	9	0	4	1	2	13	11	3	27	0	25	7	35
PF3D7_0307400	0	0	14	1	2	0	18	1	2	0	1	0	1	9	0	0	5	2	11	3	0	0	1	1	240	2	0	1	3	2	16	22	0	4	0	3	11	3	2	0	0	9	1	2
PF3D7_0307500	1	0	14	1	6	0	14	0	4	0	0	3	0	30	0	1	1	2	11	1	0	0	0	2	279	5	0	0	0	2	69	15	0	0	0	3	6	0	0	0	0	6	1	0
PF3D7_0307600	2	1	33	3	14	0	39	1	6	0	1	0	0	59	1	0	1	1	15	1	0	1	0	3	681	19	0	4	0	4	109	31	1	2	0	4	28	1	2	0	0	8	3	0
PF3D7_0307700	70	158	127	141	73	89	4350	35	281	0	128	86	8	401	41	34	143	15	121	13	63	33	3	213	2451	228	21	39	124	114	631	476	2	45	60	55	47	34	55	26	0	121	66	38
PF3D7_0307800	365	327	467	1080	97	1597	2025	577	420	19	1076	138	60	642	138	234	305	112	160	65	367	416	16	669	726	547	549	350	1172	687	796	369	1	556	1092	458	224	719	544	341	0	895	603	607
PF3D7_0307900	18	59	31	7	30	18	199	2	92	0	8	138	11	35	8	1	9	17	32	10	24	20	0	39	347	51	4	36	22	59	73	94	0	36	4	8	10	30	22	5	0	25	36	12
PF3D7_0308000	0	2	8	3	1	0	61	1	19	0	0	3	0	14	0	0	21	0	10	0	2	0	0	2	164	6	0	0	3	4	44	15	0	0	1	1	0	1	0	0	0	0	3	0
PF3D7_0308100	25	1	17	18	5	2	153	8	78	0	4	1	0	153	8	8	32	1	20	2	8	1	1	64	242	10	7	9	4	9	40	5	0	1	4	13	3	10	5	37	0	13	2	5
PF3D7_0308200	3215	1655	3953	6073	775	3974	48004	3087	4525	214	3790	2074	230	2281	1712	1652	1107	676	1879	739	1429	2721	123	3116	4680	3696	1407	3033	2509	2454	4098	4572	4	2817	3180	1715	1054	2406	2573	3051	0	2483	2278	1656
PF3D7_0308300	2	0	3	2	0	1	116	0	2	0	2	2	0	18	3	0	4	0	2	2	2	0	0	6	19	3	1	2	3	3	7	4	0	0	1	6	4	1	0	1	0	1	3	1
PF3D7_0308400	3	6	26	26	3	38	26	16	1	2	8	7	0	18	2	2	5	16	3	0	13	0	1	2	9	7	8	0	31	2	2	11	0	1	55	37	2	9	8	42	0	2	1	7
PF3D7_0308500	112	34	208	464	32	96	1856	63	260	8	100	24	2	230	42	74	79	13	36	26	22	38	6	195	528	106	46	37	162	40	220	131	1	35	46	57	49	56	24	251	1	118	70	57
PF3D7_0308600	1081	748	2579	1691	266	1347	16262	1091	1475	343	1668	657	140	844	861	987	381	163	825	314	687	880	73	1210	1058	3289	1337	1689	1432	1367	1487	2032	6	1513	1837	784	482	1581	1362	4464	0	1706	978	1169
PF3D7_0308700	0	2	11	2	0	4	17	4	3	0	0	0	0	43	4	1	2	0	0	0	6	4	0	2	135	3	9	0	5	2	3	13	0	7	1	10	5	7	8	6	0	18	2	15
PF3D7_0308800	8	5	17	18	0	11	44	19	3	0	20	4	11	15	6	16	0	1	11	2	6	6	1	7	187	4	15	21	9	17	11	26	0	12	5	21	13	19	15	97	0	41	9	19
PF3D7_0308900	1800	2323	10224	5605	785	5315	28360	4784	2383	1349	4039	2251	946	2353	1155	4130	1196	1331	2457	819	2931	1749	267	1818	1227	3726	5058	3514	2581	2928	2432	6704	6	2446	7780	5688	852	1845	2595	17253	1	2415	1625	2315
PF3D7_0309000	383	436	1331	360	69	434	3031	476	447	129	513	170	18	304	122	459	80	52	402	124	405	434	20	285	554	570	976	890	453	606	1059	986	0	883	1025	357	104	487	560	2351	1	434	336	287
PF3D7_0309100	9	2	23	8	1	6	29	5	5	0	9	4	0	11	1	6	3	3	10	3	0	2	0	6	949	1	20	18	4	11	14	52	0	8	12	2	17	11	14	22	0	13	7	8
PF3D7_0309200	512	72	206	202	311	342	4178	76	818	5	342	239	22	864	308	13	653	120	146	66	88	22	2	948	2819	542	30	198	157	207	615	299	2	224	37	30	91	142	183	38	0	223	513	139
PF3D7_0309300	702	840	931	1736	314	2703	14661	1510	1138	275	1476	976	89	809	273	438	101	365	696	241	341	668	38	818	1114	1863	912	1867	1575	1806	1419	1295	1	1230	1506	633	530	1257	1209	1485	1	1874	1207	1521
PF3D7_0309400	8	0	1	1	2	0	14	1	5	2	9	1	0	1	2	3	2	1	4	2	0	5	0	2	1	2	4	1	5	7	1	15	0	0	4	13	4	11	1	36	0	22	1	3
PF3D7_0309500	8366	4511	21146	12348	2442	8754	161188	7754	13893	2736	8769	5502	1203	3609	3369	6928	927	1176	5603	4043	3964	4960	364	6597	4894	9396	9405	9134	6389	5872	8188	13355	15	8865	11539	8660	2343	6536	8947	25676	0	3580	4562	6146
PF3D7_0309600	3973	2104	5669	11154	1473	6254	68294	4300	5361	903	4266	3744	737	3453	2477	1545	2497	1011	1273	736	1604	2250	118	3561	3126	4236	4069	4355	3847	2933	6032	5736	10	3466	4351	2084	879	2799	4050	6845	1	1500	2543	2709
PF3D7_0309700	150	321	454	191	63	375	1225	262	58	130	323	178	92	79	30	414	11	71	139	32	311	500	11	80	281	46	695	694	504	519	86	827	0	461	781	274	17	241	433	2022	0	163	242	287
PF3D7_0309800	634	875	2748	1250	174	1981	4654	1073	430	455	1179	403	98	310	156	1034	88	134	596	126	895	1228	55	457	604	724	1494	1726	1334	1466	425	1601	2	1794	2375	1338	133	1399	1390	7739	1	917	686	897
PF3D7_0309900	4	30	11	3	1	11	19	3	1	2	8	6	2	14	1	5	4	1	24	6	5	7	0	2	168	2	7	21	13	48	8	26	0	18	6	8	13	29	12	66	0	31	14	54
PF3D7_0310000	0	1	9	0	1	2	3	1	0	0	0	0	0	10	0	0	1	0	13	3	1	2	1	2	211	0	2	1	0	2	13	12	0	1	0	3	6	1	0	7	0	1	2	4
PF3D7_0310100	3	13	98	25	2	34	25	29	0	41	24	2	0	20	2	11	7	4	10	3	5	24	0	4	207	5	43	7	21	16	14	35	0	15	16	43	12	99	31	290	0	91	9	82
PF3D7_0310200	1756	3853	4888	3440	1159	6702	17872	3891	2930	1718	4130	2909	1676	2456	603	2737	8289	2324	2051	331	5387	1394	101	2320	3142	4536	11549	3609	4066	3799	3042	5127	10	4934	12258	6152	1174	3368	9732	17414	3	2169	3503	3900
PF3D7_0310300	5448	1605	4964	6319	1291	3257	66768	3400	6146	589	4158	1944	463	2981	3288	2475	1809	524	2189	1156	2377	1387	85	4562	1841	5636	2531	2595	2106	2422	4927	5410	6	2088	4818	3199	942	1871	2073	5193	0	2528	3414	2239
PF3D7_0310400	24	51	47	41	25	37	2497	25	66	10	19	39	22	84	22	31	59	4	81	13	27	8	6	92	2574	42	14	92	44	48	38	98	3	22	32	14	23	23	68	228	0	72	33	75
PF3D7_0310500	1995	1645	766	1126	466	1636	34845	1262	3497	49	2281	873	121	1131	1027	1266	599	272	1556	627	953	1155	49	1426	1889	2656	851	1917	1336	2231	2200	3736	2	2080	1176	612	458	1133	1541	3663	0	1039	1618	960
PF3D7_0310600.1	0	0	0	0	0	0	0	0	0	0	0	0	0	0	0	0	0	0	0	0	0	0	0	0	0	0	0	0	0	0	0	0	0	0	0	0	0	0	0	0	0	0	0	0
PF3D7_0310600.2	0	0	0	0	0	0	0	0	0	0	0	0	0	0	0	0	0	0	0	0	0	0	0	0	0	0	0	0	0	0	0	0	0	0	0	0	0	0	0	0	0	0	0	0
PF3D7_0310700	598	229	262	143	117	383	7453	665	817	94	731	223	0	385	376	168	177	62	293	54	137	177	11	311	160	836	526	533	493	637	838	705	1	564	517	253	213	808	515	1130	0	367	514	434
PF3D7_0310800	694	238	314	576	130	589	6945	536	834	72	677	367	45	413	317	159	179	113	398	70	186	221	14	571	343	1052	473	521	535	536	908	745	2	642	543	316	280	1023	472	1146	0	565	540	451
PF3D7_0310900	104	32	81	133	13	78	1164	26	592	12	33	76	0	133	322	7	77	1	110	22	38	17	1	97	351	446	35	110	51	58	543	56	1	32	24	12	61	68	86	290	0	110	56	129
PF3D7_0311000	0	0	0	1	0	2	4	0	1	1	0	0	1	1	1	0	0	0	5	0	0	0	0	0	51	0	0	1	1	0	1	7	0	0	0	0	1	2	2	4	0	6	0	4
PF3D7_0311100	298	516	664	679	239	705	4071	265	423	40	515	442	49	614	288	332	451	298	90	82	384	398	6	425	598	381	564	773	578	615	491	616	0	606	610	228	107	247	713	1048	0	342	533	502
PF3D7_0311200	103	59	108	88	37	98	859	80	169	0	141	46	2	168	116	7	136	43	76	16	48	48	3	206	285	192	100	188	132	105	232	131	0	119	56	19	49	95	156	67	0	39	195	37
PF3D7_0311300	5	2	70	2	0	0	3	0	0	0	0	1	0	94	1	0	5	1	34	0	0	3	0	3	2108	1	2	1	4	0	18	72	0	3	3	26	25	0	3	0	0	1	9	1
PF3D7_0311400	1	3	7	0	0	0	3	3	0	0	1	1	0	5	0	0	0	0	33	1	0	5	0	1	824	1	1	1	3	2	4	22	0	2	1	6	2	6	1	9	0	3	1	2
PF3D7_0311500	175	303	533	184	22	838	812	611	163	508	655	179	34	178	47	263	18	78	307	53	418	358	13	30	84	569	544	367	386	432	225	668	1	1043	1046	739	47	1393	960	1813	0	534	97	620
PF3D7_0311600	8	14	71	55	17	63	44	96	10	22	69	6	0	68	0	37	17	17	58	2	4	33	11	12	675	49	99	38	30	63	149	102	0	97	39	66	33	227	39	218	0	57	33	253
PF3D7_0311700	22	2	36	42	6	9	79	7	91	3	11	7	0	27	25	4	6	2	519	41	3	1	2	1	1707	6	4	4	2	6	35	66	0	5	0	2	22	22	9	9	0	2	3	22
PF3D7_0311800	9	2	73	3	8	4	221	0	9	0	1	0	0	40	12	1	3	3	37	3	2	1	0	8	1825	14	4	6	8	2	59	63	1	10	1	11	22	3	5	6	0	2	9	7
PF3D7_0311900	10	4	5	3	0	4	87	3	10	0	14	0	0	10	1	2	9	0	18	3	2	1	0	13	86	30	1	5	1	9	28	16	0	0	0	2	2	12	1	1	0	11	26	3
PF3D7_0312000	1	0	6	17	2	0	20	3	1	0	1	0	0	2	0	1	1	0	1	0	0	0	1	2	92	0	0	0	1	1	4	8	0	0	1	0	1	0	0	0	0	0	1	0
PF3D7_0312100	0	0	14	13	0	2	32	1	1	0	5	0	0	13	2	0	0	0	21	7	0	2	0	2	517	3	3	2	5	2	14	27	0	4	3	0	7	3	0	2	0	12	8	1
PF3D7_0312200	17	7	36	22	6	17	380	10	23	5	17	7	0	45	2	8	6	3	19	3	5	6	1	31	422	12	5	14	12	4	34	47	0	21	4	3	10	13	10	7	0	11	26	5
PF3D7_0312300	245	108	97	237	36	157	2147	155	283	4	233	74	5	139	85	66	61	27	209	55	55	119	4	117	145	485	50	226	238	344	306	402	1	291	127	65	115	489	272	204	0	154	236	158
PF3D7_0312400	225	38	355	280	97	39	1379	31	238	1	148	54	10	327	89	12	301	8	145	33	28	10	4	64	4141	670	8	77	22	56	399	236	1	55	9	36	148	57	26	5	0	25	147	13
PF3D7_0312500	246	149	194	279	54	167	2936	221	414	10	297	107	2	166	169	40	189	37	123	33	92	209	7	161	174	733	77	368	122	272	426	291	2	361	61	79	51	367	304	119	0	109	220	233
PF3D7_0312600	1	0	2	13	0	7	15	18	2	4	10	1	2	2	0	1	0	2	4	0	1	1	1	3	4	0	11	4	2	3	4	5	0	5	15	14	0	14	3	12	0	11	4	4
PF3D7_0312700	3	3	4	6	0	15	8	2	1	0	1	0	0	1	2	0	0	6	0	0	1	1	0	1	1	4	0	6	2	3	2	1	0	3	11	5	2	7	2	3	0	1	6	6
PF3D7_0312800	2456	2352	3776	5983	989	2666	25653	1998	2636	405	2561	2229	254	2138	1641	1554	1103	505	812	394	1359	1500	58	2718	2027	2857	2279	3051	2976	2836	3377	4319	10	2743	3179	1407	613	2166	2917	3570	0	1778	2274	2758
PF3D7_0312900	37	92	121	67	16	145	716	111	37	48	77	78	7	43	60	252	100	8	44	56	62	105	5	99	104	72	107	312	214	185	53	200	0	50	154	93	33	41	144	502	0	100	68	209
PF3D7_0313000	469	542	566	521	172	568	4604	693	533	46	1015	350	64	190	179	435	53	107	288	133	464	574	20	309	278	271	623	884	738	868	390	1306	2	721	1155	547	118	578	702	1712	1	767	492	618
PF3D7_0313100	1199	137	1071	2042	305	444	11731	409	2567	2	856	379	26	1352	645	72	967	92	191	187	175	55	9	1660	1382	867	81	205	407	351	1998	451	6	135	226	124	392	442	217	147	0	300	673	121
PF3D7_0313200	37	13	27	26	6	37	258	28	53	0	44	14	5	41	18	1	24	2	29	6	12	13	1	34	189	75	5	40	23	35	57	64	0	59	12	4	12	40	37	3	0	19	62	36
PF3D7_0313300	29	11	21	6	7	34	199	12	55	1	50	3	0	25	12	7	18	0	49	4	6	12	2	35	85	95	11	28	14	45	61	64	0	60	12	9	6	38	32	2	0	12	50	34
PF3D7_0313400	198	82	79	216	97	203	1167	98	205	0	300	205	0	231	68	50	158	68	127	59	76	76	2	190	129	245	49	181	117	120	230	225	0	288	164	78	31	128	178	20	0	77	270	100
PF3D7_0313500	105	116	63	129	29	179	972	89	96	2	167	44	7	138	28	18	51	30	63	42	59	69	6	174	141	220	20	158	73	130	148	213	1	277	63	26	30	124	110	10	1	49	263	89
PF3D7_0313600	3	0	20	0	0	0	4	0	0	0	0	2	1	15	3	0	8	1	17	1	0	0	0	3	1232	0	0	1	3	0	10	32	0	1	0	0	4	0	0	0	0	0	4	0
PF3D7_0313700.1	0	0	0	0	0	0	0	0	0	0	0	0	0	0	0	0	0	0	0	0	0	0	0	0	0	0	0	0	0	0	0	0	0	0	0	0	0	0	0	0	0	0	0	0
PF3D7_0313700.2	0	0	0	0	0	0	0	0	0	0	0	0	0	0	0	0	0	0	0	0	0	0	0	0	0	0	0	0	0	0	0	0	0	0	0	0	0	0	0	0	0	0	0	0
PF3D7_0313800	4	0	27	72	10	3	477	9	15	0	13	9	1	100	5	1	38	2	5	3	5	0	0	25	415	13	1	3	1	11	101	19	1	2	3	6	14	8	1	1	0	0	23	1
PF3D7_0313900	4	0	5	11	0	1	80	3	0	0	3	0	0	14	2	0	6	1	1	0	2	0	0	6	139	1	2	0	0	0	14	4	0	0	0	1	9	1	1	0	0	3	5	0
PF3D7_0314000	12	13	45	30	4	28	185	10	22	0	20	9	0	55	5	6	5	7	88	12	4	21	0	4	774	12	3	23	24	27	37	62	1	41	7	3	9	11	10	32	0	10	58	10
PF3D7_0314100.1	0	0	0	0	0	0	0	0	0	0	0	0	0	0	0	0	0	0	0	0	0	0	0	0	0	0	0	0	0	0	0	0	0	0	0	0	0	0	0	0	0	0	0	0
PF3D7_0314100.2	0	0	0	0	0	0	0	0	0	0	0	0	0	0	0	0	0	0	0	0	0	0	0	0	0	0	0	0	0	0	0	0	0	0	0	0	0	0	0	0	0	0	0	0
PF3D7_0314200	11	3	10	7	4	4	46	3	6	0	9	3	0	9	6	2	5	1	8	0	1	3	2	4	130	26	5	23	9	12	9	14	0	6	3	4	4	25	21	7	0	14	18	17
PF3D7_0314300	3	0	0	0	0	3	22	2	3	0	3	0	0	0	2	2	0	0	0	0	1	1	0	1	22	4	0	3	5	4	3	5	0	2	0	1	0	3	2	0	0	0	3	2
PF3D7_0314400	1091	273	397	1073	258	614	14063	374	1247	1	986	465	91	495	409	95	107	131	605	259	177	342	20	707	465	1411	79	566	329	523	812	1090	4	502	146	128	199	453	351	23	0	657	699	163
PF3D7_0314500	435	353	596	178	144	268	4502	370	533	33	600	200	33	286	173	445	217	52	238	89	278	337	22	374	191	250	566	651	522	622	380	757	2	470	674	294	139	396	495	2077	0	723	485	428
PF3D7_0314600	228	139	78	139	118	50	1806	92	245	5	201	167	29	201	112	150	213	57	85	44	106	92	1	186	90	52	136	251	172	278	174	326	0	127	178	67	46	139	218	300	0	89	148	89
PF3D7_0314700	15	3	220	3	14	21	19	0	3	0	0	10	8	96	4	0	4	1	7	1	0	10	1	3	10226	37	7	7	20	7	106	378	2	27	4	11	130	3	5	4	0	24	53	3
PF3D7_0314800	0	0	0	0	0	0	0	0	0	0	0	0	0	6	0	0	0	0	0	0	0	0	0	0	13	0	0	0	0	0	1	3	0	0	0	2	0	1	0	0	0	0	0	0
PF3D7_0314900	2	2	8	0	0	0	0	0	0	0	0	4	0	20	0	0	0	0	12	4	1	1	0	0	269	1	2	1	2	0	6	15	0	2	1	3	3	7	0	1	0	2	5	4
PF3D7_0315000	12	3	16	2	2	10	30	11	6	8	12	3	0	4	3	4	2	1	17	0	4	4	0	2	80	4	53	20	9	28	10	26	0	24	20	30	10	73	17	32	0	11	6	17
PF3D7_0315100	653	757	1304	1570	190	1518	6118	1373	744	788	1469	532	257	514	286	574	100	174	696	140	888	618	31	307	662	2240	1764	1681	1251	1228	720	1671	4	2474	2328	1490	309	2137	2078	5050	0	1618	741	1704
PF3D7_0315200	11	164	26	21	5	357	87	27	7	8	9	18	5	34	1	43	19	7	15	10	25	47	1	4	462	12	29	41	134	39	10	65	0	30	98	39	9	13	125	155	0	52	21	109
PF3D7_0315300	4	35	18	4	3	34	17	1	9	1	6	4	0	26	3	2	5	1	5	2	4	2	1	0	309	11	5	6	19	8	81	35	0	4	9	7	11	2	24	40	0	26	21	22
PF3D7_0315400	18	3	19	23	7	6	410	13	46	0	27	3	0	39	18	1	26	0	4	1	6	0	0	33	118	32	0	0	1	7	73	26	0	2	1	1	8	37	4	1	0	1	28	0
PF3D7_0315500	2	2	12	2	1	0	3	0	2	0	0	1	0	15	0	0	0	0	3	0	0	0	1	0	357	5	0	2	4	3	37	24	1	1	1	4	17	0	0	0	0	0	6	0
PF3D7_0315600	4	2	87	1	23	2	0	0	4	0	0	3	0	94	1	0	1	0	3	0	0	5	0	1	763	25	1	4	9	2	184	35	0	8	2	13	14	1	0	0	0	0	8	0
PF3D7_0315700	42	29	72	53	10	92	205	131	43	47	87	34	5	41	24	41	9	13	80	3	28	32	1	26	558	32	105	115	67	93	62	86	0	103	151	55	31	127	58	406	0	77	31	67
PF3D7_0315800	184	226	541	520	39	667	1656	645	262	250	631	125	26	135	139	244	31	51	396	39	174	298	12	195	166	395	791	675	476	665	246	474	0	652	1027	332	173	1170	594	2432	0	387	359	748
PF3D7_0315900	2	14	53	7	1	76	15	202	0	52	65	1	0	18	1	59	4	5	17	2	53	47	6	2	4	3	102	20	46	28	6	61	0	24	226	63	2	177	118	470	0	94	9	109
PF3D7_0316000	1	9	7	4	2	2	46	5	4	0	4	5	0	10	0	1	2	2	18	5	1	3	1	9	111	4	1	4	7	3	6	29	0	12	1	12	1	2	3	4	0	19	3	1
PF3D7_0316100	0	5	20	1	2	0	24	0	1	7	0	2	0	13	0	0	3	1	48	6	1	1	0	2	280	6	0	2	3	1	10	56	0	9	0	7	5	0	0	2	0	8	2	3
PF3D7_0316200	2	3	8	1	7	5	419	1	5	0	1	1	1	25	3	0	12	2	23	1	4	1	0	1	411	2	2	2	1	3	47	29	1	2	2	4	2	0	0	1	0	6	0	0
PF3D7_0316300.1	0	0	0	0	0	0	0	0	0	0	0	0	0	0	0	0	0	0	0	0	0	0	0	0	0	0	0	0	0	0	0	0	0	0	0	0	0	0	0	0	0	0	0	0
PF3D7_0316300.2	0	0	0	0	0	0	0	0	0	0	0	0	0	0	0	0	0	0	0	0	0	0	0	0	0	0	0	0	0	0	0	0	0	0	0	0	0	0	0	0	0	0	0	0
PF3D7_0316400	19	4	48	21	3	2	395	3	35	1	11	11	2	88	12	0	43	0	19	1	2	2	1	16	1017	28	1	3	8	6	101	38	0	4	3	11	18	5	1	0	0	8	18	0
PF3D7_0316500	14	3	43	6	10	6	225	2	26	0	1	4	0	43	5	0	16	0	12	4	4	0	0	24	450	20	3	3	3	4	39	35	2	4	0	7	7	0	6	0	0	1	10	0
PF3D7_0316600	65947	2493	43848	62685	10148	11631	859562	14745	84517	116	33718	31729	2421	25686	25693	222	13921	1859	23044	9193	9496	679	322	46407	6698	54664	183	6919	2041	6074	51884	32107	27	1537	598	1704	6734	8244	5417	79	3	1587	9864	663
PF3D7_0316700	368	31	312	570	54	271	3580	220	633	3	372	103	14	238	430	7	147	13	140	34	35	43	8	441	381	1763	30	326	59	173	667	218	1	187	8	32	202	390	231	29	0	235	367	130
PF3D7_0316800	4916	2132	4695	9828	943	6267	58032	4189	7604	1014	6110	4260	532	2310	2572	1569	1632	470	2465	1065	2406	1454	120	3024	2963	11137	2895	3565	3799	3255	5829	6314	5	6129	4770	2828	1426	5642	5939	10151	0	2999	3386	5127
PF3D7_0316900	1024	734	1663	481	199	972	12682	1088	1401	543	1274	493	36	465	446	782	279	136	1164	293	748	790	58	668	241	1315	1785	1374	1332	1428	1348	2217	1	1132	2216	1090	413	2000	1465	7320	0	896	768	1114
PF3D7_0317000	1865	602	885	1309	422	903	23188	678	2492	19	1670	860	93	597	710	519	378	129	869	391	377	554	42	1202	1610	1835	282	832	865	1087	2258	2469	3	911	677	355	364	858	672	723	0	1206	988	323
PF3D7_0317100	19	60	41	22	24	65	312	17	23	0	32	15	0	71	18	50	13	8	9	8	13	73	5	27	158	81	43	106	50	76	139	156	0	127	39	20	26	65	47	140	0	104	74	112
PF3D7_0317200	21	27	64	40	45	15	2357	12	143	1	40	58	0	347	12	1	91	6	35	4	10	10	2	104	3081	73	8	30	39	38	217	185	4	16	27	36	39	5	18	18	0	24	40	12
PF3D7_0317300	4147	3563	4538	3586	1427	6431	54388	6563	5881	2352	7037	2259	751	2351	1554	2966	1485	1004	3429	993	4745	1379	118	3613	2800	4250	5873	2912	4294	3461	4151	9683	8	3266	11447	6421	902	3038	4596	23682	1	4765	3483	3445
PF3D7_0317400	22	17	58	79	20	46	961	77	73	34	59	11	0	52	15	19	45	11	27	2	20	43	2	25	172	43	85	33	29	49	93	87	0	85	25	24	34	125	71	111	0	64	26	48
PF3D7_0317500	437	1219	654	599	187	1954	5628	1188	540	263	1102	284	33	492	452	539	259	269	268	168	556	1109	26	867	1021	1260	2045	3544	1017	1878	1171	1812	4	2189	1265	788	282	1205	1862	5027	0	560	1153	2235
PF3D7_0317600	5086	2925	9198	14836	1525	9477	53427	7763	7692	1970	7326	3590	888	3686	2490	2722	1950	1059	3392	1229	2970	3883	187	3569	2641	8255	4513	5427	5472	5012	7875	7860	11	6661	7818	4909	1950	5948	5059	10504	2	3404	2887	5585
PF3D7_0317700	1346	1177	943	1479	1235	2817	22022	2837	2337	330	2449	1552	344	1667	546	788	814	1421	1098	302	1556	671	37	1316	2161	1705	2498	1726	2289	2304	2907	3240	9	1881	3618	2591	514	1119	1512	1739	1	1169	2252	2541
PF3D7_0317800	160	136	202	340	69	322	4572	154	233	10	238	136	37	220	61	81	79	80	88	42	60	328	15	352	333	154	50	194	219	192	294	329	1	241	74	43	44	142	148	88	0	138	251	106
PF3D7_0317900	14	31	23	43	14	37	290	13	49	0	38	14	1	28	13	2	6	11	18	4	15	42	2	25	325	68	59	65	35	53	95	71	1	76	7	19	20	47	70	44	0	53	85	28
PF3D7_0318000	0	0	0	0	2	2	9	0	1	0	2	0	0	0	2	0	0	0	86	9	0	2	0	0	37	4	2	4	2	2	3	6	0	3	0	0	0	3	4	3	0	6	4	0
PF3D7_0318100	185	21	258	326	66	59	3582	83	421	2	166	72	6	256	147	5	153	19	71	48	37	12	5	275	130	391	13	67	22	78	508	154	0	38	10	9	75	134	43	9	0	111	126	39
PF3D7_0318200	10927	9696	13211	14840	2869	18192	171508	13990	15988	2235	16162	7597	1282	6382	6059	9556	2515	2908	8518	2347	5515	8907	314	9193	7423	17657	12282	17603	9551	11093	11613	22906	22	11206	20910	10377	2181	4980	11446	43819	6	6732	10557	9948
PF3D7_0318300	1009	1293	2043	1404	324	1838	12180	1590	1486	708	2107	856	221	697	520	1384	248	288	1006	343	1016	1264	69	1215	1261	1919	4341	2667	1943	1925	1053	2402	4	2224	3154	2075	289	1616	2180	9919	1	1659	885	1679
PF3D7_0318400	13	8	12	7	2	15	34	2	8	0	6	2	1	15	1	0	1	4	17	11	7	8	0	19	197	9	1	5	3	9	11	14	0	4	5	7	5	8	4	11	0	7	5	2
PF3D7_0318500	7	30	9	2	3	7	13	2	4	2	6	0	0	88	0	7	0	3	34	3	3	14	0	2	908	1	5	4	10	20	6	64	0	9	5	29	17	8	21	28	0	12	9	8
PF3D7_0318600	591	833	1404	686	156	1493	6791	970	686	291	1172	369	68	514	438	820	234	146	515	173	403	661	45	542	462	1104	2124	2069	1265	1523	665	1593	1	1041	1441	769	296	1020	1174	6791	0	988	748	1488
PF3D7_0318700	1	3	5	4	0	9	14	8	2	3	2	9	0	6	0	5	6	0	3	0	1	1	0	0	9	3	14	6	6	4	2	5	0	6	4	12	3	16	5	14	0	48	4	35
PF3D7_0318800	0	2	9	1	0	6	12	0	3	0	0	4	5	1	0	2	0	2	0	1	0	2	0	0	51	1	0	3	3	0	4	4	0	1	1	1	3	1	6	5	0	11	3	11
PF3D7_0318900	529	182	483	634	181	415	6225	338	843	23	779	354	41	653	279	126	587	96	385	103	142	164	10	732	469	428	108	325	286	293	733	705	3	340	278	134	190	422	247	194	0	289	486	172
PF3D7_0319000	69	79	71	48	15	34	534	58	85	0	140	19	16	129	15	12	21	26	63	15	26	32	1	55	1186	64	32	88	42	69	102	75	1	96	64	54	27	47	102	38	0	52	59	26
PF3D7_0319100	97	78	276	265	104	351	729	94	74	13	117	64	8	120	40	67	104	6	74	11	35	96	2	141	601	132	66	314	444	361	135	103	0	114	86	28	42	98	164	116	0	68	148	108
PF3D7_0319200	180	287	429	232	113	560	1752	377	231	39	304	175	68	142	161	317	163	108	213	53	193	290	18	137	231	398	613	665	569	739	234	434	1	691	692	304	148	570	805	1207	0	234	232	625
PF3D7_0319300	250	252	268	453	63	310	2523	330	354	35	457	155	10	188	111	205	80	35	146	68	190	181	12	175	255	528	257	237	314	443	330	420	0	347	520	194	134	374	437	745	0	175	254	262
PF3D7_0319400	2	4	22	0	3	2	6	2	5	0	0	0	0	27	0	6	0	0	51	10	1	7	1	2	1752	3	3	12	5	4	18	68	3	2	0	11	26	4	4	29	0	9	9	9
PF3D7_0319500	866	830	2075	2483	375	1786	8384	960	829	110	1150	728	120	1276	486	1296	556	251	257	227	865	880	26	1026	1607	677	604	1019	1033	939	793	1212	1	761	1949	377	229	425	879	2104	0	880	851	735
PF3D7_0319600	2579	1805	3731	5162	756	3369	49971	3112	3345	451	3333	2119	443	1436	1165	1593	835	338	1350	755	1567	2379	96	2142	1470	2173	1173	1392	2447	1895	2300	5052	4	1681	2819	1730	574	2226	1734	4532	0	2230	1278	1220
PF3D7_0319700	1598	2461	2239	1254	297	4499	23528	3592	3716	1059	3006	890	278	1491	819	1794	1446	323	2298	320	1878	1315	96	989	775	2109	4604	1766	2564	2017	2271	4351	5	2650	6097	3496	569	2760	4182	18814	0	888	1017	3235
PF3D7_0319800	46	24	27	22	5	27	402	29	40	9	34	19	16	8	6	36	22	2	64	12	25	30	0	12	26	11	71	94	44	47	19	44	0	35	72	40	19	145	35	289	0	51	19	47
PF3D7_0319900	62	107	62	69	26	201	803	97	160	2	130	42	11	29	54	43	17	22	128	20	30	121	8	44	97	423	85	313	135	166	125	141	0	482	124	57	35	289	435	164	0	183	229	209
PF3D7_0320000	15	2	59	38	8	12	252	8	11	0	13	1	0	74	6	0	9	1	25	4	3	8	2	44	798	20	5	40	6	6	47	43	0	39	8	9	6	38	21	16	0	24	80	38
PF3D7_0320100	170	156	147	234	73	301	3212	213	173	25	293	129	24	122	99	89	40	22	99	44	106	124	5	136	421	187	130	214	167	292	256	391	0	205	204	72	70	295	171	512	0	448	216	198
PF3D7_0320200	4	1	13	5	2	3	33	4	1	1	4	1	0	13	1	5	0	1	377	43	0	4	2	2	267	5	2	11	5	7	11	26	0	8	5	0	10	9	3	20	0	23	21	5
PF3D7_0320300	4522	2327	5868	9810	1104	6543	60857	5148	5900	306	5765	2626	438	3402	1757	2368	2125	662	2466	1162	2176	3849	177	4717	3523	4259	1432	3062	2873	3250	5785	7560	6	3412	3130	1546	1233	3374	2568	5083	0	2634	2691	1568
PF3D7_0320400	18	200	52	17	12	343	71	47	14	28	52	10	0	84	2	35	3	19	19	1	107	242	2	19	323	26	67	28	57	58	53	78	3	35	27	272	29	51	71	110	0	14	22	133
PF3D7_0320500	989	8	1106	723	74	85	6304	461	1354	6	874	61	5	1618	263	5	1186	37	222	89	88	2	5	1853	227	1267	4	45	28	81	1567	99	3	31	10	29	961	1452	154	1	0	18	112	14
PF3D7_0320600	0	0	2	1	1	0	4	1	0	0	1	0	0	6	0	0	0	0	4	1	0	1	0	1	46	0	0	0	0	0	7	8	0	0	0	0	3	1	1	0	0	0	3	0
PF3D7_0320700	13	2	41	20	14	5	270	4	19	3	11	0	0	85	6	1	23	0	48	2	0	1	0	26	683	5	2	2	7	4	37	23	1	2	2	16	19	13	4	0	0	1	8	5
PF3D7_0320800	21	3	110	100	4	4	819	9	44	0	13	2	0	76	3	0	101	3	81	20	2	8	0	101	2739	46	1	2	13	4	85	94	0	8	2	4	39	10	2	18	0	32	7	12
PF3D7_0320900	4050	2018	9149	10414	918	8047	42720	6509	6186	1523	5334	1934	631	2969	1400	3679	1250	448	2769	480	2915	3292	260	2653	3873	6941	5074	3150	4351	1776	2817	4370	12	5217	8342	5191	1044	4465	4639	14877	2	4583	1427	3261
PF3D7_0321000	148	148	349	423	195	216	2007	200	253	5	210	313	39	437	205	87	513	141	48	31	82	75	7	236	292	168	132	135	235	139	240	167	0	110	150	50	57	87	177	49	0	98	229	66
PF3D7_0321100	9	4	5	15	6	17	153	11	25	0	30	12	2	28	10	2	12	3	14	2	2	7	0	23	44	6	8	13	8	10	22	15	0	19	12	11	10	42	17	13	0	16	36	8
PF3D7_0321200	7	0	8	12	2	1	87	7	4	0	3	9	0	29	0	0	15	1	20	1	3	0	0	13	113	9	0	0	6	2	6	23	0	2	0	8	1	4	0	0	0	5	27	1
PF3D7_0321300	0	0	2	1	3	1	4	0	1	0	0	0	1	7	1	0	2	0	11	0	0	0	1	2	20	0	1	0	1	0	2	0	0	0	0	3	1	0	0	1	0	0	2	1
PF3D7_0321400	1	2	1	1	0	0	4	0	0	1	0	0	0	35	0	0	0	0	27	0	0	1	1	0	23	0	2	0	0	0	1	0	0	0	0	9	0	1	0	0	0	1	0	0
PF3D7_0321500	9	3	125	35	2	6	160	8	45	0	13	2	1	73	1	0	45	3	75	2	4	1	0	37	651	23	2	3	2	9	101	26	0	1	0	5	6	23	1	3	0	5	9	1
PF3D7_0321600	115	55	307	214	99	239	1392	116	236	1	246	43	8	322	35	10	241	47	52	17	53	15	2	290	1301	142	11	94	219	217	351	112	0	51	90	75	138	190	36	13	0	168	217	79
PF3D7_0321700	3	14	30	4	1	14	29	9	4	3	6	3	0	33	4	28	4	6	13	2	9	7	2	2	339	6	44	17	25	19	9	33	1	12	23	15	3	7	21	197	0	18	17	49
PF3D7_0321800	983	1767	1092	757	370	2488	10064	1506	1536	386	1394	909	178	666	601	1026	670	468	839	157	1098	642	51	580	886	1846	3314	2289	1700	1923	1084	1824	5	2737	3199	1179	268	1454	3614	10963	0	1186	1256	2285
PF3D7_0321900	1542	1762	3086	1021	288	2762	18802	2199	1796	724	3004	980	180	1201	326	1653	235	262	1496	365	1439	2320	107	1029	1237	1231	2174	2370	2376	2134	1121	4289	5	2351	4173	1709	305	2138	2421	11319	2	1274	1564	1727
PF3D7_0322000	2732	1847	12398	17886	820	8600	41049	6880	2933	1927	4629	2251	577	3716	1388	4719	2336	524	2111	816	2544	5004	216	1915	4425	2753	4815	2632	4426	2712	4145	7949	6	3220	7019	5612	745	2970	2959	13495	0	3184	1109	3607
PF3D7_0322100	1270	887	1746	859	302	531	14690	538	1353	232	1662	621	123	862	519	1124	360	263	826	436	546	1008	43	1494	725	1068	800	1589	810	1433	920	2425	4	1256	1537	631	369	957	1320	3623	0	1034	1176	355
PF3D7_0322200	2	4	7	5	2	0	16	1	0	0	2	3	0	12	0	0	8	3	16	3	0	3	0	3	369	3	0	2	2	8	7	30	2	1	2	5	3	5	0	3	0	3	10	0
PF3D7_0322300	19	4	23	19	10	14	158	8	49	0	28	10	0	66	10	0	22	2	22	0	4	3	0	49	294	87	3	15	8	12	54	22	2	34	2	0	20	52	12	1	0	17	81	1
PF3D7_0322400	286	350	267	254	129	379	2430	163	491	7	676	194	0	498	77	36	324	95	219	44	156	198	3	583	566	325	123	387	436	407	556	560	1	556	171	118	158	350	323	45	0	360	973	154
PF3D7_0322500	4	0	9	2	14	11	16	2	2	0	6	9	0	28	2	0	4	2	6	3	1	0	0	6	40	7	0	1	32	8	13	6	0	2	4	1	3	6	1	1	0	11	5	9
PF3D7_0322600	3	5	9	0	0	6	14	0	4	0	2	1	0	8	0	4	2	0	18	5	3	3	0	1	56	0	2	3	2	10	11	8	0	3	2	3	0	12	3	7	0	21	6	0
PF3D7_0322700	399	765	487	569	209	1510	7008	1015	791	232	1021	199	39	397	221	400	187	105	639	116	353	331	25	214	463	998	1020	695	639	778	575	1299	2	1258	1531	819	127	576	1086	2177	0	473	411	761
PF3D7_0322800	3	3	4	10	1	5	30	12	2	0	7	1	0	21	0	4	2	2	5	0	2	2	0	3	19	3	7	5	6	10	8	17	0	10	14	23	2	15	9	24	0	13	11	4
PF3D7_0322900	5105	3906	12795	15809	2268	10333	71752	7734	6907	1701	7394	4069	929	5365	3358	4024	2183	1175	2636	1559	2944	4789	283	4686	3854	10370	4632	7881	6766	5724	6438	7427	19	7526	8370	5507	1891	5127	6650	12192	1	5739	3150	4970
PF3D7_0323000	392	156	270	1074	149	186	6377	120	607	0	352	246	21	402	180	28	149	43	100	30	90	76	1	349	517	212	20	220	164	206	447	479	0	135	32	30	73	144	86	0	1	79	142	45
PF3D7_0323100	483	281	126	216	113	212	5331	121	791	1	481	165	13	416	201	13	217	57	304	29	60	72	4	382	477	1038	30	936	239	435	558	403	3	602	29	22	122	331	282	5	0	55	600	207
PF3D7_0323200	10	11	3	0	1	3	86	1	9	0	7	2	0	2	6	1	4	2	13	4	2	3	2	10	40	24	0	22	10	21	9	8	0	7	2	3	6	15	8	0	0	8	31	16
PF3D7_0323300	2	1	3	0	0	0	17	0	3	0	1	0	0	0	0	0	0	0	8	0	1	0	0	0	52	11	0	8	8	7	0	6	0	4	0	0	1	4	5	1	0	9	5	0
PF3D7_0323400	5	13	17	8	8	52	15	30	3	5	28	0	0	138	2	8	4	6	26	0	4	50	4	5	446	12	47	15	22	45	7	61	3	70	41	117	8	70	39	259	1	49	17	109
PF3D7_0323500	309	604	710	491	135	518	2194	372	486	72	496	281	100	316	170	546	210	136	134	117	570	653	16	466	475	272	398	461	540	557	252	668	1	510	946	446	135	313	590	2047	0	623	414	343
PF3D7_0323600	377	296	171	78	104	161	4388	159	467	20	540	194	0	203	144	167	152	99	301	108	151	278	17	383	211	315	129	440	301	619	413	709	0	281	246	153	146	355	378	586	0	266	386	103
PF3D7_0323700	246	351	1639	1256	196	807	2920	887	539	298	532	750	260	709	465	605	889	302	280	69	357	275	68	620	604	475	1419	856	771	734	509	892	0	254	955	1091	184	307	598	3023	1	478	262	461
PF3D7_0323800	1674	1660	1851	500	406	1152	19578	1071	1846	175	2382	725	85	522	648	1517	117	245	1615	467	1148	1405	86	760	904	2074	1893	3376	1582	2444	1466	3281	6	3016	2531	1290	276	1504	2338	7883	0	1557	1418	1650
PF3D7_0323900	0	4	0	12	0	13	39	4	2	4	7	0	0	6	0	3	1	0	0	0	1	4	1	2	6	46	3	11	13	3	2	7	0	5	1	5	1	2	2	48	0	20	2	7
PF3D7_0324000	2	5	0	0	0	1	2	0	0	0	4	3	0	3	0	2	0	0	2	1	0	0	0	0	74	6	4	1	1	2	6	17	0	0	1	4	6	6	1	7	0	4	3	11
PF3D7_0324100	1	0	4	5	1	0	23	0	7	0	5	2	0	16	1	2	4	1	0	0	1	0	0	0	4	5	2	0	0	0	4	30	0	0	1	0	1	0	0	0	0	0	0	0
PF3D7_0324200	11	35	63	61	4	122	326	97	3	33	46	39	0	22	18	25	1	4	7	1	65	1	2	1	5	39	80	14	37	22	14	143	0	27	48	71	1	15	4	223	0	8	5	62
PF3D7_0324300	45	81	25	56	2	176	1163	117	49	20	95	23	11	20	12	24	3	6	23	7	225	1	0	21	9	22	29	64	124	54	47	408	0	25	67	102	17	21	9	95	0	16	94	40
PF3D7_0324400	0	1	5	14	0	12	359	2	207	0	6	3	0	21	6	0	17	0	15	0	1	7	0	4	4	18	0	81	1	1	8	21	0	3	15	4	54	6	1	17	0	9	0	0
PF3D7_0324500	0	0	0	4	0	0	15	0	12	0	0	0	0	0	0	0	18	0	2	0	2	0	0	0	0	2	0	0	1	3	0	1	0	2	0	0	2	0	0	5	0	0	0	0
PF3D7_0324600	3	0	0	1	0	0	1	1	1	0	2	0	0	6	0	0	3	0	0	0	0	0	1	2	0	6	0	0	0	0	5	5	0	0	0	0	0	1	0	0	0	0	1	0
PF3D7_0324700	0	2	0	1	0	0	39	1	0	0	0	1	0	1	2	0	0	0	0	0	4	1	0	2	0	7	1	1	5	12	0	14	0	3	0	2	0	9	9	1	0	4	0	0
PF3D7_0324800	6	4	32	45	1	6	206	12	90	0	42	0	0	116	3	21	92	0	4	0	7	5	1	9	3	1	2	0	0	0	24	6	0	0	0	0	4	3	1	38	0	3	2	7
PF3D7_0324900	89	406	65	91	131	347	2543	96	105	9	157	248	43	57	77	90	86	130	24	20	72	949	2	21	200	173	21	128	139	266	70	268	0	206	58	122	6	34	67	211	0	83	81	73
PF3D7_0400100	167	786	407	124	400	362	4469	109	273	10	363	927	85	122	47	152	154	225	222	89	48	68	2	94	208	154	61	224	141	233	37	566	0	517	113	88	26	70	179	208	0	154	182	270
PF3D7_0400200	66	50	30	113	63	240	1324	101	252	0	100	86	12	43	11	42	50	40	77	1	49	20	3	7	455	42	25	134	53	27	26	233	1	117	38	12	14	18	150	126	0	123	34	61
PF3D7_0400300	0	6	6	12	0	1	41	2	4	0	2	0	0	80	0	0	26	2	1	0	0	3	3	1	3	0	1	7	3	2	42	23	0	1	1	0	0	3	1	20	0	5	1	0
PF3D7_0400400	99	135	133	57	235	334	3312	171	294	6	241	374	10	44	62	94	37	134	70	8	134	270	4	74	143	248	83	174	53	130	67	433	0	169	51	145	13	64	92	339	0	148	103	63
PF3D7_0400500	1	14	51	457	0	46	20	45	9	0	16	0	0	29	1	7	18	0	1	0	2	1	1	0	12	1	2	0	0	18	5	10	0	11	0	0	1	5	4	7	0	19	1	3
PF3D7_0400600	1	0	0	0	0	0	0	1	0	0	1	0	0	0	0	0	0	0	1	0	0	0	0	0	0	0	0	0	0	0	1	1	0	0	0	0	0	0	1	0	0	0	0	0
PF3D7_0400700	29	0	39	30	0	5	214	2	18	0	49	6	0	204	1	12	26	5	6	0	1	4	0	0	3	0	3	1	1	2	13	41	0	2	0	2	0	7	3	0	0	9	1	13
PF3D7_0400800	0	0	1	1	0	0	0	0	0	0	0	0	0	0	0	0	4	0	0	0	0	0	0	19	6	0	0	0	0	0	0	1	0	0	0	0	0	0	0	2	0	3	1	0
PF3D7_0400900	0	0	7	106	0	7	43	19	47	0	7	1	0	28	0	3	19	1	0	0	1	2	0	0	7	2	0	0	4	1	0	2	0	0	0	0	5	3	0	2	0	0	1	1
PF3D7_0401000	1	1	0	21	0	0	51	1	0	0	3	0	0	1	0	8	1	1	0	0	0	0	0	9	4	1	0	4	0	3	1	0	0	0	1	1	1	0	0	0	0	3	0	5
PF3D7_0401100	0	0	0	0	0	0	0	0	0	0	0	0	0	0	0	0	0	0	0	0	0	0	0	0	0	0	0	0	0	0	0	0	0	0	0	0	0	0	0	0	0	0	0	0
PF3D7_0401200	3	1	2	24	0	6	19	2	1	0	10	0	0	1	0	0	3	0	0	0	0	26	0	23	2	22	0	0	1	24	39	13	0	0	0	1	0	1	1	5	0	6	0	3
PF3D7_0401300	2	0	0	6	0	0	45	2	3	0	3	0	0	2	0	1	0	1	0	0	0	3	0	3	0	1	0	1	0	2	2	12	0	4	0	0	2	3	3	9	0	2	0	0
PF3D7_0401400	39	4	1	5	0	4	9	3	14	0	20	0	0	30	0	2	2	0	0	1	0	6	0	18	3	2	1	5	0	11	0	0	0	4	0	0	4	3	2	2	0	9	1	1
PF3D7_0401500	215	5	834	2055	24	88	3508	134	231	0	591	19	10	1506	24	14	2737	12	38	4	51	22	1	389	418	217	57	21	35	25	835	75	0	10	39	5	66	249	24	20	0	73	14	39
PF3D7_0401600.1	0	0	0	0	0	0	0	0	0	0	0	0	0	0	0	0	0	0	0	0	0	0	0	0	0	0	0	0	0	0	0	0	0	0	0	0	0	0	0	0	0	0	0	0
PF3D7_0401600.2	0	0	0	0	0	0	0	0	0	0	0	0	0	0	0	0	0	0	0	0	0	0	0	0	0	0	0	0	0	0	0	0	0	0	0	0	0	0	0	0	0	0	0	0
PF3D7_0401700	32	8	54	212	1	16	153	27	55	0	84	10	0	334	2	10	209	7	3	0	3	18	0	37	104	36	11	8	12	8	117	11	1	16	2	3	30	31	7	2	0	72	8	129
PF3D7_0401800	2627	51	7306	26775	246	1195	24225	2613	11292	80	4441	589	169	18852	1220	113	15232	198	1391	234	1079	146	24	9329	757	10683	471	127	329	404	14249	952	7	167	489	179	2933	2638	262	415	0	827	271	338
PF3D7_0401900	1746	6717	4606	1735	940	6264	2069	3025	611	1470	3505	1611	312	2074	383	11284	156	1668	1523	401	6671	117	128	680	441	1125	9523	8743	10061	7964	576	5507	6	8734	14782	8311	180	3177	14974	23679	1	2455	1280	6369
PF3D7_0402000	67	16	397	1173	61	38	524	54	391	0	189	83	0	6554	122	5	5130	28	9	0	102	1	0	114	601	171	2	14	20	76	1101	61	1	11	7	3	193	51	16	4	0	30	67	8
PF3D7_0402100	3331	3702	3595	2149	507	4968	46362	2277	4589	420	2911	2303	118	690	1916	1707	427	524	1908	522	1898	2477	103	1827	359	4813	2353	7817	4430	5291	4041	5095	4	5398	2816	1197	938	3488	8011	10958	0	1344	1451	3461
PF3D7_0402200	75	573	444	1617	66	3599	225	3889	137	503	2610	60	339	1181	32	2170	24	324	290	42	16322	156	35	136	357	102	5381	361	1121	343	57	9928	5	246	8627	48305	17	367	998	7075	0	1873	43	2295
PF3D7_0402300	2	9	4	4	0	10	42	6	1	5	5	7	1	18	2	17	16	1	4	2	19	14	4	5	34	2	35	9	18	13	2	23	0	2	29	98	5	16	19	69	0	50	3	23
PF3D7_0402400	5292	3607	10681	5574	633	6417	37557	9904	4469	4669	12219	2112	762	3681	836	4961	2393	748	4896	1569	6867	7630	277	4983	4754	2245	7823	4060	7739	4504	4979	17230	16	4619	18140	18240	1376	6724	6005	33138	3	8514	2824	6705
PF3D7_0402500	0	0	11	13	0	0	0	1	12	0	0	0	0	4	1	0	24	0	1	0	0	0	0	6	0	3	0	0	0	1	16	1	0	1	0	0	4	9	0	0	0	0	0	0
PF3D7_0402600	0	1	0	6	0	1	0	1	4	0	0	1	0	0	1	0	2	0	0	0	1	0	0	0	0	0	0	0	0	0	1	0	0	0	0	0	0	0	0	0	0	1	0	0
PF3D7_0402700	0	0	5	15	0	1	4	6	10	0	0	2	0	1	0	0	12	0	1	0	3	0	0	0	0	6	2	0	0	3	36	3	0	0	1	0	6	17	0	2	0	6	0	2
PF3D7_0402800	0	3	6	1	0	9	10	8	4	3	0	3	0	0	1	0	0	4	1	0	1	0	0	1	0	3	10	5	2	14	7	10	0	5	2	2	3	10	5	31	0	129	0	12
PF3D7_0402900	5	14	35	33	4	33	35	36	2	21	31	0	7	18	1	23	0	1	9	1	32	67	3	2	4	6	135	17	38	13	6	48	0	38	74	69	2	71	52	72	0	49	9	39
PF3D7_0403000	0	0	2	0	0	3	0	4	0	0	1	0	0	0	0	0	0	0	0	0	0	0	0	0	0	0	2	0	0	0	0	0	0	0	2	0	0	3	3	0	0	0	0	0
PF3D7_0403100	41	78	34	31	19	45	435	23	57	2	44	17	0	39	15	15	7	19	34	5	29	112	1	54	201	45	34	84	57	87	65	64	0	115	44	22	7	86	101	30	0	58	174	47
PF3D7_0403200	192	554	1046	882	658	308	1930	129	197	45	233	1238	197	1002	530	1088	450	262	15	37	269	153	3	379	544	109	1245	527	670	396	207	558	1	153	505	121	18	42	343	664	0	268	565	225
PF3D7_0403300	20	12	25	44	10	48	97	98	15	33	92	19	2	53	10	23	7	10	18	4	35	26	1	34	24	4	126	34	62	40	22	91	0	37	107	81	11	82	40	80	0	70	65	70
PF3D7_0403400	339	940	1094	396	122	2593	2292	2021	502	553	1194	170	125	409	60	793	138	207	610	116	1032	588	34	125	558	309	1920	429	827	675	343	1941	4	1250	3436	1443	106	1050	2078	6322	0	870	335	1899
PF3D7_0403500	220	90	101	70	47	69	2320	121	381	1	206	36	0	134	61	19	95	15	120	22	41	128	7	161	84	276	21	203	99	161	200	171	1	231	36	10	76	194	163	87	0	36	153	37
PF3D7_0403600	263	2	152	262	51	4	1104	70	377	1	239	29	0	892	138	3	38	4	64	24	17	2	0	264	547	86	1	6	6	11	145	13	2	7	7	12	15	77	15	10	0	10	16	13
PF3D7_0403700	2055	1733	4733	4514	667	3236	21307	3102	2362	894	2785	1895	477	2138	1032	2009	1174	719	1363	529	2108	1728	102	2080	1673	1691	3847	2093	2128	1995	1630	3523	4	1731	4486	2710	585	2520	2097	7682	3	2901	2090	1812
PF3D7_0403800	289	250	495	204	59	422	2319	370	372	141	682	107	27	240	99	330	44	71	520	79	240	415	31	180	368	380	614	650	310	455	181	566	3	933	547	521	76	573	767	2029	1	489	279	354
PF3D7_0403900	2	2	8	1	1	0	71	0	5	0	2	1	0	35	8	1	6	0	21	3	0	3	2	4	620	22	7	2	2	4	13	31	0	7	1	9	13	3	2	4	0	12	5	4
PF3D7_0404000	4	1	11	19	6	2	326	3	35	0	10	9	11	69	9	0	10	0	9	2	1	1	2	24	104	27	1	3	2	5	31	18	1	0	2	9	5	6	2	2	0	1	10	1
PF3D7_0404100	4	1	3	0	0	7	19	0	1	0	5	1	0	16	2	1	1	1	0	2	6	1	0	2	107	2	3	1	2	4	1	11	0	4	0	4	4	1	5	3	0	14	17	1
PF3D7_0404200	1	0	2	0	0	0	5	0	0	0	2	0	0	1	2	1	1	0	2	0	0	0	0	0	67	1	1	2	1	1	2	10	0	3	0	3	1	0	2	1	0	4	3	0
PF3D7_0404300	1266	1145	1436	2480	2802	1088	16846	581	1653	76	1509	6413	824	3331	2223	1795	1882	1373	301	149	807	1094	17	1483	1468	766	1989	1718	1866	1402	991	1724	2	795	1032	296	187	541	1102	1649	0	682	1900	867
PF3D7_0404400	168	65	218	91	45	134	2231	145	181	6	215	102	4	145	118	62	26	26	48	63	33	187	10	164	100	107	97	134	70	207	142	350	2	111	74	51	36	129	136	198	0	270	165	131
PF3D7_0404500	206	5	131	124	48	120	2205	121	192	0	204	103	2	63	247	4	88	4	58	20	16	7	4	166	167	892	9	314	43	132	102	135	0	235	11	8	68	299	155	7	0	92	280	168
PF3D7_0404600	7539	442	2360	2040	3094	4681	141563	2635	20523	18	5215	5635	294	2391	5776	23	1767	309	6928	625	1081	19	54	2694	1237	13373	21	2486	334	2073	6721	9634	5	736	63	186	724	1438	3679	13	0	120	2804	196
PF3D7_0404700	12	0	14	9	3	9	267	11	10	0	9	23	1	336	20	6	7	3	15	2	11	1	0	32	109	16	7	63	11	21	9	39	4	1	6	67	3	11	22	39	0	22	7	17
PF3D7_0404800	1	30	12	18	0	51	134	27	6	10	2	26	0	31	37	66	41	1	1	3	55	52	2	44	183	29	59	265	109	63	24	55	0	24	74	36	4	36	79	292	0	75	13	110
PF3D7_0404900	11	35	38	115	1	161	263	125	16	23	16	34	0	145	85	81	99	2	9	2	120	100	9	152	451	190	271	436	254	135	150	151	3	61	179	174	14	64	81	552	0	223	36	192
PF3D7_0405000	422	355	784	846	114	624	5160	611	397	248	613	626	235	491	240	510	248	160	431	110	849	1063	42	639	462	716	959	859	621	1159	526	1075	1	995	1960	1055	149	1188	852	3186	1	533	405	677
PF3D7_0405100	1376	1619	1628	1643	402	2533	19953	1530	1858	267	2052	1010	189	1137	591	1326	209	275	1422	513	1542	1771	54	941	2130	1973	2046	1663	1528	1891	1595	3523	4	1782	2367	1674	423	1035	1605	6388	1	1846	1215	1220
PF3D7_0405200	64	19	103	65	40	76	519	47	50	9	119	18	1	158	32	25	7	6	43	5	13	68	1	103	720	71	65	109	90	79	214	107	1	89	30	45	30	35	68	60	0	70	300	87
PF3D7_0405300	18	65	47	20	17	67	442	61	22	11	46	22	4	83	16	94	25	14	11	2	17	30	2	21	86	39	45	40	43	34	84	98	1	66	67	43	23	59	63	518	0	170	121	190
PF3D7_0405400	9079	9539	25388	19857	2900	22769	155469	18248	15198	3910	14129	7956	2323	7963	5689	12725	3909	3763	9828	2711	10215	7279	554	5533	6620	13978	13957	8332	7480	9502	10796	22237	15	7391	27690	20820	1679	4309	8664	49507	3	6358	8401	8587
PF3D7_0405500	200	155	166	356	56	347	2078	336	275	31	268	116	13	109	100	104	50	22	129	35	148	75	5	187	103	281	152	157	282	267	259	254	1	230	453	139	94	317	265	249	0	254	204	197
PF3D7_0405600	273	98	233	303	104	389	3607	428	460	27	401	102	32	184	151	57	145	24	250	51	89	105	8	273	454	359	136	161	319	211	509	297	0	193	351	127	121	305	144	43	0	371	259	144
PF3D7_0405700	244	16	308	630	65	119	3507	183	637	2	360	66	8	759	83	1	564	27	95	22	63	1	3	503	2202	448	3	29	13	65	1007	206	0	10	9	22	139	89	31	0	0	34	282	5
PF3D7_0405800	2	0	3	0	1	0	4	0	6	0	2	0	0	5	0	0	1	0	12	0	0	0	1	2	26	11	0	0	0	0	27	14	0	1	0	1	7	2	0	0	0	3	7	0
PF3D7_0405900	1	1	7	2	2	0	7	0	1	0	0	0	1	150	2	0	0	1	7	0	2	2	2	1	116	2	1	1	1	1	2	4	0	2	1	24	2	2	3	5	0	3	3	2
PF3D7_0406000	249	260	330	542	101	497	2811	429	449	19	501	344	35	337	286	185	105	121	257	58	119	198	15	224	337	512	234	418	324	588	590	496	0	268	471	169	219	403	293	343	0	307	264	212
PF3D7_0406100	4454	2438	5285	11401	1184	5234	84096	3710	9264	309	4178	3095	550	2299	1869	1455	1612	613	2384	1369	1576	2967	125	7532	4962	10916	1356	4198	3151	2989	6665	4590	11	4022	2558	1911	1109	2345	3398	2798	0	2823	4057	1555
[truncated: 5,064 more rows]

## Sheet: voom_normalised_gene_expression
IFC63	IFC66	IFD6	IFD8	IFM.049	IFM047	IFM050	IFM054	IFM058	IFM060	IFM061	IFM14	IFM23	IFM24	IFM26	IFM27	IFM53	IFM56	IFM57	SFC.18	SFC.21	SFC13	SFC14	SFC15.CM	SFC16	SFC17	SFC19	SFC22	SFM.1	SFM.10	SFM.3	SFM.5	SFM.6	SFM.8	SXC2
[truncated: 4,144 more rows]
