# Supplementary material for: The Plasmodium falciparum transcriptome in severe malaria reveals altered expression of genes involved in important processes including surface antigen–encoding var genes
Source: PLoS Biol. 2018 Mar 12;16(3):e2004328. doi: 10.1371/journal.pbio.2004328 (PMC5864071; doi:10.1371/journal.pbio.2004328)
Supplement: S2 Data — (XLSX) [file pbio.2004328.s016.xlsx]

## Sheet: raw_gene_read_counts
IFC63	IFC66	IFD6	IFD8	IFM.049	IFM047	IFM050	IFM054	IFM058	IFM060	IFM061	IFM12	IFM14	IFM21	IFM23	IFM24	IFM26	IFM27	IFM53	IFM56	IFM57	SFC.023	SFC.025	SFC.18	SFC.21	SFC13	SFC14	SFC15.CM	SFC16	SFC17	SFC19	SFC22	SFD1.CM	SFM.1	SFM.10	SFM.3	SFM.5	SFM.6	SFM.7	SFM.8	SFM9	SFU.3	SFU2	SXC2
PF3D7_0100100	88	287	133	136	99	206	5026	46	263	9	117	635	13	65	70	74	60	123	36	14	110	149	1	182	203	131	75	100	192	192	24	498	0	184	36	64	17	55	88	216	0	92	163	44
PF3D7_0100200	9	1	23	23	1	6	259	0	29	0	33	1	0	80	1	5	14	0	0	0	1	1	0	5	3	28	21	1	1	0	4	2	0	6	0	0	0	2	0	3	0	26	4	5
PF3D7_0100300	10	34	31	9	11	33	404	27	56	1	21	64	4	4	13	13	6	22	10	1	5	379	1	1	46	27	9	99	12	60	37	13	0	126	9	16	1	3	33	68	0	115	11	1
PF3D7_0100400	0	1	39	129	0	0	10	4	0	0	3	0	0	6	0	0	6	0	0	0	0	43	0	0	0	1	0	0	1	2	1	3	0	0	0	0	0	3	0	0	0	2	0	0
PF3D7_0100500	0	1	0	0	2	0	0	0	1	0	0	0	0	3	0	0	0	0	0	0	0	0	0	0	2	0	0	0	0	0	0	0	0	3	0	0	0	0	0	0	0	1	0	0
PF3D7_0100600	1	0	7	1	0	0	2	0	1	0	0	0	0	7	0	0	2	0	0	0	0	0	0	1	1	1	0	0	3	0	0	2	0	0	0	0	0	4	0	3	0	2	0	2
PF3D7_0100700	0	0	0	0	0	0	0	0	0	0	0	0	0	0	0	0	0	0	0	0	0	0	0	0	0	0	0	0	0	0	0	1	0	1	1	0	0	0	0	0	0	3	0	0
PF3D7_0100800	1	0	3	839	0	6	0	42	0	0	5	0	0	13	2	0	0	3	0	0	0	0	0	1	3	1	0	0	0	0	0	0	0	0	0	0	0	0	0	0	0	4	0	0
PF3D7_0100900	3	0	29	2	0	0	7	0	26	0	10	0	0	26	7	1	12	0	0	0	0	8	0	19	2	0	11	0	0	0	0	0	0	1	0	0	2	3	2	1	0	9	0	0
PF3D7_0101000	2	4	45	126	0	19	101	35	2	0	35	0	0	43	1	10	8	0	1	0	10	0	0	45	1	0	2	0	0	4	11	0	0	0	0	0	0	0	1	2	0	13	0	1
PF3D7_0101100	3	7	1	65	0	88	489	53	30	2	4	8	7	8	0	1	0	0	4	1	72	0	0	1	0	1	10	14	15	6	8	49	0	7	25	16	12	7	0	26	0	3	20	15
PF3D7_0101200	2	20	1	1	0	7	35	7	2	5	5	1	0	1	0	1	0	0	1	0	10	0	0	0	0	2	19	1	5	17	3	43	0	10	26	22	0	7	0	36	0	7	0	16
PF3D7_0101300	0	2	1	2	0	0	36	0	3	0	1	0	0	28	2	0	28	0	0	0	2	1	1	15	0	3	3	1	1	1	16	6	0	0	1	0	5	4	0	0	0	2	0	11
PF3D7_0101400	0	0	0	0	0	0	3	1	0	0	0	0	0	0	0	0	0	0	0	0	0	0	0	0	2	2	0	0	0	0	0	1	0	0	0	0	0	0	0	0	0	0	0	0
PF3D7_0101500	6	9	6	10	31	20	153	9	3	2	11	17	0	4	0	2	7	1	1	0	2	1	0	5	4	7	4	4	5	10	2	13	0	6	4	1	0	16	2	14	0	6	3	9
PF3D7_0101600	48	16	141	412	2	43	50	64	75	1	110	8	0	257	11	19	95	1	14	3	2	0	0	18	3	1	0	7	0	19	81	28	0	7	4	2	33	30	5	49	0	14	7	38
PF3D7_0101700	0	0	0	0	0	0	28	0	2	0	0	0	0	2	0	0	0	0	1	0	21	0	0	6	1	0	0	0	1	5	0	0	0	1	0	0	0	0	1	0	0	1	1	4
PF3D7_0101800	0	0	11	13	0	1	2	1	7	0	5	0	0	10	0	0	6	0	0	0	3	0	0	0	3	2	0	0	0	0	5	0	0	0	0	0	2	2	1	0	0	0	0	0
PF3D7_0101900	1	0	0	0	0	0	6	0	2	0	1	0	0	1	0	0	0	0	0	0	0	0	0	0	0	0	0	0	0	0	1	0	0	0	0	0	0	0	0	1	0	0	0	0
PF3D7_0102000	0	9	0	1	0	1	3	0	0	0	0	0	0	1	0	0	0	0	0	0	1	4	0	0	0	0	0	0	6	0	0	0	0	4	0	1	0	5	0	7	0	8	0	9
PF3D7_0102100	0	5	0	1	0	5	5	2	0	1	0	1	0	5	1	0	0	1	2	0	5	6	0	1	2	5	2	5	7	2	0	14	0	7	2	2	0	4	0	25	0	3	0	4
PF3D7_0102200	14080	24009	420210	42163	2625	178835	5496	52569	1773	74309	42954	38029	36292	45615	420	208493	300	10081	60984	17958	175461	90230	7217	9129	5084	1823	368272	34260	83246	22484	782	244422	93	72840	430708	340531	598	44093	149132	1382137	50	8936	1464	82097
PF3D7_0102300	5	1	5	0	0	3	11	0	10	0	1	2	0	7	1	6	0	0	3	0	2	2	0	8	158	10	2	2	7	2	3	6	0	1	1	1	0	2	22	16	0	5	3	3
PF3D7_0102400	2	2	3	0	2	7	1	0	1	0	0	0	0	14	0	0	0	0	9	1	0	5	0	1	181	1	1	0	2	1	3	10	0	5	0	3	3	2	1	1	0	8	1	0
PF3D7_0102500	5	16	6	20	0	12	30	4	3	4	1	3	0	126	0	1	20	1	0	0	2	8	0	13	45	8	22	3	18	3	18	8	3	1	13	61	1	7	13	31	0	73	8	12
PF3D7_0102600	659	37	1163	1616	68	272	4386	428	1140	71	1159	175	24	1828	384	80	1641	100	147	90	76	31	10	3279	200	2314	337	65	129	118	870	159	1	261	236	133	889	1846	324	487	0	392	189	590
PF3D7_0102700	21	49	1784	309	19	792	21	682	9	672	181	60	68	128	2	275	10	25	202	29	504	164	6	10	66	16	1191	46	210	100	32	730	1	274	1311	646	25	607	422	2996	0	293	19	530
PF3D7_0102800	3	4	17	7	1	5	57	10	2	3	5	1	0	4	6	14	2	1	7	2	4	12	0	9	70	5	13	9	6	14	9	12	0	13	9	8	2	36	9	39	0	11	15	22
PF3D7_0102900	2893	1397	2581	2588	584	2198	45052	2000	3781	290	3262	1241	234	1535	1257	1702	719	308	1629	726	1354	2198	74	2095	1052	2496	1502	1835	1575	2420	2758	5970	5	2149	2757	1253	577	2095	2326	5108	0	2281	2099	1462
PF3D7_0103000	2	8	7	6	2	8	34	10	1	0	8	1	0	25	0	13	4	0	7	5	5	20	1	9	262	2	8	11	12	16	19	33	0	13	9	8	4	25	15	20	0	25	17	11
PF3D7_0103100	11	17	18	4	1	3	59	3	8	1	0	5	0	15	9	5	30	3	35	3	7	1	0	30	376	13	3	25	33	30	15	29	0	8	4	4	11	10	21	12	1	21	21	14
PF3D7_0103200	544	210	369	781	158	549	5079	346	868	3	569	203	30	542	160	72	388	69	216	104	98	268	15	436	784	727	98	288	608	628	1037	488	1	565	160	88	239	505	424	71	0	434	339	254
PF3D7_0103300	1400	1105	1821	2190	268	1894	15249	1530	1606	233	2139	576	161	988	488	1119	295	174	927	522	1282	880	50	2052	893	1023	1103	1464	1642	1295	935	3048	3	2128	2976	1374	382	1026	1178	4001	0	1399	1831	1053
PF3D7_0103400	362	264	124	611	79	602	1415	130	463	8	282	126	13	679	61	92	479	30	303	33	117	179	4	1517	2765	454	39	363	471	174	528	383	3	352	95	54	75	180	130	50	0	79	580	153
PF3D7_0103500	4	1	8	2	0	32	5	5	8	0	7	0	0	13	1	1	4	0	15	0	0	8	0	5	194	7	1	1	1	3	23	12	0	21	0	2	9	13	6	0	0	11	9	0
PF3D7_0103600	96	33	76	113	39	204	1027	45	98	0	102	34	0	165	46	12	212	17	68	12	52	34	0	143	527	117	12	38	56	40	136	113	3	101	14	13	35	56	53	18	0	38	119	45
PF3D7_0103700	53	53	44	49	21	120	556	40	113	0	58	16	0	69	18	14	37	3	28	9	60	73	1	73	216	49	20	89	90	88	74	121	0	112	62	22	15	49	69	36	0	11	95	64
PF3D7_0103800	25	17	41	35	6	41	148	6	45	0	33	4	0	34	5	2	24	0	94	11	15	38	1	19	2195	14	10	23	13	30	46	97	0	46	9	8	34	37	34	9	0	17	51	16
PF3D7_0103900	38	111	48	66	49	126	284	59	79	1	110	27	0	143	16	17	27	25	114	5	42	52	2	101	265	57	18	129	76	225	103	136	1	128	40	24	36	110	80	6	0	84	191	31
PF3D7_0104000	0	2	2	4	2	2	9	0	1	0	1	0	0	4	0	0	0	0	13	0	3	8	0	3	26	1	0	0	2	4	2	5	0	2	1	2	0	2	2	0	0	2	3	0
PF3D7_0104100	2	1	6	5	1	67	51	12	3	3	0	4	0	19	0	3	1	1	40	1	1	222	0	0	50	3	2	21	6	54	5	33	0	1	32	6	2	5	72	1	0	2	7	38
PF3D7_0104200	29	112	163	114	45	103	827	51	169	18	76	14	1	282	36	58	217	32	36	4	33	60	8	68	872	313	89	780	362	401	382	75	3	122	39	76	106	345	698	484	0	260	75	188
PF3D7_0104300	2472	5564	9971	3446	1565	12103	31071	10677	3983	5665	6698	3697	2375	2728	1019	6602	1783	2748	4406	884	6590	2501	251	1864	1839	3400	16859	5744	6270	5548	2127	9891	6	5702	23444	16065	592	4315	11645	52238	3	5005	3638	6803
PF3D7_0104400	33	65	116	103	15	108	323	68	38	44	58	22	0	101	15	50	66	18	77	23	32	63	1	72	944	79	91	147	88	101	89	125	2	61	87	64	13	114	132	406	0	207	59	174
PF3D7_0104500	338	281	252	599	111	440	7334	235	473	8	368	278	39	283	183	119	203	46	187	109	164	481	11	405	297	464	117	527	449	370	539	613	2	533	146	96	78	291	266	70	0	341	363	186
PF3D7_0104600	16	22	7	24	5	51	145	22	46	3	20	12	2	30	8	2	16	6	26	6	19	46	0	9	91	124	14	43	25	29	63	46	0	124	14	17	6	44	19	14	0	29	29	23
PF3D7_0104700	0	0	2	0	0	0	4	0	2	0	2	1	0	7	0	0	0	1	10	0	0	1	0	0	50	1	0	1	3	4	0	7	0	1	0	0	1	0	4	2	0	4	5	2
PF3D7_0104800	10	18	61	114	3	31	136	31	17	7	43	2	0	101	7	30	8	0	8	3	8	26	0	8	520	26	9	22	17	13	61	27	1	6	15	17	13	47	23	128	0	218	17	92
PF3D7_0104900	204	71	61	32	32	52	2125	97	285	23	230	80	25	88	92	62	54	133	130	32	94	39	2	23	31	263	176	120	202	263	314	309	0	157	204	99	64	315	191	461	1	180	99	103
PF3D7_0105000	145	45	22	22	26	17	1098	64	202	17	190	26	0	43	46	47	33	13	101	23	57	15	2	6	40	86	110	91	113	154	156	136	0	107	145	61	42	148	135	301	0	119	59	54
PF3D7_0105100	1	0	3	3	1	1	32	0	0	0	0	1	0	1	1	1	0	0	1	0	0	0	0	0	108	0	5	1	1	2	4	4	0	0	0	1	1	4	1	4	0	4	1	2
PF3D7_0105200	48	5	79	128	45	14	2064	27	209	0	43	23	0	143	45	0	130	6	37	12	17	3	1	115	375	223	2	13	10	11	309	115	0	4	3	4	30	33	5	3	0	15	66	2
PF3D7_0105300	1	1	6	2	0	1	14	0	1	0	0	7	0	53	1	0	2	0	9	1	2	2	0	2	382	1	1	4	2	0	4	11	1	2	2	21	6	0	0	0	0	7	4	4
PF3D7_0105400.1	0	0	0	0	0	0	0	0	0	0	0	0	0	0	0	0	0	0	0	0	0	0	0	0	0	0	0	0	0	0	0	0	0	0	0	0	0	0	0	0	0	0	0	0
PF3D7_0105400.2	0	0	0	0	0	0	0	0	0	0	0	0	0	0	0	0	0	0	0	0	0	0	0	0	0	0	0	0	0	0	0	0	0	0	0	0	0	0	0	0	0	0	0	0
PF3D7_0105500	0	3	3	0	0	9	10	2	0	0	1	1	0	3	0	2	0	0	1	1	1	0	0	0	70	1	0	10	4	2	5	4	1	3	0	1	1	1	4	3	0	8	1	5
PF3D7_0105600	482	602	192	214	115	577	6270	182	678	11	580	198	20	267	240	188	118	85	284	53	219	563	15	357	397	687	207	1162	505	979	478	793	0	1367	260	114	91	754	1219	295	0	414	581	491
PF3D7_0105700	20	32	36	12	13	51	186	17	23	0	37	15	0	67	14	4	27	7	29	9	7	36	1	5	2314	34	39	26	20	43	46	144	0	131	14	23	19	19	38	29	0	33	66	115
PF3D7_0105800	6	1	42	0	1	1	8	0	0	6	0	0	0	63	1	0	4	0	22	1	1	4	0	2	1240	3	0	5	5	0	13	40	1	2	1	18	13	1	1	1	0	1	6	3
PF3D7_0105900	1	5	8	6	0	1	8	6	0	1	21	1	0	16	1	1	3	2	21	0	4	0	1	0	52	0	9	10	3	3	3	9	1	2	21	14	2	5	4	2	0	11	0	10
PF3D7_0106000	9	17	19	8	3	16	155	6	32	0	17	10	1	84	12	3	31	2	8	3	8	21	0	39	390	56	6	47	23	25	62	29	1	32	15	15	24	49	43	21	0	73	31	34
PF3D7_0106100	437	191	468	386	128	311	7610	269	771	5	460	203	36	449	302	81	304	55	286	131	101	242	13	368	523	731	78	427	216	307	790	466	1	374	120	58	146	411	374	139	0	262	234	116
PF3D7_0106200	9	23	15	0	1	3	173	9	3	3	5	12	0	10	3	54	4	0	10	8	15	11	1	8	47	8	30	73	55	29	5	74	0	4	53	18	4	5	31	434	0	57	6	18
PF3D7_0106300	3419	3902	10778	8997	1462	10269	58915	7948	5463	2290	6112	2942	941	3423	1647	4297	504	911	3915	1402	3858	4630	233	2756	4230	4196	5304	4551	6055	4930	5056	10921	10	5086	12786	7930	969	3499	4125	15005	0	7341	3426	5265
PF3D7_0106400	631	484	771	684	240	859	9436	837	856	93	1176	480	66	554	322	385	308	106	255	127	401	584	17	643	382	842	540	666	771	719	813	1211	1	734	1172	505	185	547	801	1185	0	658	701	802
PF3D7_0106500	15	57	64	6	6	29	244	13	24	8	12	17	0	50	22	134	34	1	24	17	20	27	1	55	464	13	28	154	106	80	23	88	0	21	93	18	19	18	131	453	0	137	36	110
PF3D7_0106600	1	0	8	6	2	7	15	8	1	0	10	0	1	3	1	1	9	1	2	1	2	5	0	1	12	0	15	4	2	5	4	11	0	3	8	13	2	6	3	18	0	4	2	2
PF3D7_0106700	3905	4680	11249	6578	1412	8247	54496	6505	5963	1711	8099	2684	810	4755	2318	7780	2215	1200	3183	1132	5370	4096	273	3743	3017	3705	9641	7854	4962	4995	4752	10446	11	4170	15176	10282	992	2056	4513	29315	0	4488	4313	4784
PF3D7_0106800	22	24	29	79	6	41	372	21	49	0	41	6	1	44	8	10	28	4	32	5	22	21	3	63	418	27	5	34	32	27	47	38	0	31	8	4	5	33	38	14	0	23	40	8
PF3D7_0106900	0	0	16	1	0	0	68	0	3	0	0	0	0	13	0	0	8	0	18	1	1	4	0	2	148	1	0	1	0	1	8	14	0	1	0	1	3	3	2	0	0	0	1	2
PF3D7_0107000	1	2	71	3	2	3	14	0	1	0	1	0	0	24	1	0	4	0	28	5	2	2	0	1	1527	1	0	2	3	1	14	33	1	5	1	7	7	3	3	1	0	1	8	0
PF3D7_0107100	1	0	4	3	0	1	10	0	4	0	2	1	0	4	0	0	4	2	1	1	0	0	0	3	106	2	0	0	0	2	14	5	0	1	1	3	0	2	1	0	0	1	0	4
PF3D7_0107200	2	1	16	13	2	0	82	0	15	0	0	2	0	5	1	0	4	0	4	4	0	1	1	0	246	3	2	0	2	0	12	9	0	2	0	3	1	1	1	0	0	0	1	0
PF3D7_0107300	0	1	2	3	2	0	2	0	0	0	0	0	0	4	1	1	1	0	55	8	0	0	0	0	57	4	0	5	1	0	5	4	0	3	3	2	0	10	10	3	0	0	0	6
PF3D7_0107400	2	34	39	1	5	17	240	10	5	10	12	25	0	5	10	55	8	0	11	7	12	19	2	12	248	15	20	115	92	52	19	86	0	4	42	15	5	23	68	414	0	109	11	41
PF3D7_0107500	8362	17330	11069	6710	2321	14690	243555	10435	9786	3115	11725	10451	1723	8138	4864	8474	6008	3647	6870	2479	9156	10318	677	9274	3863	4998	9304	19844	15905	19379	16024	25528	24	9221	18686	6826	1671	12049	20253	55418	2	5332	5968	10323
PF3D7_0107600	1	4	0	0	2	1	8	0	0	0	0	2	0	2	0	0	2	4	3	0	4	0	0	0	48	1	3	12	14	10	5	6	0	6	0	1	2	4	42	11	0	11	2	39
PF3D7_0107700	1	1	0	0	0	4	2	0	1	0	0	0	0	2	0	0	0	0	43	0	0	0	0	1	25	0	1	3	7	2	4	6	0	1	0	3	0	0	10	7	0	6	1	11
PF3D7_0107800	69	7	104	57	32	23	698	11	133	0	28	10	0	135	55	2	119	7	34	23	8	0	1	49	421	114	0	12	21	37	223	49	0	4	5	5	42	39	28	12	0	19	65	39
PF3D7_0107900	72	24	95	97	29	136	1618	46	109	1	73	38	20	154	57	0	108	12	29	23	33	9	1	236	317	103	2	11	128	67	342	28	0	9	7	13	83	78	28	8	0	141	133	12
PF3D7_0108000	1600	1147	1519	2480	460	1391	31240	849	2330	63	1310	1280	155	786	1063	1048	574	163	681	471	803	1047	59	1497	1587	2177	437	1172	999	1327	1868	2268	5	1116	800	401	344	752	1143	1594	0	1474	711	616
PF3D7_0108100	10	5	3	2	4	8	209	2	21	4	5	7	0	8	17	3	14	1	22	12	2	1	0	8	104	33	4	12	5	9	38	18	0	30	7	1	1	15	10	4	0	3	8	9
PF3D7_0108300	30046	12137	21695	22729	5465	24603	398901	17942	47912	6654	24856	14827	4023	18780	14542	14008	18067	3892	17625	5110	19088	8387	579	40449	12498	40745	30455	14498	12920	14810	34918	41907	43	13661	44588	35694	5530	8759	17203	63797	3	10176	18415	15171
PF3D7_0108400.1	0	0	0	0	0	0	0	0	0	0	0	0	0	0	0	0	0	0	0	0	0	0	0	0	0	0	0	0	0	0	0	0	0	0	0	0	0	0	0	0	0	0	0	0
PF3D7_0108400.2	0	0	0	0	0	0	0	0	0	0	0	0	0	0	0	0	0	0	0	0	0	0	0	0	0	0	0	0	0	0	0	0	0	0	0	0	0	0	0	0	0	0	0	0
PF3D7_0108500	4428	7116	51697	19391	1808	30284	33639	14220	2620	8337	10034	6677	3889	6322	1304	28092	415	1914	3026	1109	13393	18652	490	1750	1655	1201	38740	13006	15711	7064	1799	20358	21	9673	32905	19645	311	3842	12353	103205	5	5411	2182	8283
PF3D7_0108600	38	122	320	97	18	109	418	87	42	126	111	122	61	89	36	240	26	18	106	14	163	147	6	41	315	7	505	104	131	150	30	202	1	123	544	317	7	125	107	2025	0	200	57	142
PF3D7_0108700	2321	969	2842	4398	1052	2094	33737	2047	3702	215	2442	1885	411	2460	1821	424	3019	536	1159	659	941	666	52	3117	2295	3368	1438	1498	1082	1984	3828	2322	6	917	2325	1497	874	1131	1140	713	0	1221	2306	1061
PF3D7_0108800	188	30	182	317	44	122	1698	95	275	4	169	93	16	187	123	5	129	21	94	15	41	33	1	174	281	402	36	105	47	110	356	123	1	86	40	30	96	263	120	4	0	108	187	129
PF3D7_0108900	0	0	0	1	0	0	0	0	0	0	0	0	0	1	0	0	0	0	8	0	0	0	1	0	5	0	1	0	0	0	0	0	0	0	0	2	0	0	0	1	0	0	0	0
PF3D7_0109000	8	2	33	2	0	0	0	1	0	2	5	0	0	136	0	0	0	0	111	16	2	2	4	1	2153	2	12	1	4	0	3	79	1	1	3	92	21	2	0	1	0	1	1	1
PF3D7_0109100	3	0	18	0	0	2	5	1	0	0	0	0	0	14	1	0	0	1	127	21	0	2	0	0	1426	0	3	1	2	1	2	86	0	0	1	13	13	1	1	1	0	2	2	1
PF3D7_0109200	108	65	174	151	39	63	2602	49	194	3	176	63	4	85	64	47	40	25	62	30	57	32	8	172	316	176	15	91	106	333	142	190	0	124	37	13	74	62	54	134	0	44	113	32
PF3D7_0109300	5	1	4	1	1	3	62	4	8	0	10	2	0	25	2	0	1	0	18	1	0	4	1	1	87	23	2	5	7	15	15	15	1	31	0	3	14	25	15	0	0	5	18	9
PF3D7_0109400	103	27	152	252	35	72	569	62	131	0	98	28	3	149	41	7	74	8	56	25	33	12	2	153	1601	105	2	42	41	31	206	157	0	46	6	27	55	35	39	10	0	44	68	19
PF3D7_0109500	273	104	175	566	55	297	2859	163	392	1	316	133	28	189	146	40	106	25	168	50	79	53	6	277	185	892	38	171	193	170	374	226	0	141	146	51	138	220	186	64	0	378	241	160
PF3D7_0109600	20	10	29	46	11	27	196	42	29	4	34	13	6	36	14	30	19	10	6	5	11	9	0	23	74	20	17	43	25	23	42	38	1	39	35	14	12	51	77	79	0	60	57	100
PF3D7_0109700	96	69	435	399	163	156	1033	137	93	74	131	186	54	455	139	459	136	98	24	25	109	53	5	100	79	19	248	79	144	93	88	196	0	34	195	73	6	28	104	370	0	104	81	34
PF3D7_0109800	1406	920	2862	1601	295	1199	17141	1300	1555	492	1710	767	151	1151	711	1409	297	288	1249	412	897	886	84	1439	760	1444	1683	1648	1363	1953	1691	2204	1	1589	2590	1611	611	1905	1352	6271	0	1555	1558	1024
PF3D7_0109900.1	0	0	0	0	0	0	0	0	0	0	0	0	0	0	0	0	0	0	0	0	0	0	0	0	0	0	0	0	0	0	0	0	0	0	0	0	0	0	0	0	0	0	0	0
PF3D7_0109900.2	0	0	0	0	0	0	0	0	0	0	0	0	0	0	0	0	0	0	0	0	0	0	0	0	0	0	0	0	0	0	0	0	0	0	0	0	0	0	0	0	0	0	0	0
PF3D7_0110000	23	17	118	12	11	24	87	9	10	0	12	6	0	31	3	10	12	0	143	31	3	9	1	14	6677	16	4	20	16	15	77	298	1	28	18	8	102	13	24	26	0	38	30	22
PF3D7_0110100	202	353	284	327	63	463	2084	247	198	57	540	117	37	183	41	228	29	43	204	29	155	346	9	243	311	183	229	387	254	411	161	532	2	584	483	306	45	290	319	347	0	267	504	297
PF3D7_0110200	45	73	65	194	18	160	229	124	55	20	196	39	43	51	15	32	22	22	41	12	62	87	4	75	198	76	71	62	122	99	127	138	0	126	171	122	25	89	61	39	0	89	122	51
PF3D7_0110300	13	17	12	7	5	15	29	21	12	4	23	20	6	18	6	5	10	3	8	0	7	10	0	10	40	1	27	26	13	18	14	19	0	8	28	14	2	19	9	10	0	29	14	12
PF3D7_0110400	362	384	320	628	77	998	4085	574	688	58	716	299	19	315	296	114	232	78	176	37	207	330	23	389	679	653	457	776	400	516	524	295	1	1208	454	128	161	671	967	424	0	721	568	832
PF3D7_0110500	510	461	392	491	391	637	6758	446	973	58	775	463	53	818	435	225	503	112	281	75	446	96	9	415	1503	696	571	462	346	542	842	721	1	438	618	295	122	259	564	289	0	337	607	427
PF3D7_0110600	5508	5687	12612	9071	1382	9221	64735	8406	7390	3243	8909	4130	1326	4454	2335	6565	2687	1664	3920	1253	5319	6945	291	5101	4611	4340	9898	7687	7374	6306	5331	10915	9	6906	17016	8709	1459	5920	9052	31598	4	8217	5319	6934
PF3D7_0110700	68	65	340	216	34	190	5787	139	517	23	116	49	5	133	60	159	121	12	43	20	38	120	10	212	2212	153	268	217	168	137	317	221	1	345	147	52	76	186	189	592	0	80	121	222
PF3D7_0110800	3535	1149	5997	4860	768	2437	63960	2405	5176	608	3175	1301	244	1670	1823	1948	972	293	1453	859	1687	1889	112	3954	1991	3210	2114	2117	1688	1494	2650	4566	6	1846	3221	2094	623	1703	1874	8153	0	1611	1735	1270
PF3D7_0110900	316	184	131	201	38	232	1862	178	344	3	392	105	4	150	63	45	85	31	101	35	76	225	7	261	88	127	72	216	216	275	313	325	0	306	69	84	35	349	222	84	0	152	310	83
PF3D7_0111000	16	28	92	5	8	11	110	32	53	4	22	8	0	103	7	3	14	3	142	17	7	22	1	33	2399	33	38	17	30	24	106	108	1	55	12	55	36	37	30	6	0	14	26	30
PF3D7_0111200	0	0	0	0	1	0	0	0	0	0	0	0	0	3	0	0	0	0	0	0	0	0	0	1	17	0	0	0	0	0	8	2	0	1	0	0	0	1	0	0	0	0	0	0
PF3D7_0111300	1	6	17	2	6	11	112	1	3	0	3	1	0	39	0	0	8	0	30	2	3	1	0	8	617	14	0	1	2	9	65	26	0	4	3	1	16	1	1	0	0	0	14	1
PF3D7_0111400	3	1	12	5	7	0	85	0	2	0	0	8	0	37	1	0	2	0	16	0	3	1	1	8	367	4	0	1	0	4	49	20	0	2	1	2	5	2	0	0	0	2	3	0
PF3D7_0111500	5	3	30	39	3	2	126	2	17	1	7	1	0	42	13	0	24	1	5	2	4	0	5	26	435	23	0	5	5	3	38	22	2	7	1	3	7	27	7	0	0	63	32	2
PF3D7_0111600	0	1	2	2	1	3	7	1	9	0	2	1	1	4	3	0	1	0	0	0	2	1	0	7	27	20	0	3	2	2	16	7	0	3	1	0	1	9	6	0	0	6	13	1
PF3D7_0111700	1	0	0	1	0	1	3	0	3	0	0	0	0	0	0	0	1	0	3	0	0	0	0	0	1	1	0	0	0	0	1	0	0	0	0	0	0	2	1	0	0	0	3	0
PF3D7_0111800	248	53	455	430	132	221	2880	100	771	1	218	71	22	630	160	0	424	25	92	67	61	20	3	672	763	464	7	37	182	174	749	130	2	18	15	47	220	166	27	3	0	160	308	16
PF3D7_0111900	8	96	47	67	22	97	664	55	56	16	12	27	0	54	30	6	24	14	19	4	75	78	2	55	466	76	50	114	149	112	117	117	0	152	50	27	5	114	87	270	0	86	41	38
PF3D7_0112000	9	282	124	81	52	290	2405	148	112	26	14	129	8	52	62	10	9	37	24	7	220	324	4	17	233	101	183	385	316	298	200	320	0	493	149	85	18	224	229	779	1	270	33	92
PF3D7_0112100	0	53	20	8	0	158	8	18	0	9	6	0	2	7	1	15	0	4	7	4	39	37	1	1	6	5	51	15	60	26	13	77	0	26	55	49	0	36	35	302	0	46	0	73
PF3D7_0112200	5	23	27	450	4	50	720	162	421	1	40	18	1	284	42	0	60	13	0	0	24	1	0	16	539	53	2	4	17	40	345	44	1	20	4	7	48	247	3	1	0	54	27	14
PF3D7_0112300	0	3	1	4	1	8	24	6	6	2	0	7	1	5	1	2	4	21	0	0	0	2	0	0	36	2	0	1	1	1	2	4	0	2	1	1	4	3	3	13	0	4	2	9
PF3D7_0112400	0	0	0	0	0	1	0	0	0	0	0	0	0	0	0	0	0	0	0	0	0	0	0	1	0	0	0	0	0	0	0	0	0	0	0	1	1	0	0	1	0	0	0	0
PF3D7_0112500	0	1	0	0	0	0	0	0	0	0	2	0	0	0	0	0	0	0	0	0	0	0	0	0	0	0	0	0	0	0	0	0	0	0	0	0	0	0	0	0	0	0	0	1
PF3D7_0112600	2	6	0	0	0	9	1	4	1	2	0	12	0	2	0	0	0	4	0	1	0	0	0	0	3	2	1	0	4	1	0	4	0	0	1	2	1	3	2	10	0	5	0	25
PF3D7_0112700	317	87	715	3433	6721	895	13438	972	1059	71	727	42849	30858	1087	509	1888	36513	57235	539	72	462	226	157	271	181	6822	355	211	687	227	509	6037	19	656	1095	2412	724	272	967	1014	1	1139	2533	1726
PF3D7_0112800	21	128	750	277	12	709	26	681	6	366	401	25	35	66	2	509	0	22	171	19	534	373	26	12	127	14	1737	122	473	197	30	551	0	332	1484	1072	9	520	602	5737	0	478	16	586
PF3D7_0112900	579	16	41	40	52	24	2391	96	261	20	392	99	4	205	211	15	71	10	209	66	50	12	4	303	43	217	40	99	41	155	343	466	0	33	33	27	132	340	61	94	1	39	215	62
PF3D7_0113000	86206	3510	87779	255836	58846	9859	1411996	16894	112788	165	42750	93834	10719	88915	92623	2341	142598	5403	21779	12951	13583	2101	310	96434	16465	39516	1656	8542	7717	6971	92782	78851	34	3010	1018	1504	6518	8328	8209	1479	3	1844	24044	1781
PF3D7_0113100	5	15	256	344	107	120	368	101	26	60	9	19	51	143	30	16	28	7	22	0	2	1	1	33	182	146	615	9	10	20	252	279	0	5	75	117	19	38	5	54	0	88	73	3
PF3D7_0113200	298	31	1271	2098	33	141	3439	236	473	2	411	58	19	965	264	11	2124	14	97	49	110	17	1	988	539	1048	23	52	63	79	1199	128	1	48	40	12	243	367	150	149	0	64	122	103
PF3D7_0113300	1214	2819	16778	4172	272	8419	5290	9377	925	5434	6590	844	861	2070	166	6997	100	465	3701	604	7174	5884	266	697	454	992	12495	2097	4898	2612	1023	10815	2	2623	21601	15802	263	4796	5263	39714	1	4202	605	5896
PF3D7_0113400	18	4	23	36	29	79	162	31	23	25	27	0	0	85	2	16	11	5	20	5	17	2	0	10	100	33	99	8	63	35	151	48	1	12	71	28	18	70	8	54	0	89	57	38
PF3D7_0113600	69	333	5934	5065	81	7792	322	7026	21	3858	3600	197	1035	3358	10	4216	16	396	1715	76	4000	132	75	37	174	30	23899	49	953	531	208	5892	2	429	17591	12268	15	2461	723	7322	1	1797	55	3689
PF3D7_0113700	2509	1611	5886	4931	621	4593	26448	4332	3442	1876	4370	2092	622	1512	1256	2100	677	463	1926	505	1511	1914	121	3179	587	3773	3153	2185	3123	2240	2173	4804	3	2334	6309	3287	621	3331	3633	9059	1	4022	2882	2912
PF3D7_0113800	236	1410	56	206	645	741	316	306	773	22	446	1514	196	338	164	384	50	414	153	16	354	156	8	846	625	877	322	276	1312	357	115	199	1	970	322	152	111	57	507	108	0	503	845	1145
PF3D7_0113900	665	280	1706	2254	208	3299	5473	4725	659	1156	927	372	232	447	442	663	308	168	554	233	1357	436	37	488	144	1798	1730	231	849	770	477	1980	1	659	3607	2288	207	1929	1136	3039	0	2008	112	1626
PF3D7_0114000	17	201	71	36	81	43	201	14	54	4	12	156	20	356	286	102	146	36	5	3	119	3	0	47	6336	38	85	21	125	53	128	273	0	21	80	56	90	31	51	129	0	197	84	592
PF3D7_0114100	7	1	10	34	0	3	8	3	2	0	5	2	0	51	4	1	14	0	0	0	2	0	0	1	1	3	1	0	1	2	8	24	0	0	0	0	3	8	0	2	0	0	1	3
PF3D7_0114200	1	0	0	3	1	0	3	1	1	0	0	0	0	4	0	0	9	0	34	0	0	2	1	6	39	165	0	1	14	0	1	3	0	0	0	0	1	1	40	0	0	4	4	16
PF3D7_0114300	1	2	13	9	0	0	67	4	5	0	2	0	0	16	4	0	5	0	6	1	0	0	0	5	69	100	0	0	4	0	7	932	0	0	1	0	3	2	9	1	0	0	2	3
PF3D7_0114400	2	1	19	17	0	4	72	5	0	0	0	2	0	4	4	1	4	0	4	0	0	0	0	0	10	3	0	0	0	1	3	79	0	2	0	0	0	1	1	0	0	5	0	1
PF3D7_0114500	127	0	786	2202	11	46	1839	162	402	0	88	21	16	735	133	2	314	4	16	7	99	1	1	354	49	208	0	1	2	22	535	65	0	4	2	1	200	175	26	1	0	2	3	0
PF3D7_0114600	28	2	28	156	2	1	572	12	80	0	33	4	0	102	10	0	18	0	3	0	11	0	0	18	6	17	0	0	2	3	28	48	0	1	0	0	35	21	3	0	0	6	2	0
PF3D7_0114700	2	1	3	7	0	1	103	1	8	0	5	0	0	18	1	0	2	0	1	0	5	0	0	0	2	1	1	1	0	0	0	1	0	1	1	0	12	4	1	2	0	2	1	1
PF3D7_0114800	4	0	3	10	0	4	74	7	37	1	10	0	0	19	3	2	1	2	1	1	5	0	0	0	0	16	2	1	0	3	5	2	0	7	0	0	19	3	3	0	0	0	0	3
PF3D7_0114900	7	1	5	6	1	3	18	4	5	0	2	0	0	9	1	1	0	0	0	0	5	0	0	0	0	6	2	0	0	2	8	0	0	5	0	0	3	1	2	2	0	3	0	1
PF3D7_0115000	10	98	16	12	213	48	32	5	23	0	2	64	0	221	9	2	7	23	2	0	33	1	1	16	95	54	7	4	238	111	372	44	0	2	1	17	22	13	14	8	0	77	117	34
PF3D7_0115100	2	0	3	0	4	6	3	0	0	0	0	0	0	10	4	7	0	0	12	0	1	0	0	8	63	0	0	0	2	1	2	12	0	0	0	1	0	1	1	1	0	0	1	2
PF3D7_0115200	25	3	20	141	0	11	127	14	25	0	89	2	0	168	0	17	8	3	4	0	3	3	0	15	0	0	1	0	0	0	4	0	0	5	3	0	6	20	12	5	0	3	0	0
PF3D7_0115300	0	1	0	8	0	3	23	0	6	0	0	7	0	1	0	0	0	0	0	1	2	1	0	5	0	7	0	15	0	2	0	0	0	7	0	0	9	0	0	3	0	0	0	1
PF3D7_0115400	0	0	0	0	1	0	0	0	9	0	0	0	0	6	0	0	2	0	0	0	0	0	0	0	0	0	0	0	0	0	0	0	0	0	0	0	2	0	0	0	0	0	0	0
PF3D7_0115500	0	0	11	1	1	1	20	1	41	2	0	56	0	2	5	1	0	1	1	0	11	9	0	0	13	0	0	1	21	8	0	51	0	17	1	4	2	1	2	57	0	4	1	9
PF3D7_0115600	6	5	48	64	0	14	389	12	31	0	16	7	0	59	0	2	37	3	3	0	2	1	0	21	26	5	1	0	2	9	50	3	0	5	0	3	19	25	2	0	0	4	1	18
PF3D7_0115700	169	581	78	186	227	865	1879	221	83	2	237	766	120	106	67	126	119	240	112	9	319	417	2	80	268	62	43	236	65	220	60	332	1	276	100	57	22	160	333	285	0	89	229	117
PF3D7_0200100	58	501	83	128	125	279	2346	129	74	11	116	170	78	28	36	45	30	139	97	10	76	2	3	35	337	98	462	177	94	149	26	1006	1	40	27	26	34	18	251	287	0	413	66	69
PF3D7_0200200	8	3	92	97	2	4	215	9	19	0	38	0	0	29	10	9	52	0	4	0	1	4	0	8	16	17	1	6	2	1	98	4	0	14	1	2	4	10	8	4	0	2	0	10
PF3D7_0200300	2	106	18	3	0	26	21	36	4	33	1	7	0	0	1	0	0	8	1	0	2	14	2	10	18	15	56	12	23	22	12	15	2	20	1	130	0	38	102	59	0	16	4	68
PF3D7_0200400	0	0	2	0	0	0	1	0	3	0	3	0	0	0	0	2	6	0	1	0	0	0	0	0	0	0	0	0	0	0	0	0	0	0	0	0	1	2	0	0	0	0	16	112
PF3D7_0200500	20	5	59	39	1	3	56	6	23	0	24	6	0	195	7	8	60	0	0	3	0	3	0	17	8	0	3	1	0	0	13	4	0	3	2	1	2	19	7	81	0	11	6	7
PF3D7_0200600	1	5	106	0	0	0	143	0	2	0	4	0	0	37	1	5	47	0	0	0	7	0	0	3	0	5	2	1	7	0	3	0	0	1	1	0	0	1	1	3	0	1	6	0
PF3D7_0200700	0	0	5	9	1	1	9	0	1	0	3	0	0	16	0	0	4	0	0	0	2	0	0	0	0	0	0	0	0	1	0	0	0	0	0	0	0	1	0	1	0	0	0	0
PF3D7_0200800	0	2	0	3	1	3	10	1	0	0	3	1	0	0	1	0	1	0	0	0	4	1	0	6	1	0	0	0	0	6	0	0	0	1	0	0	0	2	0	0	0	0	1	3
PF3D7_0200900	0	0	1	0	0	0	0	0	0	0	0	0	0	1	1	0	2	0	0	0	0	0	0	0	1	0	0	0	0	0	0	0	0	0	0	1	0	0	0	0	0	0	0	0
PF3D7_0201000	0	0	12	2	0	0	2	0	1	0	1	0	0	1	0	0	1	0	0	0	0	1	0	0	0	0	0	0	0	3	0	0	0	0	0	0	0	3	0	0	0	1	0	0
PF3D7_0201100	0	0	0	0	0	0	0	0	0	0	0	0	0	0	0	0	0	0	0	0	0	0	0	0	0	0	0	1	0	0	0	0	0	0	1	0	0	1	1	0	0	4	0	0
PF3D7_0201200	0	0	3	4	0	0	0	0	4	0	0	1	0	4	0	0	2	0	0	0	0	0	0	0	1	1	0	0	1	0	4	0	0	0	0	0	0	0	0	0	0	6	0	0
PF3D7_0201300	3	0	2	4	0	1	5	0	5	0	8	0	0	9	0	16	5	0	3	0	1	0	0	2	1	0	0	0	0	0	2	35	0	0	9	0	0	0	42	0	0	9	1	0
PF3D7_0201400	13	0	53	118	0	4	104	24	50	2	32	0	0	43	1	0	38	1	1	0	6	1	0	110	6	41	0	2	2	1	50	21	0	0	0	0	30	23	7	2	0	52	5	7
PF3D7_0201500	2648	104	3978	15044	311	1891	15620	2352	3941	108	1869	962	166	3911	1756	101	3165	149	427	544	674	90	8	6686	657	3541	480	202	930	404	3626	509	3	139	951	322	881	1011	570	43	0	650	477	583
PF3D7_0201600	11080	1067	12619	25367	3391	3648	168896	4155	17320	113	6867	10277	1052	11416	12944	544	9711	640	3761	2881	2941	946	112	23199	2121	13796	708	2703	1355	2069	16301	6750	9	1208	1278	667	1815	2147	2240	728	1	1783	4530	1149
PF3D7_0201700	982	2595	4745	1462	304	7312	8926	3046	462	1630	3365	1169	312	900	311	4467	48	584	1453	507	1338	3972	236	382	335	1013	4895	9130	4554	4290	375	5529	2	8648	5866	2572	228	5096	7247	17625	1	2180	1013	6391
PF3D7_0201800	9111	2470	7203	16397	2699	8052	153227	6092	13151	562	8161	6499	939	5911	4842	1318	2699	824	5157	2263	2645	1600	153	7112	1316	10957	1305	3613	3499	3844	10543	11839	9	1920	3839	1947	2619	4137	3021	2373	1	5222	4389	2339
PF3D7_0201900	62546	1189	28921	66688	11764	25230	845677	20929	174740	166	58342	49681	12230	70460	76820	168	180329	4478	15058	9955	25711	161	227	95868	10657	122521	272	4044	855	4584	106505	7379	32	1266	1009	1759	11114	8037	8296	55	3	2147	28194	792
PF3D7_0202000	678212	132413	450965	1098990	171252	296917	10606538	156390	951779	1200	354192	470782	76479	503800	438705	6169	228867	43902	255899	84518	117336	28144	4054	364320	71065	428948	4010	158129	31599	103720	337860	456310	277	50646	3972	18264	48430	45500	72913	564	56	11493	173955	23568
PF3D7_0202100	157	881	7122	623	37	4278	843	1524	145	1160	817	469	188	467	67	1516	78	68	940	70	1247	4284	147	190	248	171	4851	700	1718	822	190	2904	8	1724	3371	1684	89	1126	3759	22284	1	476	133	2204
PF3D7_0202200	1513	3347	5727	1930	321	5571	18734	3645	1078	3206	5141	1390	334	1101	361	4518	36	271	2641	491	2877	3872	190	663	357	1519	8187	4110	4918	4420	818	7715	6	5504	10768	5440	224	5759	7273	29746	1	3712	1484	3972
PF3D7_0202300	17	9	27	18	3	24	359	5	36	6	42	5	0	109	4	7	45	4	9	1	3	11	0	26	19	42	35	12	12	13	54	26	0	25	16	3	12	71	61	389	0	41	33	87
PF3D7_0202400	164	143	84	351	875	168	9464	63	181	1	163	213	18	696	45	37	213	56	495	35	38	47	8	129	465	235	7	292	92	396	193	262	9	59	26	19	166	114	121	87	0	226	365	29
PF3D7_0202500	81174	37520	56616	67407	8419	42213	505303	27582	41145	13780	77528	22532	5004	12611	12561	39293	1878	4192	31231	9114	22563	37778	1569	18716	9073	17474	30983	38412	34656	34675	18684	90535	53	31917	43516	44083	3099	27896	33129	124595	9	14448	22512	18512
PF3D7_0202600.1	0	0	0	0	0	0	0	0	0	0	0	0	0	0	0	0	0	0	0	0	0	0	0	0	0	0	0	0	0	0	0	0	0	0	0	0	0	0	0	0	0	0	0	0
PF3D7_0202600.2	0	0	0	0	0	0	0	0	0	0	0	0	0	0	0	0	0	0	0	0	0	0	0	0	0	0	0	0	0	0	0	0	0	0	0	0	0	0	0	0	0	0	0	0
PF3D7_0202700	3	2	20	3	0	1	79	3	10	0	11	1	0	9	3	1	5	0	12	0	0	2	0	8	103	13	1	0	1	3	20	10	1	8	1	1	1	8	0	2	0	7	27	2
PF3D7_0202800	0	0	1	0	0	0	5	0	1	0	1	0	0	0	2	0	0	0	0	0	0	0	0	0	57	0	0	1	1	0	1	3	0	1	0	1	0	0	2	0	0	3	0	1
PF3D7_0202900	1	2	1	0	1	0	32	0	15	0	0	1	0	10	0	0	0	0	7	1	3	0	0	0	76	2	0	2	1	2	2	10	0	0	0	0	0	1	3	1	0	7	1	4
PF3D7_0203000	5	82	8	5	13	24	23	4	2	3	11	24	0	59	0	13	10	17	14	1	15	28	0	5	408	7	5	15	22	74	8	38	2	10	13	17	18	17	50	24	0	13	34	38
PF3D7_0203100	16	168	24	4	29	109	108	12	24	4	18	42	3	69	14	110	35	10	30	7	67	17	0	15	466	37	36	52	68	125	45	84	0	20	97	45	16	41	198	475	1	83	64	192
PF3D7_0203200	343	472	267	156	114	219	3527	383	254	53	501	206	35	231	119	423	111	138	298	103	196	331	8	375	175	315	609	695	502	834	325	684	1	520	768	273	98	742	613	1346	0	341	421	506
PF3D7_0203300	23	28	18	16	5	40	181	14	25	0	32	13	0	21	11	15	4	4	43	6	14	27	0	25	155	64	13	73	23	31	39	40	0	126	17	7	7	51	81	14	0	24	30	22
PF3D7_0203400	5	1	40	4	5	3	6	0	0	0	0	4	0	16	1	0	0	0	16	3	1	1	0	2	589	4	2	3	3	0	51	18	0	4	2	5	9	0	2	1	0	7	5	0
PF3D7_0203500	0	0	0	0	0	0	0	0	0	0	0	0	0	0	0	0	0	0	0	0	0	0	0	0	1	0	0	0	0	0	1	0	0	0	0	0	0	0	0	0	0	2	0	0
PF3D7_0203600	9	6	12	1	3	3	34	12	1	6	7	2	0	12	6	18	7	5	5	2	3	4	1	7	61	7	18	10	6	12	2	21	0	15	15	7	5	12	12	76	0	32	11	24
PF3D7_0203700	1093	1417	4243	2838	961	3245	9512	2183	1095	836	2105	2199	664	1776	951	2982	1528	1055	435	222	1543	1532	44	1811	1566	1549	5966	1697	2874	1605	1491	2574	0	1379	5328	2070	374	1134	1964	8934	3	2201	1727	2168
PF3D7_0203800	10	4	41	7	8	14	54	5	34	2	5	2	0	11	8	1	10	0	1028	108	4	2	1	6	1055	9	2	1	13	7	37	39	1	3	3	6	14	9	7	26	0	32	12	24
PF3D7_0203900	7	5	19	26	3	11	173	5	14	0	5	6	0	24	4	0	11	0	27	2	11	6	1	19	328	15	1	5	15	3	23	40	1	3	1	1	7	9	3	1	0	6	42	1
PF3D7_0204000	6	4	5	2	0	0	52	3	4	0	3	1	0	3	0	0	4	0	20	4	5	3	0	23	176	9	0	3	4	4	7	22	0	5	0	0	3	2	3	0	0	6	23	2
PF3D7_0204100	11	25	25	5	20	42	170	5	17	1	12	27	0	204	8	40	51	13	40	5	7	7	2	15	1102	32	12	93	30	11	65	104	3	10	15	24	24	13	17	203	0	69	37	75
PF3D7_0204200	906	486	951	1205	286	790	15859	602	1649	43	1018	835	97	689	762	296	757	114	390	227	369	387	24	984	685	1503	302	742	713	634	1379	988	3	792	696	186	224	768	780	690	0	483	647	456
PF3D7_0204300	359	620	393	127	56	499	5533	237	433	26	522	245	20	384	235	495	225	50	121	38	236	512	17	464	274	274	365	852	685	842	386	868	1	599	415	106	52	299	796	1031	0	129	365	577
PF3D7_0204400	108	127	114	50	14	145	1861	101	121	8	162	27	7	66	45	97	21	10	95	24	68	110	2	74	33	78	81	231	170	227	127	283	0	188	118	52	19	134	221	325	0	53	67	119
PF3D7_0204500	569	765	792	479	63	1072	10322	501	898	45	838	257	44	387	206	488	137	42	508	96	340	940	36	329	241	582	398	1119	841	860	597	1114	2	1075	640	250	84	548	995	1397	0	261	389	531
PF3D7_0204600	50	51	107	114	38	142	1078	147	205	5	59	12	0	140	48	10	42	14	28	15	27	15	0	106	328	232	34	64	61	87	331	49	0	42	64	36	83	241	149	139	0	158	110	299
PF3D7_0204700	811	581	2487	2660	473	3690	13822	2914	1652	437	1690	1130	155	1431	543	361	656	377	731	172	861	727	40	610	2027	3059	1498	1054	1575	1203	2202	1878	3	1567	2240	1541	504	1998	1648	2892	0	1678	1154	2132
PF3D7_0204800	11	10	23	22	7	20	218	40	93	1	61	0	0	24	6	2	20	5	17	2	4	6	0	15	374	12	15	1	6	19	67	55	1	12	7	11	19	59	2	7	0	49	25	9
PF3D7_0204900	14	6	25	28	5	11	380	6	222	0	10	3	0	43	4	1	24	6	15	8	1	5	0	19	402	34	1	2	13	9	66	36	1	5	1	2	18	10	6	2	0	42	9	4
PF3D7_0205000	2	13	3	1	2	9	4	1	1	0	9	2	0	8	0	1	0	5	5	3	3	3	0	2	191	1	0	1	17	19	11	12	3	3	11	2	6	1	6	1	0	12	1	1
PF3D7_0205100	0	4	23	0	2	0	2	0	0	0	0	1	0	11	1	2	0	0	4	1	0	1	0	3	445	1	1	0	2	2	18	25	1	2	0	4	3	0	2	0	0	5	4	2
PF3D7_0205200	0	0	0	0	0	0	2	1	0	0	0	0	3	3	0	0	1	0	1	1	0	1	0	0	31	0	0	0	2	0	0	2	0	1	0	1	0	1	0	2	0	5	1	4
PF3D7_0205300	2	0	7	4	0	0	8	10	2	0	5	0	0	3	2	0	1	1	12	1	0	1	0	1	125	0	3	0	7	1	7	13	0	2	2	4	5	4	0	6	0	29	2	9
PF3D7_0205400	346	303	793	404	76	522	2917	889	398	301	1025	144	44	259	84	519	34	55	459	83	328	392	22	299	233	461	1355	644	496	764	377	1116	0	759	1526	743	185	1235	842	3547	0	801	559	682
PF3D7_0205500	181	333	377	455	47	669	1910	513	319	188	526	200	29	161	77	136	44	46	189	14	340	250	5	85	137	512	462	256	452	501	280	420	0	562	664	355	61	593	619	1923	1	570	179	443
PF3D7_0205600	52	73	45	72	17	114	324	86	36	9	145	7	0	42	7	43	15	15	41	7	23	149	1	55	258	25	101	115	114	152	72	217	0	204	62	39	17	124	137	311	0	275	110	138
PF3D7_0205700.1	0	0	0	0	0	0	0	0	0	0	0	0	0	0	0	0	0	0	0	0	0	0	0	0	0	0	0	0	0	0	0	0	0	0	0	0	0	0	0	0	0	0	0	0
PF3D7_0205700.2	0	0	0	0	0	0	0	0	0	0	0	0	0	0	0	0	0	0	0	0	0	0	0	0	0	0	0	0	0	0	0	0	0	0	0	0	0	0	0	0	0	0	0	0
PF3D7_0205800	23	16	35	49	12	18	818	22	34	9	53	50	0	22	10	5	35	4	54	9	16	40	1	63	95	41	45	36	35	20	140	95	0	60	56	29	5	47	31	84	0	44	58	56
PF3D7_0205900	2413	1643	2413	3590	788	2976	45394	2009	3775	108	2845	2699	267	2431	1180	1254	1342	369	2199	543	1262	3305	100	3235	3080	2759	930	1899	3377	2335	4709	6084	8	2387	1543	820	612	1149	1451	1924	0	2499	2139	1789
PF3D7_0206000	376	1122	425	412	232	1008	7212	661	744	113	1249	347	73	418	97	1268	344	257	377	161	495	954	51	682	1243	344	1088	1319	1193	1306	368	1793	2	1048	1424	476	127	554	1001	4042	0	1207	743	841
PF3D7_0206100	66	135	102	137	56	321	595	189	140	17	336	59	4	104	18	139	38	42	80	12	113	381	9	88	307	146	298	374	301	268	102	208	0	358	508	114	71	266	319	478	0	327	106	215
PF3D7_0206200	6	35	58	134	18	137	79	173	14	51	105	9	3	217	1	23	9	28	27	4	32	38	2	23	426	38	72	75	90	78	93	52	0	50	140	60	45	126	113	89	0	502	82	362
PF3D7_0206300	535	3811	4602	7780	1887	25498	1806	35379	693	8947	16979	1011	2855	3435	104	4853	655	4207	2878	101	11064	698	214	639	2226	977	30416	959	9400	5525	2843	9650	6	3523	63725	30689	742	7511	7289	20742	2	9221	1757	30753
PF3D7_0206500	1463	2323	3065	1394	292	5182	18593	2819	3341	1246	3230	971	345	1939	555	1886	817	585	2986	397	3756	1738	107	2074	705	3984	6925	6501	2468	2544	2201	4158	6	3951	8767	5636	424	2449	6088	8223	3	679	3399	2759
PF3D7_0206600	40	59	76	26	15	111	368	113	52	46	95	40	14	45	14	59	13	7	49	3	87	69	0	16	21	146	229	177	87	171	37	124	1	196	191	155	22	220	222	456	0	207	42	124
PF3D7_0206700	276	756	1467	811	68	1717	2899	996	332	227	983	289	111	436	142	931	203	129	461	114	801	1265	62	339	361	906	1876	1559	810	1067	365	1208	0	1090	2188	1030	223	791	1374	4627	0	826	398	1338
PF3D7_0206800	7	227	508	1050	24	1576	1581	951	2	81	13	195	1	1139	2	36	10	3	111	1	23	21	8	13	836	6	570	1151	512	357	151	92	11	9	561	66	4	526	636	161	0	462	242	850
PF3D7_0206900.1	0	0	0	0	0	0	0	0	0	0	0	0	0	0	0	0	0	0	0	0	0	0	0	0	0	0	0	0	0	0	0	0	0	0	0	0	0	0	0	0	0	0	0	0
PF3D7_0206900.2	0	0	0	0	0	0	0	0	0	0	0	0	0	0	0	0	0	0	0	0	0	0	0	0	0	0	0	0	0	0	0	0	0	0	0	0	0	0	0	0	0	0	0	0
PF3D7_0207000	5	3	36	9	1	2	28	1	8	0	3	3	2	155	2	0	3	2	0	1	1	2	0	3	1451	9	7	4	3	3	15	20	2	3	3	42	5	1	4	0	0	5	4	2
PF3D7_0207100	24	30	43	33	11	10	488	3	101	0	6	26	9	139	16	0	48	7	45	9	8	9	3	50	1268	33	7	22	10	32	37	50	0	14	7	55	22	10	12	1	0	6	6	4
PF3D7_0207200	0	0	2	0	0	0	0	0	0	0	0	0	0	7	0	0	3	1	2	2	0	0	0	0	53	0	0	0	1	0	2	1	0	0	0	3	0	0	0	0	0	0	0	0
PF3D7_0207300	1	0	0	0	0	0	0	0	0	0	0	0	0	0	0	0	0	0	0	0	0	1	0	3	18	0	0	0	0	0	2	1	0	0	0	1	0	0	0	0	0	0	0	0
PF3D7_0207400	1	3	17	1	1	1	10	0	0	0	0	0	0	44	0	0	0	0	3	0	0	4	2	0	948	2	0	4	4	0	1	14	3	1	0	8	2	0	1	0	0	0	0	0
PF3D7_0207500	0	1	7	2	0	2	58	0	3	0	1	0	0	68	1	1	8	0	0	0	5	4	5	23	1827	4	0	7	7	3	5	0	3	0	4	9	0	0	4	0	0	0	0	1
PF3D7_0207600	3	21	9	17	0	18	187	3	2	9	0	1	0	1700	9	1	2	1	1	0	29	14	25	18	12343	22	3	17	24	3	31	7	54	6	25	162	3	1	5	0	0	18	3	2
PF3D7_0207700	0	7	0	2	0	5	31	2	3	0	0	0	0	236	1	0	1	2	0	0	4	2	6	0	2082	1	1	8	6	5	6	1	4	0	2	41	2	0	6	1	0	4	1	2
PF3D7_0207800	10	52	3	8	4	181	45	12	8	0	14	13	0	66	8	6	2	2	9	1	20	59	1	2	612	7	4	38	40	50	16	78	4	21	15	18	2	10	48	2	0	7	13	37
PF3D7_0207900	1	1	16	0	0	4	2	0	0	0	0	1	0	15	0	0	2	2	1	0	0	1	0	0	212	1	0	4	2	1	2	9	0	1	2	2	0	0	1	0	0	0	0	1
PF3D7_0208000	2	3	17	3	4	13	7	0	0	0	0	1	0	47	0	0	0	1	15	5	2	0	0	1	573	0	0	1	3	6	17	20	2	5	3	11	14	0	2	0	0	1	5	2
PF3D7_0208100.1	0	0	0	0	0	0	0	0	0	0	0	0	0	0	0	0	0	0	0	0	0	0	0	0	0	0	0	0	0	0	0	0	0	0	0	0	0	0	0	0	0	0	0	0
PF3D7_0208100.2	0	0	0	0	0	0	0	0	0	0	0	0	0	0	0	0	0	0	0	0	0	0	0	0	0	0	0	0	0	0	0	0	0	0	0	0	0	0	0	0	0	0	0	0
PF3D7_0208200	908	937	3624	1925	269	1685	8862	1752	853	795	1713	757	225	1047	378	1805	269	302	858	364	1199	1011	52	811	452	645	1704	933	1472	1338	852	2947	2	1356	2878	1850	267	1440	1508	5055	0	1315	910	1032
PF3D7_0208300	173	235	200	168	44	372	1230	262	272	64	276	69	0	154	40	129	31	25	191	22	130	164	10	105	308	426	395	427	303	466	300	325	0	681	472	150	58	482	618	828	0	191	213	532
PF3D7_0208400	872	889	350	436	409	905	10970	380	1014	5	855	912	133	698	399	484	359	206	557	170	512	820	20	530	1255	577	359	928	778	1261	932	1971	1	1035	584	159	119	372	993	833	0	333	639	484
PF3D7_0208500	3	1	13	3	4	5	41	4	2	0	9	0	0	17	3	0	1	2	3	3	2	3	1	4	170	5	3	10	3	11	41	23	0	25	1	1	11	8	2	4	0	26	8	6
PF3D7_0208600	12	10	77	81	19	3	907	8	48	0	28	18	4	45	19	5	86	3	30	2	14	6	0	22	733	29	6	20	18	16	87	55	0	18	1	6	14	9	3	5	0	33	14	12
PF3D7_0208700.1	0	0	0	0	0	0	0	0	0	0	0	0	0	0	0	0	0	0	0	0	0	0	0	0	0	0	0	0	0	0	0	0	0	0	0	0	0	0	0	0	0	0	0	0
PF3D7_0208700.2	0	0	0	0	0	0	0	0	0	0	0	0	0	0	0	0	0	0	0	0	0	0	0	0	0	0	0	0	0	0	0	0	0	0	0	0	0	0	0	0	0	0	0	0
PF3D7_0208800	77	45	64	75	54	147	1556	72	173	2	132	39	0	80	42	10	22	18	100	12	25	75	1	82	317	192	24	157	132	149	183	172	0	223	34	22	86	211	82	71	0	133	101	86
PF3D7_0208900	2	38	5	5	1	73	91	8	2	1	3	7	0	16	4	8	8	1	38	10	12	21	1	15	78	19	6	20	26	26	12	38	0	12	6	2	10	9	17	28	0	70	23	17
PF3D7_0209000	21	49	28	3	7	12	106	14	28	3	19	10	16	41	6	25	13	9	83	26	7	28	4	22	2846	97	26	46	31	43	26	281	1	29	17	19	42	57	31	174	0	116	38	98
PF3D7_0209100	886	813	2565	2784	261	2600	8165	2162	1639	497	1602	653	130	841	634	1169	267	281	685	271	936	1126	73	953	1079	948	1547	1538	1432	1135	943	1621	3	1586	2817	1207	243	1318	1637	4955	0	1196	903	1255
PF3D7_0209200	870	438	414	919	231	1044	8845	742	1264	51	998	427	40	480	337	321	217	121	342	146	415	527	17	444	564	848	304	502	706	897	872	1100	2	794	770	316	179	725	705	561	0	539	561	477
PF3D7_0209300	77	29	54	80	17	85	894	54	108	3	63	28	3	61	37	6	38	7	25	7	24	46	0	84	134	71	9	43	71	75	115	92	1	23	18	12	15	57	58	12	0	31	74	42
PF3D7_0209400	276	106	154	405	45	871	2109	323	446	4	368	249	17	119	251	48	115	37	141	37	194	176	10	352	493	332	82	157	410	267	254	214	1	335	95	44	115	462	340	100	0	224	335	155
PF3D7_0209500	2	10	6	0	1	11	21	6	1	0	3	3	4	7	3	9	4	1	3	0	1	1	0	4	71	4	5	9	10	11	2	8	0	1	2	5	2	11	51	122	0	84	12	37
PF3D7_0209600	138	159	199	110	30	206	2154	148	152	86	156	118	7	73	103	214	108	14	35	28	57	114	10	72	190	145	56	191	110	168	118	200	0	56	159	105	22	460	553	1497	1	344	182	320
PF3D7_0209700	3250	2287	4025	1503	498	2924	27448	1998	3221	1098	3342	2528	201	924	1847	2133	997	834	1551	784	1565	2693	134	3813	1455	9240	4190	5515	4055	3581	3618	4028	4	4218	5364	2047	1062	3470	4758	17879	0	2531	2695	3421
PF3D7_0209800	9437	5143	18280	18019	2372	11620	125173	8688	12911	2406	11858	6630	1319	6345	4528	7886	4343	1457	5154	2578	5081	7800	380	9437	4891	11313	5351	7915	8121	7960	10478	17255	12	6362	13033	6147	2479	6240	6918	27722	2	5948	5300	6298
PF3D7_0209900	22	19	5	2	3	19	104	40	7	11	48	3	0	17	10	8	3	6	6	1	9	12	0	8	16	3	34	87	27	56	26	41	1	46	54	8	2	66	56	172	0	41	28	63
PF3D7_0210000	2003	404	1240	2872	305	1123	25767	844	2540	44	1392	980	64	1382	1344	188	814	144	809	484	372	336	40	1726	724	2799	331	965	565	924	2264	1885	2	686	472	115	598	949	644	763	1	642	750	366
PF3D7_0210100.1	0	0	0	0	0	0	0	0	0	0	0	0	0	0	0	0	0	0	0	0	0	0	0	0	0	0	0	0	0	0	0	0	0	0	0	0	0	0	0	0	0	0	0	0
PF3D7_0210100.2	0	0	0	0	0	0	0	0	0	0	0	0	0	0	0	0	0	0	0	0	0	0	0	0	0	0	0	0	0	0	0	0	0	0	0	0	0	0	0	0	0	0	0	0
PF3D7_0210200	134	144	124	65	89	40	6246	53	340	4	161	84	3	148	67	104	125	22	137	36	77	49	0	186	1893	110	65	68	130	116	252	595	1	80	78	35	26	38	71	132	0	64	75	47
PF3D7_0210300	32	26	24	30	13	4	446	13	53	0	29	15	0	44	17	23	18	1	24	2	8	74	1	50	279	43	15	36	37	47	77	90	0	84	14	5	6	40	19	56	0	43	22	9
PF3D7_0210400	3	1	8	10	0	1	147	2	10	0	2	2	1	10	2	2	18	0	4	0	1	1	1	5	109	4	3	2	1	0	23	9	0	0	0	0	5	2	3	2	0	0	3	0
PF3D7_0210500	11	41	9	7	15	72	310	16	50	0	8	9	0	12	12	6	23	2	16	1	7	29	1	15	100	77	12	42	44	90	64	46	0	60	10	8	9	25	53	2	0	27	30	39
PF3D7_0210600	1	1	14	5	0	2	4	1	1	0	1	3	0	50	0	0	3	1	15	10	2	4	0	8	268	4	2	3	4	1	15	10	4	1	1	19	3	1	2	2	0	1	3	1
PF3D7_0210700	2	0	3	1	0	0	1	0	4	0	8	0	0	10	0	0	1	2	45	2	2	0	0	6	18	5	1	0	4	2	5	9	0	1	0	1	1	7	2	0	0	1	4	0
PF3D7_0210800	116	133	282	95	50	371	819	482	224	207	502	106	16	255	59	101	46	67	252	27	292	132	6	61	103	206	601	207	349	190	151	405	0	492	952	578	69	1137	568	888	0	708	280	570
PF3D7_0210900	2611	1463	8946	2913	570	3453	29760	4224	2941	1924	3740	1381	291	2008	1046	2747	634	391	1924	698	2217	1943	195	2307	1600	1311	4411	2769	2797	2000	2119	4671	7	2713	8689	4456	602	2925	3689	11891	0	1744	2549	2460
PF3D7_0211000	64	58	112	65	28	159	585	137	88	48	198	27	0	67	29	33	5	6	56	3	55	76	2	25	23	136	179	63	81	137	81	180	0	165	217	173	39	392	161	440	0	124	80	167
PF3D7_0211100	8	7	5	4	3	1	181	2	16	0	10	2	0	16	8	0	9	1	14	1	3	7	0	8	34	12	0	7	7	11	25	33	0	8	0	1	3	14	2	1	0	4	7	1
PF3D7_0211200	2	1	3	5	2	4	146	1	15	0	10	3	0	16	1	1	2	1	5	3	3	2	0	6	67	16	0	2	5	3	29	7	0	2	2	1	5	0	0	0	0	6	7	0
PF3D7_0211300	2	1	7	0	0	0	1	0	2	0	0	0	1	2	0	0	0	1	6	0	0	1	1	0	184	3	0	1	1	0	11	15	0	1	0	0	9	1	0	0	0	0	2	0
PF3D7_0211400	0	1	9	0	0	1	0	0	1	0	0	0	0	3	0	0	0	0	11	6	0	0	0	0	283	2	0	0	0	0	10	9	0	2	0	2	8	0	0	0	0	0	0	0
PF3D7_0211500	0	2	5	0	0	1	0	0	0	0	0	5	0	9	0	0	0	0	5	1	0	0	2	0	167	2	2	2	4	1	4	22	0	0	0	0	1	1	0	1	0	1	0	0
PF3D7_0211600	1	0	2	0	1	0	2	0	0	0	0	0	0	10	0	0	0	0	0	0	0	1	0	0	16	0	0	0	1	0	6	1	0	0	0	0	0	0	0	0	0	1	1	0
PF3D7_0211700	47	11	32	67	11	45	604	53	95	1	82	19	6	64	42	1	34	2	11	22	3	44	1	58	299	44	9	35	7	70	88	90	0	127	2	5	29	50	33	6	0	55	42	22
PF3D7_0211800	9824	2642	8672	13123	2068	8080	237094	4465	15458	204	4766	6152	724	2450	6119	2028	2345	552	3626	2011	3145	2890	171	6511	2792	12095	1124	4215	3777	3453	9030	11344	6	3143	2057	1586	1165	1829	2730	3577	1	2939	2651	978
PF3D7_0211900	68	12	48	4	22	4	1491	8	24	6	14	19	0	24	52	44	26	1	25	24	18	6	1	33	540	19	21	61	26	29	81	132	2	21	18	22	23	20	13	60	0	45	28	16
PF3D7_0212000	3	0	6	1	4	3	4	1	0	0	2	0	0	12	0	1	2	0	6	4	0	1	0	1	107	3	2	1	1	4	29	11	0	7	0	2	11	6	6	3	0	5	5	8
PF3D7_0212100	1369	1769	2258	1944	557	3313	29683	2403	2191	448	2851	1069	197	1040	1252	1744	508	672	1218	320	945	1096	104	1352	2022	2850	2849	3121	1868	2633	1989	2953	4	2323	4260	1972	378	1216	2392	6525	1	1347	2369	2146
PF3D7_0212200	169	60	197	276	56	69	1815	82	209	29	134	92	8	118	128	60	117	12	69	27	66	23	2	135	78	116	123	78	99	92	154	170	0	39	87	43	33	84	86	105	0	93	94	29
PF3D7_0212300	2651	1527	6054	4844	504	4114	44047	2588	4646	836	3916	1911	222	1646	2655	1907	1101	219	2070	439	1308	2109	174	2937	1974	6070	3407	3706	2513	2579	3374	3828	4	4736	3484	1775	861	3012	3077	10197	0	2505	2916	2487
PF3D7_0212400	1106	1105	1542	726	264	1981	11208	1681	1995	470	1791	502	132	688	393	1150	588	244	1201	264	1192	610	51	531	737	903	1519	726	1003	1055	1383	1761	3	1159	3051	1577	273	994	1660	4165	1	866	485	952
PF3D7_0212500	2443	2711	2645	1723	840	3836	27595	2905	3587	859	2996	1786	562	1630	837	1740	1964	896	1790	431	2112	837	75	1392	1746	2105	3349	1599	2023	2224	2345	4109	7	2222	5372	2915	482	1929	3550	12268	1	2008	1921	2523
PF3D7_0212600	1	3	12	7	5	10	17	1	6	8	0	2	0	80	1	6	2	1	5	1	7	3	0	6	207	7	6	5	11	4	17	9	1	2	13	38	2	5	15	19	0	35	9	9
PF3D7_0212700	58	29	28	15	5	13	479	11	95	0	95	23	0	26	57	10	28	10	93	7	5	8	1	56	70	66	14	14	32	115	133	75	0	31	3	0	61	120	12	11	0	41	63	21
PF3D7_0212800	6	4	12	8	5	3	110	0	20	0	1	10	0	24	6	0	8	0	21	3	1	10	1	19	244	11	2	0	7	4	45	19	1	5	3	5	9	8	1	0	0	4	25	1
PF3D7_0212900	0	0	18	1	0	2	5	0	0	3	0	0	0	19	2	0	0	0	5	0	1	1	0	0	562	2	0	0	2	0	7	25	2	1	0	14	3	0	1	1	0	4	1	1
PF3D7_0213000	1	1	12	6	0	9	27	1	6	0	7	1	0	20	3	3	2	0	8	4	1	2	1	2	191	6	7	3	0	11	8	19	0	10	0	8	7	5	7	10	0	15	8	6
PF3D7_0213100	594	396	937	1914	274	828	12450	394	1246	55	957	437	51	762	556	379	686	130	328	200	190	511	22	687	1169	1675	423	853	361	572	1237	915	0	932	695	251	246	801	823	1431	0	460	600	604
PF3D7_0213200	12	3	11	10	6	11	92	4	13	2	19	0	0	23	4	1	10	6	10	5	3	3	0	2	56	12	2	13	5	11	20	24	0	17	3	7	15	44	15	25	0	4	17	19
PF3D7_0213300	3	2	12	4	2	10	72	2	9	1	15	4	0	9	5	0	4	0	3	2	1	5	0	11	80	6	2	10	2	6	15	6	0	2	3	1	3	10	10	11	0	1	2	7
PF3D7_0213400	20	5	19	22	4	24	179	10	32	1	15	13	5	21	16	3	12	2	13	7	8	11	0	16	231	19	6	35	18	30	27	37	0	16	7	5	12	40	29	21	0	24	26	60
PF3D7_0213500	65	87	27	88	18	192	514	33	64	0	89	46	0	56	20	56	26	7	55	24	83	154	4	62	127	68	49	85	102	154	63	146	0	138	49	15	13	111	124	126	0	43	110	33
PF3D7_0213600	10	20	21	10	11	34	79	8	5	0	28	7	1	31	5	2	6	7	88	15	3	15	2	8	346	15	19	34	8	58	57	52	1	38	4	12	19	21	11	0	0	43	116	22
PF3D7_0213700	404	74	419	1594	119	464	8357	305	682	2	376	241	14	458	287	6	181	38	155	82	177	74	11	438	331	766	25	146	198	262	705	676	0	212	60	47	156	407	134	7	0	161	363	50
PF3D7_0213800	12	10	17	11	6	19	322	13	28	0	19	15	11	7	30	9	24	8	143	15	7	2	0	17	75	51	9	85	21	51	31	41	0	32	13	4	26	39	38	20	0	21	43	23
PF3D7_0213900	442	557	2639	1574	235	1580	4647	1325	570	591	1131	578	317	845	326	1022	431	286	806	173	1036	531	61	415	668	567	3244	1173	1343	1258	626	1519	1	598	3483	1959	279	843	1058	8281	0	887	533	945
PF3D7_0214000	3238	2798	10167	7615	886	7055	40135	7920	3851	2434	5752	1774	707	2972	1177	4500	1009	483	3297	981	5067	3907	234	2957	3323	3488	6479	3179	4337	4223	4394	8657	9	3959	13547	9710	1074	4362	4416	21190	1	4474	2931	4302
PF3D7_0214100	3004	5215	19878	7508	1075	12442	42837	8393	4165	3881	5546	3095	1219	3350	2147	7823	426	1155	5833	1540	8027	5747	362	2056	2641	7957	11383	10262	6747	7639	3087	12021	14	9971	17592	11437	1110	5133	9546	39510	1	6251	4034	7395
PF3D7_0214200	23	25	91	85	88	126	160	75	63	31	39	36	0	154	8	13	9	15	15	7	20	62	2	47	568	94	24	26	39	73	289	171	2	62	17	47	62	67	49	209	0	84	59	69
PF3D7_0214300	65	135	129	150	558	434	155	197	116	81	105	138	9	976	11	39	5	158	34	15	46	99	11	62	2272	297	146	81	141	341	944	402	2	141	75	172	195	117	246	1113	0	143	390	520
PF3D7_0214400	1295	1589	7521	4460	818	3448	11365	4466	1285	1951	3720	1905	737	2408	703	3865	662	1245	1053	427	2778	2094	146	1523	1344	1229	7660	2550	2919	2241	1354	3955	5	2614	8961	6644	380	1871	3080	7554	0	3486	2081	3131
PF3D7_0214500	10	8	0	3	2	2	14	5	1	0	12	2	0	1	1	1	0	2	8	0	2	2	0	3	5	2	29	4	9	17	9	6	0	41	12	10	2	95	10	5	0	15	14	12
PF3D7_0214600	2	12	13	2	4	3	7	5	2	3	1	2	0	81	0	5	0	1	1	0	8	5	0	0	43	7	7	11	8	3	4	6	1	1	11	36	3	5	21	16	0	28	3	31
PF3D7_0214700	6	5	33	29	10	15	108	30	10	1	35	1	0	67	8	10	2	7	4	2	2	24	3	17	165	11	20	19	13	21	37	41	0	38	6	15	25	64	31	28	0	128	52	103
PF3D7_0214800	1082	886	1847	1297	252	2155	13558	1447	2127	399	1939	845	124	793	534	893	888	288	954	402	693	1223	64	1165	642	1782	1302	1508	1017	1003	1186	2216	4	2505	2246	1102	441	1825	2348	4565	1	2659	987	1074
PF3D7_0214900	13	8	18	8	2	10	45	6	13	3	8	5	0	247	10	9	10	8	6	3	4	5	0	7	294	5	8	5	6	6	23	18	0	6	14	40	9	23	20	31	0	40	15	31
PF3D7_0215000	130	297	338	1021	638	2606	357	1403	155	121	789	179	52	1169	31	271	6	332	198	9	316	90	16	116	5565	421	981	149	1862	1011	1924	572	1	267	1731	806	327	436	361	148	0	786	427	1233
PF3D7_0215100	260	181	245	495	100	394	3560	174	457	7	334	210	22	254	145	80	93	32	148	34	80	236	9	305	595	705	50	141	230	375	513	483	2	408	92	58	148	345	332	72	0	278	251	71
PF3D7_0215200	23	7	33	30	13	44	219	24	13	0	66	2	0	40	5	24	14	1	18	4	8	52	1	46	59	8	22	31	33	51	55	96	0	66	18	16	13	52	41	53	0	47	84	44
PF3D7_0215300	165	350	264	91	40	732	3128	275	191	48	599	146	12	101	236	305	31	52	235	19	67	340	20	119	62	596	792	590	662	940	190	405	1	1376	193	91	54	785	1077	3477	0	718	302	584
PF3D7_0215400	432	579	1934	760	178	1530	5701	943	887	379	935	719	57	589	532	760	466	227	427	141	516	752	47	316	784	2963	1576	234	1182	1124	802	904	1	2044	1307	533	356	1826	2670	4671	1	1575	582	748
PF3D7_0215500	1177	436	1723	893	276	826	12391	953	1202	338	1332	434	76	703	655	1121	532	133	684	331	423	773	32	946	399	1171	1262	166	619	971	933	2056	2	1092	1228	807	277	754	1015	2834	1	753	1123	460
PF3D7_0215600	145	94	189	382	54	125	1741	129	170	25	206	129	1	147	124	80	103	23	88	57	65	90	2	237	228	129	85	17	112	101	151	255	0	107	99	61	35	115	84	157	0	118	171	21
PF3D7_0215700	3503	2813	12587	10539	761	8864	33416	6490	4546	1557	5810	2966	679	2708	1710	4910	1271	1268	3249	1291	2901	3960	225	3432	2956	4383	4994	714	2810	3699	3447	8017	4	3161	7521	7848	1189	3143	3571	11998	1	4649	2849	2174
PF3D7_0215800	4	15	34	2	2	8	49	8	1	2	5	7	0	11	7	28	2	1	18	4	7	6	1	1	374	4	2	0	11	13	3	48	0	3	9	5	4	12	18	83	0	38	3	5
PF3D7_0215900	1	0	0	0	1	0	0	0	2	0	0	0	0	1	0	0	0	0	6	0	0	0	0	0	35	0	0	0	0	0	0	2	0	0	0	0	0	0	1	0	0	2	0	0
PF3D7_0216000	11	1	28	103	8	4	120	7	34	0	6	0	0	12	2	0	160	4	688	66	25	6	0	13	1154	3	1	1	0	3	28	65	0	4	1	3	2	5	1	2	1	3	11	4
PF3D7_0216100	32	56	55	22	8	68	153	32	31	31	47	9	1	20	5	68	16	6	39	24	29	67	2	18	110	20	73	54	72	183	44	85	0	58	100	30	20	122	184	206	0	138	41	131
PF3D7_0216200	445	320	598	634	113	561	3521	513	470	127	712	143	17	309	111	439	106	74	242	197	331	332	23	351	192	287	738	269	597	459	445	761	2	415	1243	518	123	556	709	968	0	520	291	436
PF3D7_0216300	98	331	174	128	53	397	1138	229	190	36	234	58	7	110	38	191	101	47	116	15	197	358	10	102	254	156	360	301	372	416	214	368	2	374	411	119	40	270	413	605	0	178	148	212
PF3D7_0216400	5	2	22	11	3	10	102	2	14	0	8	3	0	33	4	2	16	2	5	2	6	5	0	16	119	12	6	7	9	10	24	25	0	17	11	5	9	15	15	24	0	8	12	10
PF3D7_0216500	38	12	81	54	17	15	828	17	221	0	28	33	1	146	64	2	143	1	12	16	34	3	0	60	188	72	3	9	15	6	80	21	0	0	6	7	14	26	47	15	0	16	7	12
PF3D7_0216600	918	746	2085	1275	186	2114	12844	1328	1063	503	1483	524	129	784	568	715	153	231	768	183	599	782	73	842	1190	1486	2006	1708	1643	1053	935	1810	0	1459	1804	1123	282	1775	1817	4925	0	1565	839	1316
PF3D7_0216700.1	0	0	0	0	0	0	0	0	0	0	0	0	0	0	0	0	0	0	0	0	0	0	0	0	0	0	0	0	0	0	0	0	0	0	0	0	0	0	0	0	0	0	0	0
PF3D7_0216700.2	0	0	0	0	0	0	0	0	0	0	0	0	0	0	0	0	0	0	0	0	0	0	0	0	0	0	0	0	0	0	0	0	0	0	0	0	0	0	0	0	0	0	0	0
PF3D7_0216800	0	1	1	1	0	1	10	1	2	2	0	2	0	15	0	7	0	3	0	0	0	1	0	0	41	2	3	7	3	2	0	5	0	0	3	3	0	7	11	73	0	2	3	17
PF3D7_0216900	0	4	14	4	3	8	54	0	6	0	2	3	0	11	2	0	3	1	18	5	7	0	0	6	77	3	0	4	2	10	8	5	0	1	2	5	4	4	4	13	0	1	14	3
PF3D7_0217000	0	1	17	1	1	1	6	1	4	0	0	0	0	5	0	0	0	0	16	4	0	1	1	4	245	5	0	1	1	0	17	22	0	2	0	2	6	1	2	7	0	5	3	10
PF3D7_0217100	9	9	81	0	3	9	8	3	3	0	2	2	0	34	1	2	6	0	53	7	0	7	1	8	1981	7	3	6	6	5	56	83	2	14	7	7	28	4	13	23	0	8	12	19
PF3D7_0217200	7	53	110	5	6	38	115	24	12	14	45	19	4	23	10	154	11	6	30	13	48	27	4	3	147	13	140	206	75	78	26	175	1	34	117	55	29	34	122	1279	1	33	28	145
PF3D7_0217300	78	109	275	54	30	186	796	249	63	123	270	64	41	78	22	208	9	22	151	29	288	146	5	33	97	87	333	130	219	249	75	336	1	262	555	282	33	392	253	1470	0	483	67	168
PF3D7_0217400	59	65	72	31	19	75	1169	56	98	5	76	64	0	51	13	16	21	4	41	4	48	39	1	110	336	106	29	47	77	61	156	168	0	47	66	34	18	38	55	47	0	41	76	14
PF3D7_0217500	2	5	25	2	0	4	18	0	0	2	0	0	0	187	1	1	0	2	19	2	2	4	2	6	516	10	11	4	4	0	5	19	4	2	4	76	5	3	11	3	0	28	4	5
PF3D7_0217600	220	111	243	324	95	333	2772	342	511	20	371	131	17	379	184	7	268	43	139	24	94	45	2	315	552	579	122	172	250	188	564	228	1	141	283	103	94	303	155	26	0	242	381	244
PF3D7_0217700	477	124	606	732	179	467	6294	715	376	83	737	168	8	523	330	164	295	81	169	171	128	191	10	715	316	728	384	614	284	452	825	995	2	660	316	312	334	736	312	449	0	530	633	672
PF3D7_0217800	3328	1600	2587	7216	741	3662	67630	2777	4031	470	3607	2319	314	1600	1765	949	1097	396	1326	445	1179	1273	74	2321	1688	9523	1530	2229	2771	2185	5172	5182	5	3164	3043	1966	870	2586	2329	3199	0	1873	2297	1971
PF3D7_0217900	71	98	94	65	27	87	1585	75	103	22	194	84	4	70	48	108	32	16	29	19	32	78	2	67	738	70	52	99	78	129	67	212	1	100	119	58	45	129	81	203	0	239	34	242
PF3D7_0218000	5	1	15	4	4	3	25	0	9	0	2	0	0	34	2	0	6	0	13	3	1	1	2	3	447	0	0	1	3	2	24	14	1	1	1	4	7	1	0	0	0	9	2	9
PF3D7_0218100	0	0	0	0	0	0	3	0	0	0	0	0	0	7	0	0	0	0	17	0	1	0	0	0	9	1	0	0	0	0	1	0	0	0	0	2	3	2	0	0	0	0	2	0
PF3D7_0218200	56	14	51	45	62	10	895	21	127	1	82	18	1	146	62	1	48	8	44	23	17	1	0	57	395	112	9	27	12	44	324	84	1	29	2	12	40	53	27	26	0	39	94	8
PF3D7_0218300	98	99	261	135	31	216	872	191	121	59	126	80	6	102	74	158	78	14	53	13	37	125	1	94	268	95	60	100	149	298	149	124	1	132	200	53	67	92	337	367	1	63	107	316
PF3D7_0218400	1541	906	5194	3374	408	2464	16723	2278	1969	930	1776	914	203	1230	1106	2169	665	263	1265	370	1152	1229	100	1097	698	1667	1935	1389	1374	1600	1397	2981	0	1381	3325	2058	515	1057	1363	7194	0	1349	867	1192
PF3D7_0218500	578	282	877	955	147	1019	5485	821	663	417	462	334	99	264	255	329	219	65	407	71	404	274	14	382	360	790	627	371	476	600	568	767	0	791	816	466	219	641	729	1841	0	401	267	412
PF3D7_0218600	1814	673	888	1636	650	994	22992	750	3091	39	1559	1002	140	1881	1012	187	3578	236	811	183	477	367	20	1121	867	3676	128	1023	551	898	2362	1847	0	799	243	170	258	808	1297	567	1	341	797	549
PF3D7_0218700	607	723	3491	1743	400	1023	7078	967	550	594	832	1052	409	1166	557	1563	550	401	373	220	1015	648	44	824	667	364	1693	635	1123	694	563	2230	0	370	1919	1343	171	331	590	4037	1	756	658	620
PF3D7_0218800	196	63	47	38	43	94	1622	155	235	26	316	68	42	69	56	56	110	32	120	19	37	103	3	80	144	193	239	300	193	227	287	231	0	247	230	102	67	331	234	410	0	158	87	206
PF3D7_0218900	0	3	1	6	0	7	58	5	4	2	13	4	4	2	0	1	2	1	5	1	5	4	0	5	7	0	25	8	7	12	5	10	0	8	18	7	3	6	14	49	0	27	2	12
PF3D7_0219000	1	2	0	0	0	2	5	2	2	0	2	0	0	0	0	2	0	0	3	0	0	3	0	0	4	0	0	3	2	1	0	1	0	3	2	1	0	0	0	6	0	0	0	2
PF3D7_0219100	14	27	54	41	31	96	224	66	27	9	55	16	0	56	14	9	20	13	12	10	13	40	0	16	201	39	52	65	36	62	93	57	0	125	28	29	62	128	62	135	0	77	63	206
PF3D7_0219200	2776	1206	3273	11022	827	3476	41572	2408	3564	733	3780	1946	486	2222	1335	1402	773	308	980	553	1776	849	46	1655	1706	1114	1899	1321	2558	2014	4521	6036	3	1441	3938	3411	603	1986	1585	4493	1	2860	1571	1724
PF3D7_0219300	148	19	26	41	15	36	642	54	81	10	117	12	0	58	54	14	36	8	29	18	15	20	1	57	38	69	26	44	38	68	164	62	1	61	32	29	31	104	40	45	0	119	75	52
PF3D7_0219400.1	0	0	0	0	0	0	0	0	0	0	0	0	0	0	0	0	0	0	0	0	0	0	0	0	0	0	0	0	0	0	0	0	0	0	0	0	0	0	0	0	0	0	0	0
PF3D7_0219400.2	0	0	0	0	0	0	0	0	0	0	0	0	0	0	0	0	0	0	0	0	0	0	0	0	0	0	0	0	0	0	0	0	0	0	0	0	0	0	0	0	0	0	0	0
PF3D7_0219500	4	4	22	4	4	0	481	1	8	0	1	5	0	42	0	4	20	0	6	1	1	0	0	11	415	4	0	4	1	0	42	27	0	2	2	2	12	0	3	1	0	16	1	2
PF3D7_0219600	5	8	54	17	3	33	59	20	13	5	3	1	0	48	2	11	8	1	32	4	5	14	1	9	991	8	16	29	25	4	47	32	0	1	15	11	10	36	60	214	0	34	5	96
PF3D7_0219700	163	622	4784	1220	26	3210	38	2883	13	2043	1517	168	219	516	6	2160	4	61	1291	129	1868	1743	73	39	126	57	5616	538	2052	781	28	3016	0	1267	7759	3745	22	3449	3236	22851	0	1416	55	3680
PF3D7_0219800	117	152	242	131	24	324	695	199	93	112	234	41	0	146	59	95	21	18	61	23	60	243	7	70	190	196	518	409	234	188	75	355	0	481	206	117	24	349	531	1085	0	429	258	336
PF3D7_0219900	371	308	355	46	57	346	3604	352	285	155	602	102	29	129	89	372	28	48	388	63	239	417	23	140	35	492	659	1193	573	747	162	861	1	1288	673	333	57	1260	1290	2321	1	783	538	518
PF3D7_0220000	3953	20547	14589	6991	1896	38859	44676	10980	2350	3427	11462	8567	1939	5587	2025	18740	2199	3766	2786	715	8626	17049	449	2311	3571	3468	54863	43809	28806	19252	2402	22615	36	21588	31180	10005	415	8305	42654	86422	7	4681	9160	31100
PF3D7_0220100	1449	1516	6014	2140	180	3097	14627	1908	2113	1374	2335	2580	282	1319	672	1678	903	543	1458	678	1472	1567	112	2109	862	2017	3794	5363	2232	2471	1566	3575	1	3084	4530	3373	780	3607	4904	9979	1	2343	1839	2258
PF3D7_0220200	1600	525	2233	3037	307	2245	8236	1929	2071	173	2683	1004	52	2657	1114	570	3001	115	492	77	736	994	46	1045	980	2457	2066	2011	1305	1099	2734	1072	2	1751	1849	562	451	1951	2704	4004	1	796	1215	1875
PF3D7_0220300	616	16	581	1748	34	123	4167	295	786	0	656	84	39	1405	281	3	980	22	115	66	183	2	0	818	108	464	3	22	17	64	932	63	0	10	4	10	410	510	77	10	0	148	112	11
PF3D7_0220400	83	165	38	35	8	65	325	40	83	18	110	57	0	10	15	170	7	4	84	39	101	252	6	28	12	36	165	353	210	252	27	189	0	198	199	46	26	137	213	550	0	99	38	136
PF3D7_0220500	2153	364	2349	4708	592	624	21439	704	2478	13	1429	1277	67	2655	1430	76	2123	67	419	241	914	99	6	2386	468	1103	114	481	210	401	2237	1365	1	225	123	74	703	231	509	86	0	366	571	329
PF3D7_0220600	2720	134	3488	6662	257	1864	13917	1928	3017	424	1977	693	139	3580	2594	429	2193	78	717	321	766	184	36	3706	438	6380	1497	232	792	481	3694	663	4	283	1305	1125	921	1485	631	2029	0	1358	540	1005
PF3D7_0220700	710	505	2788	1436	119	2321	5432	2820	615	1170	1715	319	140	850	380	779	195	235	1057	105	1506	614	79	673	206	1158	4450	1894	1191	959	561	1431	6	1999	5256	3204	395	3160	2749	3611	0	1787	1150	2648
PF3D7_0220800	13	77	64	31	45	256	159	90	18	20	22	30	4	295	12	61	21	19	6	4	49	16	3	26	171	68	38	155	107	101	129	81	0	30	114	141	25	92	189	588	0	162	63	760
PF3D7_0220900	0	0	2	0	1	0	0	0	0	0	0	0	0	0	0	0	0	0	0	0	0	0	0	0	4	0	0	0	1	1	13	2	0	0	0	0	0	0	0	1	0	0	0	0
PF3D7_0221000	0	0	0	0	0	0	2	0	0	0	0	0	0	1	0	0	0	0	0	0	0	0	0	1	8	2	0	0	0	0	8	1	0	0	0	0	1	0	0	0	0	1	0	0
PF3D7_0221100	0	0	0	0	0	0	0	0	0	0	0	0	0	0	0	0	0	0	0	0	0	0	0	0	0	0	0	0	0	0	0	0	0	0	0	0	0	0	1	0	0	1	0	0
PF3D7_0221200	236	15	194	213	7	141	598	177	142	4	340	29	0	118	503	8	264	0	102	1	31	15	12	47	68	2076	67	129	42	311	92	41	0	117	17	4	60	0	61	91	0	56	128	123
PF3D7_0221300	0	0	0	1	0	0	1	0	0	0	0	0	0	0	0	0	0	0	0	0	0	0	0	0	0	0	0	0	0	0	0	0	0	0	0	0	0	0	0	1	0	1	0	0
PF3D7_0221400	4	0	13	27	0	0	20	2	4	0	2	0	0	16	3	0	6	0	1	0	0	0	0	10	0	10	2	0	0	0	10	2	0	0	0	0	2	0	2	6	0	4	0	0
PF3D7_0221500	1	0	5	4	0	0	2	1	0	0	5	0	0	17	2	0	9	0	1	0	0	0	0	0	0	1	0	0	1	0	1	10	0	0	0	0	0	0	3	1	0	0	0	0
PF3D7_0221600	0	0	0	0	0	0	1	0	0	0	0	0	0	1	0	0	1	0	0	1	0	0	0	0	0	0	1	1	2	0	0	0	0	0	1	1	0	0	7	2	0	1	1	1
PF3D7_0221700	977	0	2931	926	4	616	5643	580	5	276	818	5	1	452	1230	1382	499	184	179	0	1796	729	16	328	1	615	1292	740	1054	874	333	1290	1	2	1326	628	3	0	2398	4626	1	567	620	597
PF3D7_0221800	79	0	37	32	0	154	1782	152	0	48	129	0	0	24	48	23	12	9	16	0	39	26	1	15	0	82	184	15	95	144	63	424	0	0	79	73	0	0	28	629	1	54	4	21
PF3D7_0221900	6	3	7	3	2	13	49	18	0	2	5	2	0	9	1	7	0	0	4	0	6	38	0	3	0	22	9	12	10	15	2	12	0	5	4	5	0	0	2	149	0	25	3	40
PF3D7_0222000	3	5	0	0	0	0	3	1	2	0	2	0	0	0	0	0	0	0	0	0	0	0	0	0	73	5	1	1	3	3	4	10	0	2	3	1	1	1	1	4	0	2	6	7
PF3D7_0222100	10	1	8	35	0	1	70	2	3	0	6	0	0	47	0	0	32	1	1	0	1	0	0	8	2	1	0	0	2	2	8	15	0	1	0	0	11	3	1	4	0	1	1	5
PF3D7_0222200	1	10	0	0	0	8	37	5	1	0	9	0	0	0	0	1	0	0	4	0	14	0	0	0	4	4	14	5	13	7	5	45	0	8	12	8	0	4	5	38	0	4	3	24
PF3D7_0222300	114	277	96	123	15	273	2424	180	41	55	115	168	50	99	85	92	45	34	38	37	415	2	3	67	67	114	133	56	189	128	115	757	0	66	211	291	11	52	20	494	0	55	72	201
PF3D7_0222400	0	3	0	6	0	3	3	3	2	0	0	0	0	11	2	2	0	0	0	0	0	0	0	0	6	2	0	1	5	0	9	7	0	0	1	1	0	0	0	4	0	4	0	17
PF3D7_0222500	0	0	42	2	0	0	7	0	1	0	0	1	0	1	0	0	0	0	0	0	1	0	0	1	0	0	0	1	1	0	0	1	0	0	1	0	0	0	0	0	0	2	0	0
PF3D7_0222600	0	0	4	2	1	0	1	1	1	0	4	3	0	17	0	0	4	0	0	0	0	30	0	3	0	25	0	17	0	0	0	12	0	0	0	0	1	2	31	1	0	4	1	3
PF3D7_0222700	0	0	0	0	0	0	203	0	1	0	1	0	0	0	0	0	7	0	0	0	0	0	0	0	2	0	1	0	0	0	0	0	0	0	1	0	0	1	0	1	0	2	0	1
PF3D7_0222800	0	0	0	1	0	0	0	0	3	0	0	0	0	3	1	0	1	0	2	0	0	0	0	0	1	0	0	0	0	0	0	0	0	0	0	0	0	0	0	0	0	0	0	0
PF3D7_0222900	1	81	1	0	0	2	323	0	0	0	0	2	23	0	0	0	1	0	2	1	57	2	0	33	305	0	0	2	65	75	1	2	1	0	0	0	3	8	152	1	0	1	1	2
PF3D7_0223100	4	2	6	38	0	5	137	6	4	0	17	2	0	96	1	2	16	9	1	0	2	1	0	8	1	3	0	0	0	0	13	2	0	0	0	1	0	0	0	0	0	0	0	0
PF3D7_0223200	0	2	5	3	0	0	7	0	2	0	0	0	0	0	0	1	1	0	1	0	2	2	0	0	0	0	0	0	0	0	0	0	0	0	0	0	0	0	0	0	0	0	0	0
PF3D7_0223300	5	2	1	10	1	52	74	12	5	0	16	9	0	3	0	7	0	33	27	0	2	21	0	0	4	101	1	40	6	2	16	11	1	1	46	21	0	3	0	21	0	2	3	4
PF3D7_0223400	4	2	23	47	4	2	358	3	7	0	7	2	0	61	2	1	28	0	1	0	2	1	0	16	6	7	19	9	1	0	22	5	0	4	0	0	2	15	2	11	0	50	4	5
PF3D7_0223500	314	495	162	269	274	693	5647	270	424	11	355	1073	78	160	113	158	169	447	200	22	118	165	13	109	805	148	185	400	116	352	162	637	3	481	119	77	35	202	696	428	0	517	325	218
PF3D7_0300100	118	376	69	122	198	455	3276	256	126	1	183	518	29	38	37	113	102	223	80	20	169	67	4	87	465	118	59	404	70	373	40	372	2	125	68	71	12	158	382	475	0	147	93	113
PF3D7_0300200	31	6	46	458	0	56	789	36	36	0	74	6	0	19	5	5	41	5	1	1	3	0	0	6	3	28	3	1	3	1	34	6	0	1	0	0	3	16	1	3	0	8	2	1
PF3D7_0300300	0	0	2	0	0	0	33	0	7	0	3	32	0	2	1	1	0	0	4	1	2	13	0	1	3	1	0	0	1	9	0	5	0	3	0	1	0	1	1	14	0	2	0	1
PF3D7_0300400	7	0	4	4	0	0	0	0	15	0	9	0	0	11	0	0	5	0	1	0	0	0	0	4	1	2	0	0	0	0	7	0	0	0	0	0	10	2	0	0	0	0	0	0
PF3D7_0300500	2	5	3	3	1	0	23	1	1	0	1	3	0	2	0	0	3	1	0	0	3	0	0	3	2	2	0	0	1	1	4	4	0	2	0	0	0	7	0	3	0	3	0	7
PF3D7_0300600	0	0	0	0	0	0	0	0	0	0	0	0	0	0	0	0	0	0	0	0	0	0	0	0	0	0	0	0	0	0	0	0	0	0	0	0	0	0	0	1	0	0	0	0
PF3D7_0300700	12	0	7	17	0	6	37	12	39	1	54	1	0	42	3	4	10	0	3	0	1	165	0	0	0	19	0	2	0	5	37	6	0	0	6	1	37	6	3	15	0	26	16	4
PF3D7_0300800	0	0	1	3	0	0	66	0	10	0	4	0	0	1	0	0	21	0	2	0	1	1	0	7	3	0	2	0	0	0	6	0	0	0	0	0	0	7	0	2	0	18	0	0
PF3D7_0300900	0	0	5	5	0	0	6	1	9	0	1	0	0	5	0	0	6	0	0	0	0	0	0	4	1	0	0	0	0	0	4	0	0	0	0	0	1	1	1	41	0	3	0	0
PF3D7_0301000	21	140	248	37	1	104	8	117	3	116	81	16	15	70	0	235	0	21	67	14	196	43	1	10	14	2	434	54	54	30	7	223	0	120	373	201	3	78	180	33348	0	36	8	51
PF3D7_0301100	2	1	15	0	0	12	0	2	0	10	3	0	0	3	0	16	0	3	2	0	8	3	0	1	4	4	87	24	10	10	10	4	0	19	29	10	2	23	18	98	0	8	1	29
PF3D7_0301200	100	470	3688	108	8	1177	165	416	21	1032	451	261	40	124	4	1192	3	99	656	106	804	828	58	41	67	65	2503	1385	1058	825	7	967	1	2372	2564	1292	14	1920	3191	7995	0	284	58	1761
PF3D7_0301300	670	321	1171	438	171	392	14204	445	1206	236	693	343	12	714	447	297	381	51	450	162	204	461	20	834	133	2081	496	754	365	510	780	1150	3	792	358	351	138	1134	663	2805	1	313	346	511
PF3D7_0301400	105	11	133	131	9	23	1052	55	218	12	128	14	0	195	82	17	87	7	44	23	13	11	1	214	87	352	20	35	21	19	333	22	1	13	21	3	49	216	66	184	0	43	64	53
PF3D7_0301500	207	279	296	53	42	382	1951	411	210	162	570	128	9	105	28	181	16	32	225	44	264	234	9	71	54	223	734	281	505	371	138	769	0	467	947	448	59	814	620	2416	0	589	160	599
PF3D7_0301600	2254	2618	10289	4525	645	8704	23462	7933	2752	3211	5549	1499	396	2375	1021	4901	609	456	3897	648	3288	3898	262	1829	956	3033	9875	4118	4899	3633	2450	8460	2	4203	12466	6727	775	5480	5516	31446	3	4045	1748	4311
PF3D7_0301700	1986	172	2215	9059	170	1360	14166	2573	3250	296	2843	358	122	4226	1473	248	2230	102	737	365	968	63	22	4232	553	4135	1141	123	792	525	4343	766	3	294	1574	1094	1824	2196	485	349	0	2590	875	1385
PF3D7_0301800	273	545	24377	4697	46	6467	185	5174	37	9702	3108	343	1187	2619	15	5111	83	90	4383	259	5814	1888	289	208	149	86	21134	786	1756	848	31	8503	1	2236	18974	19399	51	5529	4370	38406	3	1195	30	4604
PF3D7_0301900	6	3	14	8	0	6	20	4	8	4	5	0	0	16	1	15	4	0	6	0	1	2	0	6	10	7	44	4	6	3	10	14	0	3	22	36	1	17	8	148	0	17	4	9
PF3D7_0302000	1113	1161	7438	3581	353	2851	13928	3101	1225	2042	2745	918	547	1317	633	2625	538	337	1736	522	2159	1444	150	1529	1067	1565	3588	1620	2127	1827	1265	4168	1	956	6180	5258	698	1844	1333	12482	1	2203	1236	1601
PF3D7_0302100	1703	588	2012	2614	455	1955	25763	1876	3486	160	2430	618	89	1789	1451	454	681	161	827	189	504	560	34	1861	1284	2614	1048	1280	713	892	2808	2063	3	1644	1461	655	507	1206	1412	1028	0	778	2810	1213
PF3D7_0302200	2	4	6	3	0	2	58	6	5	8	2	1	0	551	10	3	7	1	3	0	6	9	3	3	255	9	11	7	18	8	11	25	5	0	20	120	1	4	15	29	0	62	3	9
PF3D7_0302300	0	1	1	0	1	2	52	0	0	15	2	2	0	71	0	0	3	16	4	0	0	28	0	10	31	72	40	0	22	16	0	2	0	0	15	37	0	0	0	2	0	8	0	0
PF3D7_0302400	0	0	0	0	0	0	0	0	0	0	0	0	0	1	1	1	0	0	0	0	0	0	0	0	0	0	0	0	0	1	0	0	0	0	0	1	0	0	0	0	0	0	0	0
PF3D7_0302500	4	11	15	10	1	8	28	2	2	2	5	5	0	332	1	5	10	6	1	0	8	12	10	8	147	21	31	12	10	7	21	18	17	0	6	92	9	3	9	27	0	43	4	9
PF3D7_0302600	1	2	7	0	1	0	40	0	1	0	0	0	0	20	0	0	14	0	4	0	1	2	0	1	154	1	1	2	3	0	17	5	0	0	2	5	3	0	1	1	0	0	3	0
PF3D7_0302700	8	3	7	22	2	23	76	2	6	0	7	1	5	20	1	0	9	0	9	3	8	1	0	5	104	7	1	5	4	16	21	9	1	4	3	4	6	11	8	7	0	65	13	13
PF3D7_0302800	197	155	155	118	36	321	1825	360	229	150	427	83	1	119	145	134	88	48	163	24	68	196	12	274	114	569	802	791	485	543	307	293	0	729	377	126	188	1509	728	1738	2	917	414	1115
PF3D7_0302900	3030	2328	3629	2593	932	5538	55010	4744	5504	905	4201	2160	201	1652	2239	2563	569	696	3040	612	1852	1842	142	1650	1873	3798	3815	3854	3703	4367	3799	5094	5	2830	6220	3133	997	3066	3637	12279	2	2593	2075	2705
PF3D7_0303000	275	374	686	629	76	571	3864	514	454	33	617	191	93	262	122	316	90	131	301	164	309	597	28	393	314	366	338	585	450	629	281	807	1	564	685	404	217	510	600	1145	0	626	349	348
PF3D7_0303100	157	56	95	71	44	50	2097	58	368	0	208	47	1	129	70	1	38	55	87	28	21	13	0	193	391	216	4	187	48	117	296	166	1	99	8	13	105	146	73	0	0	78	188	26
PF3D7_0303200	120	28	314	264	160	124	3933	75	307	1	145	41	7	552	134	5	257	8	82	48	27	9	2	378	2531	275	9	31	53	39	242	233	0	24	8	39	72	54	30	17	0	58	250	18
PF3D7_0303300	1347	1035	2483	2022	230	1948	11895	2350	1374	779	2382	736	300	641	414	1521	342	274	1168	302	1487	1019	73	1277	919	1469	1749	1416	2192	1811	1371	3396	2	902	3856	2957	524	1628	1469	8549	0	2642	1201	1273
PF3D7_0303400	0	17	27	6	10	26	38	17	6	1	19	4	0	33	6	16	5	8	5	2	7	18	1	6	253	18	60	24	25	13	24	40	1	29	39	24	14	34	24	253	0	78	9	80
PF3D7_0303500	1	7	9	5	12	7	62	1	7	0	4	0	0	39	0	1	4	1	44	2	2	3	1	2	341	15	2	2	3	9	64	39	0	7	0	6	16	3	2	7	0	2	9	1
PF3D7_0303600	8	5	6	8	2	4	56	6	26	2	11	7	0	11	3	0	3	1	4	1	2	0	0	13	26	16	0	4	4	15	45	10	0	2	0	2	3	23	4	1	0	4	11	0
PF3D7_0303700	7	1	59	61	14	6	169	6	19	0	2	1	0	64	0	0	71	0	25	5	2	0	0	28	959	50	0	3	0	8	135	36	0	4	2	6	14	5	3	0	0	0	16	0
PF3D7_0303800	1	0	35	14	1	3	134	1	19	0	2	0	0	39	1	0	52	1	12	2	0	2	0	10	291	10	0	1	3	4	71	20	0	2	0	2	5	3	2	0	0	2	2	0
PF3D7_0303900	4	0	18	0	0	1	0	0	0	0	0	0	0	5	0	0	0	0	389	14	0	0	2	0	718	0	0	0	1	0	2	17	0	1	0	1	11	0	0	0	1	1	1	0
PF3D7_0304000	0	9	4	2	0	4	1	0	2	0	0	0	0	12	0	0	0	0	2	0	3	0	0	0	82	1	0	0	5	3	3	5	0	0	4	3	2	2	1	3	0	26	3	6
PF3D7_0304100	7	0	23	0	0	4	5	0	0	1	0	4	0	51	0	1	3	0	558	65	1	4	4	1	1085	2	1	1	0	1	4	34	3	2	4	14	11	0	4	2	0	14	5	4
PF3D7_0304200	633	495	1744	956	130	1024	6264	999	648	432	944	787	91	456	334	489	388	317	686	134	578	418	34	986	498	818	1188	923	976	1003	741	1318	3	762	1696	1221	349	1535	958	3324	0	1290	679	606
PF3D7_0304300	11	12	15	11	2	22	57	22	5	9	12	1	0	19	3	22	1	1	7	0	2	8	0	1	98	13	93	99	25	20	22	22	0	40	47	16	12	38	34	181	0	45	13	202
PF3D7_0304400	1898	1961	4606	6417	946	3021	23449	2234	2773	833	2936	2189	271	2499	1899	1540	1000	487	669	408	1359	1201	63	2473	2131	1683	2015	3681	2667	2407	3409	3717	10	3131	3309	1769	504	1678	3241	4647	0	1473	1611	2665
PF3D7_0304500	18	8	23	42	5	9	204	7	37	3	15	1	0	43	2	9	14	0	7	2	0	2	0	7	121	13	11	14	12	21	73	26	1	1	9	5	9	23	10	51	0	24	3	19
PF3D7_0304600	207	553	121	609	83	516	589	915	214	6	1472	229	6	181	9	493	7	238	34	18	179	671	20	32	233	31	97	1214	155	911	85	278	0	1050	217	168	34	610	311	533	0	716	14	403
PF3D7_0304700	0	2	1	0	2	0	0	0	1	0	0	2	0	3	0	0	0	0	2	0	0	0	0	2	47	0	0	0	0	2	0	0	0	0	1	0	0	0	1	0	0	9	0	2
PF3D7_0304800	0	0	0	0	1	1	4	0	0	0	0	0	0	7	1	1	0	0	5	2	1	0	0	0	63	0	0	1	2	2	1	3	1	1	0	0	1	0	1	1	0	7	1	12
PF3D7_0304900	98	92	270	172	42	291	1348	473	90	232	371	69	10	91	90	174	182	65	52	16	82	86	11	199	131	195	982	414	289	228	190	331	1	248	804	387	109	476	344	1271	0	631	245	779
PF3D7_0305000	109	12	177	179	23	128	937	78	199	6	90	74	11	180	61	2	183	15	35	9	43	14	1	451	209	341	21	25	113	80	398	68	1	39	20	36	96	199	55	54	0	70	86	50
PF3D7_0305100	25	72	66	88	46	72	834	29	82	4	36	54	0	50	16	5	246	25	61	6	53	32	3	95	1823	46	13	30	70	95	115	195	3	33	4	15	49	31	27	25	0	77	290	46
PF3D7_0305200	927	807	1143	524	405	815	10162	1187	1151	267	1565	543	151	1150	452	937	684	501	776	326	651	560	38	668	260	1012	1291	1193	1091	1564	1033	1908	1	511	1927	1303	324	625	1039	2941	0	932	1080	924
PF3D7_0305300	2137	2613	6509	2625	453	4033	20261	4457	1922	2308	4434	1379	573	1586	353	5346	275	488	3389	773	3462	3420	220	1436	918	1029	8435	3667	3827	3821	1443	8647	6	5281	11877	4644	543	6253	5058	40199	3	3532	1667	4617
PF3D7_0305400	18	47	28	26	15	46	104	15	11	10	37	5	0	15	11	28	8	2	9	5	19	19	0	15	106	23	47	29	29	65	56	74	1	54	31	18	18	52	35	443	0	233	29	87
PF3D7_0305500	3945	3005	1747	1982	811	3997	49303	2218	6040	310	3835	2321	385	1510	1436	1318	2329	629	3180	616	1770	1302	70	2145	1695	7090	2292	3736	2089	2806	4355	4813	9	3179	3584	1545	930	3043	4052	8861	2	1623	2051	1779
PF3D7_0305600	7	13	35	5	2	7	61	5	5	3	7	0	11	40	2	7	8	3	259	38	2	10	0	8	918	2	1	36	10	14	23	34	0	9	7	9	19	17	19	40	0	27	5	17
PF3D7_0305700	352	263	412	684	182	678	9387	306	633	32	414	416	42	167	257	138	177	67	246	69	173	239	16	339	512	1414	157	661	556	684	540	840	0	843	314	92	94	498	552	634	2	361	353	483
PF3D7_0305800	7	15	30	15	8	7	175	6	4	0	13	11	1	23	8	14	3	15	19	5	2	8	0	20	530	8	12	24	18	23	30	76	0	19	5	4	13	12	12	25	0	15	96	27
PF3D7_0305900	0	0	0	0	1	0	0	0	0	0	0	0	1	1	0	0	0	0	1	0	0	0	0	0	4	0	1	0	0	0	0	1	0	0	0	0	0	0	0	3	0	0	3	1
PF3D7_0306000	0	7	5	0	0	4	2	0	0	3	1	0	0	6	1	4	0	1	8	1	3	1	1	3	268	2	1	6	13	6	3	16	0	2	10	2	6	4	13	39	0	26	1	8
PF3D7_0306100	735	553	1766	383	261	845	9481	1224	729	504	1353	406	61	583	320	1139	201	160	870	302	703	632	57	523	439	760	1815	1454	1224	1387	928	2043	0	609	2497	1765	281	929	739	5669	0	1112	577	718
PF3D7_0306200	419	328	253	305	125	266	4621	346	403	74	695	179	20	357	84	216	98	104	186	80	142	389	13	435	721	141	265	446	173	426	318	499	0	359	351	181	77	384	409	393	0	379	372	250
PF3D7_0306300	1991	1215	1308	2792	579	844	29430	604	1386	10	2370	949	284	964	571	738	293	122	687	511	481	1208	42	1231	2125	1688	155	1253	1170	1045	1492	3023	4	1036	515	246	136	599	725	164	0	599	529	394
PF3D7_0306400	16	21	43	31	8	31	444	11	43	0	24	24	0	49	9	7	25	7	39	1	10	6	1	31	935	102	6	31	22	11	112	72	0	14	1	7	45	10	16	2	0	42	20	2
PF3D7_0306500	4	3	36	8	9	24	27	2	1	0	7	4	0	35	0	5	1	4	23	4	1	3	0	11	970	12	2	7	14	7	34	45	1	6	3	9	20	4	5	7	0	22	34	13
PF3D7_0306600	1	3	23	2	1	3	33	1	1	0	0	0	0	16	0	0	0	0	8	1	1	2	1	4	460	6	0	4	6	6	31	18	1	3	0	1	7	7	2	1	0	5	14	4
PF3D7_0306700	152	108	128	188	37	304	1772	204	177	12	277	113	14	115	53	175	29	24	68	29	86	169	2	74	105	141	153	165	240	200	126	201	0	219	240	89	21	193	174	326	0	225	95	160
PF3D7_0306800	2760	2181	1918	3277	972	3720	20512	1766	2002	154	4596	1500	229	1094	814	1870	921	606	939	471	688	1944	152	1377	1804	4727	1293	6355	2279	4262	2530	5340	4	3471	2415	1043	783	2057	2820	1538	0	2296	2096	2845
PF3D7_0306900	6486	3863	13627	17839	2202	12267	86507	7172	7099	1431	6802	5773	1096	5725	4408	4145	2747	1204	2858	1130	2753	5444	274	5466	4552	10012	4139	10026	8540	6309	8529	8895	20	9862	7443	5027	2045	6081	7252	11247	2	5334	4372	6606
PF3D7_0307000	0	0	0	0	0	0	0	0	0	0	0	0	0	0	0	0	0	0	0	0	0	0	0	0	0	0	0	0	0	0	0	0	0	0	0	0	0	0	0	0	0	0	0	0
PF3D7_0307100	5158	2361	8498	15774	1447	7842	67407	6852	5862	1246	6204	3609	619	4526	2963	2525	1676	948	3002	1272	2302	3141	208	3459	2616	7927	2849	3137	4774	4026	7023	8026	8	3212	5855	3614	1654	4960	3066	7532	0	3647	2705	2600
PF3D7_0307200	4885	3695	8211	10554	1723	9153	69622	5919	7165	1624	6813	5237	874	4406	4155	2951	2492	1227	3307	1285	2271	4044	223	6362	3598	13612	6001	11218	6508	6811	8333	7265	16	9168	6829	3438	2358	7476	6947	9954	0	2945	5932	6592
PF3D7_0307300	0	1	3	4	0	3	5	5	2	0	4	0	0	3	4	3	3	1	8	0	1	5	1	1	58	11	5	7	5	6	6	9	0	4	1	2	13	11	3	27	0	25	7	35
PF3D7_0307400	0	0	14	1	2	0	18	1	2	0	1	0	1	9	0	0	5	2	11	3	0	0	1	1	240	2	0	1	3	2	16	22	0	4	0	3	11	3	2	0	0	9	1	2
PF3D7_0307500	1	0	14	1	6	0	14	0	4	0	0	3	0	30	0	1	1	2	11	1	0	0	0	2	279	5	0	0	0	2	69	15	0	0	0	3	6	0	0	0	0	6	1	0
PF3D7_0307600	2	1	33	3	14	0	39	1	6	0	1	0	0	59	1	0	1	1	15	1	0	1	0	3	681	19	0	4	0	4	109	31	1	2	0	4	28	1	2	0	0	8	3	0
PF3D7_0307700	70	158	127	141	73	89	4350	35	281	0	128	86	8	401	41	34	143	15	121	13	63	33	3	213	2451	228	21	39	124	114	631	476	2	45	60	55	47	34	55	26	0	121	66	38
PF3D7_0307800	365	327	467	1080	97	1597	2025	577	420	19	1076	138	60	642	138	234	305	112	160	65	367	416	16	669	726	547	549	350	1172	687	796	369	1	556	1092	458	224	719	544	341	0	895	603	607
PF3D7_0307900	18	59	31	7	30	18	199	2	92	0	8	138	11	35	8	1	9	17	32	10	24	20	0	39	347	51	4	36	22	59	73	94	0	36	4	8	10	30	22	5	0	25	36	12
PF3D7_0308000	0	2	8	3	1	0	61	1	19	0	0	3	0	14	0	0	21	0	10	0	2	0	0	2	164	6	0	0	3	4	44	15	0	0	1	1	0	1	0	0	0	0	3	0
PF3D7_0308100	25	1	17	18	5	2	153	8	78	0	4	1	0	153	8	8	32	1	20	2	8	1	1	64	242	10	7	9	4	9	40	5	0	1	4	13	3	10	5	37	0	13	2	5
PF3D7_0308200	3215	1655	3953	6073	775	3974	48004	3087	4525	214	3790	2074	230	2281	1712	1652	1107	676	1879	739	1429	2721	123	3116	4680	3696	1407	3033	2509	2454	4098	4572	4	2817	3180	1715	1054	2406	2573	3051	0	2483	2278	1656
PF3D7_0308300	2	0	3	2	0	1	116	0	2	0	2	2	0	18	3	0	4	0	2	2	2	0	0	6	19	3	1	2	3	3	7	4	0	0	1	6	4	1	0	1	0	1	3	1
PF3D7_0308400	3	6	26	26	3	38	26	16	1	2	8	7	0	18	2	2	5	16	3	0	13	0	1	2	9	7	8	0	31	2	2	11	0	1	55	37	2	9	8	42	0	2	1	7
PF3D7_0308500	112	34	208	464	32	96	1856	63	260	8	100	24	2	230	42	74	79	13	36	26	22	38	6	195	528	106	46	37	162	40	220	131	1	35	46	57	49	56	24	251	1	118	70	57
PF3D7_0308600	1081	748	2579	1691	266	1347	16262	1091	1475	343	1668	657	140	844	861	987	381	163	825	314	687	880	73	1210	1058	3289	1337	1689	1432	1367	1487	2032	6	1513	1837	784	482	1581	1362	4464	0	1706	978	1169
PF3D7_0308700	0	2	11	2	0	4	17	4	3	0	0	0	0	43	4	1	2	0	0	0	6	4	0	2	135	3	9	0	5	2	3	13	0	7	1	10	5	7	8	6	0	18	2	15
PF3D7_0308800	8	5	17	18	0	11	44	19	3	0	20	4	11	15	6	16	0	1	11	2	6	6	1	7	187	4	15	21	9	17	11	26	0	12	5	21	13	19	15	97	0	41	9	19
PF3D7_0308900	1800	2323	10224	5605	785	5315	28360	4784	2383	1349	4039	2251	946	2353	1155	4130	1196	1331	2457	819	2931	1749	267	1818	1227	3726	5058	3514	2581	2928	2432	6704	6	2446	7780	5688	852	1845	2595	17253	1	2415	1625	2315
PF3D7_0309000	383	436	1331	360	69	434	3031	476	447	129	513	170	18	304	122	459	80	52	402	124	405	434	20	285	554	570	976	890	453	606	1059	986	0	883	1025	357	104	487	560	2351	1	434	336	287
PF3D7_0309100	9	2	23	8	1	6	29	5	5	0	9	4	0	11	1	6	3	3	10	3	0	2	0	6	949	1	20	18	4	11	14	52	0	8	12	2	17	11	14	22	0	13	7	8
PF3D7_0309200	512	72	206	202	311	342	4178	76	818	5	342	239	22	864	308	13	653	120	146	66	88	22	2	948	2819	542	30	198	157	207	615	299	2	224	37	30	91	142	183	38	0	223	513	139
PF3D7_0309300	702	840	931	1736	314	2703	14661	1510	1138	275	1476	976	89	809	273	438	101	365	696	241	341	668	38	818	1114	1863	912	1867	1575	1806	1419	1295	1	1230	1506	633	530	1257	1209	1485	1	1874	1207	1521
PF3D7_0309400	8	0	1	1	2	0	14	1	5	2	9	1	0	1	2	3	2	1	4	2	0	5	0	2	1	2	4	1	5	7	1	15	0	0	4	13	4	11	1	36	0	22	1	3
PF3D7_0309500	8366	4511	21146	12348	2442	8754	161188	7754	13893	2736	8769	5502	1203	3609	3369	6928	927	1176	5603	4043	3964	4960	364	6597	4894	9396	9405	9134	6389	5872	8188	13355	15	8865	11539	8660	2343	6536	8947	25676	0	3580	4562	6146
PF3D7_0309600	3973	2104	5669	11154	1473	6254	68294	4300	5361	903	4266	3744	737	3453	2477	1545	2497	1011	1273	736	1604	2250	118	3561	3126	4236	4069	4355	3847	2933	6032	5736	10	3466	4351	2084	879	2799	4050	6845	1	1500	2543	2709
PF3D7_0309700	150	321	454	191	63	375	1225	262	58	130	323	178	92	79	30	414	11	71	139	32	311	500	11	80	281	46	695	694	504	519	86	827	0	461	781	274	17	241	433	2022	0	163	242	287
PF3D7_0309800	634	875	2748	1250	174	1981	4654	1073	430	455	1179	403	98	310	156	1034	88	134	596	126	895	1228	55	457	604	724	1494	1726	1334	1466	425	1601	2	1794	2375	1338	133	1399	1390	7739	1	917	686	897
PF3D7_0309900	4	30	11	3	1	11	19	3	1	2	8	6	2	14	1	5	4	1	24	6	5	7	0	2	168	2	7	21	13	48	8	26	0	18	6	8	13	29	12	66	0	31	14	54
PF3D7_0310000	0	1	9	0	1	2	3	1	0	0	0	0	0	10	0	0	1	0	13	3	1	2	1	2	211	0	2	1	0	2	13	12	0	1	0	3	6	1	0	7	0	1	2	4
PF3D7_0310100	3	13	98	25	2	34	25	29	0	41	24	2	0	20	2	11	7	4	10	3	5	24	0	4	207	5	43	7	21	16	14	35	0	15	16	43	12	99	31	290	0	91	9	82
PF3D7_0310200	1756	3853	4888	3440	1159	6702	17872	3891	2930	1718	4130	2909	1676	2456	603	2737	8289	2324	2051	331	5387	1394	101	2320	3142	4536	11549	3609	4066	3799	3042	5127	10	4934	12258	6152	1174	3368	9732	17414	3	2169	3503	3900
PF3D7_0310300	5448	1605	4964	6319	1291	3257	66768	3400	6146	589	4158	1944	463	2981	3288	2475	1809	524	2189	1156	2377	1387	85	4562	1841	5636	2531	2595	2106	2422	4927	5410	6	2088	4818	3199	942	1871	2073	5193	0	2528	3414	2239
PF3D7_0310400	24	51	47	41	25	37	2497	25	66	10	19	39	22	84	22	31	59	4	81	13	27	8	6	92	2574	42	14	92	44	48	38	98	3	22	32	14	23	23	68	228	0	72	33	75
PF3D7_0310500	1995	1645	766	1126	466	1636	34845	1262	3497	49	2281	873	121	1131	1027	1266	599	272	1556	627	953	1155	49	1426	1889	2656	851	1917	1336	2231	2200	3736	2	2080	1176	612	458	1133	1541	3663	0	1039	1618	960
PF3D7_0310600.1	0	0	0	0	0	0	0	0	0	0	0	0	0	0	0	0	0	0	0	0	0	0	0	0	0	0	0	0	0	0	0	0	0	0	0	0	0	0	0	0	0	0	0	0
PF3D7_0310600.2	0	0	0	0	0	0	0	0	0	0	0	0	0	0	0	0	0	0	0	0	0	0	0	0	0	0	0	0	0	0	0	0	0	0	0	0	0	0	0	0	0	0	0	0
PF3D7_0310700	598	229	262	143	117	383	7453	665	817	94	731	223	0	385	376	168	177	62	293	54	137	177	11	311	160	836	526	533	493	637	838	705	1	564	517	253	213	808	515	1130	0	367	514	434
PF3D7_0310800	694	238	314	576	130	589	6945	536	834	72	677	367	45	413	317	159	179	113	398	70	186	221	14	571	343	1052	473	521	535	536	908	745	2	642	543	316	280	1023	472	1146	0	565	540	451
PF3D7_0310900	104	32	81	133	13	78	1164	26	592	12	33	76	0	133	322	7	77	1	110	22	38	17	1	97	351	446	35	110	51	58	543	56	1	32	24	12	61	68	86	290	0	110	56	129
PF3D7_0311000	0	0	0	1	0	2	4	0	1	1	0	0	1	1	1	0	0	0	5	0	0	0	0	0	51	0	0	1	1	0	1	7	0	0	0	0	1	2	2	4	0	6	0	4
PF3D7_0311100	298	516	664	679	239	705	4071	265	423	40	515	442	49	614	288	332	451	298	90	82	384	398	6	425	598	381	564	773	578	615	491	616	0	606	610	228	107	247	713	1048	0	342	533	502
PF3D7_0311200	103	59	108	88	37	98	859	80	169	0	141	46	2	168	116	7	136	43	76	16	48	48	3	206	285	192	100	188	132	105	232	131	0	119	56	19	49	95	156	67	0	39	195	37
PF3D7_0311300	5	2	70	2	0	0	3	0	0	0	0	1	0	94	1	0	5	1	34	0	0	3	0	3	2108	1	2	1	4	0	18	72	0	3	3	26	25	0	3	0	0	1	9	1
PF3D7_0311400	1	3	7	0	0	0	3	3	0	0	1	1	0	5	0	0	0	0	33	1	0	5	0	1	824	1	1	1	3	2	4	22	0	2	1	6	2	6	1	9	0	3	1	2
PF3D7_0311500	175	303	533	184	22	838	812	611	163	508	655	179	34	178	47	263	18	78	307	53	418	358	13	30	84	569	544	367	386	432	225	668	1	1043	1046	739	47	1393	960	1813	0	534	97	620
PF3D7_0311600	8	14	71	55	17	63	44	96	10	22	69	6	0	68	0	37	17	17	58	2	4	33	11	12	675	49	99	38	30	63	149	102	0	97	39	66	33	227	39	218	0	57	33	253
PF3D7_0311700	22	2	36	42	6	9	79	7	91	3	11	7	0	27	25	4	6	2	519	41	3	1	2	1	1707	6	4	4	2	6	35	66	0	5	0	2	22	22	9	9	0	2	3	22
PF3D7_0311800	9	2	73	3	8	4	221	0	9	0	1	0	0	40	12	1	3	3	37	3	2	1	0	8	1825	14	4	6	8	2	59	63	1	10	1	11	22	3	5	6	0	2	9	7
PF3D7_0311900	10	4	5	3	0	4	87	3	10	0	14	0	0	10	1	2	9	0	18	3	2	1	0	13	86	30	1	5	1	9	28	16	0	0	0	2	2	12	1	1	0	11	26	3
PF3D7_0312000	1	0	6	17	2	0	20	3	1	0	1	0	0	2	0	1	1	0	1	0	0	0	1	2	92	0	0	0	1	1	4	8	0	0	1	0	1	0	0	0	0	0	1	0
PF3D7_0312100	0	0	14	13	0	2	32	1	1	0	5	0	0	13	2	0	0	0	21	7	0	2	0	2	517	3	3	2	5	2	14	27	0	4	3	0	7	3	0	2	0	12	8	1
PF3D7_0312200	17	7	36	22	6	17	380	10	23	5	17	7	0	45	2	8	6	3	19	3	5	6	1	31	422	12	5	14	12	4	34	47	0	21	4	3	10	13	10	7	0	11	26	5
PF3D7_0312300	245	108	97	237	36	157	2147	155	283	4	233	74	5	139	85	66	61	27	209	55	55	119	4	117	145	485	50	226	238	344	306	402	1	291	127	65	115	489	272	204	0	154	236	158
PF3D7_0312400	225	38	355	280	97	39	1379	31	238	1	148	54	10	327	89	12	301	8	145	33	28	10	4	64	4141	670	8	77	22	56	399	236	1	55	9	36	148	57	26	5	0	25	147	13
PF3D7_0312500	246	149	194	279	54	167	2936	221	414	10	297	107	2	166	169	40	189	37	123	33	92	209	7	161	174	733	77	368	122	272	426	291	2	361	61	79	51	367	304	119	0	109	220	233
PF3D7_0312600	1	0	2	13	0	7	15	18	2	4	10	1	2	2	0	1	0	2	4	0	1	1	1	3	4	0	11	4	2	3	4	5	0	5	15	14	0	14	3	12	0	11	4	4
PF3D7_0312700	3	3	4	6	0	15	8	2	1	0	1	0	0	1	2	0	0	6	0	0	1	1	0	1	1	4	0	6	2	3	2	1	0	3	11	5	2	7	2	3	0	1	6	6
PF3D7_0312800	2456	2352	3776	5983	989	2666	25653	1998	2636	405	2561	2229	254	2138	1641	1554	1103	505	812	394	1359	1500	58	2718	2027	2857	2279	3051	2976	2836	3377	4319	10	2743	3179	1407	613	2166	2917	3570	0	1778	2274	2758
PF3D7_0312900	37	92	121	67	16	145	716	111	37	48	77	78	7	43	60	252	100	8	44	56	62	105	5	99	104	72	107	312	214	185	53	200	0	50	154	93	33	41	144	502	0	100	68	209
PF3D7_0313000	469	542	566	521	172	568	4604	693	533	46	1015	350	64	190	179	435	53	107	288	133	464	574	20	309	278	271	623	884	738	868	390	1306	2	721	1155	547	118	578	702	1712	1	767	492	618
PF3D7_0313100	1199	137	1071	2042	305	444	11731	409	2567	2	856	379	26	1352	645	72	967	92	191	187	175	55	9	1660	1382	867	81	205	407	351	1998	451	6	135	226	124	392	442	217	147	0	300	673	121
PF3D7_0313200	37	13	27	26	6	37	258	28	53	0	44	14	5	41	18	1	24	2	29	6	12	13	1	34	189	75	5	40	23	35	57	64	0	59	12	4	12	40	37	3	0	19	62	36
PF3D7_0313300	29	11	21	6	7	34	199	12	55	1	50	3	0	25	12	7	18	0	49	4	6	12	2	35	85	95	11	28	14	45	61	64	0	60	12	9	6	38	32	2	0	12	50	34
PF3D7_0313400	198	82	79	216	97	203	1167	98	205	0	300	205	0	231	68	50	158	68	127	59	76	76	2	190	129	245	49	181	117	120	230	225	0	288	164	78	31	128	178	20	0	77	270	100
PF3D7_0313500	105	116	63	129	29	179	972	89	96	2	167	44	7	138	28	18	51	30	63	42	59	69	6	174	141	220	20	158	73	130	148	213	1	277	63	26	30	124	110	10	1	49	263	89
PF3D7_0313600	3	0	20	0	0	0	4	0	0	0	0	2	1	15	3	0	8	1	17	1	0	0	0	3	1232	0	0	1	3	0	10	32	0	1	0	0	4	0	0	0	0	0	4	0
PF3D7_0313700.1	0	0	0	0	0	0	0	0	0	0	0	0	0	0	0	0	0	0	0	0	0	0	0	0	0	0	0	0	0	0	0	0	0	0	0	0	0	0	0	0	0	0	0	0
PF3D7_0313700.2	0	0	0	0	0	0	0	0	0	0	0	0	0	0	0	0	0	0	0	0	0	0	0	0	0	0	0	0	0	0	0	0	0	0	0	0	0	0	0	0	0	0	0	0
PF3D7_0313800	4	0	27	72	10	3	477	9	15	0	13	9	1	100	5	1	38	2	5	3	5	0	0	25	415	13	1	3	1	11	101	19	1	2	3	6	14	8	1	1	0	0	23	1
PF3D7_0313900	4	0	5	11	0	1	80	3	0	0	3	0	0	14	2	0	6	1	1	0	2	0	0	6	139	1	2	0	0	0	14	4	0	0	0	1	9	1	1	0	0	3	5	0
PF3D7_0314000	12	13	45	30	4	28	185	10	22	0	20	9	0	55	5	6	5	7	88	12	4	21	0	4	774	12	3	23	24	27	37	62	1	41	7	3	9	11	10	32	0	10	58	10
PF3D7_0314100.1	0	0	0	0	0	0	0	0	0	0	0	0	0	0	0	0	0	0	0	0	0	0	0	0	0	0	0	0	0	0	0	0	0	0	0	0	0	0	0	0	0	0	0	0
PF3D7_0314100.2	0	0	0	0	0	0	0	0	0	0	0	0	0	0	0	0	0	0	0	0	0	0	0	0	0	0	0	0	0	0	0	0	0	0	0	0	0	0	0	0	0	0	0	0
PF3D7_0314200	11	3	10	7	4	4	46	3	6	0	9	3	0	9	6	2	5	1	8	0	1	3	2	4	130	26	5	23	9	12	9	14	0	6	3	4	4	25	21	7	0	14	18	17
PF3D7_0314300	3	0	0	0	0	3	22	2	3	0	3	0	0	0	2	2	0	0	0	0	1	1	0	1	22	4	0	3	5	4	3	5	0	2	0	1	0	3	2	0	0	0	3	2
PF3D7_0314400	1091	273	397	1073	258	614	14063	374	1247	1	986	465	91	495	409	95	107	131	605	259	177	342	20	707	465	1411	79	566	329	523	812	1090	4	502	146	128	199	453	351	23	0	657	699	163
PF3D7_0314500	435	353	596	178	144	268	4502	370	533	33	600	200	33	286	173	445	217	52	238	89	278	337	22	374	191	250	566	651	522	622	380	757	2	470	674	294	139	396	495	2077	0	723	485	428
PF3D7_0314600	228	139	78	139	118	50	1806	92	245	5	201	167	29	201	112	150	213	57	85	44	106	92	1	186	90	52	136	251	172	278	174	326	0	127	178	67	46	139	218	300	0	89	148	89
PF3D7_0314700	15	3	220	3	14	21	19	0	3	0	0	10	8	96	4	0	4	1	7	1	0	10	1	3	10226	37	7	7	20	7	106	378	2	27	4	11	130	3	5	4	0	24	53	3
PF3D7_0314800	0	0	0	0	0	0	0	0	0	0	0	0	0	6	0	0	0	0	0	0	0	0	0	0	13	0	0	0	0	0	1	3	0	0	0	2	0	1	0	0	0	0	0	0
PF3D7_0314900	2	2	8	0	0	0	0	0	0	0	0	4	0	20	0	0	0	0	12	4	1	1	0	0	269	1	2	1	2	0	6	15	0	2	1	3	3	7	0	1	0	2	5	4
PF3D7_0315000	12	3	16	2	2	10	30	11	6	8	12	3	0	4	3	4	2	1	17	0	4	4	0	2	80	4	53	20	9	28	10	26	0	24	20	30	10	73	17	32	0	11	6	17
PF3D7_0315100	653	757	1304	1570	190	1518	6118	1373	744	788	1469	532	257	514	286	574	100	174	696	140	888	618	31	307	662	2240	1764	1681	1251	1228	720	1671	4	2474	2328	1490	309	2137	2078	5050	0	1618	741	1704
PF3D7_0315200	11	164	26	21	5	357	87	27	7	8	9	18	5	34	1	43	19	7	15	10	25	47	1	4	462	12	29	41	134	39	10	65	0	30	98	39	9	13	125	155	0	52	21	109
PF3D7_0315300	4	35	18	4	3	34	17	1	9	1	6	4	0	26	3	2	5	1	5	2	4	2	1	0	309	11	5	6	19	8	81	35	0	4	9	7	11	2	24	40	0	26	21	22
PF3D7_0315400	18	3	19	23	7	6	410	13	46	0	27	3	0	39	18	1	26	0	4	1	6	0	0	33	118	32	0	0	1	7	73	26	0	2	1	1	8	37	4	1	0	1	28	0
PF3D7_0315500	2	2	12	2	1	0	3	0	2	0	0	1	0	15	0	0	0	0	3	0	0	0	1	0	357	5	0	2	4	3	37	24	1	1	1	4	17	0	0	0	0	0	6	0
PF3D7_0315600	4	2	87	1	23	2	0	0	4	0	0	3	0	94	1	0	1	0	3	0	0	5	0	1	763	25	1	4	9	2	184	35	0	8	2	13	14	1	0	0	0	0	8	0
PF3D7_0315700	42	29	72	53	10	92	205	131	43	47	87	34	5	41	24	41	9	13	80	3	28	32	1	26	558	32	105	115	67	93	62	86	0	103	151	55	31	127	58	406	0	77	31	67
PF3D7_0315800	184	226	541	520	39	667	1656	645	262	250	631	125	26	135	139	244	31	51	396	39	174	298	12	195	166	395	791	675	476	665	246	474	0	652	1027	332	173	1170	594	2432	0	387	359	748
PF3D7_0315900	2	14	53	7	1	76	15	202	0	52	65	1	0	18	1	59	4	5	17	2	53	47	6	2	4	3	102	20	46	28	6	61	0	24	226	63	2	177	118	470	0	94	9	109
PF3D7_0316000	1	9	7	4	2	2	46	5	4	0	4	5	0	10	0	1	2	2	18	5	1	3	1	9	111	4	1	4	7	3	6	29	0	12	1	12	1	2	3	4	0	19	3	1
PF3D7_0316100	0	5	20	1	2	0	24	0	1	7	0	2	0	13	0	0	3	1	48	6	1	1	0	2	280	6	0	2	3	1	10	56	0	9	0	7	5	0	0	2	0	8	2	3
PF3D7_0316200	2	3	8	1	7	5	419	1	5	0	1	1	1	25	3	0	12	2	23	1	4	1	0	1	411	2	2	2	1	3	47	29	1	2	2	4	2	0	0	1	0	6	0	0
PF3D7_0316300.1	0	0	0	0	0	0	0	0	0	0	0	0	0	0	0	0	0	0	0	0	0	0	0	0	0	0	0	0	0	0	0	0	0	0	0	0	0	0	0	0	0	0	0	0
PF3D7_0316300.2	0	0	0	0	0	0	0	0	0	0	0	0	0	0	0	0	0	0	0	0	0	0	0	0	0	0	0	0	0	0	0	0	0	0	0	0	0	0	0	0	0	0	0	0
PF3D7_0316400	19	4	48	21	3	2	395	3	35	1	11	11	2	88	12	0	43	0	19	1	2	2	1	16	1017	28	1	3	8	6	101	38	0	4	3	11	18	5	1	0	0	8	18	0
PF3D7_0316500	14	3	43	6	10	6	225	2	26	0	1	4	0	43	5	0	16	0	12	4	4	0	0	24	450	20	3	3	3	4	39	35	2	4	0	7	7	0	6	0	0	1	10	0
PF3D7_0316600	65947	2493	43848	62685	10148	11631	859562	14745	84517	116	33718	31729	2421	25686	25693	222	13921	1859	23044	9193	9496	679	322	46407	6698	54664	183	6919	2041	6074	51884	32107	27	1537	598	1704	6734	8244	5417	79	3	1587	9864	663
PF3D7_0316700	368	31	312	570	54	271	3580	220	633	3	372	103	14	238	430	7	147	13	140	34	35	43	8	441	381	1763	30	326	59	173	667	218	1	187	8	32	202	390	231	29	0	235	367	130
PF3D7_0316800	4916	2132	4695	9828	943	6267	58032	4189	7604	1014	6110	4260	532	2310	2572	1569	1632	470	2465	1065	2406	1454	120	3024	2963	11137	2895	3565	3799	3255	5829	6314	5	6129	4770	2828	1426	5642	5939	10151	0	2999	3386	5127
PF3D7_0316900	1024	734	1663	481	199	972	12682	1088	1401	543	1274	493	36	465	446	782	279	136	1164	293	748	790	58	668	241	1315	1785	1374	1332	1428	1348	2217	1	1132	2216	1090	413	2000	1465	7320	0	896	768	1114
PF3D7_0317000	1865	602	885	1309	422	903	23188	678	2492	19	1670	860	93	597	710	519	378	129	869	391	377	554	42	1202	1610	1835	282	832	865	1087	2258	2469	3	911	677	355	364	858	672	723	0	1206	988	323
PF3D7_0317100	19	60	41	22	24	65	312	17	23	0	32	15	0	71	18	50	13	8	9	8	13	73	5	27	158	81	43	106	50	76	139	156	0	127	39	20	26	65	47	140	0	104	74	112
PF3D7_0317200	21	27	64	40	45	15	2357	12	143	1	40	58	0	347	12	1	91	6	35	4	10	10	2	104	3081	73	8	30	39	38	217	185	4	16	27	36	39	5	18	18	0	24	40	12
PF3D7_0317300	4147	3563	4538	3586	1427	6431	54388	6563	5881	2352	7037	2259	751	2351	1554	2966	1485	1004	3429	993	4745	1379	118	3613	2800	4250	5873	2912	4294	3461	4151	9683	8	3266	11447	6421	902	3038	4596	23682	1	4765	3483	3445
PF3D7_0317400	22	17	58	79	20	46	961	77	73	34	59	11	0	52	15	19	45	11	27	2	20	43	2	25	172	43	85	33	29	49	93	87	0	85	25	24	34	125	71	111	0	64	26	48
PF3D7_0317500	437	1219	654	599	187	1954	5628	1188	540	263	1102	284	33	492	452	539	259	269	268	168	556	1109	26	867	1021	1260	2045	3544	1017	1878	1171	1812	4	2189	1265	788	282	1205	1862	5027	0	560	1153	2235
PF3D7_0317600	5086	2925	9198	14836	1525	9477	53427	7763	7692	1970	7326	3590	888	3686	2490	2722	1950	1059	3392	1229	2970	3883	187	3569	2641	8255	4513	5427	5472	5012	7875	7860	11	6661	7818	4909	1950	5948	5059	10504	2	3404	2887	5585
PF3D7_0317700	1346	1177	943	1479	1235	2817	22022	2837	2337	330	2449	1552	344	1667	546	788	814	1421	1098	302	1556	671	37	1316	2161	1705	2498	1726	2289	2304	2907	3240	9	1881	3618	2591	514	1119	1512	1739	1	1169	2252	2541
PF3D7_0317800	160	136	202	340	69	322	4572	154	233	10	238	136	37	220	61	81	79	80	88	42	60	328	15	352	333	154	50	194	219	192	294	329	1	241	74	43	44	142	148	88	0	138	251	106
PF3D7_0317900	14	31	23	43	14	37	290	13	49	0	38	14	1	28	13	2	6	11	18	4	15	42	2	25	325	68	59	65	35	53	95	71	1	76	7	19	20	47	70	44	0	53	85	28
PF3D7_0318000	0	0	0	0	2	2	9	0	1	0	2	0	0	0	2	0	0	0	86	9	0	2	0	0	37	4	2	4	2	2	3	6	0	3	0	0	0	3	4	3	0	6	4	0
PF3D7_0318100	185	21	258	326	66	59	3582	83	421	2	166	72	6	256	147	5	153	19	71	48	37	12	5	275	130	391	13	67	22	78	508	154	0	38	10	9	75	134	43	9	0	111	126	39
PF3D7_0318200	10927	9696	13211	14840	2869	18192	171508	13990	15988	2235	16162	7597	1282	6382	6059	9556	2515	2908	8518	2347	5515	8907	314	9193	7423	17657	12282	17603	9551	11093	11613	22906	22	11206	20910	10377	2181	4980	11446	43819	6	6732	10557	9948
PF3D7_0318300	1009	1293	2043	1404	324	1838	12180	1590	1486	708	2107	856	221	697	520	1384	248	288	1006	343	1016	1264	69	1215	1261	1919	4341	2667	1943	1925	1053	2402	4	2224	3154	2075	289	1616	2180	9919	1	1659	885	1679
PF3D7_0318400	13	8	12	7	2	15	34	2	8	0	6	2	1	15	1	0	1	4	17	11	7	8	0	19	197	9	1	5	3	9	11	14	0	4	5	7	5	8	4	11	0	7	5	2
PF3D7_0318500	7	30	9	2	3	7	13	2	4	2	6	0	0	88	0	7	0	3	34	3	3	14	0	2	908	1	5	4	10	20	6	64	0	9	5	29	17	8	21	28	0	12	9	8
PF3D7_0318600	591	833	1404	686	156	1493	6791	970	686	291	1172	369	68	514	438	820	234	146	515	173	403	661	45	542	462	1104	2124	2069	1265	1523	665	1593	1	1041	1441	769	296	1020	1174	6791	0	988	748	1488
PF3D7_0318700	1	3	5	4	0	9	14	8	2	3	2	9	0	6	0	5	6	0	3	0	1	1	0	0	9	3	14	6	6	4	2	5	0	6	4	12	3	16	5	14	0	48	4	35
PF3D7_0318800	0	2	9	1	0	6	12	0	3	0	0	4	5	1	0	2	0	2	0	1	0	2	0	0	51	1	0	3	3	0	4	4	0	1	1	1	3	1	6	5	0	11	3	11
PF3D7_0318900	529	182	483	634	181	415	6225	338	843	23	779	354	41	653	279	126	587	96	385	103	142	164	10	732	469	428	108	325	286	293	733	705	3	340	278	134	190	422	247	194	0	289	486	172
PF3D7_0319000	69	79	71	48	15	34	534	58	85	0	140	19	16	129	15	12	21	26	63	15	26	32	1	55	1186	64	32	88	42	69	102	75	1	96	64	54	27	47	102	38	0	52	59	26
PF3D7_0319100	97	78	276	265	104	351	729	94	74	13	117	64	8	120	40	67	104	6	74	11	35	96	2	141	601	132	66	314	444	361	135	103	0	114	86	28	42	98	164	116	0	68	148	108
PF3D7_0319200	180	287	429	232	113	560	1752	377	231	39	304	175	68	142	161	317	163	108	213	53	193	290	18	137	231	398	613	665	569	739	234	434	1	691	692	304	148	570	805	1207	0	234	232	625
PF3D7_0319300	250	252	268	453	63	310	2523	330	354	35	457	155	10	188	111	205	80	35	146	68	190	181	12	175	255	528	257	237	314	443	330	420	0	347	520	194	134	374	437	745	0	175	254	262
PF3D7_0319400	2	4	22	0	3	2	6	2	5	0	0	0	0	27	0	6	0	0	51	10	1	7	1	2	1752	3	3	12	5	4	18	68	3	2	0	11	26	4	4	29	0	9	9	9
PF3D7_0319500	866	830	2075	2483	375	1786	8384	960	829	110	1150	728	120	1276	486	1296	556	251	257	227	865	880	26	1026	1607	677	604	1019	1033	939	793	1212	1	761	1949	377	229	425	879	2104	0	880	851	735
PF3D7_0319600	2579	1805	3731	5162	756	3369	49971	3112	3345	451	3333	2119	443	1436	1165	1593	835	338	1350	755	1567	2379	96	2142	1470	2173	1173	1392	2447	1895	2300	5052	4	1681	2819	1730	574	2226	1734	4532	0	2230	1278	1220
PF3D7_0319700	1598	2461	2239	1254	297	4499	23528	3592	3716	1059	3006	890	278	1491	819	1794	1446	323	2298	320	1878	1315	96	989	775	2109	4604	1766	2564	2017	2271	4351	5	2650	6097	3496	569	2760	4182	18814	0	888	1017	3235
PF3D7_0319800	46	24	27	22	5	27	402	29	40	9	34	19	16	8	6	36	22	2	64	12	25	30	0	12	26	11	71	94	44	47	19	44	0	35	72	40	19	145	35	289	0	51	19	47
PF3D7_0319900	62	107	62	69	26	201	803	97	160	2	130	42	11	29	54	43	17	22	128	20	30	121	8	44	97	423	85	313	135	166	125	141	0	482	124	57	35	289	435	164	0	183	229	209
PF3D7_0320000	15	2	59	38	8	12	252	8	11	0	13	1	0	74	6	0	9	1	25	4	3	8	2	44	798	20	5	40	6	6	47	43	0	39	8	9	6	38	21	16	0	24	80	38
PF3D7_0320100	170	156	147	234	73	301	3212	213	173	25	293	129	24	122	99	89	40	22	99	44	106	124	5	136	421	187	130	214	167	292	256	391	0	205	204	72	70	295	171	512	0	448	216	198
PF3D7_0320200	4	1	13	5	2	3	33	4	1	1	4	1	0	13	1	5	0	1	377	43	0	4	2	2	267	5	2	11	5	7	11	26	0	8	5	0	10	9	3	20	0	23	21	5
PF3D7_0320300	4522	2327	5868	9810	1104	6543	60857	5148	5900	306	5765	2626	438	3402	1757	2368	2125	662	2466	1162	2176	3849	177	4717	3523	4259	1432	3062	2873	3250	5785	7560	6	3412	3130	1546	1233	3374	2568	5083	0	2634	2691	1568
PF3D7_0320400	18	200	52	17	12	343	71	47	14	28	52	10	0	84	2	35	3	19	19	1	107	242	2	19	323	26	67	28	57	58	53	78	3	35	27	272	29	51	71	110	0	14	22	133
PF3D7_0320500	989	8	1106	723	74	85	6304	461	1354	6	874	61	5	1618	263	5	1186	37	222	89	88	2	5	1853	227	1267	4	45	28	81	1567	99	3	31	10	29	961	1452	154	1	0	18	112	14
PF3D7_0320600	0	0	2	1	1	0	4	1	0	0	1	0	0	6	0	0	0	0	4	1	0	1	0	1	46	0	0	0	0	0	7	8	0	0	0	0	3	1	1	0	0	0	3	0
PF3D7_0320700	13	2	41	20	14	5	270	4	19	3	11	0	0	85	6	1	23	0	48	2	0	1	0	26	683	5	2	2	7	4	37	23	1	2	2	16	19	13	4	0	0	1	8	5
PF3D7_0320800	21	3	110	100	4	4	819	9	44	0	13	2	0	76	3	0	101	3	81	20	2	8	0	101	2739	46	1	2	13	4	85	94	0	8	2	4	39	10	2	18	0	32	7	12
PF3D7_0320900	4050	2018	9149	10414	918	8047	42720	6509	6186	1523	5334	1934	631	2969	1400	3679	1250	448	2769	480	2915	3292	260	2653	3873	6941	5074	3150	4351	1776	2817	4370	12	5217	8342	5191	1044	4465	4639	14877	2	4583	1427	3261
PF3D7_0321000	148	148	349	423	195	216	2007	200	253	5	210	313	39	437	205	87	513	141	48	31	82	75	7	236	292	168	132	135	235	139	240	167	0	110	150	50	57	87	177	49	0	98	229	66
PF3D7_0321100	9	4	5	15	6	17	153	11	25	0	30	12	2	28	10	2	12	3	14	2	2	7	0	23	44	6	8	13	8	10	22	15	0	19	12	11	10	42	17	13	0	16	36	8
PF3D7_0321200	7	0	8	12	2	1	87	7	4	0	3	9	0	29	0	0	15	1	20	1	3	0	0	13	113	9	0	0	6	2	6	23	0	2	0	8	1	4	0	0	0	5	27	1
PF3D7_0321300	0	0	2	1	3	1	4	0	1	0	0	0	1	7	1	0	2	0	11	0	0	0	1	2	20	0	1	0	1	0	2	0	0	0	0	3	1	0	0	1	0	0	2	1
PF3D7_0321400	1	2	1	1	0	0	4	0	0	1	0	0	0	35	0	0	0	0	27	0	0	1	1	0	23	0	2	0	0	0	1	0	0	0	0	9	0	1	0	0	0	1	0	0
PF3D7_0321500	9	3	125	35	2	6	160	8	45	0	13	2	1	73	1	0	45	3	75	2	4	1	0	37	651	23	2	3	2	9	101	26	0	1	0	5	6	23	1	3	0	5	9	1
PF3D7_0321600	115	55	307	214	99	239	1392	116	236	1	246	43	8	322	35	10	241	47	52	17	53	15	2	290	1301	142	11	94	219	217	351	112	0	51	90	75	138	190	36	13	0	168	217	79
PF3D7_0321700	3	14	30	4	1	14	29	9	4	3	6	3	0	33	4	28	4	6	13	2	9	7	2	2	339	6	44	17	25	19	9	33	1	12	23	15	3	7	21	197	0	18	17	49
PF3D7_0321800	983	1767	1092	757	370	2488	10064	1506	1536	386	1394	909	178	666	601	1026	670	468	839	157	1098	642	51	580	886	1846	3314	2289	1700	1923	1084	1824	5	2737	3199	1179	268	1454	3614	10963	0	1186	1256	2285
PF3D7_0321900	1542	1762	3086	1021	288	2762	18802	2199	1796	724	3004	980	180	1201	326	1653	235	262	1496	365	1439	2320	107	1029	1237	1231	2174	2370	2376	2134	1121	4289	5	2351	4173	1709	305	2138	2421	11319	2	1274	1564	1727
PF3D7_0322000	2732	1847	12398	17886	820	8600	41049	6880	2933	1927	4629	2251	577	3716	1388	4719	2336	524	2111	816	2544	5004	216	1915	4425	2753	4815	2632	4426	2712	4145	7949	6	3220	7019	5612	745	2970	2959	13495	0	3184	1109	3607
PF3D7_0322100	1270	887	1746	859	302	531	14690	538	1353	232	1662	621	123	862	519	1124	360	263	826	436	546	1008	43	1494	725	1068	800	1589	810	1433	920	2425	4	1256	1537	631	369	957	1320	3623	0	1034	1176	355
PF3D7_0322200	2	4	7	5	2	0	16	1	0	0	2	3	0	12	0	0	8	3	16	3	0	3	0	3	369	3	0	2	2	8	7	30	2	1	2	5	3	5	0	3	0	3	10	0
PF3D7_0322300	19	4	23	19	10	14	158	8	49	0	28	10	0	66	10	0	22	2	22	0	4	3	0	49	294	87	3	15	8	12	54	22	2	34	2	0	20	52	12	1	0	17	81	1
PF3D7_0322400	286	350	267	254	129	379	2430	163	491	7	676	194	0	498	77	36	324	95	219	44	156	198	3	583	566	325	123	387	436	407	556	560	1	556	171	118	158	350	323	45	0	360	973	154
PF3D7_0322500	4	0	9	2	14	11	16	2	2	0	6	9	0	28	2	0	4	2	6	3	1	0	0	6	40	7	0	1	32	8	13	6	0	2	4	1	3	6	1	1	0	11	5	9
PF3D7_0322600	3	5	9	0	0	6	14	0	4	0	2	1	0	8	0	4	2	0	18	5	3	3	0	1	56	0	2	3	2	10	11	8	0	3	2	3	0	12	3	7	0	21	6	0
PF3D7_0322700	399	765	487	569	209	1510	7008	1015	791	232	1021	199	39	397	221	400	187	105	639	116	353	331	25	214	463	998	1020	695	639	778	575	1299	2	1258	1531	819	127	576	1086	2177	0	473	411	761
PF3D7_0322800	3	3	4	10	1	5	30	12	2	0	7	1	0	21	0	4	2	2	5	0	2	2	0	3	19	3	7	5	6	10	8	17	0	10	14	23	2	15	9	24	0	13	11	4
PF3D7_0322900	5105	3906	12795	15809	2268	10333	71752	7734	6907	1701	7394	4069	929	5365	3358	4024	2183	1175	2636	1559	2944	4789	283	4686	3854	10370	4632	7881	6766	5724	6438	7427	19	7526	8370	5507	1891	5127	6650	12192	1	5739	3150	4970
PF3D7_0323000	392	156	270	1074	149	186	6377	120	607	0	352	246	21	402	180	28	149	43	100	30	90	76	1	349	517	212	20	220	164	206	447	479	0	135	32	30	73	144	86	0	1	79	142	45
PF3D7_0323100	483	281	126	216	113	212	5331	121	791	1	481	165	13	416	201	13	217	57	304	29	60	72	4	382	477	1038	30	936	239	435	558	403	3	602	29	22	122	331	282	5	0	55	600	207
PF3D7_0323200	10	11	3	0	1	3	86	1	9	0	7	2	0	2	6	1	4	2	13	4	2	3	2	10	40	24	0	22	10	21	9	8	0	7	2	3	6	15	8	0	0	8	31	16
PF3D7_0323300	2	1	3	0	0	0	17	0	3	0	1	0	0	0	0	0	0	0	8	0	1	0	0	0	52	11	0	8	8	7	0	6	0	4	0	0	1	4	5	1	0	9	5	0
PF3D7_0323400	5	13	17	8	8	52	15	30	3	5	28	0	0	138	2	8	4	6	26	0	4	50	4	5	446	12	47	15	22	45	7	61	3	70	41	117	8	70	39	259	1	49	17	109
PF3D7_0323500	309	604	710	491	135	518	2194	372	486	72	496	281	100	316	170	546	210	136	134	117	570	653	16	466	475	272	398	461	540	557	252	668	1	510	946	446	135	313	590	2047	0	623	414	343
PF3D7_0323600	377	296	171	78	104	161	4388	159	467	20	540	194	0	203	144	167	152	99	301	108	151	278	17	383	211	315	129	440	301	619	413	709	0	281	246	153	146	355	378	586	0	266	386	103
PF3D7_0323700	246	351	1639	1256	196	807	2920	887	539	298	532	750	260	709	465	605	889	302	280	69	357	275	68	620	604	475	1419	856	771	734	509	892	0	254	955	1091	184	307	598	3023	1	478	262	461
PF3D7_0323800	1674	1660	1851	500	406	1152	19578	1071	1846	175	2382	725	85	522	648	1517	117	245	1615	467	1148	1405	86	760	904	2074	1893	3376	1582	2444	1466	3281	6	3016	2531	1290	276	1504	2338	7883	0	1557	1418	1650
PF3D7_0323900	0	4	0	12	0	13	39	4	2	4	7	0	0	6	0	3	1	0	0	0	1	4	1	2	6	46	3	11	13	3	2	7	0	5	1	5	1	2	2	48	0	20	2	7
PF3D7_0324000	2	5	0	0	0	1	2	0	0	0	4	3	0	3	0	2	0	0	2	1	0	0	0	0	74	6	4	1	1	2	6	17	0	0	1	4	6	6	1	7	0	4	3	11
PF3D7_0324100	1	0	4	5	1	0	23	0	7	0	5	2	0	16	1	2	4	1	0	0	1	0	0	0	4	5	2	0	0	0	4	30	0	0	1	0	1	0	0	0	0	0	0	0
PF3D7_0324200	11	35	63	61	4	122	326	97	3	33	46	39	0	22	18	25	1	4	7	1	65	1	2	1	5	39	80	14	37	22	14	143	0	27	48	71	1	15	4	223	0	8	5	62
PF3D7_0324300	45	81	25	56	2	176	1163	117	49	20	95	23	11	20	12	24	3	6	23	7	225	1	0	21	9	22	29	64	124	54	47	408	0	25	67	102	17	21	9	95	0	16	94	40
PF3D7_0324400	0	1	5	14	0	12	359	2	207	0	6	3	0	21	6	0	17	0	15	0	1	7	0	4	4	18	0	81	1	1	8	21	0	3	15	4	54	6	1	17	0	9	0	0
PF3D7_0324500	0	0	0	4	0	0	15	0	12	0	0	0	0	0	0	0	18	0	2	0	2	0	0	0	0	2	0	0	1	3	0	1	0	2	0	0	2	0	0	5	0	0	0	0
PF3D7_0324600	3	0	0	1	0	0	1	1	1	0	2	0	0	6	0	0	3	0	0	0	0	0	1	2	0	6	0	0	0	0	5	5	0	0	0	0	0	1	0	0	0	0	1	0
PF3D7_0324700	0	2	0	1	0	0	39	1	0	0	0	1	0	1	2	0	0	0	0	0	4	1	0	2	0	7	1	1	5	12	0	14	0	3	0	2	0	9	9	1	0	4	0	0
PF3D7_0324800	6	4	32	45	1	6	206	12	90	0	42	0	0	116	3	21	92	0	4	0	7	5	1	9	3	1	2	0	0	0	24	6	0	0	0	0	4	3	1	38	0	3	2	7
PF3D7_0324900	89	406	65	91	131	347	2543	96	105	9	157	248	43	57	77	90	86	130	24	20	72	949	2	21	200	173	21	128	139	266	70	268	0	206	58	122	6	34	67	211	0	83	81	73
PF3D7_0400100	167	786	407	124	400	362	4469	109	273	10	363	927	85	122	47	152	154	225	222	89	48	68	2	94	208	154	61	224	141	233	37	566	0	517	113	88	26	70	179	208	0	154	182	270
PF3D7_0400200	66	50	30	113	63	240	1324	101	252	0	100	86	12	43	11	42	50	40	77	1	49	20	3	7	455	42	25	134	53	27	26	233	1	117	38	12	14	18	150	126	0	123	34	61
PF3D7_0400300	0	6	6	12	0	1	41	2	4	0	2	0	0	80	0	0	26	2	1	0	0	3	3	1	3	0	1	7	3	2	42	23	0	1	1	0	0	3	1	20	0	5	1	0
PF3D7_0400400	99	135	133	57	235	334	3312	171	294	6	241	374	10	44	62	94	37	134	70	8	134	270	4	74	143	248	83	174	53	130	67	433	0	169	51	145	13	64	92	339	0	148	103	63
PF3D7_0400500	1	14	51	457	0	46	20	45	9	0	16	0	0	29	1	7	18	0	1	0	2	1	1	0	12	1	2	0	0	18	5	10	0	11	0	0	1	5	4	7	0	19	1	3
PF3D7_0400600	1	0	0	0	0	0	0	1	0	0	1	0	0	0	0	0	0	0	1	0	0	0	0	0	0	0	0	0	0	0	1	1	0	0	0	0	0	0	1	0	0	0	0	0
PF3D7_0400700	29	0	39	30	0	5	214	2	18	0	49	6	0	204	1	12	26	5	6	0	1	4	0	0	3	0	3	1	1	2	13	41	0	2	0	2	0	7	3	0	0	9	1	13
PF3D7_0400800	0	0	1	1	0	0	0	0	0	0	0	0	0	0	0	0	4	0	0	0	0	0	0	19	6	0	0	0	0	0	0	1	0	0	0	0	0	0	0	2	0	3	1	0
PF3D7_0400900	0	0	7	106	0	7	43	19	47	0	7	1	0	28	0	3	19	1	0	0	1	2	0	0	7	2	0	0	4	1	0	2	0	0	0	0	5	3	0	2	0	0	1	1
PF3D7_0401000	1	1	0	21	0	0	51	1	0	0	3	0	0	1	0	8	1	1	0	0	0	0	0	9	4	1	0	4	0	3	1	0	0	0	1	1	1	0	0	0	0	3	0	5
PF3D7_0401100	0	0	0	0	0	0	0	0	0	0	0	0	0	0	0	0	0	0	0	0	0	0	0	0	0	0	0	0	0	0	0	0	0	0	0	0	0	0	0	0	0	0	0	0
PF3D7_0401200	3	1	2	24	0	6	19	2	1	0	10	0	0	1	0	0	3	0	0	0	0	26	0	23	2	22	0	0	1	24	39	13	0	0	0	1	0	1	1	5	0	6	0	3
PF3D7_0401300	2	0	0	6	0	0	45	2	3	0	3	0	0	2	0	1	0	1	0	0	0	3	0	3	0	1	0	1	0	2	2	12	0	4	0	0	2	3	3	9	0	2	0	0
PF3D7_0401400	39	4	1	5	0	4	9	3	14	0	20	0	0	30	0	2	2	0	0	1	0	6	0	18	3	2	1	5	0	11	0	0	0	4	0	0	4	3	2	2	0	9	1	1
PF3D7_0401500	215	5	834	2055	24	88	3508	134	231	0	591	19	10	1506	24	14	2737	12	38	4	51	22	1	389	418	217	57	21	35	25	835	75	0	10	39	5	66	249	24	20	0	73	14	39
PF3D7_0401600.1	0	0	0	0	0	0	0	0	0	0	0	0	0	0	0	0	0	0	0	0	0	0	0	0	0	0	0	0	0	0	0	0	0	0	0	0	0	0	0	0	0	0	0	0
PF3D7_0401600.2	0	0	0	0	0	0	0	0	0	0	0	0	0	0	0	0	0	0	0	0	0	0	0	0	0	0	0	0	0	0	0	0	0	0	0	0	0	0	0	0	0	0	0	0
PF3D7_0401700	32	8	54	212	1	16	153	27	55	0	84	10	0	334	2	10	209	7	3	0	3	18	0	37	104	36	11	8	12	8	117	11	1	16	2	3	30	31	7	2	0	72	8	129
PF3D7_0401800	2627	51	7306	26775	246	1195	24225	2613	11292	80	4441	589	169	18852	1220	113	15232	198	1391	234	1079	146	24	9329	757	10683	471	127	329	404	14249	952	7	167	489	179	2933	2638	262	415	0	827	271	338
PF3D7_0401900	1746	6717	4606	1735	940	6264	2069	3025	611	1470	3505	1611	312	2074	383	11284	156	1668	1523	401	6671	117	128	680	441	1125	9523	8743	10061	7964	576	5507	6	8734	14782	8311	180	3177	14974	23679	1	2455	1280	6369
PF3D7_0402000	67	16	397	1173	61	38	524	54	391	0	189	83	0	6554	122	5	5130	28	9	0	102	1	0	114	601	171	2	14	20	76	1101	61	1	11	7	3	193	51	16	4	0	30	67	8
PF3D7_0402100	3331	3702	3595	2149	507	4968	46362	2277	4589	420	2911	2303	118	690	1916	1707	427	524	1908	522	1898	2477	103	1827	359	4813	2353	7817	4430	5291	4041	5095	4	5398	2816	1197	938	3488	8011	10958	0	1344	1451	3461
PF3D7_0402200	75	573	444	1617	66	3599	225	3889	137	503	2610	60	339	1181	32	2170	24	324	290	42	16322	156	35	136	357	102	5381	361	1121	343	57	9928	5	246	8627	48305	17	367	998	7075	0	1873	43	2295
PF3D7_0402300	2	9	4	4	0	10	42	6	1	5	5	7	1	18	2	17	16	1	4	2	19	14	4	5	34	2	35	9	18	13	2	23	0	2	29	98	5	16	19	69	0	50	3	23
PF3D7_0402400	5292	3607	10681	5574	633	6417	37557	9904	4469	4669	12219	2112	762	3681	836	4961	2393	748	4896	1569	6867	7630	277	4983	4754	2245	7823	4060	7739	4504	4979	17230	16	4619	18140	18240	1376	6724	6005	33138	3	8514	2824	6705
PF3D7_0402500	0	0	11	13	0	0	0	1	12	0	0	0	0	4	1	0	24	0	1	0	0	0	0	6	0	3	0	0	0	1	16	1	0	1	0	0	4	9	0	0	0	0	0	0
PF3D7_0402600	0	1	0	6	0	1	0	1	4	0	0	1	0	0	1	0	2	0	0	0	1	0	0	0	0	0	0	0	0	0	1	0	0	0	0	0	0	0	0	0	0	1	0	0
PF3D7_0402700	0	0	5	15	0	1	4	6	10	0	0	2	0	1	0	0	12	0	1	0	3	0	0	0	0	6	2	0	0	3	36	3	0	0	1	0	6	17	0	2	0	6	0	2
PF3D7_0402800	0	3	6	1	0	9	10	8	4	3	0	3	0	0	1	0	0	4	1	0	1	0	0	1	0	3	10	5	2	14	7	10	0	5	2	2	3	10	5	31	0	129	0	12
PF3D7_0402900	5	14	35	33	4	33	35	36	2	21	31	0	7	18	1	23	0	1	9	1	32	67	3	2	4	6	135	17	38	13	6	48	0	38	74	69	2	71	52	72	0	49	9	39
PF3D7_0403000	0	0	2	0	0	3	0	4	0	0	1	0	0	0	0	0	0	0	0	0	0	0	0	0	0	0	2	0	0	0	0	0	0	0	2	0	0	3	3	0	0	0	0	0
PF3D7_0403100	41	78	34	31	19	45	435	23	57	2	44	17	0	39	15	15	7	19	34	5	29	112	1	54	201	45	34	84	57	87	65	64	0	115	44	22	7	86	101	30	0	58	174	47
PF3D7_0403200	192	554	1046	882	658	308	1930	129	197	45	233	1238	197	1002	530	1088	450	262	15	37	269	153	3	379	544	109	1245	527	670	396	207	558	1	153	505	121	18	42	343	664	0	268	565	225
PF3D7_0403300	20	12	25	44	10	48	97	98	15	33	92	19	2	53	10	23	7	10	18	4	35	26	1	34	24	4	126	34	62	40	22	91	0	37	107	81	11	82	40	80	0	70	65	70
PF3D7_0403400	339	940	1094	396	122	2593	2292	2021	502	553	1194	170	125	409	60	793	138	207	610	116	1032	588	34	125	558	309	1920	429	827	675	343	1941	4	1250	3436	1443	106	1050	2078	6322	0	870	335	1899
PF3D7_0403500	220	90	101	70	47	69	2320	121	381	1	206	36	0	134	61	19	95	15	120	22	41	128	7	161	84	276	21	203	99	161	200	171	1	231	36	10	76	194	163	87	0	36	153	37
PF3D7_0403600	263	2	152	262	51	4	1104	70	377	1	239	29	0	892	138	3	38	4	64	24	17	2	0	264	547	86	1	6	6	11	145	13	2	7	7	12	15	77	15	10	0	10	16	13
PF3D7_0403700	2055	1733	4733	4514	667	3236	21307	3102	2362	894	2785	1895	477	2138	1032	2009	1174	719	1363	529	2108	1728	102	2080	1673	1691	3847	2093	2128	1995	1630	3523	4	1731	4486	2710	585	2520	2097	7682	3	2901	2090	1812
PF3D7_0403800	289	250	495	204	59	422	2319	370	372	141	682	107	27	240	99	330	44	71	520	79	240	415	31	180	368	380	614	650	310	455	181	566	3	933	547	521	76	573	767	2029	1	489	279	354
PF3D7_0403900	2	2	8	1	1	0	71	0	5	0	2	1	0	35	8	1	6	0	21	3	0	3	2	4	620	22	7	2	2	4	13	31	0	7	1	9	13	3	2	4	0	12	5	4
PF3D7_0404000	4	1	11	19	6	2	326	3	35	0	10	9	11	69	9	0	10	0	9	2	1	1	2	24	104	27	1	3	2	5	31	18	1	0	2	9	5	6	2	2	0	1	10	1
PF3D7_0404100	4	1	3	0	0	7	19	0	1	0	5	1	0	16	2	1	1	1	0	2	6	1	0	2	107	2	3	1	2	4	1	11	0	4	0	4	4	1	5	3	0	14	17	1
PF3D7_0404200	1	0	2	0	0	0	5	0	0	0	2	0	0	1	2	1	1	0	2	0	0	0	0	0	67	1	1	2	1	1	2	10	0	3	0	3	1	0	2	1	0	4	3	0
PF3D7_0404300	1266	1145	1436	2480	2802	1088	16846	581	1653	76	1509	6413	824	3331	2223	1795	1882	1373	301	149	807	1094	17	1483	1468	766	1989	1718	1866	1402	991	1724	2	795	1032	296	187	541	1102	1649	0	682	1900	867
PF3D7_0404400	168	65	218	91	45	134	2231	145	181	6	215	102	4	145	118	62	26	26	48	63	33	187	10	164	100	107	97	134	70	207	142	350	2	111	74	51	36	129	136	198	0	270	165	131
PF3D7_0404500	206	5	131	124	48	120	2205	121	192	0	204	103	2	63	247	4	88	4	58	20	16	7	4	166	167	892	9	314	43	132	102	135	0	235	11	8	68	299	155	7	0	92	280	168
PF3D7_0404600	7539	442	2360	2040	3094	4681	141563	2635	20523	18	5215	5635	294	2391	5776	23	1767	309	6928	625	1081	19	54	2694	1237	13373	21	2486	334	2073	6721	9634	5	736	63	186	724	1438	3679	13	0	120	2804	196
PF3D7_0404700	12	0	14	9	3	9	267	11	10	0	9	23	1	336	20	6	7	3	15	2	11	1	0	32	109	16	7	63	11	21	9	39	4	1	6	67	3	11	22	39	0	22	7	17
PF3D7_0404800	1	30	12	18	0	51	134	27	6	10	2	26	0	31	37	66	41	1	1	3	55	52	2	44	183	29	59	265	109	63	24	55	0	24	74	36	4	36	79	292	0	75	13	110
PF3D7_0404900	11	35	38	115	1	161	263	125	16	23	16	34	0	145	85	81	99	2	9	2	120	100	9	152	451	190	271	436	254	135	150	151	3	61	179	174	14	64	81	552	0	223	36	192
PF3D7_0405000	422	355	784	846	114	624	5160	611	397	248	613	626	235	491	240	510	248	160	431	110	849	1063	42	639	462	716	959	859	621	1159	526	1075	1	995	1960	1055	149	1188	852	3186	1	533	405	677
PF3D7_0405100	1376	1619	1628	1643	402	2533	19953	1530	1858	267	2052	1010	189	1137	591	1326	209	275	1422	513	1542	1771	54	941	2130	1973	2046	1663	1528	1891	1595	3523	4	1782	2367	1674	423	1035	1605	6388	1	1846	1215	1220
PF3D7_0405200	64	19	103	65	40	76	519	47	50	9	119	18	1	158	32	25	7	6	43	5	13	68	1	103	720	71	65	109	90	79	214	107	1	89	30	45	30	35	68	60	0	70	300	87
PF3D7_0405300	18	65	47	20	17	67	442	61	22	11	46	22	4	83	16	94	25	14	11	2	17	30	2	21	86	39	45	40	43	34	84	98	1	66	67	43	23	59	63	518	0	170	121	190
PF3D7_0405400	9079	9539	25388	19857	2900	22769	155469	18248	15198	3910	14129	7956	2323	7963	5689	12725	3909	3763	9828	2711	10215	7279	554	5533	6620	13978	13957	8332	7480	9502	10796	22237	15	7391	27690	20820	1679	4309	8664	49507	3	6358	8401	8587
PF3D7_0405500	200	155	166	356	56	347	2078	336	275	31	268	116	13	109	100	104	50	22	129	35	148	75	5	187	103	281	152	157	282	267	259	254	1	230	453	139	94	317	265	249	0	254	204	197
PF3D7_0405600	273	98	233	303	104	389	3607	428	460	27	401	102	32	184	151	57	145	24	250	51	89	105	8	273	454	359	136	161	319	211	509	297	0	193	351	127	121	305	144	43	0	371	259	144
PF3D7_0405700	244	16	308	630	65	119	3507	183	637	2	360	66	8	759	83	1	564	27	95	22	63	1	3	503	2202	448	3	29	13	65	1007	206	0	10	9	22	139	89	31	0	0	34	282	5
PF3D7_0405800	2	0	3	0	1	0	4	0	6	0	2	0	0	5	0	0	1	0	12	0	0	0	1	2	26	11	0	0	0	0	27	14	0	1	0	1	7	2	0	0	0	3	7	0
PF3D7_0405900	1	1	7	2	2	0	7	0	1	0	0	0	1	150	2	0	0	1	7	0	2	2	2	1	116	2	1	1	1	1	2	4	0	2	1	24	2	2	3	5	0	3	3	2
PF3D7_0406000	249	260	330	542	101	497	2811	429	449	19	501	344	35	337	286	185	105	121	257	58	119	198	15	224	337	512	234	418	324	588	590	496	0	268	471	169	219	403	293	343	0	307	264	212
PF3D7_0406100	4454	2438	5285	11401	1184	5234	84096	3710	9264	309	4178	3095	550	2299	1869	1455	1612	613	2384	1369	1576	2967	125	7532	4962	10916	1356	4198	3151	2989	6665	4590	11	4022	2558	1911	1109	2345	3398	2798	0	2823	4057	1555
PF3D7_0406200	2450	2145	9356	60247	5114	24286	5804	34996	2445	1831	13057	1453	2227	11846	517	4081	127	2797	3562	491	6727	1579	308	2494	142843	4099	9424	993	15112	10516	24916	12334	27	2529	31851	21048	7559	6982	1882	3914	3	30102	9594	13381
PF3D7_0406400	654	408	787	1706	206	991	9032	1192	926	224	1224	352	126	389	224	365	101	137	470	152	397	351	27	634	399	689	490	454	421	564	647	1043	0	774	1592	898	181	734	646	347	0	1245	646	514
PF3D7_0406500	2035	4725	27966	29904	3880	22418	23556	18300	2116	7923	11962	9050	10356	21139	1263	19889	929	3879	5011	684	35473	3193	264	2472	3959	1490	64851	2385	10082	6043	2593	20515	6	2514	52839	54155	476	3675	7851	24645	8	9593	3054	19412
PF3D7_0406600	0	0	2	0	0	0	1	0	0	0	0	0	0	8	0	0	0	0	1	0	0	0	0	0	43	0	0	0	1	0	2	5	0	0	0	4	4	0	0	0	0	0	0	0
PF3D7_0406700	2	5	34	0	1	3	15	4	1	0	1	1	0	26	1	11	0	0	8	3	2	3	2	2	593	1	8	8	5	7	9	43	1	0	13	18	7	4	24	74	0	14	2	16
PF3D7_0406800	2	16	18	8	0	26	21	19	2	13	4	3	0	15	1	39	5	3	7	4	8	7	0	5	268	4	16	8	19	8	6	34	1	4	27	10	9	6	45	172	0	39	2	64
PF3D7_0406900	17	198	181	49	19	167	424	143	11	135	91	36	30	65	17	456	96	23	90	24	236	62	8	39	524	15	281	134	124	85	13	286	1	17	529	372	6	43	291	2571	0	251	23	460
PF3D7_0407000	105	266	615	223	38	449	741	633	112	500	490	54	56	181	36	534	38	63	324	61	551	266	19	62	65	134	944	157	422	385	95	780	2	398	1636	1191	75	679	507	2272	0	497	73	629
PF3D7_0407100	36	82	243	111	14	243	164	560	36	185	410	13	23	109	2	109	6	27	105	14	193	185	12	21	80	12	542	61	175	85	33	316	1	143	614	494	24	203	193	743	0	141	61	189
PF3D7_0407200	551	282	1435	1772	144	1023	6943	1352	586	593	851	286	52	485	299	443	330	111	273	142	521	475	31	739	342	578	1067	344	484	380	576	876	1	477	1634	1295	191	769	592	1409	0	505	431	536
PF3D7_0407300	210	223	523	266	64	305	1413	676	193	320	426	102	20	295	137	514	196	73	234	42	317	120	18	147	51	341	1167	455	518	442	272	502	3	461	1423	636	128	735	776	2196	0	303	311	542
PF3D7_0407400	26	13	7	41	15	8	170	17	37	2	52	13	9	56	16	7	50	6	12	3	6	3	1	27	89	26	15	17	17	23	55	59	0	17	11	8	11	25	15	45	0	18	28	12
PF3D7_0407500	53	32	39	25	43	77	1087	70	140	11	106	29	0	85	27	24	43	24	64	14	45	34	3	45	65	222	72	130	69	102	95	111	0	227	55	61	60	203	158	129	0	97	67	123
PF3D7_0407600	2	0	2	2	3	0	0	0	2	0	0	0	0	4	0	0	1	0	27	8	1	0	0	3	95	0	0	4	0	2	5	10	0	1	0	1	3	0	4	1	0	0	3	4
PF3D7_0407700	2	1	75	0	0	1	5	1	1	2	2	0	2	108	2	1	2	0	23	2	0	3	0	0	1149	1	40	0	4	1	13	48	0	2	3	18	18	1	0	2	0	57	8	0
PF3D7_0407800	1	4	13	0	1	6	8	0	0	3	2	0	0	388	1	0	0	0	242	23	1	0	2	1	871	3	14	4	7	2	10	31	1	5	5	71	13	0	4	1	0	8	5	4
PF3D7_0407900	52	36	92	71	18	86	496	45	72	18	104	23	7	128	27	47	110	17	40	12	23	24	1	200	517	78	119	98	73	80	99	98	3	90	44	20	33	74	82	473	0	83	175	110
PF3D7_0408000	1	14	27	11	4	79	5	41	2	15	12	2	0	17	0	13	0	7	35	1	2	15	4	1	44	4	133	39	49	30	9	29	1	109	54	17	4	124	81	206	0	93	17	59
PF3D7_0408100	211	383	725	362	127	597	1508	557	179	223	472	147	50	281	90	628	22	112	162	42	471	264	17	218	368	85	1366	412	602	495	149	882	0	431	1232	465	26	311	608	2977	0	444	504	661
PF3D7_0408200	56	113	108	175	50	237	568	186	95	30	158	85	19	87	28	74	38	27	37	12	75	76	8	76	169	32	158	125	195	108	118	140	0	88	156	95	22	168	180	703	0	142	107	237
PF3D7_0408300	473	487	634	2355	364	2075	5291	1499	971	41	1292	280	66	733	210	129	299	145	236	81	465	491	16	898	893	792	478	318	1091	709	1089	750	0	471	842	483	266	1024	346	184	0	1012	769	939
PF3D7_0408400	2	3	15	0	1	0	14	0	1	0	0	0	0	14	1	0	0	2	11	2	0	0	0	7	341	1	1	2	3	0	9	13	0	1	1	5	6	3	1	0	0	2	4	0
PF3D7_0408500	0	2	16	0	0	1	2	0	0	0	0	1	0	10	0	0	2	0	22	6	1	2	2	0	590	2	1	1	3	0	6	19	2	1	1	3	2	0	1	0	0	5	4	1
PF3D7_0408600	3	2	60	0	4	0	4	0	0	0	0	1	0	10	0	0	0	0	13	2	0	3	0	1	495	5	0	1	0	0	19	33	0	1	0	11	4	0	1	0	0	0	3	0
PF3D7_0408700	0	2	5	2	0	1	5	1	2	1	0	2	0	0	0	0	2	0	17	1	0	1	0	0	163	0	0	0	0	0	1	16	0	0	0	2	0	0	1	0	0	0	0	0
PF3D7_0408800	0	0	3	0	0	1	0	0	0	0	0	0	0	0	0	0	0	0	0	0	0	0	0	0	4	0	0	0	0	1	0	1	0	2	0	0	0	0	0	1	0	1	0	0
PF3D7_0408900.1	0	0	0	0	0	0	0	0	0	0	0	0	0	0	0	0	0	0	0	0	0	0	0	0	0	0	0	0	0	0	0	0	0	0	0	0	0	0	0	0	0	0	0	0
PF3D7_0408900.2	0	0	0	0	0	0	0	0	0	0	0	0	0	0	0	0	0	0	0	0	0	0	0	0	0	0	0	0	0	0	0	0	0	0	0	0	0	0	0	0	0	0	0	0
PF3D7_0409000	6	22	5	0	1	30	27	20	2	0	0	4	1	12	0	11	1	3	11	0	8	3	2	1	75	8	6	5	30	19	15	28	1	5	21	6	11	23	62	135	0	85	12	97
PF3D7_0409100	1262	1292	6445	3542	612	2903	12933	3125	1516	1881	2406	1923	859	1286	729	2020	1042	584	1466	310	2185	1185	124	1433	1396	1155	4663	1347	2024	2025	1309	4026	2	959	7216	4381	470	1474	2219	12153	0	2275	1097	1358
PF3D7_0409200	1047	1158	4548	3795	246	3011	11768	3255	1597	1428	2487	826	333	1287	714	2038	454	367	1511	357	1832	1313	112	1168	928	1559	3496	1725	1830	1756	1391	3658	5	1297	5217	4030	550	1636	1722	12101	1	1969	1113	1423
PF3D7_0409300	382	311	610	296	119	513	3592	530	563	99	562	145	23	296	169	254	151	76	334	52	338	314	23	163	245	735	770	912	409	633	447	553	2	861	762	322	125	1015	821	1232	0	331	304	595
PF3D7_0409400	424	453	1032	1097	237	743	8014	519	823	31	645	365	41	467	558	620	549	123	278	208	189	464	31	632	736	1342	632	1187	515	868	1052	697	0	1132	619	269	293	520	787	953	0	495	492	506
PF3D7_0409500	6	1	34	0	0	0	30	5	4	0	2	3	0	17	4	4	3	2	14	3	1	0	0	13	691	11	2	4	6	5	8	37	0	4	2	4	12	9	3	12	0	12	9	5
PF3D7_0409600	570	67	395	621	161	144	10666	205	894	1	388	366	4	632	365	8	451	58	340	104	62	12	12	1099	1641	1342	11	50	75	94	1038	1576	2	112	13	29	117	112	37	7	0	59	405	53
PF3D7_0409700	45	2	51	56	12	9	583	16	77	1	37	32	0	46	40	0	34	4	26	8	9	1	0	81	184	157	6	8	11	11	114	49	0	13	1	6	11	19	14	1	0	14	39	5
PF3D7_0409800	2075	1038	2287	882	480	1244	20580	1658	2780	436	2376	771	117	1242	1197	1224	729	204	1295	629	1040	1233	70	1801	651	2476	2089	2074	1927	1821	2822	3543	8	1540	3045	1357	729	2226	1593	4340	1	2517	1771	1320
PF3D7_0409900	43	28	58	32	10	22	724	40	41	19	82	4	0	38	47	36	13	3	24	9	14	42	0	35	186	64	56	88	52	110	66	127	0	61	42	64	38	175	61	155	0	215	73	120
PF3D7_0410000	3061	622	1820	7966	766	3835	70501	3032	10289	179	1970	2870	403	2064	3549	33	1836	238	923	1086	1016	542	53	9228	916	6107	1154	1512	1772	953	6239	1342	7	678	388	1159	2494	2973	1259	1226	1	1900	3988	677
PF3D7_0410100	1	2	4	11	0	1	19	6	4	1	3	1	0	4	1	2	1	0	3	0	0	0	0	1	0	1	4	2	2	5	1	6	0	1	0	2	0	1	0	11	0	6	3	5
PF3D7_0410200	0	0	2	1	0	4	2	3	1	3	3	0	0	2	0	1	0	1	1	0	2	2	0	0	0	0	5	2	0	4	1	4	0	0	9	4	0	7	0	55	0	1	2	6
PF3D7_0410300	505	681	2291	1532	167	1707	4241	1498	753	359	1394	329	200	569	265	1021	204	233	501	203	814	1209	57	781	677	672	1490	757	965	909	728	1331	2	1337	2255	1499	240	1073	1048	3971	0	787	781	1126
PF3D7_0410400	406	440	1116	1128	91	809	3323	1056	536	230	909	231	71	365	156	439	134	142	463	112	534	538	30	509	303	1028	836	382	564	559	524	965	0	675	1501	1541	231	925	694	1851	0	437	483	420
PF3D7_0410500	5	3	14	5	2	2	63	4	4	0	12	0	0	4	8	9	7	0	11	5	5	10	1	15	145	4	10	12	10	12	12	22	0	22	7	2	2	15	4	24	0	6	30	17
PF3D7_0410600	397	265	223	729	77	472	4755	156	684	2	441	211	12	319	165	90	145	28	250	42	159	284	3	525	518	797	55	265	284	338	776	480	3	474	102	66	79	394	330	219	0	51	435	189
PF3D7_0410700	121	103	120	73	70	84	1303	40	234	1	102	34	1	270	96	14	89	13	93	28	84	37	1	243	1002	224	13	43	77	101	265	108	1	57	23	32	81	82	70	10	0	92	178	22
PF3D7_0410800	432	72	328	393	228	148	9277	134	689	1	359	222	37	760	163	23	376	39	374	85	182	66	6	1030	1880	972	37	177	67	146	902	613	3	88	28	58	144	101	98	2	0	188	800	43
PF3D7_0410900	461	217	293	435	198	306	7342	293	842	4	503	231	53	545	487	75	122	87	198	90	105	92	9	709	756	459	128	590	193	336	592	463	0	364	120	64	129	353	352	51	1	430	944	258
PF3D7_0411000	6155	1454	2186	3008	1394	3045	74584	2687	12193	95	6434	3310	281	2592	4152	450	1306	923	4307	1009	729	835	114	5531	3243	25072	491	8661	1541	3207	6653	4356	6	3788	1085	456	1417	5696	5083	1869	1	1971	8490	2188
PF3D7_0411100	10	7	7	4	2	0	162	0	17	1	17	8	0	21	4	2	9	1	7	3	1	2	0	5	24	19	4	13	18	21	33	40	0	1	5	2	16	18	6	21	0	63	22	13
PF3D7_0411200	89	9	108	171	31	38	677	26	240	0	67	22	0	167	61	1	169	18	16	7	33	2	2	364	458	99	3	6	21	39	343	65	0	1	3	6	37	36	15	4	0	21	138	1
PF3D7_0411300	44	2	60	72	3	12	603	19	97	0	20	6	0	41	23	0	57	4	15	13	11	0	1	184	288	54	0	4	6	10	133	22	0	1	1	1	13	20	3	0	0	7	68	1
PF3D7_0411400	62	32	53	22	20	148	930	47	129	0	58	15	1	69	59	1	33	2	40	3	31	20	1	38	254	290	14	87	91	71	186	115	0	86	39	23	30	184	35	6	0	149	88	74
PF3D7_0411500	0	0	0	0	0	0	0	0	1	0	0	0	0	0	0	0	0	0	0	0	0	0	0	0	0	0	0	0	0	0	0	0	0	0	0	0	0	0	0	0	0	0	0	1
PF3D7_0411600	10	8	5	27	2	18	54	12	1	0	17	2	0	2	2	1	3	0	3	0	2	3	0	7	3	0	8	6	4	22	18	7	0	19	3	6	2	22	9	7	0	4	10	22
PF3D7_0411700	0	6	0	7	0	16	17	10	6	5	14	0	0	2	5	0	0	0	44	4	0	3	0	2	22	1	17	10	2	6	12	8	0	11	8	9	9	16	4	4	0	23	15	12
PF3D7_0411800	3	4	11	2	17	10	78	1	10	0	3	1	1	34	29	0	2	0	25	2	7	1	0	9	497	15	0	7	6	5	56	19	0	2	1	8	5	6	3	0	0	4	35	4
PF3D7_0411900	21	240	33	19	13	201	113	8	11	0	24	6	0	61	3	4	12	11	73	6	41	143	0	8	1268	12	29	26	54	100	38	94	0	48	6	28	19	24	50	5	0	106	38	60
PF3D7_0412000	2	1	39	34	3	17	145	8	13	0	9	4	0	102	4	0	32	0	12	1	7	1	0	31	757	10	1	0	4	9	75	41	1	3	0	5	14	6	2	0	0	8	25	0
PF3D7_0412100	6	37	28	22	0	51	101	24	13	0	36	6	0	20	18	46	4	5	6	4	13	85	6	11	131	26	25	89	62	52	37	24	0	43	53	4	8	86	75	227	0	120	23	104
PF3D7_0412200	22	62	11	13	3	67	145	51	47	0	112	7	4	14	6	75	2	8	46	16	36	119	3	10	17	13	79	131	33	159	16	54	0	154	126	16	11	229	166	473	0	131	27	104
PF3D7_0412300	22	24	14	14	3	12	53	36	34	0	51	0	0	21	3	29	0	3	53	17	16	6	3	6	18	8	14	69	14	143	34	36	0	49	97	6	22	76	45	185	0	12	23	42
PF3D7_0412400	59	227	15	133	56	222	2543	31	107	5	65	159	49	89	28	40	108	133	28	5	51	9	4	58	431	102	28	233	54	92	34	106	1	98	30	33	16	37	148	143	0	83	50	54
PF3D7_0412500	0	1	0	0	0	0	0	0	0	0	0	0	0	0	0	0	0	0	0	0	0	0	0	1	0	0	0	0	0	0	0	0	0	0	0	0	0	0	0	0	0	0	0	0
PF3D7_0412600	0	0	1	0	0	0	1	0	0	0	0	0	0	0	0	0	0	0	0	0	0	0	0	0	7	0	0	0	0	0	0	0	0	0	0	0	0	0	0	0	0	1	0	0
PF3D7_0412700	227	753	173	221	303	583	4031	115	254	10	321	709	131	117	84	153	114	298	108	9	76	11	4	47	1557	172	170	492	184	382	47	671	1	143	153	73	86	29	335	177	0	399	86	92
PF3D7_0412800	0	0	0	0	0	0	0	0	0	0	0	0	0	0	0	0	0	0	0	0	0	0	0	0	0	0	0	0	0	0	0	0	0	0	0	0	0	0	0	0	0	0	0	0
PF3D7_0412900	36	134	28	20	118	84	1360	18	154	1	68	87	28	35	7	23	16	54	13	7	38	31	2	24	441	41	8	52	20	55	9	309	1	28	20	11	6	31	31	213	0	40	40	28
PF3D7_0413000	0	0	0	0	0	0	0	0	0	0	0	1	0	0	0	0	0	0	0	0	0	0	0	0	0	0	0	0	0	0	0	0	0	1	0	0	0	0	0	0	0	0	0	0
PF3D7_0413100	11	190	18	27	97	34	863	7	215	1	62	38	21	2	3	41	10	24	8	3	167	21	2	8	71	35	6	24	8	99	11	523	0	34	15	24	1	18	12	243	0	25	31	54
PF3D7_0413200	0	0	12	27	0	4	10	2	14	0	8	0	0	49	0	2	6	2	3	0	0	0	0	1	0	3	0	0	0	0	5	0	0	0	0	1	3	0	0	0	0	0	0	0
PF3D7_0413300	1	0	0	23	0	2	0	4	5	0	3	0	0	42	0	0	2	0	0	0	0	2	0	0	0	1	0	0	2	0	6	0	0	0	0	0	0	1	0	2	0	5	0	1
PF3D7_0413400	4	8	0	2	5	6	0	2	8	0	9	0	0	24	0	18	2	1	0	0	8	2	0	0	4	6	2	3	2	0	5	16	0	4	1	2	0	0	2	4	0	2	5	5
PF3D7_0413500	5	5	15	4	0	8	21	1	2	0	6	1	5	42	2	14	1	0	7	0	0	9	2	4	601	2	0	11	7	7	7	13	1	7	14	2	3	7	11	39	0	14	18	11
PF3D7_0413600	1286	982	2243	3439	450	2388	26646	1169	2166	106	1373	960	149	1176	1059	1142	514	318	900	503	851	1796	65	1666	2453	2309	628	1658	1338	1725	1908	2255	7	2145	1011	413	488	1669	1235	3030	1	991	950	696
PF3D7_0413700	34	11	39	188	24	211	557	125	51	0	79	6	0	105	26	3	16	9	29	34	7	57	0	48	637	45	38	40	9	204	134	122	1	66	9	12	26	89	160	26	0	73	85	22
PF3D7_0413800	0	1	1	1	1	2	10	0	1	0	0	0	0	1	0	0	1	0	7	1	0	0	0	0	12	1	1	1	0	3	1	3	0	0	1	1	0	2	10	0	0	7	3	1
PF3D7_0413900	1060	1753	894	1343	481	1654	16869	1185	1779	14	1941	341	68	985	243	671	225	300	595	277	757	2300	37	976	1413	457	553	1620	1264	1585	959	2688	1	1774	714	245	203	928	1300	377	0	2000	1445	750
PF3D7_0414000	20	132	98	37	28	200	1527	17	40	1	16	13	0	226	7	3	148	13	35	9	41	57	3	99	2775	14	50	115	89	185	153	232	3	50	2	17	33	21	55	2	0	209	50	18
PF3D7_0414100	6	0	7	6	0	1	148	2	19	0	10	0	0	34	2	0	20	1	6	0	2	0	0	9	93	1	0	2	3	3	24	21	0	1	0	3	2	8	0	1	0	0	5	0
PF3D7_0414200.1	0	0	0	0	0	0	0	0	0	0	0	0	0	0	0	0	0	0	0	0	0	0	0	0	0	0	0	0	0	0	0	0	0	0	0	0	0	0	0	0	0	0	0	0
PF3D7_0414200.2	0	0	0	0	0	0	0	0	0	0	0	0	0	0	0	0	0	0	0	0	0	0	0	0	0	0	0	0	0	0	0	0	0	0	0	0	0	0	0	0	0	0	0	0
PF3D7_0414300	374	65	72	129	53	143	3407	127	433	3	395	80	3	210	91	8	42	19	108	33	89	60	1	176	92	175	20	82	114	155	303	333	0	136	88	32	61	285	96	27	0	197	172	78
PF3D7_0414400	1	0	4	7	1	0	49	5	0	0	5	1	0	8	0	0	4	0	0	1	3	0	0	10	7	1	3	7	0	2	0	10	0	7	1	0	1	6	1	0	0	9	3	1
PF3D7_0414500	36	34	101	17	8	27	24	14	10	4	127	14	0	70	4	57	3	22	46	16	11	183	3	20	3634	20	90	44	32	16	37	231	2	96	82	74	55	125	14	139	0	121	67	74
PF3D7_0414600	0	1	15	6	2	5	27	1	1	0	0	0	0	39	1	0	5	0	6	3	1	1	0	1	409	10	2	1	6	2	10	8	0	2	0	9	2	0	2	0	0	1	1	0
PF3D7_0414700	8	4	46	45	11	22	796	15	86	0	11	5	0	115	20	1	26	1	7	2	6	2	1	55	332	90	2	3	8	17	187	32	0	6	0	22	21	15	1	1	0	11	10	3
PF3D7_0414800	13	0	8	14	11	2	150	7	97	0	9	16	0	35	6	0	6	1	3	0	9	0	0	20	22	94	2	1	2	1	161	11	0	0	1	12	0	2	0	0	0	2	1	0
PF3D7_0414900	8	9	46	36	2	5	123	6	18	8	7	14	3	156	10	9	6	4	3	0	12	11	2	9	115	37	15	24	27	18	44	29	0	6	13	76	7	14	23	64	0	51	2	28
PF3D7_0415000	677	557	1110	629	115	827	7756	967	650	345	1200	418	56	393	394	677	87	151	767	217	366	426	57	466	316	1118	733	1131	852	1143	807	1288	0	991	1445	642	269	1268	955	2999	0	985	650	543
PF3D7_0415100	68	37	9	15	18	33	554	32	73	1	84	25	0	13	18	8	6	7	59	2	17	22	1	22	19	32	32	97	66	109	75	107	0	111	35	17	6	117	98	68	0	25	96	50
PF3D7_0415200	41	73	23	17	14	105	341	56	44	10	44	18	5	40	18	70	11	23	46	5	21	43	3	27	284	27	59	86	77	96	77	110	2	142	60	34	14	129	130	562	0	118	81	134
PF3D7_0415300	2176	2673	4763	7827	1107	5149	20928	3704	2830	712	3437	2209	559	3092	1010	2673	1282	1081	1170	382	2216	3033	104	1864	1697	1221	3697	3869	2961	3237	1907	4926	7	3233	5573	2296	406	1407	3305	5688	1	2061	2055	2967
PF3D7_0415400	768	533	915	592	106	862	6464	998	659	548	1373	340	118	347	162	536	113	146	657	219	577	458	30	458	345	523	1266	938	936	856	540	1338	2	794	1950	1309	206	1069	816	3771	1	1023	428	634
PF3D7_0415500	756	712	2798	2155	272	1825	8578	1620	781	494	1093	488	134	707	315	860	218	133	460	224	968	778	45	815	714	793	1410	864	1212	1031	772	1918	0	727	2472	1424	246	839	773	3930	0	963	469	725
PF3D7_0415600	30	1	26	49	3	3	290	7	97	0	15	6	0	35	13	1	14	2	10	5	4	3	0	18	56	61	5	3	4	3	81	8	0	3	0	3	5	16	4	0	0	12	23	10
PF3D7_0415700	0	0	2	1	0	0	9	0	1	0	0	0	0	6	0	0	0	0	0	0	0	0	2	2	9	3	0	0	0	0	2	1	0	0	1	2	0	0	0	1	0	7	0	1
PF3D7_0415800	0	3	6	1	0	2	7	0	2	0	2	0	0	9	1	3	2	1	3	1	0	0	0	3	12	1	0	3	3	1	4	6	0	0	3	3	1	7	3	1	0	8	2	3
PF3D7_0415900	11731	5200	7998	16456	2359	10931	108349	6501	12511	1038	10116	8624	849	4818	5261	2814	6864	1501	3665	1756	2249	4707	252	11883	6060	18367	4518	13651	7063	7148	12435	7928	21	12278	5603	2655	2783	7744	9932	8807	1	3660	7740	7623
PF3D7_0416000	1577	392	1085	1934	565	449	21769	518	1819	1	1196	929	71	588	1318	155	639	71	905	203	305	301	24	977	1727	2028	76	802	409	708	1207	1668	2	720	66	97	154	349	279	116	0	536	446	420
PF3D7_0416100	380	75	400	716	116	103	8770	132	1007	2	241	275	27	371	638	11	260	10	304	141	79	4	11	258	1196	1175	6	105	38	69	814	449	1	72	14	21	67	95	43	4	0	209	42	9
PF3D7_0416200	20	34	90	448	68	179	361	62	33	14	40	175	78	223	57	93	84	68	4	8	25	31	2	79	137	37	65	61	130	53	31	54	0	32	51	23	3	8	40	11	0	41	43	10
PF3D7_0416300	25	28	10	38	9	9	556	8	31	1	55	24	0	62	10	11	71	2	56	10	14	18	2	87	488	80	6	74	38	74	88	110	2	141	6	20	12	22	22	5	0	23	123	23
PF3D7_0416400	217	215	243	610	129	90	3962	132	471	1	328	220	36	613	84	37	492	101	161	21	117	93	3	550	2587	287	30	232	115	163	504	492	4	263	21	25	65	129	77	4	0	49	357	40
PF3D7_0416500	0	1	29	0	4	0	14	0	1	0	1	4	4	14	1	0	3	0	10	0	0	2	1	4	528	10	0	0	5	1	26	30	0	4	0	7	11	2	0	0	0	0	3	1
PF3D7_0416600	0	0	8	1	1	2	17	1	1	3	0	0	0	13	1	0	0	1	5	0	0	1	0	0	87	4	0	0	2	5	48	13	0	1	2	9	11	9	0	0	0	5	6	8
PF3D7_0416700	128	32	137	127	33	162	709	109	144	8	93	39	12	59	86	8	46	20	24	9	31	75	2	113	120	287	103	40	65	65	272	44	1	116	62	28	33	156	69	34	0	50	79	80
PF3D7_0416800	6344	863	3981	12871	1348	3438	81246	3032	8380	129	3675	2856	499	3000	3883	665	2539	408	1818	1182	1549	824	87	4207	2006	9917	914	1677	1680	1506	8027	3871	2	1697	1868	1133	1422	2199	1795	817	2	1773	1819	1288
PF3D7_0416900	409	657	371	378	172	1067	4674	452	743	41	657	257	78	434	225	364	373	188	305	93	382	502	16	437	783	643	798	573	609	811	552	870	2	881	573	383	121	430	1067	1236	0	428	513	545
PF3D7_0417000	4	2	10	14	7	11	41	13	4	0	12	3	0	10	6	3	0	0	30	5	2	29	1	10	121	8	27	7	3	14	24	18	0	23	6	10	11	24	10	21	0	33	16	19
PF3D7_0417100	2	0	4	0	0	0	4	1	0	0	0	0	0	1	0	0	2	0	9	1	1	0	0	3	129	1	0	0	0	2	3	11	0	0	0	0	11	0	0	0	0	4	0	0
PF3D7_0417200	3	1	26	0	0	0	18	0	0	0	3	1	0	16	2	0	2	0	5	2	0	4	0	1	690	1	0	0	0	1	20	24	3	2	1	5	5	0	1	0	0	10	2	0
PF3D7_0417300	896	445	1355	1502	396	787	11658	577	1564	9	778	838	42	822	1432	159	769	109	431	135	351	240	11	827	936	1795	237	607	485	653	1724	889	3	466	302	125	293	626	599	232	1	324	614	247
PF3D7_0417400	3567	2401	1120	1303	2320	3737	45293	1972	6685	67	2877	5064	455	1205	1980	345	4098	727	1855	477	1393	414	37	1786	1465	4319	640	1512	1367	1662	4306	4161	5	1170	1669	571	542	1177	3392	913	0	730	1532	818
PF3D7_0417500	5	5	73	184	15	7	662	5	35	1	9	20	1	106	5	2	73	0	20	6	6	4	1	44	881	50	1	6	10	10	171	74	0	9	3	12	23	11	3	1	0	7	10	7
PF3D7_0417600	1	16	5	1	2	0	4	0	1	0	1	10	1	2	0	2	1	2	16	7	3	1	0	0	211	0	5	16	4	15	2	9	1	9	1	1	3	1	4	1	0	4	2	5
PF3D7_0417700	1	1	4	2	0	0	2	1	0	0	1	0	1	1	0	0	0	0	17	2	1	1	0	0	169	0	1	0	1	0	3	10	0	1	0	2	3	0	0	0	0	0	0	0
PF3D7_0417800	226	37	590	513	92	237	1542	78	438	0	292	108	24	658	125	0	403	27	65	34	104	4	3	342	741	370	0	26	96	110	448	98	0	13	8	20	173	153	43	0	0	110	111	10
PF3D7_0417900	17	8	44	24	5	9	69	4	13	0	6	4	0	42	13	0	70	4	11	1	20	1	0	21	103	10	2	6	5	9	10	10	0	3	1	2	13	20	11	0	0	4	14	1
PF3D7_0418000	17	57	24	13	18	76	132	7	27	0	11	2	9	35	8	5	18	3	37	5	21	15	3	20	920	16	4	26	22	37	34	64	0	17	5	14	18	27	22	14	0	31	39	22
PF3D7_0418100	775	798	726	723	229	1057	19204	953	1740	160	1282	293	59	555	526	441	308	143	620	105	433	628	26	952	647	874	1282	1960	557	1276	1374	1600	0	1795	1137	283	241	1325	1802	2624	0	808	1549	1145
PF3D7_0418200	3661	1501	7307	6214	801	3918	53785	4744	3963	1638	5235	1323	622	2271	1164	2870	915	364	3183	1012	2215	2430	171	3742	1588	2212	3495	2588	2480	2941	3077	7785	7	2928	6783	4545	846	3698	2775	10903	0	3997	2821	2144
PF3D7_0418300	8943	5441	15053	7291	2762	13378	68791	4816	11506	2811	9848	8356	877	9257	7164	8778	8855	2362	3631	467	5452	6002	167	15145	9162	14157	24919	11814	10933	8580	12182	9351	20	15322	19561	7860	4559	8859	14602	45680	2	4344	19026	12027
PF3D7_0418400	113	17	51	132	9	115	718	135	179	22	152	35	11	177	42	8	59	15	32	8	41	5	1	172	56	333	37	7	74	31	182	59	0	39	81	32	58	121	40	18	0	100	102	51
PF3D7_0418500	57	66	34	92	12	128	237	50	44	2	143	32	7	65	8	28	13	14	51	14	48	77	0	72	133	46	27	54	86	65	46	120	0	221	79	14	18	123	88	100	0	56	120	46
PF3D7_0418600	7	86	15	23	11	26	30	4	40	1	2	7	0	118	5	1	7	3	2	2	21	11	1	2	189	7	20	33	7	46	17	29	0	42	12	31	7	13	27	43	0	42	22	19
PF3D7_0418700	1892	1538	4908	3834	506	2183	18474	2854	2174	843	3157	981	377	1984	505	1946	717	547	1318	730	2116	1845	90	3434	1372	1677	2638	1512	1601	1480	1781	4272	4	2041	4292	2821	564	2063	1513	6508	4	2012	2780	1460
PF3D7_0418800	0	17	7	4	3	13	20	18	2	7	5	0	0	12	5	13	0	2	347	25	9	9	0	5	189	2	18	18	14	47	7	57	0	13	23	6	8	32	38	110	0	20	14	65
PF3D7_0418900	1	2	30	0	2	4	1	1	0	0	0	0	0	18	0	0	0	0	15	0	1	2	0	0	497	3	1	1	3	3	25	21	0	2	0	5	16	2	4	10	0	8	3	3
PF3D7_0419000	0	0	9	0	2	7	3	0	1	1	0	1	1	4	0	0	2	2	12	2	0	1	0	1	289	0	0	1	7	3	9	8	0	1	0	2	4	1	2	4	0	0	3	2
PF3D7_0419100	2	4	10	11	2	5	41	6	10	1	13	3	0	10	2	2	2	4	4	1	1	7	0	6	71	11	1	6	7	12	15	9	0	15	2	4	9	24	5	15	0	23	20	8
PF3D7_0419200	56	35	71	30	11	90	475	84	83	29	126	37	4	59	23	47	18	18	78	23	86	32	2	28	64	37	181	133	108	102	77	128	0	125	200	82	15	158	149	603	0	142	65	57
PF3D7_0419300	1	0	4	1	0	0	1	2	0	0	1	0	0	6	0	1	0	0	3	0	3	6	0	1	167	1	2	0	0	5	2	7	0	2	0	6	0	5	3	20	0	13	4	8
PF3D7_0419400	4	10	11	3	1	19	14	7	6	1	4	1	0	41	1	3	1	0	16	1	1	7	1	0	486	3	3	16	7	17	14	8	0	7	4	11	24	26	8	68	0	65	14	59
PF3D7_0419500	34	84	122	23	17	168	369	182	86	66	130	15	0	42	45	74	5	23	74	2	26	75	2	24	93	139	608	482	203	272	88	178	2	498	283	130	55	676	413	1096	0	227	108	402
PF3D7_0419600	1138	1185	6872	4570	979	3771	17635	2441	1482	977	1981	2535	589	2459	1216	3097	604	587	880	238	1400	1856	120	1181	1647	1697	6017	2167	2934	1847	1317	3173	6	1909	4520	2435	285	1473	2250	9174	2	1027	961	1631
PF3D7_0419700	31	65	57	24	4	43	240	46	11	17	25	34	5	50	28	111	6	4	10	7	15	27	3	20	86	33	83	137	117	100	12	106	0	34	117	27	15	70	200	890	0	152	65	180
PF3D7_0419800	289	301	465	341	99	433	3865	735	419	134	361	156	42	200	156	210	183	106	144	46	195	405	11	586	210	879	436	780	595	521	481	556	1	1003	872	293	138	779	681	1051	0	649	833	822
PF3D7_0419900	1424	1624	552	474	799	2737	22395	2320	2594	152	1864	1517	187	868	683	288	574	344	1101	168	559	797	25	1459	917	2594	790	1403	1070	1033	1834	2490	4	2243	1682	650	251	1301	2030	645	1	1090	2052	1808
PF3D7_0420000	3162	3740	6469	3130	1376	6964	41918	6382	3980	2595	5388	3685	1122	3526	1651	5005	3837	1139	2810	809	5764	1943	139	1984	2135	2697	8639	2262	3728	3447	3246	9303	4	2454	12468	6443	529	2085	5535	30607	1	1920	2377	4234
PF3D7_0420100	928	895	2874	1795	235	1085	11103	1379	1104	536	1639	598	109	990	672	1195	841	245	774	234	991	631	66	979	1046	1414	1629	1041	1170	1191	1329	2097	0	949	2104	1210	359	1245	1439	5269	0	1138	915	856
PF3D7_0420200	11	55	25	14	3	29	146	38	11	2	22	11	0	37	10	105	22	0	50	4	14	24	0	35	77	38	21	107	30	31	29	67	0	22	119	10	21	39	56	326	0	55	40	63
PF3D7_0420300	2767	5452	1375	1327	2030	3980	40003	941	5046	16	3808	6184	500	2315	3273	1785	2858	1503	1028	289	1974	1475	31	3380	2461	7323	833	6879	7384	5612	6945	11418	7	9310	1692	813	619	1705	5400	2232	1	1711	4028	3835
PF3D7_0420400	45	46	55	139	24	87	256	24	49	0	59	11	0	69	17	17	26	7	14	3	28	14	0	62	210	41	5	20	58	49	74	31	0	16	12	20	22	27	31	8	0	74	52	21
PF3D7_0420500	0	0	1	0	0	0	2	0	0	0	0	0	0	3	0	0	0	0	10	6	0	0	0	0	15	1	0	1	0	2	1	8	0	1	0	0	1	0	1	0	0	8	0	1
PF3D7_0420600	14	3	6	9	0	4	10	5	1	0	13	0	0	76	1	0	9	0	32	1	0	2	0	34	272	2	3	1	8	1	69	31	0	5	3	12	8	13	2	3	0	10	5	1
PF3D7_0420700	13	275	57	10	22	44	360	8	83	7	8	40	1	68	15	12	26	66	12	9	26	0	0	47	48	43	17	30	61	32	7	108	1	159	19	4	10	6	32	48	0	29	13	9
PF3D7_0420800	0	0	0	0	0	0	0	0	0	0	0	0	0	0	0	0	0	0	0	0	0	0	0	0	0	0	0	0	0	0	0	0	0	0	0	0	0	0	0	0	0	0	0	0
PF3D7_0420900	4	1	3	9	9	36	117	31	4	0	5	13	0	3	1	3	3	4	0	0	6	31	0	3	43	6	0	2	1	4	1	28	0	5	10	4	2	2	4	2	0	0	1	3
PF3D7_0421000	0	0	0	0	0	0	0	0	0	0	0	0	0	0	0	0	0	0	0	0	0	0	0	0	0	0	0	0	0	0	0	0	0	0	0	0	0	0	0	0	0	0	0	0
PF3D7_0421100	2	11	8	14	7	60	876	41	41	0	7	4	10	3	5	2	0	145	1	0	37	0	0	5	7	12	0	1	0	9	5	218	0	6	1	3	2	0	73	59	0	0	4	20
PF3D7_0421200	0	1	0	9	0	1	13	0	9	0	1	4	0	2	4	0	8	0	0	0	1	0	0	0	0	10	0	5	1	1	1	3	0	0	0	2	0	0	0	1	0	1	0	4
PF3D7_0421300	163	436	224	130	389	427	4987	210	407	3	235	367	107	75	34	130	129	429	97	17	218	9	2	175	328	134	200	206	182	263	162	696	3	334	43	46	63	123	157	501	0	394	279	147
PF3D7_0421400	0	1	1	2	0	2	1	0	0	0	1	0	0	0	1	0	0	1	0	0	0	0	0	0	1	0	0	0	1	0	0	0	0	1	0	0	0	0	1	1	0	0	0	1
PF3D7_0421500	0	0	22	34	0	0	12	0	17	0	0	2	0	6	0	0	11	1	10	0	0	0	2	10	0	6	2	0	0	0	4	0	0	0	0	0	0	2	0	0	0	1	0	0
PF3D7_0421600	14	0	2	3	0	4	0	1	1	0	12	0	0	0	0	14	2	1	3	0	1	6	0	0	2	25	0	0	0	1	6	0	0	25	3	4	0	0	3	1	0	2	0	6
PF3D7_0421700	0	1	1	0	0	0	2	0	1	0	1	1	1	4	1	0	2	1	17	0	0	0	0	0	68	3	0	0	1	2	0	14	0	4	0	6	2	0	0	1	0	0	4	0
PF3D7_0421800	0	0	0	0	0	0	0	0	0	0	0	0	0	1	0	0	0	0	0	1	0	0	0	0	6	0	0	0	0	0	0	3	0	0	0	0	0	0	0	0	0	0	0	0
PF3D7_0421900	0	0	0	0	0	1	0	0	0	0	0	0	0	0	0	0	0	0	66	10	0	0	0	0	57	1	0	0	0	0	1	5	0	0	0	2	0	0	0	0	0	0	5	0
PF3D7_0422000	188	119	175	433	384	1335	169	306	198	4	179	57	0	897	22	11	21	85	101	13	90	53	9	155	1642	434	24	129	1187	580	2192	293	0	184	220	125	360	286	46	2	0	207	368	512
PF3D7_0422100	476	256	261	420	102	520	5808	328	677	3	701	128	31	336	150	92	90	68	268	122	140	278	8	469	386	358	95	258	397	457	606	554	1	418	239	119	129	463	379	21	0	385	412	224
PF3D7_0422200	1178	2584	321	198	812	2002	16033	690	2324	15	1280	1117	155	595	440	732	634	567	1022	269	1151	719	37	759	1807	1902	935	1686	1900	2158	1938	3254	4	1784	1008	542	199	531	2598	2919	0	924	1024	873
PF3D7_0422300	227	108	1523	1142	279	596	4044	543	799	63	501	119	3	730	292	168	141	123	568	125	48	432	18	436	45519	705	258	566	153	349	1091	1760	7	669	153	261	743	556	282	1215	0	409	565	1457
PF3D7_0422400	2713	2550	5485	8232	1009	6745	37386	5633	3959	1611	5102	2369	341	2627	1945	2165	1387	674	1870	862	1857	2787	160	2505	2348	7880	4301	5661	4846	4487	4660	7116	14	6634	6931	3561	1252	6244	5988	9449	2	2688	2442	7110
PF3D7_0422500	2456	3921	4114	2355	1249	6413	36441	3946	4435	970	4433	2249	546	2498	1611	4075	1744	1066	2588	502	4084	1688	107	1744	2466	5105	7416	3837	4009	4075	3615	7307	2	4090	11533	6666	824	2382	4808	22628	0	1484	2518	4523
PF3D7_0422600	95	15	15	46	13	71	475	78	92	15	74	26	11	35	24	8	19	3	35	13	30	40	2	36	31	89	49	52	27	52	72	31	0	91	87	22	18	115	52	72	0	20	38	29
PF3D7_0422700	443	378	1374	1273	126	983	3141	834	465	216	1000	325	73	447	144	536	136	125	409	54	367	394	33	547	740	1261	804	1007	533	871	481	655	4	1291	1184	516	239	1026	1196	1994	0	537	416	954
PF3D7_0422800	15	7	10	3	8	24	61	5	20	2	9	1	1	11	8	2	1	3	5	0	5	5	0	6	103	4	0	3	17	21	28	31	0	6	14	1	17	38	16	33	0	12	10	30
PF3D7_0422900	1	3	9	10	6	4	62	4	13	1	3	0	1	17	5	5	7	6	5	8	6	0	0	15	244	7	1	5	7	3	26	16	0	3	1	1	5	6	11	7	0	7	6	9
PF3D7_0423000	122	132	117	60	46	230	1484	217	147	20	286	35	2	107	36	123	18	32	103	44	105	266	5	134	193	225	255	207	235	214	170	250	0	234	553	202	50	305	173	378	0	280	255	207
PF3D7_0423100	303	396	432	561	136	715	3356	611	344	64	571	276	46	304	117	336	105	95	175	90	342	765	14	421	507	466	660	596	681	502	341	648	1	473	1336	515	77	460	521	806	0	647	607	519
PF3D7_0423200	73	95	79	50	33	90	982	132	166	15	170	68	3	67	28	25	14	20	74	15	19	44	4	115	115	189	119	130	111	134	217	97	0	197	333	53	49	145	97	90	0	122	177	84
PF3D7_0423300	0	0	3	2	0	0	6	0	0	0	0	2	1	59	2	5	0	2	58	7	1	1	2	0	108	0	2	1	0	2	1	9	1	0	2	8	0	0	0	3	0	1	1	0
PF3D7_0423400	5	4	4	8	1	1	2	2	3	0	1	2	0	50	1	0	0	1	2	0	0	0	0	5	32	2	1	1	0	0	0	3	1	0	0	5	0	2	1	0	0	0	2	1
PF3D7_0423500	16	12	143	31	6	10	37	3	34	3	4	6	0	341	12	6	11	0	91	16	4	11	3	26	4842	8	3	12	12	4	34	115	7	16	6	63	66	12	11	15	0	46	15	3
PF3D7_0423600	1229	965	2805	2440	891	1887	20800	1644	3386	301	1869	1756	282	1807	1280	1046	1701	415	923	468	1054	988	72	1262	1446	2852	1848	1808	1272	1884	2676	2581	4	1604	2925	1196	530	999	1720	3803	2	1142	2080	1413
PF3D7_0423700	426	345	2012	801	2956	3345	178	317	512	0	59	293	17	4646	82	2	39	361	89	7	166	59	6	181	17178	1488	71	110	1243	1632	13536	1106	7	206	309	568	1527	246	135	3	0	54	857	137
PF3D7_0423800	37	5	73	24	129	31	24	17	39	10	16	6	0	329	4	5	7	33	3	0	6	16	0	34	282	230	13	8	22	223	444	54	0	17	15	53	320	107	15	106	0	60	56	40
PF3D7_0423900	5	31	79	73	5	102	2	95	3	39	34	11	0	26	0	41	1	10	13	4	61	18	1	5	13	6	134	16	63	26	11	59	0	48	182	79	15	40	39	223	0	44	6	32
PF3D7_0424000	38	24	125	342	14	51	464	71	163	9	70	18	0	144	12	43	104	4	4	5	49	25	1	67	703	74	12	17	25	12	88	91	2	17	31	10	55	82	25	219	0	58	7	14
PF3D7_0424100	1	0	1	3	0	0	1	0	2	0	3	0	0	21	0	0	0	1	2	0	0	0	0	0	7	0	5	1	2	0	1	2	0	3	2	9	0	1	0	3	0	4	0	0
PF3D7_0424200	12	29	2	3	4	10	12	3	13	6	24	8	2	76	1	66	1	1	4	1	8	9	1	4	17	17	28	11	10	42	8	14	0	8	13	55	12	7	12	12	0	11	11	7
PF3D7_0424300	3	5	10	27	4	24	20	6	8	4	11	2	0	80	0	46	4	7	1	0	3	0	1	27	31	4	11	1	5	1	7	12	4	1	5	89	5	8	6	8	0	17	10	5
PF3D7_0424400	35	903	1882	2129	184	4220	42	4277	28	1235	2017	250	828	1801	5	2731	9	458	861	24	4395	101	38	41	146	37	12230	95	1458	464	115	2466	0	459	12898	11069	20	667	993	4698	1	1926	146	3527
PF3D7_0424500	1864	1840	4450	1633	363	4663	27233	3208	3035	1737	2694	1640	395	1572	1775	1875	770	366	1926	868	1147	1898	129	1905	412	4393	5865	4867	2648	2705	1356	2563	5	4348	6119	3110	955	4435	5333	9711	2	2520	2364	5055
PF3D7_0424600	3111	2557	25127	14816	763	18101	27686	15394	2803	12204	9399	2407	2419	6534	863	8082	837	815	7846	855	14364	3344	457	1521	952	3417	30892	2576	6938	3800	3124	19581	6	3299	36070	34082	641	6404	7383	33063	5	4193	2161	11426
PF3D7_0424700	9617	912	13622	20631	2592	6210	186324	4353	16095	205	7527	10092	1380	9062	11099	415	11061	1261	2605	2762	1724	382	112	14631	1605	12155	907	2727	1502	2674	8943	7161	12	1377	1631	1685	3397	3456	2413	1141	0	2530	11022	2340
PF3D7_0424800	228	523	2028	943	16	1708	693	978	66	519	1054	142	215	199	39	1374	63	113	1227	57	649	1810	7	95	36	88	3834	443	738	326	44	3468	1	770	5698	1196	42	1790	1472	8852	0	974	155	1652
PF3D7_0424900	1658	2025	7263	4922	483	6939	30576	8534	1384	4257	5428	2197	629	1951	403	4413	159	518	2165	538	4088	2777	128	942	539	1156	6740	1890	4997	2989	636	8674	3	2112	14494	9116	296	3620	2763	14881	1	3780	1514	4950
PF3D7_0425000	1	3	5	3	1	1	4	7	0	1	1	0	0	9	0	3	7	0	0	0	1	2	0	0	7	0	0	2	4	1	2	6	0	1	7	3	0	4	6	25	0	24	1	10
PF3D7_0425100	352	321	602	22	100	119	1119	200	346	193	953	18	10	243	90	702	5	21	192	13	204	252	7	40	5	93	2136	203	193	161	347	839	0	363	1496	1336	57	951	868	561	0	628	512	1254
PF3D7_0425200	292	280	414	21	54	164	995	93	462	158	596	55	7	106	97	201	8	21	139	8	121	232	3	17	17	562	1817	219	176	177	363	264	0	585	799	571	38	1204	1185	291	0	1045	574	991
PF3D7_0425300	1	1	0	0	5	0	5	1	0	0	6	0	0	0	0	0	0	0	0	0	0	0	0	0	1	6	0	0	0	1	4	0	0	0	1	0	0	2	0	0	0	4	0	23
PF3D7_0425400	49	97	49	16	45	121	463	71	166	21	200	44	0	56	4	217	17	31	84	3	65	9	0	181	11	30	136	155	61	43	407	110	0	62	149	80	12	332	449	84	0	91	346	351
PF3D7_0425500	0	0	0	17	0	0	30	0	3	0	1	6	0	17	2	1	68	0	1	0	2	3	0	22	6	0	0	0	1	8	0	5	0	0	0	0	0	15	2	0	0	2	0	0
PF3D7_0425600	0	0	1	15	0	0	0	2	0	0	0	0	0	1	0	0	1	0	0	0	0	0	0	0	0	0	1	1	0	0	1	0	0	0	0	0	0	0	0	0	0	0	0	2
PF3D7_0425700	2	1	7	11	0	2	29	6	5	0	3	0	0	13	0	0	0	0	1	0	0	0	0	0	1	1	0	1	0	1	19	1	0	14	1	0	0	16	1	1	0	1	1	0
PF3D7_0425800	27	238	307	83	324	315	2418	180	219	13	101	246	10	58	158	27	22	115	376	20	97	1315	0	28	108	323	57	1442	128	327	71	428	0	245	697	91	2	90	688	376	0	251	27	53
PF3D7_0425900	4	6	72	110	0	15	204	8	12	0	11	0	0	15	5	3	48	1	2	4	1	6	0	16	6	18	1	6	7	5	6	13	0	2	0	0	0	5	9	8	0	5	2	5
PF3D7_0426000	91	326	73	77	268	193	5018	64	151	1	154	382	44	63	28	88	42	87	109	13	112	30	4	87	193	154	79	235	32	124	37	450	0	527	100	41	23	87	130	338	0	191	89	170
PF3D7_0500100	76	186	27	79	168	135	3514	39	146	5	111	252	16	51	16	66	31	62	56	18	56	5	2	39	143	34	17	116	78	90	34	265	2	38	35	18	14	131	110	149	0	39	90	64
PF3D7_0500200	0	3	0	0	0	0	0	0	0	0	0	0	0	0	0	0	0	1	0	0	0	0	0	0	0	0	0	0	0	1	1	2	0	0	0	0	0	2	0	0	0	0	0	0
PF3D7_0500300	0	1	4	1	0	0	0	0	2	0	0	0	0	13	0	0	5	0	0	0	0	0	0	1	0	0	0	0	0	0	5	0	0	0	0	0	0	1	0	0	0	1	0	0
PF3D7_0500400	0	3	8	3	2	0	96	0	1	0	1	0	0	10	4	1	5	5	0	0	7	153	0	6	0	0	0	0	0	14	28	0	0	0	0	0	0	8	0	1	0	1	0	2
PF3D7_0500500	0	0	0	11	0	1	4	0	3	0	0	0	0	0	0	0	0	0	0	0	0	0	0	2	0	1	1	7	0	0	0	0	0	0	0	1	0	0	4	0	0	7	0	4
PF3D7_0500600	1	0	0	1	0	0	0	0	1	0	1	0	0	10	0	1	1	0	0	0	1	4	0	1	16	0	0	1	2	1	0	0	0	1	1	1	1	0	1	5	0	11	0	4
PF3D7_0500700	0	0	0	0	0	0	0	0	0	0	0	0	0	0	0	0	0	0	0	0	0	0	0	0	0	0	0	0	0	0	0	0	0	1	0	0	0	0	2	0	0	1	0	1
PF3D7_0500800	109	19	442	2815	32	45	900	117	358	1	325	104	43	4984	30	4	51119	173	7	6	119	4	2	457	1540	51	4	14	23	83	686	93	4	6	4	9	126	184	11	1	0	37	41	2
PF3D7_0500900	22	8	182	213	13	25	1404	47	68	0	29	9	0	68	36	4	45	17	1	46	7	2	1	628	49	401	9	15	13	12	16	19	0	23	15	3	103	122	11	34	0	306	127	51
PF3D7_0501000	2267	306	2899	5875	369	1864	25699	2234	3005	124	2011	693	165	3694	1699	186	2905	153	625	349	682	232	41	3055	374	7187	445	733	688	700	3821	1365	2	703	1082	665	1084	1916	967	292	0	1444	1042	1149
PF3D7_0501100.1	0	0	0	0	0	0	0	0	0	0	0	0	0	0	0	0	0	0	0	0	0	0	0	0	0	0	0	0	0	0	0	0	0	0	0	0	0	0	0	0	0	0	0	0
PF3D7_0501100.2	0	0	0	0	0	0	0	0	0	0	0	0	0	0	0	0	0	0	0	0	0	0	0	0	0	0	0	0	0	0	0	0	0	0	0	0	0	0	0	0	0	0	0	0
PF3D7_0501200	2077	116	4963	9478	273	1060	23223	2012	4899	27	2768	581	113	4813	1674	59	5560	141	696	268	737	62	17	5015	779	5144	174	278	550	601	6540	685	12	239	263	194	2578	3189	496	320	0	797	1108	554
PF3D7_0501300	49749	29237	76770	105212	19246	126435	1348286	56586	60870	13306	70752	44703	13612	24411	23597	34127	5923	6921	32816	11476	22208	59327	2946	20961	7976	61729	28307	59029	35100	34944	34016	144075	66	41116	39041	38051	2845	12441	33325	79172	19	13951	19335	14985
PF3D7_0501400	3445	17589	64027	43518	3881	90160	57361	34529	3988	8698	20073	10658	11794	15504	1624	44324	569	4122	10641	1558	25301	16925	702	1954	1731	2936	103013	17888	14287	12745	2836	36614	17	17872	84062	53413	546	4684	28333	192832	14	8009	6480	27944
PF3D7_0501500	1	5	2	1	1	3	4	3	1	0	0	0	1	144	0	9	0	1	0	0	2	5	1	2	20	6	18	1	7	4	1	10	2	3	1	38	0	6	35	84	0	47	1	18
PF3D7_0501600	0	12	5	0	0	2	13	1	2	2	2	0	0	285	2	0	0	0	0	0	3	3	2	3	58	4	4	4	1	1	5	0	3	0	2	44	0	2	8	11	0	6	1	13
PF3D7_0501700	0	0	1	0	0	0	0	0	0	0	0	0	0	0	0	0	0	0	1	0	0	2	1	0	35	0	0	0	0	0	1	0	0	0	0	0	0	0	0	0	0	1	0	0
PF3D7_0501800	8	6	72	62	2	10	590	4	90	0	6	9	0	78	12	0	51	0	19	2	4	5	0	82	1784	37	3	3	5	3	75	108	1	1	1	9	10	7	1	1	0	6	27	3
PF3D7_0501900	25	43	26	14	10	36	349	45	21	0	65	18	1	27	16	10	6	13	40	13	27	25	0	52	121	54	31	56	46	80	53	58	2	140	79	21	12	111	138	22	0	50	130	41
PF3D7_0502000	374	411	236	214	88	517	3009	465	556	91	776	92	26	237	147	245	57	27	441	57	274	329	19	155	278	431	527	549	465	601	378	696	0	864	1487	389	93	584	1058	1191	0	568	290	683
PF3D7_0502100	12	6	5	19	7	8	118	6	11	0	14	16	0	5	9	0	5	0	9	4	6	11	0	7	25	4	1	15	3	33	29	16	0	13	2	3	4	10	12	1	0	3	25	4
PF3D7_0502200	242	130	124	115	45	86	2676	112	360	4	243	104	45	121	137	29	48	28	169	87	82	83	3	188	126	257	22	464	102	385	322	400	1	296	44	25	56	170	175	115	0	43	228	27
PF3D7_0502300	0	0	3	0	1	0	0	0	0	0	0	0	1	0	0	0	2	1	62	16	0	0	0	0	40	0	0	1	0	0	0	2	0	0	0	0	0	0	0	1	0	5	1	1
PF3D7_0502400	858	1149	2410	937	284	2555	10240	1769	782	733	1322	1056	252	314	2171	643	618	249	814	149	1071	973	53	616	447	2728	4191	5705	2725	3194	2301	2079	3	3591	3184	1268	261	3344	5600	9770	1	1465	1893	4477
PF3D7_0502500	1	6	1	6	3	14	11	11	3	0	16	1	0	11	13	0	0	3	3	1	0	8	0	4	34	13	21	34	6	33	17	9	0	67	5	2	13	80	41	32	0	41	22	86
PF3D7_0502600	14	71	14	5	12	30	51	14	7	0	36	3	0	39	2	20	9	10	10	3	24	22	2	7	374	10	6	44	38	46	44	63	0	39	66	10	10	35	104	43	0	45	80	43
PF3D7_0502700	19	74	27	46	17	69	163	18	23	0	61	36	0	26	2	39	1	25	22	11	46	31	2	32	99	15	17	29	52	44	47	68	0	94	101	28	11	50	114	43	0	51	65	25
PF3D7_0502800	102	106	41	56	13	139	641	178	72	15	297	31	15	64	23	76	11	24	69	19	108	120	4	45	22	33	84	127	212	202	102	285	0	211	297	108	34	147	185	204	0	174	130	92
PF3D7_0502900	20	17	25	228	19	32	288	29	62	1	26	36	0	52	25	1	19	8	25	12	11	5	0	38	125	123	1	8	25	22	186	30	0	24	2	9	31	45	20	4	1	19	48	9
PF3D7_0503000	16	7	96	116	16	33	365	14	16	0	20	8	4	61	6	0	47	3	96	14	6	3	0	43	993	33	3	8	20	15	168	39	0	16	2	5	10	12	6	2	0	19	40	3
PF3D7_0503100	41	124	36	75	8	59	796	35	140	0	59	32	4	77	18	5	27	15	57	24	63	56	1	123	101	16	2	36	42	95	60	228	0	63	8	3	9	20	51	0	0	34	74	10
PF3D7_0503200	2	9	14	4	1	2	17	3	9	0	4	1	0	12	0	2	6	0	121	7	1	3	0	6	157	2	5	3	2	6	16	21	0	12	1	3	7	26	6	6	0	22	17	8
PF3D7_0503300	1380	1267	6312	4989	755	3137	22237	2686	2016	727	2012	1506	503	1732	1476	2025	1052	240	764	405	1181	1670	118	1270	1189	1396	2725	2601	1766	1866	2017	2779	4	2119	3488	1567	340	1032	2397	5419	0	1200	1368	1724
PF3D7_0503400	3	3	71	16	11	5	93	7	10	10	5	0	0	128	0	0	6	0	30	2	4	7	2	3	1234	23	11	6	12	6	198	37	3	3	10	52	18	0	7	17	0	11	6	3
PF3D7_0503500	21	20	89	95	12	72	204	29	35	0	48	2	0	84	13	3	81	20	9	2	11	5	1	56	208	45	1	23	75	104	126	37	0	17	10	18	72	86	27	19	0	117	78	36
PF3D7_0503600	40	63	48	41	8	84	173	41	10	10	37	23	3	102	32	92	16	8	11	1	25	36	1	51	586	74	69	214	105	63	43	130	5	29	98	89	36	72	75	267	0	248	64	377
PF3D7_0503800	1825	1301	2641	4723	732	2874	26153	2078	1997	334	2041	1626	268	1419	1482	971	799	376	713	341	744	1206	74	1864	1209	2618	1077	2287	2531	2401	3003	2730	6	1994	1670	850	523	1647	1741	2377	0	958	1740	1336
PF3D7_0503900	7	7	9	8	2	1	79	2	13	0	17	4	1	21	3	0	13	2	7	4	4	2	0	34	46	26	1	9	6	9	54	18	0	16	3	2	1	6	7	3	0	21	32	3
PF3D7_0504000	130	211	145	176	50	130	1809	61	480	4	237	52	15	490	44	15	381	24	69	10	85	24	2	207	989	547	15	222	100	411	725	390	1	174	28	43	94	161	80	14	0	96	319	25
PF3D7_0504100	1	0	5	4	1	1	23	1	1	1	0	2	0	16	0	0	2	2	11	1	1	1	0	4	72	1	0	0	0	0	18	5	0	0	0	4	5	1	0	0	0	0	0	0
PF3D7_0504200	1	1	5	9	2	1	23	1	2	0	0	4	0	18	0	0	15	0	3	0	2	0	0	1	204	4	3	1	1	2	27	6	0	1	1	4	1	0	0	0	0	0	3	1
PF3D7_0504300	0	0	3	0	0	0	7	0	0	0	0	0	0	5	0	0	0	0	2	1	0	0	0	1	55	0	0	0	0	1	1	7	0	0	0	1	0	0	1	0	0	0	1	0
PF3D7_0504400	3	3	66	34	0	3	150	11	6	0	3	0	0	51	0	0	21	4	14	2	1	2	1	8	1134	8	1	0	4	2	65	73	0	1	4	3	20	2	0	0	0	0	6	0
PF3D7_0504500	4	0	9	0	1	2	0	0	0	0	0	0	0	3	0	0	0	0	440	45	0	0	0	0	538	0	0	0	2	0	1	22	0	1	0	0	3	0	0	0	0	0	2	0
PF3D7_0504600	5	1	43	5	7	5	9	0	2	0	5	0	0	65	1	0	0	4	22	4	2	3	0	4	763	10	1	2	1	3	56	36	0	7	2	1	20	9	2	0	0	15	36	0
PF3D7_0504700	13	124	12	3	325	6	68	0	17	0	12	57	7	161	9	1	42	8	8	2	33	1	1	26	375	24	2	9	60	72	218	145	1	17	12	10	27	8	18	0	0	61	203	2
PF3D7_0504800	2	163	15	4	11	142	233	4	38	0	5	30	2	41	2	3	10	9	50	5	19	42	0	19	1586	45	3	45	44	51	21	83	2	54	3	18	14	17	26	23	0	34	32	45
PF3D7_0504900	46	24	29	12	6	27	326	13	26	1	42	17	0	24	20	5	28	1	52	6	12	20	0	14	736	23	12	46	30	38	40	70	1	42	19	6	20	63	33	25	0	111	58	61
PF3D7_0505000	1131	1182	433	644	347	1397	19496	829	2199	36	1483	770	62	550	596	284	553	193	919	240	535	429	31	737	963	1690	511	1124	676	884	1163	1849	3	1347	648	325	193	626	1422	652	0	688	1295	814
PF3D7_0505100	1195	876	355	386	354	1080	21651	536	1854	10	1186	659	46	556	735	191	354	154	797	140	286	350	22	788	1069	1608	236	998	526	920	1053	2017	4	944	262	219	147	430	789	351	0	502	1035	471
PF3D7_0505200	57	12	68	140	6	22	347	28	126	0	63	3	0	105	14	1	105	2	30	6	20	12	1	69	220	146	3	25	9	42	210	52	0	42	3	9	43	171	34	6	0	49	22	16
PF3D7_0505300	1	2	0	0	0	0	1	0	0	0	1	0	0	3	0	0	1	1	0	0	0	1	0	0	15	0	5	4	2	2	1	1	0	2	3	8	1	2	0	3	0	4	2	2
PF3D7_0505400	7	1	13	11	3	1	378	1	41	0	2	12	0	27	15	0	25	0	14	5	1	3	0	22	415	24	0	3	2	2	32	15	0	0	0	4	0	0	2	1	0	4	3	1
PF3D7_0505500	36	38	69	52	30	128	415	15	43	1	34	10	5	175	13	15	41	10	69	9	13	29	3	34	1517	68	7	74	65	42	175	73	2	43	17	16	38	29	85	29	0	226	81	22
PF3D7_0505600	59	55	60	40	11	45	1114	51	143	6	136	43	0	48	24	10	29	26	52	35	17	65	3	132	100	85	42	145	72	173	111	119	1	234	36	14	33	129	104	36	0	194	105	71
PF3D7_0505700	328	673	2009	2336	451	1564	5953	1024	318	146	571	473	186	637	484	804	144	370	242	128	758	601	42	352	799	357	559	1033	904	1341	971	1293	1	786	638	174	148	499	1641	3858	1	460	383	793
PF3D7_0505800	1607	558	890	3403	491	1810	28063	915	2348	32	1526	1314	86	916	783	251	488	235	505	275	430	683	29	898	1167	1718	227	786	946	876	2058	1784	0	922	466	297	366	930	759	638	0	930	836	509
PF3D7_0505900	481	288	276	712	202	446	7761	311	674	10	594	276	34	316	214	180	95	62	233	101	176	213	12	253	681	340	122	241	327	397	586	635	0	254	350	138	88	323	247	364	0	431	387	236
PF3D7_0506000	214	73	200	135	36	142	1544	144	177	69	236	33	20	86	80	150	23	21	159	20	65	83	5	86	63	118	140	165	131	291	160	275	0	176	242	143	57	311	217	769	0	109	76	161
PF3D7_0506100	610	517	1546	721	182	816	5093	1143	651	487	1220	317	103	698	222	901	189	104	433	133	721	518	31	391	328	432	1167	508	899	649	575	1285	2	507	2284	1318	166	638	750	3377	1	839	417	543
PF3D7_0506200	179	224	1186	274	29	444	741	615	89	301	400	83	21	215	40	543	10	70	321	44	406	330	20	125	97	214	683	265	341	295	110	734	1	406	1472	651	39	654	578	2148	0	223	114	257
PF3D7_0506300	11	8	122	92	4	36	48	45	9	21	18	9	1	29	5	33	3	3	13	4	18	12	0	7	159	8	14	5	9	17	32	30	0	17	34	27	12	25	28	119	0	4	6	6
PF3D7_0506400	0	0	2	0	0	0	1	0	0	0	0	0	0	0	0	0	0	0	63	9	0	2	1	0	35	0	0	0	0	0	1	4	0	1	0	0	0	0	0	0	0	0	0	0
PF3D7_0506500	180	164	159	351	463	1259	852	355	449	1	322	110	6	842	40	48	482	334	119	19	136	39	5	299	1633	255	70	60	640	457	850	216	0	126	197	113	186	85	114	41	0	296	920	298
PF3D7_0506600	12	5	2	2	7	18	25	2	6	0	13	0	6	9	3	3	6	2	7	0	9	2	0	14	24	3	3	4	21	32	25	8	0	4	7	7	7	27	2	3	0	10	20	9
PF3D7_0506700	677	90	578	1207	227	244	10659	240	1222	5	582	340	31	663	386	7	309	78	284	168	95	36	14	1038	642	1285	12	294	100	205	823	408	0	106	26	52	193	212	144	12	0	146	525	26
PF3D7_0506800	811	668	1024	902	422	1008	11195	638	1145	87	1044	759	70	664	530	299	406	245	616	226	327	444	28	725	675	1384	524	1040	791	1119	1206	1329	1	1126	783	432	370	961	935	945	0	702	862	610
PF3D7_0506900	37	92	56	503	58	1550	237	293	1790	3	25	1982	4	274	636	64	166	137	464	29	47	135	45	21	2057	85	15	236	857	177	113	149	2	438	42	36	166	63	152	164	0	220	137	302
PF3D7_0507000	7	4	3	5	2	13	39	15	19	2	2	18	0	1	6	3	2	9	5	1	5	5	0	6	16	17	1	23	11	15	82	18	0	20	8	2	14	16	15	34	0	19	13	26
PF3D7_0507100	16087	8797	17380	39267	4547	20673	240171	14484	20372	2426	19185	13925	2256	11601	8438	7470	9222	4662	7028	4336	5536	11629	581	21477	9862	21124	9760	25374	13086	13295	12945	23239	43	20869	12923	6942	4424	9837	12702	17559	2	8299	13493	11522
PF3D7_0507200	21	40	40	36	9	46	148	27	28	11	79	21	0	138	3	8	16	20	55	7	12	112	2	26	152	24	23	40	27	49	53	86	0	51	17	17	39	66	45	90	0	115	58	64
PF3D7_0507300	2	34	1	4	2	89	13	3	6	0	2	4	1	24	0	1	2	10	2	2	9	35	3	4	32	3	8	42	43	117	1	13	0	15	1	15	1	7	11	1	0	9	2	18
PF3D7_0507400	1	1	1	3	0	0	12	1	0	0	0	0	0	9	0	1	0	0	1	0	0	2	0	0	22	1	4	0	0	1	1	4	0	0	0	9	0	0	0	3	0	0	0	2
PF3D7_0507500	7	46	67	37	12	80	173	53	10	9	22	17	0	160	9	80	13	14	3	5	11	62	4	14	62	41	67	188	81	31	29	78	1	79	64	88	38	106	140	592	0	295	39	424
PF3D7_0507600	329	364	981	997	81	948	2739	779	578	109	619	166	56	398	176	644	179	119	546	125	291	382	21	236	1254	1888	1115	1360	888	734	497	1054	1	1467	1431	915	309	1178	1612	2228	0	429	399	811
PF3D7_0507700	383	217	322	466	81	544	4589	491	556	9	573	269	28	277	301	94	254	101	205	86	143	231	9	432	882	1611	172	572	363	519	627	340	3	815	448	114	289	742	851	198	0	682	489	691
PF3D7_0507800	7424	6007	15260	8736	1552	7965	93199	7461	10162	3066	11234	5094	1503	5753	3262	9733	5077	1712	5091	2606	6884	4834	248	8516	3678	5683	9514	9289	7398	6804	6801	17205	19	6760	17255	10893	2174	5271	9170	37408	0	7616	8373	6128
PF3D7_0507900	103	87	248	269	41	381	750	354	124	51	197	90	19	75	56	102	22	27	79	19	153	129	11	58	89	322	280	168	204	174	185	222	0	207	280	241	40	318	242	694	0	230	114	273
PF3D7_0508000	2	7	13	6	1	8	9	6	2	5	10	0	0	73	1	3	0	0	483	57	1	18	2	0	751	4	31	3	7	12	6	32	3	10	2	27	4	41	20	65	0	73	3	60
PF3D7_0508100	7	13	17	1	0	4	17	1	5	1	0	0	0	287	2	0	0	0	34	3	3	4	2	3	2256	4	2	4	6	2	5	54	7	1	2	41	16	0	1	18	0	28	4	9
PF3D7_0508200	7	3	42	20	9	12	120	5	9	0	13	1	0	32	14	2	22	0	38	7	4	3	1	25	808	51	0	13	3	9	88	41	0	16	3	6	42	21	5	3	0	25	27	11
PF3D7_0508300	872	135	356	403	106	379	11304	304	1626	8	472	416	1	311	704	19	404	14	267	31	168	107	11	251	569	3890	46	386	228	324	1847	460	2	508	62	33	161	766	649	113	0	197	165	210
PF3D7_0508400	52	13	56	115	33	21	671	12	57	0	19	34	3	37	78	8	81	3	14	5	11	6	1	54	181	44	3	51	21	21	49	27	0	3	7	3	21	12	29	6	0	17	41	30
PF3D7_0508500	6	153	7	12	9	92	117	9	10	3	31	32	14	82	7	11	2	4	24	5	36	77	1	8	316	56	9	105	45	98	33	62	2	183	31	30	5	45	195	18	0	139	131	69
PF3D7_0508600	62	384	142	140	23	354	1184	124	73	13	127	105	17	38	30	123	16	75	71	21	125	239	12	53	131	214	189	641	311	412	86	224	0	631	149	56	30	229	685	772	0	133	115	259
PF3D7_0508700	1065	1246	2567	1527	477	1453	15411	1560	1064	518	1712	1148	407	1049	469	1480	679	715	815	307	1235	722	58	927	1213	810	1782	1492	1250	1435	885	2253	4	733	2819	1810	249	596	1444	6858	0	889	1336	924
PF3D7_0508800	19	3	20	51	7	11	311	13	50	0	31	9	6	39	4	3	112	1	79	6	5	2	0	109	277	69	2	4	6	11	100	50	0	8	2	18	23	42	6	13	0	9	49	1
PF3D7_0508900	16	205	32	27	13	40	189	7	10	0	46	17	4	230	1	5	50	5	46	18	37	44	0	40	1723	6	7	43	27	101	25	129	4	22	11	26	22	8	52	2	0	61	148	31
PF3D7_0509000	673	469	448	663	192	691	8333	344	745	11	751	362	35	432	256	263	121	86	367	161	260	342	10	453	1348	562	74	503	374	663	587	708	1	397	242	144	163	349	474	174	1	348	405	173
PF3D7_0509100	9	14	21	8	11	3	145	5	3	1	12	7	0	72	11	14	22	0	8	2	0	3	0	11	1189	19	0	22	16	10	25	29	1	9	2	4	11	6	7	1	0	18	58	4
PF3D7_0509200	12	3	9	3	3	8	65	4	7	0	4	1	1	3	2	5	9	3	15	0	8	7	0	7	71	1	4	18	5	5	9	7	1	4	8	3	7	5	4	21	0	12	6	3
PF3D7_0509300	192	145	292	218	74	218	1543	126	107	40	159	209	36	115	163	168	182	45	46	25	118	106	16	133	295	86	185	247	290	180	140	225	0	62	255	114	44	51	130	495	0	184	131	128
PF3D7_0509400	9651	5950	7939	7259	1657	13764	120046	12058	14017	2798	9998	3624	959	5119	4603	5923	3175	1403	6482	1992	7134	2791	256	5959	1993	9938	8893	4074	4842	4616	8973	12017	7	5029	15280	10250	1561	4411	6126	28981	2	5165	4654	4498
PF3D7_0509500	4	6	13	0	2	22	31	21	4	13	9	2	0	11	5	6	8	4	14	0	2	12	0	5	40	25	53	20	5	17	5	12	0	46	8	8	6	57	31	69	0	21	9	122
PF3D7_0509600	800	156	917	1081	187	279	9665	247	1383	13	516	294	12	593	393	27	589	73	220	174	245	75	9	1264	1327	1278	64	269	122	305	1514	450	0	131	61	79	364	333	224	221	0	197	714	344
PF3D7_0509700	9	2	15	10	7	14	49	22	3	1	22	0	0	15	3	3	4	5	261	30	0	8	0	7	332	7	12	14	6	20	21	26	0	64	12	13	11	36	5	26	0	10	29	31
PF3D7_0509800	1884	1930	3350	2205	758	3052	29096	2103	2856	242	2548	1505	253	2171	1419	2396	1639	641	1245	487	1759	1297	99	1631	1443	2506	2194	2558	1882	2202	1892	3690	8	2091	2836	1466	467	1248	2402	7173	1	1016	1956	1399
PF3D7_0509900	7	6	10	5	0	10	50	4	6	6	6	8	0	3	4	13	7	0	3	0	3	5	0	3	33	4	3	34	15	13	3	5	0	4	16	1	2	13	18	60	0	7	3	12
PF3D7_0510000	4	4	6	2	3	4	18	6	0	0	6	3	0	9	2	0	9	1	9	1	0	0	0	2	136	0	3	10	2	3	6	16	0	4	3	4	3	9	16	12	0	2	6	14
PF3D7_0510100	27	175	24	32	118	555	149	143	31	4	71	32	0	209	7	25	28	80	29	4	32	31	3	19	983	119	56	78	384	304	285	95	3	151	128	86	72	96	62	113	0	292	172	323
PF3D7_0510200	648	515	862	1134	158	951	6052	663	702	79	736	276	91	410	201	580	259	147	444	140	356	761	31	455	474	557	482	756	722	802	602	1017	1	864	851	367	259	912	929	1938	0	560	398	464
PF3D7_0510300	1	6	20	2	19	23	8	8	1	1	5	5	0	16	1	3	2	0	15	1	2	14	0	0	425	11	11	8	10	8	16	25	0	21	3	5	8	29	12	28	0	49	19	40
PF3D7_0510400	112	211	142	72	30	114	859	165	84	47	204	64	15	49	19	168	25	27	127	60	113	254	9	102	41	66	225	309	209	427	61	380	0	344	322	100	38	386	323	426	1	157	244	149
PF3D7_0510500	556	133	674	958	257	615	8786	401	948	5	856	329	57	828	495	21	670	225	243	189	149	97	6	962	819	589	34	393	288	418	935	711	0	267	156	98	280	323	299	13	0	1000	1043	222
PF3D7_0510600	0	0	0	1	0	0	1	1	0	0	0	0	0	0	0	0	0	0	0	0	0	0	0	0	1	0	0	0	0	0	1	0	0	0	0	1	0	1	1	0	0	5	0	0
PF3D7_0510700	0	0	2	0	0	0	45	0	0	0	1	0	0	9	1	0	0	0	96	7	1	0	0	0	23	4	1	6	2	1	0	4	0	0	1	0	5	6	0	2	0	0	3	0
PF3D7_0510800	16	11	39	10	2	17	104	9	16	0	32	1	0	29	14	7	4	2	34	8	2	25	1	2	1019	12	2	20	7	31	23	87	0	18	4	8	41	37	13	48	0	213	66	32
PF3D7_0510900	109	25	29	13	20	50	699	58	77	3	111	88	27	17	7	5	104	78	19	33	36	25	2	29	13	18	20	33	26	67	67	120	0	27	35	46	31	47	36	77	0	74	170	29
PF3D7_0511000	6755	1273	3163	6084	1016	2393	90992	2146	9090	29	4376	2852	332	2360	2418	343	1052	246	2656	1068	1290	1060	55	3118	998	6727	360	1693	1481	1924	5278	4771	4	1528	819	441	968	2247	1494	726	0	1391	1758	636
PF3D7_0511100	29	7	5	14	3	14	151	18	35	0	45	4	0	29	17	0	1	0	51	7	2	6	0	10	38	81	4	25	6	19	65	42	0	37	0	1	30	75	21	1	0	39	49	13
PF3D7_0511200	10	20	14	13	8	26	98	18	13	0	14	6	0	70	16	1	3	8	61	14	4	12	0	17	583	24	0	21	22	41	58	34	0	10	6	10	30	40	21	20	0	172	36	57
PF3D7_0511300	195	91	112	122	60	100	3039	91	331	1	293	55	17	216	78	9	79	26	165	33	62	69	3	262	420	185	28	177	94	155	348	355	2	167	36	17	55	146	98	20	0	94	308	52
PF3D7_0511400	11	8	5	5	7	8	73	8	5	0	12	3	0	14	5	1	18	1	2	1	1	3	0	12	40	5	0	11	16	9	16	12	0	2	8	1	5	3	6	8	0	38	18	12
PF3D7_0511500	9229	12360	12662	6422	9556	24124	145559	21142	12712	5357	17464	10456	5047	6664	4255	10634	5975	6982	10511	1931	16429	4496	399	6063	4104	9355	30963	8334	10430	8234	11272	29418	20	8663	39830	27652	1127	6549	16053	67739	7	5551	12119	12700
PF3D7_0511600	39	34	79	12	12	66	587	69	48	70	70	8	8	35	26	136	8	3	24	14	40	42	3	30	21	23	130	96	80	77	28	142	1	46	165	97	16	51	55	554	0	72	36	53
PF3D7_0511700	98	49	4	18	21	29	808	72	72	6	194	16	9	23	9	53	10	15	85	12	27	121	12	12	14	30	55	227	142	336	45	220	1	234	100	49	30	322	116	111	0	138	50	82
PF3D7_0511800	1692	1039	1530	1381	551	1787	33216	1307	2566	129	1582	1497	72	452	831	410	231	153	1279	211	487	1674	51	1136	1585	2023	457	2487	1148	2209	1846	3112	3	2355	796	238	219	1628	2656	2503	1	569	1261	1328
PF3D7_0511900	1	2	3	3	5	8	21	4	3	0	7	2	0	12	0	1	2	3	0	0	1	2	1	2	33	8	4	4	2	7	19	15	0	14	2	1	10	19	9	30	0	38	5	62
PF3D7_0512000	571	263	654	1164	314	489	13696	274	868	2	422	539	75	527	523	92	305	46	115	154	172	272	15	566	513	413	29	264	305	293	808	1172	2	126	49	56	60	119	179	19	0	329	218	85
PF3D7_0512100	40	20	5	16	8	26	629	12	39	0	19	22	6	14	9	0	22	2	23	11	7	25	0	39	123	5	2	17	24	22	45	53	0	8	5	3	6	13	9	0	0	25	16	9
PF3D7_0512200	74	48	83	100	33	96	923	62	177	2	100	23	0	194	21	21	90	15	48	20	28	59	4	152	113	148	15	106	79	143	185	116	1	134	37	24	96	122	134	94	0	106	200	98
PF3D7_0512300	316	148	111	207	63	250	4056	234	250	10	358	177	24	109	100	82	41	59	141	38	140	136	11	179	83	327	104	213	194	272	218	416	1	189	329	144	57	210	229	247	0	269	307	149
PF3D7_0512400	51	13	27	28	8	50	512	67	14	4	61	8	8	18	17	34	5	8	22	11	3	37	2	48	40	40	30	64	24	59	37	99	0	63	57	21	7	56	58	71	0	39	64	77
PF3D7_0512500	22	8	32	9	14	42	278	28	10	0	76	0	0	75	16	3	4	6	27	15	1	10	0	32	135	64	7	12	58	45	171	56	0	121	32	26	22	111	32	0	0	69	177	60
PF3D7_0512600	1012	619	830	1489	476	1173	13454	646	1324	47	1268	702	108	507	360	339	121	172	472	272	550	698	36	1131	2425	1132	317	898	1003	869	1193	1877	6	1025	712	334	162	527	559	1113	1	1529	945	320
PF3D7_0512700	436	133	228	343	85	234	5082	199	663	0	512	210	15	228	251	19	232	33	137	37	49	175	6	198	209	322	26	216	203	232	618	626	1	352	40	29	53	293	187	40	0	220	342	127
PF3D7_0512800	117	82	143	156	79	33	4475	60	300	3	161	140	0	155	27	7	117	11	100	26	57	29	0	159	348	191	4	56	50	101	276	200	1	121	7	12	24	89	57	0	0	21	206	17
PF3D7_0512900	19	3	4	2	1	1	260	2	23	0	48	6	0	6	3	1	6	2	20	2	4	3	0	9	11	5	0	20	11	25	18	13	0	26	1	0	4	10	6	0	0	4	20	1
PF3D7_0513000	65	30	56	22	15	8	917	9	79	0	97	24	0	40	19	2	32	4	56	9	12	14	1	73	897	69	1	27	28	53	101	75	1	49	3	2	25	65	22	0	0	16	70	6
PF3D7_0513100	163	208	283	235	70	398	2467	171	312	19	152	172	34	101	63	162	40	48	135	47	230	526	20	103	604	119	157	352	255	374	192	163	2	204	296	106	36	269	452	599	0	267	94	88
PF3D7_0513200	1172	1990	721	591	387	2614	20683	1014	2062	132	1569	1151	164	501	686	874	550	125	703	208	1092	1490	40	709	1284	1675	1319	1921	1738	2404	1405	2852	3	1713	1591	573	185	1269	3085	8267	0	1327	952	1618
PF3D7_0513300	848	1796	3674	4704	350	8389	12707	2531	1375	455	1764	827	419	1278	400	2510	672	221	810	253	1706	4646	152	526	2197	3131	1823	1783	4079	2079	1455	2698	13	2107	2848	1260	409	2265	2367	10571	0	2151	519	2421
PF3D7_0513400	38	8	21	29	7	25	194	16	47	1	18	3	0	24	19	6	16	1	27	5	7	22	0	30	132	139	11	17	23	17	63	27	0	30	5	2	16	20	26	11	0	21	35	8
PF3D7_0513500	103	55	65	37	34	74	809	67	116	15	161	28	0	79	40	27	31	16	43	17	56	71	3	74	34	45	64	121	122	122	118	143	0	163	77	27	25	112	208	131	0	99	97	70
PF3D7_0513600	773	429	465	1084	402	420	21450	333	1480	4	688	665	92	855	535	32	1722	54	574	104	276	175	7	934	6571	1021	17	531	262	509	1755	1878	1	244	32	87	122	65	158	2	0	491	451	58
PF3D7_0513700	5	3	24	2	1	3	15	0	0	0	1	0	0	27	3	0	6	1	87	13	1	3	1	3	316	5	0	4	4	1	60	10	0	11	2	0	3	1	2	0	0	8	5	1
PF3D7_0513800	1	2	9	2	1	11	11	1	1	0	0	0	0	3	1	0	1	0	24	3	2	1	2	2	173	2	0	4	3	2	6	7	0	2	3	4	2	2	1	2	0	0	1	0
PF3D7_0513900	1	0	7	0	0	0	1	0	0	0	0	0	0	0	1	0	0	0	8	0	0	3	0	1	82	2	1	0	0	0	5	10	0	0	0	0	2	2	1	0	0	12	0	1
PF3D7_0514000	5	1	4	0	0	1	24	0	1	0	3	4	0	7	1	0	1	2	20	1	1	0	0	4	203	2	0	2	4	1	25	12	0	0	0	0	6	0	0	0	0	3	6	0
PF3D7_0514100	4	6	18	9	16	6	232	2	18	1	6	3	1	45	7	1	8	4	18	5	6	2	3	15	665	14	3	13	9	9	64	46	0	5	4	4	12	0	3	0	0	13	24	1
PF3D7_0514200	230	240	258	318	100	248	3418	155	340	7	306	164	92	180	98	179	31	49	263	110	165	243	9	205	391	331	108	387	276	342	319	744	1	249	183	79	42	214	213	574	0	285	204	122
PF3D7_0514300	56	42	117	204	55	81	531	28	107	1	78	14	17	263	37	22	132	21	20	5	21	55	1	89	373	110	7	63	56	68	262	75	1	26	12	9	68	80	59	112	0	78	83	60
PF3D7_0514400	0	0	0	0	0	1	1	1	0	4	0	0	0	0	0	0	2	0	0	0	0	0	0	1	0	1	0	2	1	0	0	0	0	0	0	0	1	1	0	0	0	0	2	0
PF3D7_0514500	10	5	8	13	15	24	8	12	6	0	9	2	0	39	4	1	4	8	125	20	3	6	1	2	120	10	0	7	4	25	35	16	0	16	3	5	31	27	14	8	0	24	45	28
PF3D7_0514600	103	172	248	812	30	463	1014	186	180	49	255	54	24	226	40	225	356	16	88	28	93	265	7	175	239	263	49	145	176	197	233	164	1	349	281	103	69	310	339	115	0	161	115	85
PF3D7_0514700	0	1	1	2	1	2	5	3	1	0	2	0	0	4	1	1	18	0	4	0	0	6	0	4	72	2	1	3	0	10	5	11	0	15	2	1	0	9	8	4	0	5	8	3
PF3D7_0514800	313	137	107	59	63	105	1771	139	472	5	276	68	23	175	108	131	61	27	211	63	108	132	8	171	82	462	106	181	204	344	399	226	2	272	249	100	85	246	276	257	0	167	205	91
PF3D7_0514900	503	352	563	488	146	544	7223	760	565	125	702	325	59	305	241	496	134	62	301	139	356	270	35	337	201	429	670	611	602	705	557	1033	0	523	1197	509	214	652	513	1761	0	800	570	421
PF3D7_0515000	1543	1123	2942	5759	832	3558	21598	4077	2217	601	3655	884	328	1680	740	1133	509	523	1278	543	1130	1215	106	2081	2655	2288	2503	2505	1825	2033	2364	2975	2	2446	5039	2794	708	1763	1800	2293	0	2671	2756	3077
PF3D7_0515100	22	8	33	71	14	27	201	36	26	0	41	5	0	61	16	1	5	5	5	11	3	12	0	36	156	17	7	15	20	17	55	24	0	23	10	16	19	37	12	1	0	95	58	16
PF3D7_0515200	1	1	0	0	0	9	60	1	8	0	1	1	0	0	1	0	0	1	0	1	1	0	0	1	12	2	0	1	1	3	3	4	0	2	0	0	1	0	1	0	0	7	3	4
PF3D7_0515300	699	1075	287	373	212	885	9692	371	1102	24	937	463	103	441	162	394	238	268	607	207	414	762	21	659	1228	651	234	1066	576	1452	767	1222	4	1348	566	206	182	561	1007	555	0	839	926	489
PF3D7_0515400	4	1	7	1	0	3	1	1	1	2	0	0	0	68	1	1	0	0	221	23	0	2	4	2	538	0	2	4	4	4	4	22	0	2	4	19	7	7	4	0	0	14	9	4
PF3D7_0515500	1	0	3	2	0	0	2	0	1	0	0	0	0	1	0	1	0	0	28	3	1	1	0	0	186	0	1	1	2	1	2	4	1	0	0	0	3	0	0	1	0	9	2	1
PF3D7_0515600	26	1	33	30	6	4	152	5	65	0	2	17	0	25	10	0	3	1	178	17	3	3	0	35	1637	18	8	2	5	1	42	70	2	7	2	6	23	1	2	0	0	53	15	0
PF3D7_0515700	19	5	109	25	16	5	416	1	105	0	1	16	0	489	40	1	36	1	79	11	7	7	8	43	3014	51	9	17	11	1	116	121	3	18	2	73	36	4	3	1	0	7	13	4
PF3D7_0515800	55	121	43	60	25	61	1428	54	124	0	132	53	0	30	41	27	10	8	66	20	54	56	0	28	102	58	29	115	76	115	84	125	0	93	36	8	19	81	77	31	0	63	40	37
PF3D7_0515900	24	3	21	10	7	8	498	7	55	0	22	8	0	27	11	0	37	3	23	5	4	0	0	23	146	56	0	11	5	25	60	16	1	9	0	3	11	29	10	0	0	11	34	2
PF3D7_0516000	76	10	87	164	46	14	1778	38	290	0	67	36	0	170	35	0	83	8	40	19	11	3	0	194	213	130	0	24	6	37	246	136	0	19	3	4	44	37	8	2	0	9	72	4
PF3D7_0516100	22	106	44	22	17	62	213	47	44	29	70	20	1	37	28	309	30	9	39	17	44	49	2	79	413	93	45	206	171	172	91	182	1	74	202	70	57	83	196	522	0	54	56	310
PF3D7_0516200	5069	3630	7666	21311	1515	11519	70166	8164	6406	1863	6743	3266	1102	4741	2646	3797	1810	1252	2725	1254	2552	4156	241	3550	3025	7846	2985	6698	6595	5579	6507	7195	9	7470	7944	4425	1782	5455	5350	9054	2	5695	3496	4770
PF3D7_0516300	245	184	379	437	29	529	3151	254	182	19	322	141	2	227	228	63	158	41	90	47	84	164	18	453	326	916	156	773	322	347	326	715	4	281	125	73	163	323	261	324	0	722	1009	563
PF3D7_0516400	18	43	25	46	5	44	100	28	23	0	43	7	0	53	5	8	19	20	89	6	27	32	2	34	289	27	5	85	74	143	72	67	0	91	37	15	15	51	60	24	0	38	49	48
PF3D7_0516500	5	11	30	17	7	18	44	4	5	1	10	6	0	28	3	19	16	4	1279	90	1	22	0	11	566	15	6	32	22	21	20	34	0	20	15	6	19	25	41	188	0	77	27	46
PF3D7_0516600	77	106	150	196	59	393	1600	187	177	41	298	53	17	262	106	342	360	75	59	19	61	124	9	147	717	358	461	683	260	313	278	232	1	570	279	75	104	369	448	2206	0	335	233	1050
PF3D7_0516700	660	1649	2446	1303	184	3266	5591	1864	1098	780	1628	688	163	980	365	1394	486	382	1022	275	1273	2032	96	807	1001	1715	2229	1758	1816	2172	989	2378	4	2264	4293	1607	327	1855	3132	12119	1	1438	635	2108
PF3D7_0516800	9	205	80	20	10	114	295	13	19	4	15	49	0	119	7	25	17	21	138	16	50	32	4	17	4163	70	33	159	72	273	37	294	3	71	22	44	53	28	769	82	0	82	94	66
PF3D7_0516900	10351	5124	12971	33557	2864	15439	148489	9299	11909	1044	10309	8586	1616	8393	5118	5817	5187	2746	3936	2483	3792	7023	318	9568	5449	14730	3984	12976	8200	7878	10689	13941	19	10333	7980	5393	2675	4932	6939	10512	0	6766	6569	4923
PF3D7_0517000	4061	3358	8562	16287	1328	8007	71283	5258	4721	1129	5623	3573	639	3990	2459	2832	1826	1014	2039	1440	2113	3377	171	4951	3229	7252	2713	5697	5562	5863	6178	12242	9	5143	5396	3202	1669	4024	4541	7339	0	3035	3400	3874
PF3D7_0517100	29	166	57	46	14	94	457	59	41	22	60	41	9	17	37	118	42	12	8	7	46	93	3	54	170	51	144	425	264	211	55	171	0	96	129	45	28	173	446	1862	0	242	180	749
PF3D7_0517200	854	1246	1585	684	166	1719	9049	844	672	245	1237	771	57	191	721	1797	222	227	178	156	533	1083	60	898	1007	842	2319	6208	1531	1969	740	1826	1	1906	1802	534	211	1601	3783	14132	0	569	2368	3800
PF3D7_0517300	6164	5429	21488	11614	1582	13936	99787	6598	9604	3091	9828	6787	1183	3646	3572	8770	1006	1206	4341	1297	3644	9251	497	5016	4111	8608	10064	11075	7534	6182	5525	12191	17	11108	11240	5486	951	4829	11330	40737	2	3746	5497	5646
PF3D7_0517400	1648	1208	793	989	701	1235	33939	462	1853	23	1257	1313	193	1710	687	362	728	439	716	169	567	814	21	1334	3885	1733	243	2402	1288	1850	2232	2649	7	1655	291	177	481	608	1017	890	0	1588	1503	1298
PF3D7_0517500	10	34	25	25	9	55	270	68	24	4	47	7	0	23	13	18	3	13	63	4	17	46	2	6	705	59	61	116	33	54	57	108	0	56	22	38	50	109	84	561	0	326	94	365
PF3D7_0517600	13	8	18	10	5	19	254	15	7	3	23	1	0	13	4	6	7	6	14	5	2	21	1	14	136	25	23	47	10	35	24	30	0	70	7	7	19	63	39	185	0	50	56	113
PF3D7_0517700	5851	4428	13976	11531	1582	9176	111461	6679	6958	1681	7839	4378	904	4277	3361	6080	2009	1008	3994	1604	4655	6346	353	5818	3860	6215	5641	6773	6178	5606	6502	15188	14	6161	8665	5724	1413	4537	5503	22030	3	4978	5517	3950
PF3D7_0517800	2	40	55	29	6	29	128	16	8	5	18	11	3	14	7	29	9	10	125	22	13	19	0	10	324	11	15	45	37	39	14	58	0	10	36	10	22	36	30	216	0	116	20	40
PF3D7_0517900	19	84	73	152	11	293	137	231	16	10	101	38	3	59	3	38	10	26	50	8	50	63	7	16	785	52	77	81	143	107	43	106	1	105	238	103	8	82	164	68	0	196	99	85
PF3D7_0518000	410	414	676	795	177	758	4665	753	359	110	629	379	55	228	137	331	90	133	249	151	392	407	24	400	509	157	407	546	582	649	354	808	3	253	1108	421	116	278	369	786	0	706	361	306
PF3D7_0518100	525	171	393	607	111	224	7599	209	1118	1	396	129	1	508	124	10	155	26	260	74	108	45	8	407	446	1012	26	277	97	332	1010	455	0	138	16	36	147	299	142	232	0	132	416	74
PF3D7_0518200	5	3	17	3	4	7	90	14	9	0	4	1	0	48	9	3	6	2	29	2	3	5	0	6	275	4	3	10	9	8	8	21	1	13	2	4	15	16	6	5	0	8	23	9
PF3D7_0518300	1390	557	859	1953	363	1237	18165	697	1937	12	1425	697	72	990	625	181	279	125	689	227	433	533	25	963	1474	1899	96	707	728	940	1645	1363	2	796	254	176	324	688	570	146	0	649	766	362
PF3D7_0518400	2	6	8	3	0	12	26	5	11	0	8	0	0	0	5	6	2	5	5	0	0	3	0	3	12	4	7	25	12	19	10	16	0	15	11	4	4	24	22	27	0	12	23	25
PF3D7_0518500	1404	1480	5048	5547	553	3127	19147	2626	1612	620	2341	1487	534	1424	868	2484	601	814	1203	597	1962	1317	122	1493	1870	1516	1875	2130	1733	2322	1600	3779	1	1571	3940	2460	573	1060	1382	8213	0	1748	1573	1193
PF3D7_0518600	10	19	60	27	15	68	131	28	7	0	17	6	0	68	15	35	7	12	76	12	9	47	3	13	1269	37	31	49	34	19	53	93	1	80	19	26	30	58	29	255	0	84	99	156
PF3D7_0518700	23	181	49	354	194	1157	61	572	48	10	198	67	15	334	8	23	9	172	136	11	129	45	2	33	1103	155	83	77	640	548	356	143	1	146	505	217	61	148	127	64	0	667	192	777
PF3D7_0518800	6	2	9	3	0	1	1	0	0	0	0	0	0	0	0	0	0	1	668	51	0	2	0	0	625	0	0	0	2	1	0	24	0	2	2	1	4	4	0	0	0	3	3	0
PF3D7_0518900	0	2	2	0	0	0	0	0	0	0	0	0	0	2	1	0	1	0	5	0	1	0	0	0	28	1	0	0	2	0	1	2	0	1	0	1	0	0	0	0	0	4	0	0
PF3D7_0519000	3	0	20	39	1	0	77	1	17	0	6	0	0	41	1	0	36	0	3	0	0	0	0	13	183	3	2	0	1	8	26	24	0	0	0	1	1	0	0	0	0	8	2	0
PF3D7_0519100	15	25	29	24	2	38	221	15	17	7	40	4	0	26	16	74	13	4	8	11	2	56	3	14	198	8	29	48	77	69	21	102	0	20	49	10	22	63	45	103	0	70	34	85
PF3D7_0519200	3183	1134	2127	9416	744	3683	48355	2793	4702	253	3312	2393	258	2365	1653	722	1210	385	1195	446	442	1120	54	1689	2442	5180	782	2110	1867	1494	3492	2624	5	2043	1513	884	829	1446	1561	718	1	1588	1202	1007
PF3D7_0519300	3	14	23	11	1	11	36	7	9	3	1	0	0	23	3	4	12	4	13	1	1	9	2	2	484	19	5	14	15	12	49	31	0	10	5	6	31	21	7	39	0	112	23	25
PF3D7_0519400	6618	4475	10689	19848	2053	7728	91678	7016	6861	1790	7830	5745	1183	6179	3813	5378	2559	1284	2041	1527	3811	4220	195	6456	4058	2724	4314	6258	7115	5069	7019	13137	15	4793	8981	4799	1175	2892	4976	11741	0	4425	4331	3380
PF3D7_0519500	1799	1018	1016	2241	970	1230	41720	1021	4112	5	1635	2285	156	1849	1659	73	3591	546	1182	395	427	148	20	1060	1482	4543	31	1362	554	1161	2949	3574	2	900	145	180	463	520	1071	105	0	376	1267	407
PF3D7_0519600	937	467	541	918	272	983	9725	895	984	20	1123	450	47	553	511	325	187	155	404	128	360	552	25	960	372	1034	368	1289	711	746	794	1135	0	716	748	244	275	929	812	784	1	756	1229	875
PF3D7_0519700	3599	3589	6714	1570	1667	4889	41994	4030	3680	1791	3704	2774	557	1379	1692	3055	397	453	2320	790	3953	1746	78	1549	1074	4164	4455	6000	4620	5152	3555	6904	6	5947	8668	3953	731	5592	10367	14844	3	3723	3077	5482
PF3D7_0519800	3743	1901	5787	5945	1240	4018	55376	3481	4348	767	4351	3006	430	3511	2977	2649	922	1005	1774	888	1529	1462	143	3843	3254	5365	2987	5012	2968	2905	3996	4913	6	2108	4040	1740	1002	2210	2654	6898	1	2791	4036	2118
PF3D7_0519900	121	15	61	61	9	27	819	56	101	0	106	67	3	61	86	7	49	13	50	11	5	12	3	130	84	109	14	50	61	79	117	101	1	58	19	22	35	76	51	10	0	113	78	45
PF3D7_0520000	4748	3158	8130	13227	1616	9197	70510	5919	5665	977	5403	4269	657	4138	4069	3143	2106	931	2231	1333	1701	3681	227	4544	3038	8934	3185	5943	5858	5618	6733	8231	14	6511	5505	2920	1511	6684	6097	8739	0	3223	4339	6067
PF3D7_0520100	944	624	611	1181	360	1042	14714	601	1184	15	1144	678	105	554	451	254	208	164	661	212	308	617	29	926	825	1057	242	1237	803	1136	1234	1558	2	663	474	269	334	662	700	708	0	556	891	426
PF3D7_0520200	201	211	175	217	52	268	2034	162	245	12	345	120	41	196	56	203	181	64	134	51	113	203	3	193	232	192	117	311	247	420	306	366	0	284	209	82	95	211	359	237	0	123	244	98
PF3D7_0520300	313	259	151	343	74	297	3820	176	304	17	363	192	41	183	95	184	77	36	166	74	159	138	9	125	121	276	123	216	313	283	274	429	2	202	255	98	79	235	271	485	0	293	173	94
PF3D7_0520400	33	33	24	5	8	49	179	31	31	2	81	4	0	29	5	28	27	3	19	5	30	47	1	21	79	47	35	67	75	106	86	28	0	99	78	22	22	94	121	57	0	26	32	45
PF3D7_0520500	214	60	169	328	26	130	2290	192	537	27	173	85	15	214	124	225	136	5	52	39	39	88	8	176	118	244	46	162	106	108	527	101	1	99	155	27	37	187	200	761	0	131	79	187
PF3D7_0520600	2285	1206	3869	4133	874	3015	52056	2714	2681	852	3044	1107	247	1057	813	1868	427	212	1567	508	1837	1547	91	1321	812	1590	1748	1693	1887	1552	1884	6621	2	1383	3846	2588	366	1873	2216	7297	1	1940	1147	1602
PF3D7_0520700	197	182	285	156	65	155	1590	196	262	43	243	71	24	97	74	245	57	32	288	68	247	122	9	99	105	290	278	388	180	360	219	500	0	409	607	324	93	411	525	1268	1	145	188	284
PF3D7_0520800	148	184	106	64	82	274	3962	124	285	3	253	116	16	279	108	25	187	26	103	25	86	38	7	201	972	406	41	568	166	240	368	574	1	226	78	47	99	187	362	74	0	135	456	171
PF3D7_0520900	4734	2727	6137	8267	1360	7108	83495	4666	5769	428	6206	3708	600	2510	1608	3933	866	680	2737	1285	2239	6097	257	3506	7399	3797	2336	4064	3951	3141	4608	8975	21	3300	5713	2360	796	2706	3534	8049	1	4115	2663	2764
PF3D7_0521000	424	468	622	810	372	562	8082	443	546	24	602	639	114	790	378	253	582	227	114	107	414	449	11	666	896	298	262	517	532	415	614	969	1	312	391	162	56	207	499	325	0	210	719	263
PF3D7_0521100	3	1	0	0	0	0	1	1	0	0	0	0	0	0	1	0	0	1	7	1	0	2	0	0	25	1	1	0	1	3	2	5	1	1	1	1	2	12	2	5	0	0	4	3
PF3D7_0521200	1	3	7	3	2	12	14	5	4	0	7	3	0	2	3	2	0	0	3	1	1	3	0	1	35	1	6	7	8	4	2	3	0	8	5	0	1	2	11	20	0	7	5	2
PF3D7_0521300	318	757	342	197	119	856	2854	444	299	101	560	201	7	266	169	477	217	125	219	69	366	651	15	186	401	289	1199	1728	1181	1334	320	653	4	1329	1387	274	130	858	2159	4535	0	541	444	1310
PF3D7_0521400	127	48	61	31	27	17	1072	27	245	0	114	33	5	105	68	24	80	13	69	47	23	56	2	101	152	106	13	71	69	164	218	90	0	104	32	11	34	137	117	7	0	50	71	22
PF3D7_0521500	278	116	146	158	49	39	2123	29	330	0	175	121	11	123	212	90	203	28	72	96	61	203	10	264	240	199	47	90	131	268	332	129	1	121	98	13	50	128	186	14	0	102	135	23
PF3D7_0521600	4	11	13	4	3	26	11	26	0	10	29	6	10	18	0	39	0	0	1	1	13	36	0	6	25	0	52	10	13	15	3	49	1	16	42	14	0	15	10	118	0	13	9	12
PF3D7_0521700	81	160	255	130	18	375	270	311	72	64	179	44	11	83	16	114	28	42	102	13	149	168	3	63	157	137	298	263	254	287	112	190	0	454	464	109	28	577	565	946	0	337	99	515
PF3D7_0521800	8	33	14	6	3	25	14	19	3	2	16	4	5	15	0	18	10	4	14	2	8	24	1	8	161	16	28	39	29	54	24	32	1	34	45	11	13	107	79	213	0	141	16	119
PF3D7_0521900	10	73	11	6	5	70	10	18	5	3	26	1	0	17	1	4	0	15	25	2	22	11	0	5	330	7	16	14	34	83	15	27	0	25	8	12	12	25	51	32	0	34	17	23
PF3D7_0522000	21	13	50	119	31	205	72	147	32	51	117	21	27	198	11	28	53	14	13	4	91	9	1	49	214	19	138	11	183	59	117	107	1	17	245	61	32	53	31	92	0	237	135	87
PF3D7_0522100	18	30	23	11	12	28	234	16	19	0	22	31	1	44	9	17	2	3	23	3	14	9	0	13	396	18	4	97	40	34	25	75	0	30	32	10	11	15	30	21	0	171	96	20
PF3D7_0522200	310	207	143	165	91	314	3164	350	349	54	528	156	19	154	93	112	13	30	150	33	194	182	2	127	77	197	240	304	327	340	218	905	1	303	341	213	56	369	279	806	0	538	302	288
PF3D7_0522300	481	672	1609	2205	278	1580	4766	964	608	234	845	423	160	699	319	842	264	142	332	189	674	851	39	546	426	524	644	758	691	737	433	1074	2	578	1187	580	184	560	741	1769	1	1078	428	684
PF3D7_0522400	80	686	46	34	29	532	89	80	24	8	149	118	14	104	5	61	9	95	72	1	146	485	2	12	872	9	136	367	182	605	32	235	1	495	125	61	28	232	624	116	0	114	52	405
PF3D7_0522500	0	16	7	2	0	8	3	1	1	0	1	1	0	10	0	0	0	0	9	0	3	5	0	1	207	1	2	10	6	10	5	1	0	3	3	2	1	9	25	2	0	4	3	12
PF3D7_0522600	0	5	4	0	1	6	6	1	2	0	1	0	0	67	0	0	0	0	7	0	0	0	0	1	305	3	0	0	3	0	7	13	0	2	1	12	5	0	1	5	0	36	1	8
PF3D7_0522700	0	0	4	1	0	0	3	1	1	0	2	0	1	5	1	1	0	0	14	0	0	0	0	2	138	1	2	1	0	1	14	2	0	2	0	3	0	1	2	3	0	5	2	1
PF3D7_0522800	447	398	902	1045	170	846	5646	734	450	188	636	485	157	227	142	449	106	132	229	118	390	390	19	456	351	443	455	388	546	527	320	951	1	310	851	474	104	391	393	1261	1	875	365	336
PF3D7_0522900	11	20	33	21	6	79	118	67	15	0	56	9	0	50	8	38	1	16	76	6	5	58	1	16	1177	45	142	98	52	38	39	92	0	121	52	29	41	110	55	294	0	93	74	500
PF3D7_0523000	13773	12580	28516	12979	2552	27581	207663	22188	20393	9827	21484	6630	944	9902	5112	17254	2846	2358	16006	2377	12390	12799	968	11371	6295	11963	28688	20066	19248	15637	13192	37103	36	18455	41715	15563	3030	17407	26530	117079	5	8253	12802	20338
PF3D7_0523100	439	206	420	916	151	533	8618	370	730	12	620	260	23	416	210	70	180	95	272	120	168	169	6	668	1149	580	61	363	266	365	786	689	0	385	111	131	169	306	289	309	0	256	661	174
PF3D7_0523200	26	12	4	5	3	21	235	17	69	1	41	4	0	24	7	1	5	2	19	0	12	13	2	23	62	33	20	55	18	27	50	24	0	97	19	6	9	48	47	18	0	27	71	35
PF3D7_0523300	7	2	35	6	3	18	57	4	4	0	7	2	7	21	3	7	8	0	6	1	2	5	1	8	397	17	12	22	13	8	33	46	1	34	4	8	20	16	11	13	0	37	20	18
PF3D7_0523400	477	275	668	971	189	633	8596	373	883	6	568	263	38	746	377	111	318	123	278	181	144	184	14	887	1336	877	83	607	355	438	990	663	4	617	190	113	272	524	417	124	0	643	650	186
PF3D7_0523500	1	3	7	0	0	1	7	1	0	0	1	1	0	1	0	2	3	0	20	0	1	0	0	4	110	5	1	2	1	2	3	6	0	3	0	2	4	12	2	1	0	8	2	0
PF3D7_0523600	0	0	4	1	0	0	13	0	0	0	0	1	0	4	0	0	1	0	8	0	0	0	0	5	159	4	1	0	1	0	11	6	0	1	0	1	2	4	1	0	0	1	1	1
PF3D7_0523700	8	12	7	3	3	28	30	26	5	0	10	2	0	13	5	2	3	4	5	0	4	11	3	3	39	26	40	19	12	49	15	25	0	74	13	10	11	170	91	59	0	125	33	227
PF3D7_0523800	170	423	906	237	49	984	1274	764	190	408	737	241	44	163	92	536	26	134	394	81	230	405	40	127	770	397	1367	1073	696	804	165	763	4	1119	1219	544	115	1187	1112	3939	1	999	443	890
PF3D7_0523900	134	102	89	99	28	175	737	86	96	41	192	56	0	56	39	28	9	32	140	17	55	107	3	35	125	257	405	657	141	331	93	235	0	592	128	132	44	661	527	313	0	432	102	333
PF3D7_0524000	13859	14922	27075	15168	4020	31792	208084	19923	20413	5272	20968	14273	1757	9192	8417	14038	4072	4539	13075	3096	9005	14214	801	11113	5948	31631	20723	24785	19394	20678	19106	30855	36	21701	28143	14104	3088	13403	25081	66597	3	10370	21543	20416
PF3D7_0524100	232	911	2342	802	87	1853	805	1845	132	482	1225	462	183	350	38	1511	175	268	557	140	1090	1184	63	154	855	229	2488	1648	1421	1418	141	1592	0	1853	3056	1397	81	1790	2344	7983	0	916	515	1818
PF3D7_0524200	4	11	7	4	0	7	18	8	8	2	2	0	0	12	4	7	0	0	3	0	1	6	1	3	100	2	3	15	11	5	8	12	0	8	5	2	1	7	12	53	0	52	7	23
PF3D7_0524300	230	177	258	398	72	129	1626	176	174	18	333	186	36	311	172	100	135	109	93	62	97	86	3	309	340	103	102	267	223	319	285	210	1	187	217	51	90	177	189	187	0	172	354	159
PF3D7_0524400	191	285	594	641	91	1211	3066	659	355	162	454	357	16	189	289	280	215	66	215	62	119	409	32	279	413	1834	566	1294	736	750	472	486	3	2088	709	185	279	1482	1552	3246	0	519	564	1354
PF3D7_0524500	31	39	13	7	4	27	215	41	38	10	61	6	0	24	18	17	6	0	28	3	24	16	0	11	32	81	118	127	106	90	57	38	0	120	64	11	6	146	120	114	0	185	43	96
PF3D7_0524600	20	7	52	45	9	4	199	10	21	1	17	2	5	68	9	5	34	9	9	6	6	6	1	83	330	8	13	27	9	21	48	23	0	4	6	3	11	22	7	43	0	38	42	10
PF3D7_0524700	192	50	207	643	65	292	1638	140	308	1	208	83	25	206	79	20	103	16	130	48	62	52	2	211	173	307	44	95	153	178	397	168	0	108	61	46	128	155	99	35	0	265	173	56
PF3D7_0524800	48	33	76	66	15	129	798	58	169	8	71	20	0	72	58	8	50	9	42	7	14	25	0	83	327	290	41	148	67	127	124	118	0	144	40	19	64	258	160	68	0	116	95	158
PF3D7_0524900	1384	1039	1984	3544	356	2131	19242	1993	1772	314	2058	1039	178	1162	581	1309	1075	495	878	359	710	945	70	1738	708	1184	1380	1961	1332	1839	1339	2877	0	970	2206	1079	674	1193	1480	4392	0	1529	1757	1128
PF3D7_0525000	726	65	1172	3040	97	1103	3037	831	1358	31	1105	121	43	1717	140	68	4280	272	216	51	127	47	9	2222	1406	1421	345	108	544	303	1701	204	1	142	538	157	1390	1958	229	112	0	705	143	648
PF3D7_0525100	1422	2573	27496	7247	433	8972	15205	7077	1809	5692	5229	1447	963	2809	678	5999	539	594	4793	698	5227	4129	363	1505	1774	1889	12720	3128	3971	3387	1620	7617	7	5677	17152	9409	732	5966	6671	35994	2	3555	1913	5240
PF3D7_0525200	58	247	311	102	27	479	285	280	56	202	224	55	13	209	33	252	79	42	84	14	269	158	12	97	1251	99	645	215	370	353	119	350	1	176	702	272	53	520	926	3007	0	445	194	1010
PF3D7_0525300	0	0	4	0	1	0	1	0	0	1	0	0	0	4	0	1	0	0	47	13	0	0	0	0	24	1	0	0	0	2	0	1	0	1	0	2	2	1	0	2	0	2	1	0
PF3D7_0525400	0	2	7	0	0	1	5	0	0	0	0	0	0	4	1	0	1	0	16	1	2	2	1	0	170	1	0	0	5	2	3	12	0	4	0	1	1	4	3	12	0	3	2	1
PF3D7_0525500	848	561	405	268	152	518	11884	465	1304	28	934	273	27	362	281	370	409	121	543	80	362	413	12	531	163	749	496	862	501	845	748	1346	1	1064	794	287	98	694	1037	1298	0	300	822	555
PF3D7_0525600	1	1	20	5	0	1	15	2	1	0	2	5	0	16	0	0	2	0	9	1	1	4	0	1	573	4	2	1	1	4	16	34	0	4	2	3	17	2	1	2	0	7	3	1
PF3D7_0525700	0	1	3	2	0	0	6	0	0	0	0	0	0	29	0	0	3	0	3	0	2	0	0	1	139	1	0	0	1	0	1	7	0	0	1	12	3	0	0	0	0	1	0	2
PF3D7_0525800	1	1	8	0	0	1	4	3	1	16	0	0	0	354	1	2	1	1	46	6	9	0	3	3	171	3	33	4	2	1	6	8	4	0	8	226	3	8	1	3	0	2	1	2
PF3D7_0525900	1	0	23	0	0	0	0	0	0	0	0	0	0	1	1	0	0	0	73	5	0	1	1	1	1408	0	0	0	2	0	2	44	0	1	1	1	24	0	0	0	0	4	0	0
PF3D7_0526000	7	22	9	8	9	5	677	11	116	1	11	11	0	22	11	0	29	0	34	9	2	2	1	26	69	88	0	23	21	35	131	37	0	12	0	3	9	21	14	8	0	28	11	6
PF3D7_0526100	0	0	1	1	2	0	84	2	3	0	1	0	0	1	1	1	3	1	44	1	1	2	0	2	18	1	0	3	2	2	24	11	0	1	0	1	1	1	2	9	0	14	2	2
PF3D7_0526200.1	0	0	0	0	0	0	0	0	0	0	0	0	0	0	0	0	0	0	0	0	0	0	0	0	0	0	0	0	0	0	0	0	0	0	0	0	0	0	0	0	0	0	0	0
PF3D7_0526200.2	0	0	0	0	0	0	0	0	0	0	0	0	0	0	0	0	0	0	0	0	0	0	0	0	0	0	0	0	0	0	0	0	0	0	0	0	0	0	0	0	0	0	0	0
PF3D7_0526300	521	404	564	290	115	761	5649	541	500	192	755	248	16	297	235	384	79	92	401	47	209	436	30	282	189	557	723	510	685	695	522	494	1	711	886	189	120	808	783	1953	0	818	484	610
PF3D7_0526400	9	7	17	11	0	18	39	13	4	7	37	0	0	14	0	2	2	1	20	1	5	12	0	1	58	17	30	16	6	15	17	16	0	40	19	8	3	76	22	17	0	25	16	28
PF3D7_0526500	2368	1906	5202	3731	681	2731	31045	2297	2352	733	2943	1261	358	2249	939	3188	322	337	1748	676	2053	1616	73	2113	1207	1521	3825	2456	1758	2238	1661	3898	5	2696	4859	2372	382	1807	2721	9218	2	1794	2518	2148
PF3D7_0526600	271	2062	107	60	583	815	29773	227	682	4	354	664	13	140	101	241	68	177	220	56	614	31	22	142	1731	1171	240	792	289	543	737	4356	0	311	197	213	13	68	416	258	0	623	201	153
PF3D7_0526700	72	78	100	98	29	169	2367	90	108	5	102	69	0	111	156	17	65	24	27	14	42	28	5	90	418	296	7	202	94	157	184	116	2	109	57	21	57	177	148	42	0	213	234	153
PF3D7_0526800	3887	1162	2322	6490	1083	3485	101921	2630	5430	106	3310	2974	299	1313	2149	650	738	328	1987	1118	1004	1434	92	3272	1520	6005	610	2300	1675	2541	3660	6518	3	1840	1659	1114	664	1441	964	1212	1	1646	1741	817
PF3D7_0526900	4462	1200	2357	3381	877	3009	106419	2336	5092	120	3106	2500	232	1107	2074	829	684	317	1773	1162	1292	1630	88	2688	1186	5948	643	1862	1448	1744	3196	5367	3	1888	1811	982	698	2255	1335	1886	0	2185	1685	1293
PF3D7_0527000	21	80	253	39	13	68	282	37	33	5	14	28	5	295	12	398	28	13	199	35	23	53	4	26	7101	53	37	259	137	64	124	233	4	37	121	41	55	56	250	655	0	105	65	129
PF3D7_0527100	1060	1155	2313	2558	310	2540	16390	1463	1266	368	1767	892	242	623	391	1338	143	183	805	255	973	1424	54	699	1440	1806	1017	1302	1904	1532	1369	2449	6	1735	2065	910	235	1502	1471	5283	1	1768	801	1004
PF3D7_0527200	1133	866	1188	1609	438	1817	24805	1609	1623	49	1525	840	79	1136	583	330	646	312	416	211	500	1008	48	1328	1907	1074	291	1386	953	1480	1573	1530	3	1455	910	534	501	1167	1376	481	0	816	1229	759
PF3D7_0527300	223	351	610	996	152	1163	5393	1035	217	326	651	286	60	231	198	336	95	130	218	100	476	524	41	330	486	1138	1333	1083	868	668	441	1492	2	1030	1043	1231	135	850	932	3031	0	852	475	1017
PF3D7_0527400	505	476	1995	319	94	1475	5921	1430	582	773	1027	290	93	364	258	1009	119	43	710	88	578	627	45	379	397	804	2142	854	1073	854	495	985	1	1257	2501	785	207	2296	1507	6567	0	820	533	1451
PF3D7_0527500	3048	3860	12643	8860	2041	8964	33139	5746	4226	1985	4526	6369	2136	3219	2004	7331	3112	2110	2569	724	3604	4234	240	2667	6169	4831	8296	4800	5925	4040	3458	6391	7	4208	10072	4450	1119	3409	5823	30433	3	4213	2689	3976
PF3D7_0527600	217	48	405	402	129	218	3116	123	344	13	225	117	2	360	290	52	124	32	143	60	56	42	6	303	1144	301	85	303	167	238	520	210	0	404	97	51	226	269	145	50	0	365	314	192
PF3D7_0527700	1	2	0	3	0	8	6	1	0	0	1	0	0	0	0	0	0	1	3	0	0	1	0	1	1	0	0	4	2	5	0	1	0	6	2	3	0	0	2	4	0	0	1	9
PF3D7_0527800	1	0	0	0	0	2	0	0	1	0	0	0	0	0	0	0	0	0	0	0	0	0	0	0	0	0	1	1	0	0	0	1	0	1	0	0	0	1	0	1	0	0	2	2
PF3D7_0527900	1453	1406	5396	4944	321	3727	13638	3153	1344	816	3001	1118	386	1353	587	3623	557	753	1299	477	1679	1908	159	1922	1359	1624	3383	2890	2395	2868	1536	3965	3	2254	5425	3164	778	2142	2166	9074	2	2102	1943	2103
PF3D7_0528000	88	74	29	36	25	96	724	95	108	8	112	33	1	48	43	20	18	27	71	14	64	45	6	29	138	211	239	153	186	178	140	121	1	297	141	75	55	271	229	217	0	197	83	171
PF3D7_0528100	3800	2720	12460	6589	1075	7172	59360	6929	3650	2509	5531	2353	632	3052	2098	5520	1104	849	3637	1382	3591	3370	242	2427	2954	3689	4979	4597	4412	4021	3962	7699	3	2604	10279	6703	1029	2685	3058	20896	0	4806	2859	3168
PF3D7_0528200	1828	1986	2668	2849	461	3176	24802	3073	2655	973	3105	1380	256	1168	1133	1321	692	369	1476	466	1339	1520	87	1641	1021	3846	3089	2962	2471	2515	2563	3437	3	3852	4842	2020	675	3165	3644	6901	1	2406	3012	3131
PF3D7_0528300	11	4	6	22	4	8	62	9	52	7	9	2	0	25	10	0	1	1	7	2	0	4	1	11	24	12	1	1	2	2	34	8	0	1	1	10	5	11	7	9	0	20	10	9
PF3D7_0528400	2	2	8	2	1	29	7	3	0	0	2	1	0	71	5	2	0	0	73	5	1	2	0	3	331	0	4	0	6	1	0	17	1	4	2	16	10	1	2	5	0	8	3	6
PF3D7_0528500	99	72	503	201	27	169	1148	209	110	141	222	65	17	88	29	178	24	47	104	30	179	121	6	78	478	33	175	150	183	127	58	315	1	119	429	202	32	217	169	535	0	183	94	120
PF3D7_0528600	52	99	207	79	44	278	968	248	75	98	206	160	25	147	38	250	40	49	29	17	189	89	12	54	58	36	340	121	138	56	56	171	1	158	537	211	12	102	166	1053	0	152	58	109
PF3D7_0528700	410	293	898	960	83	981	3417	774	394	194	719	252	75	256	82	369	102	154	292	82	262	430	28	300	603	744	927	819	656	566	377	660	1	779	1199	525	164	635	685	2721	0	1095	406	617
PF3D7_0528800	304	207	1145	421	78	396	2738	615	450	336	528	142	29	264	164	352	122	59	285	100	267	288	19	286	144	314	1156	931	469	693	318	786	1	804	1176	560	208	1137	783	2663	1	796	524	715
PF3D7_0528900	8	10	19	7	3	32	85	35	11	11	14	2	1	11	9	11	6	4	219	14	10	11	0	12	239	40	64	58	39	30	26	38	0	31	40	19	26	155	98	289	0	69	30	190
PF3D7_0529000	971	820	1880	1033	206	2002	11274	1668	1271	506	1805	611	100	785	646	1261	498	199	1014	186	614	997	99	926	638	2088	2596	2198	1866	1547	1629	2181	1	1878	2619	1264	521	2633	2072	9017	0	1536	994	1948
PF3D7_0529100	8	4	9	12	8	2	85	8	14	0	9	3	0	13	1	1	3	2	3	2	3	4	0	16	56	7	5	8	5	19	19	19	0	10	6	3	5	22	8	27	0	33	11	6
PF3D7_0529200	5	7	12	19	4	5	30	7	5	0	14	0	0	34	0	3	6	2	11	0	1	11	0	10	198	7	1	4	7	11	38	9	1	13	1	3	11	18	2	10	0	83	16	24
PF3D7_0529300	17	17	29	68	8	21	155	15	29	0	24	1	0	54	2	10	18	3	17	1	2	13	2	41	199	11	1	14	13	19	77	20	0	26	5	2	11	26	8	4	0	66	55	7
PF3D7_0529400.1	0	0	0	0	0	0	0	0	0	0	0	0	0	0	0	0	0	0	0	0	0	0	0	0	0	0	0	0	0	0	0	0	0	0	0	0	0	0	0	0	0	0	0	0
PF3D7_0529400.2	0	0	0	0	0	0	0	0	0	0	0	0	0	0	0	0	0	0	0	0	0	0	0	0	0	0	0	0	0	0	0	0	0	0	0	0	0	0	0	0	0	0	0	0
PF3D7_0529500	411	191	222	493	148	318	5066	239	499	23	506	210	32	118	118	69	63	21	188	41	104	204	9	200	267	579	116	388	273	248	410	351	0	765	201	96	57	371	244	71	0	497	326	201
PF3D7_0529600	0	4	1	0	0	1	0	1	2	0	2	0	0	0	0	0	0	0	0	0	0	0	0	0	0	0	0	1	0	2	0	5	0	2	0	2	0	2	1	7	0	1	0	3
PF3D7_0529700	1	4	8	1	2	6	13	4	3	1	5	0	0	16	0	0	5	0	1	1	1	10	0	3	56	6	10	2	11	9	22	10	0	8	3	5	1	43	11	78	0	22	5	21
PF3D7_0529800	12	38	28	2	6	38	27	0	9	0	8	4	0	55	1	2	20	5	4	1	5	6	0	12	736	9	0	12	18	25	34	43	1	7	3	8	6	4	11	12	0	6	27	8
PF3D7_0529900	918	650	1828	1364	296	2396	11183	1606	1279	645	1585	757	105	775	524	769	141	139	822	126	530	1008	47	597	891	1598	2254	1349	1587	1144	951	1601	2	1686	2329	1072	308	1980	1926	5220	0	1218	722	1554
PF3D7_0530000	36	195	338	103	20	161	199	97	13	66	110	37	6	45	10	404	7	22	55	28	89	251	15	10	261	23	458	221	260	173	30	236	0	205	358	79	7	147	240	1309	0	80	34	207
PF3D7_0530100	240	382	696	228	62	482	1205	441	199	161	573	117	76	261	27	497	50	95	207	72	361	323	29	235	351	143	611	501	587	648	217	720	1	338	958	442	104	501	562	3171	1	518	327	433
PF3D7_0530200	1	2	21	0	1	2	4	0	1	1	0	2	0	29	0	0	3	0	13	3	1	1	1	1	452	5	0	3	5	2	34	17	0	2	0	3	8	0	2	1	0	4	6	1
PF3D7_0530300	2	1	17	1	2	6	5	1	0	0	0	3	0	38	0	1	2	2	51	6	0	2	0	1	591	1	2	0	5	0	11	36	0	1	0	6	6	0	1	2	0	3	7	1
PF3D7_0530400	6	0	4	6	3	4	37	0	21	0	7	2	0	15	4	0	4	0	11	0	1	0	0	10	87	18	1	0	1	2	28	6	0	2	2	0	3	4	2	4	0	7	5	3
PF3D7_0530500	6	5	5	2	1	6	25	4	5	0	8	2	0	9	2	15	4	1	9	4	8	1	2	4	23	2	11	12	8	8	11	27	1	14	14	8	9	6	6	67	0	4	2	14
PF3D7_0530600	220	322	883	350	94	316	1749	316	220	64	320	189	74	246	130	340	149	63	113	45	280	262	7	399	306	140	496	428	262	310	222	404	2	204	528	213	69	201	309	1183	0	150	420	277
PF3D7_0530700	481	537	705	499	104	555	5262	440	676	25	813	198	35	386	179	460	124	106	324	169	438	624	8	442	240	476	421	943	553	838	574	1202	2	925	703	393	108	628	824	1264	0	271	836	404
PF3D7_0530800	33	22	63	58	21	50	91	59	19	7	58	5	1	44	15	24	2	12	429	43	5	53	1	44	1336	17	18	59	42	34	35	57	0	50	23	15	39	78	38	73	0	31	100	77
PF3D7_0530900	1	1	2	2	2	3	13	3	3	0	4	2	0	45	1	2	2	1	47	5	3	3	0	0	567	2	1	1	4	0	4	27	0	2	3	16	6	0	10	1	0	6	11	3
PF3D7_0531000	158	188	124	74	39	263	823	134	148	19	304	117	15	153	87	223	86	30	174	55	136	308	19	336	447	272	324	614	387	579	279	378	1	468	286	61	126	333	511	1131	0	250	274	305
PF3D7_0531100	3	23	0	2	1	16	5	5	2	0	7	6	1	26	1	2	1	3	30	8	7	17	3	0	48	2	3	15	7	45	9	13	0	23	2	7	5	14	29	1	0	4	14	8
PF3D7_0531200	0	0	0	3	1	0	8	0	0	0	0	0	0	5	0	0	1	4	10	2	0	0	0	3	53	0	0	0	0	3	23	5	0	19	0	2	1	0	16	1	0	0	1	0
PF3D7_0531300	0	2	11	0	0	0	3	1	1	0	0	0	5	8	0	2	0	0	13	1	0	0	0	0	114	1	1	0	0	2	5	8	0	1	4	2	1	0	0	5	0	0	1	1
PF3D7_0531400	219	200	485	193	64	268	1187	274	290	68	453	78	55	181	74	467	59	31	297	89	253	341	11	96	124	162	465	340	271	431	119	599	0	423	852	323	93	416	596	2342	0	218	193	348
PF3D7_0531500	8	1	0	4	1	0	21	3	3	0	4	21	17	1	1	0	15	29	2	1	1	2	1	0	6	1	2	0	1	0	0	12	0	2	2	13	1	1	1	4	0	16	19	2
PF3D7_0531600	2494	1233	2223	28583	18148	5006	168356	5420	6899	637	4422	391056	252283	4609	2740	7139	405877	368479	3628	859	1851	1356	296	2250	21029	28083	2084	1147	2055	1744	6640	23838	16	5239	7989	10075	4649	2907	16525	8293	1	10736	32088	19491
PF3D7_0531700	0	0	0	0	0	1	0	0	0	0	1	9	0	2	0	0	14	7	0	0	0	0	0	0	0	0	0	0	1	0	0	1	0	0	1	0	1	1	1	2	0	0	3	5
PF3D7_0531800	0	0	0	3	0	2	4	0	0	0	0	5	25	0	0	0	13	10	1	0	0	0	0	0	0	7	1	0	1	0	0	4	0	0	0	0	0	1	1	1	0	1	0	4
PF3D7_0531900	0	2	0	0	2	0	98	0	1	0	0	72	27	1	1	0	33	66	0	0	0	2	0	1	1	0	0	2	0	0	0	8	0	0	3	0	0	0	3	2	0	1	6	5
PF3D7_0532000	3487	1885	4854	56240	61204	12286	212766	11538	13383	1154	8248	754298	482342	8562	6111	13139	1078048	687823	5808	976	3209	2478	378	7507	10182	22758	2575	2843	5759	2796	9414	39439	36	8770	14406	11966	8586	3840	24322	13242	7	12551	50624	25562
PF3D7_0532100	22778	6644	31439	94663	4988	21629	308091	13640	25007	834	19759	11367	1866	29184	12934	6356	18491	1277	10833	4044	8048	13072	492	31795	12054	20565	6666	19279	11515	11662	25270	29636	46	14649	7012	4109	8097	15977	14348	34608	2	3423	12257	11708
PF3D7_0532200	428	144	280	262	110	352	5468	192	730	28	590	474	43	178	184	379	60	66	244	101	128	134	21	287	168	639	28	741	246	411	421	543	1	770	500	70	112	361	323	101	0	388	314	288
PF3D7_0532300	67232	3245	62039	109763	15162	21464	1055037	20320	101752	158	40946	41233	3587	58216	51302	352	24071	1732	24056	13666	12822	1412	502	96574	9321	94788	126	11386	1641	10615	86211	47339	40	3200	753	2143	12322	13014	7653	178	3	2012	21681	2116
PF3D7_0532400	13373	358	12428	23479	2792	2656	159281	3328	17871	18	6818	7395	986	16222	11299	42	12320	393	3852	2589	2571	107	63	22559	1686	17347	28	1158	277	1142	14173	3561	14	197	84	170	2500	2370	1282	17	2	221	5461	159
PF3D7_0532500	65	7	85	95	5	5	696	38	167	0	56	12	0	157	66	0	158	0	14	6	18	0	1	172	16	135	0	4	2	8	196	20	0	1	2	1	34	127	10	1	0	1	10	4
PF3D7_0532600	139	4	331	967	22	20	699	117	377	2	183	13	3	736	61	1	93	4	26	9	46	0	0	587	46	267	2	14	2	3	909	40	1	7	1	2	250	283	19	0	0	8	16	0
PF3D7_0532700	0	1	0	0	0	0	0	0	1	0	0	0	0	0	0	0	1	0	1	0	0	0	0	0	0	0	0	0	1	0	0	0	0	0	0	0	2	2	0	0	0	1	0	0
PF3D7_0532800	0	1	1	0	0	2	0	0	1	0	0	0	0	0	0	1	0	0	0	0	1	4	0	0	0	0	0	1	1	3	0	1	0	3	0	0	1	1	0	0	0	0	0	0
PF3D7_0532900	5	5	29	22	0	3	1	2	4	0	7	0	0	15	2	0	4	2	0	0	0	2	0	3	17	3	0	1	1	3	4	0	0	1	1	0	6	12	1	1	0	22	1	2
PF3D7_0533000	7	11	37	95	0	22	41	8	18	0	22	5	0	69	6	6	12	6	3	0	2	41	1	20	28	11	3	7	16	17	13	6	1	17	4	2	10	8	7	28	0	226	2	14
PF3D7_0533100	138	303	34	113	187	287	2743	172	288	0	384	331	7	127	187	239	59	62	101	88	759	1479	3	209	760	1094	38	424	103	243	159	3014	1	517	165	569	24	39	597	324	0	192	240	859
PF3D7_0600100	0	0	0	0	0	0	0	0	0	0	1	0	0	0	0	2	0	0	1	0	1	0	0	0	0	12	0	0	0	0	0	0	0	0	0	6	0	1	1	0	0	0	0	3
PF3D7_0600200	21	173	49	85	66	300	5442	115	70	0	71	351	10	27	37	94	39	55	59	7	59	448	2	22	122	191	39	150	29	88	58	373	0	374	55	35	13	45	132	637	0	56	59	89
PF3D7_0600300	27	2	143	226	1	34	174	44	20	0	57	8	0	248	6	8	175	6	2	3	1	5	0	89	1	85	8	1	4	4	30	24	0	1	5	0	2	11	13	8	0	18	4	14
PF3D7_0600400	13	0	2	4	8	11	2	21	8	0	20	12	0	2	1	18	8	10	4	0	2	51	0	0	3	6	9	16	4	2	4	19	0	7	7	4	2	7	2	14	0	32	28	3
PF3D7_0600500	6	9	38	29	0	1	56	3	21	4	17	2	0	126	1	3	2	1	6	0	1	24	0	6	2	6	4	1	3	3	6	19	0	30	1	5	0	7	2	15	0	71	0	6
PF3D7_0600600	91	253	108	183	154	159	998	79	88	3	101	112	23	70	11	48	45	16	36	4	29	8	7	6	68	17	5	137	126	40	50	145	0	96	36	14	15	19	18	96	0	76	54	103
PF3D7_0600700	0	0	9	44	0	2	6	1	0	0	2	0	0	8	0	0	5	1	0	0	0	2	0	0	0	0	4	0	2	0	2	7	0	0	0	0	0	0	0	24	0	7	2	0
PF3D7_0600800	0	2	0	2	0	0	52	0	1	0	3	0	0	15	0	0	1	0	0	0	0	1	0	0	0	0	1	0	0	0	0	11	0	0	0	0	0	1	1	0	0	1	0	0
PF3D7_0600900	0	2	0	1	0	0	2	0	0	0	3	0	0	29	0	0	1	3	0	0	0	0	0	0	0	0	0	0	1	0	3	4	0	0	0	0	0	2	1	10	0	0	0	0
PF3D7_0601000	10	28	13	11	2	22	268	22	4	12	15	10	0	6	7	9	0	1	6	4	43	0	0	3	1	4	12	3	23	17	13	88	0	4	24	32	2	10	2	40	0	5	7	17
PF3D7_0601100	1	11	0	0	0	7	11	3	0	2	7	0	0	0	0	1	0	1	0	0	9	0	0	0	1	0	4	0	2	8	6	12	0	0	18	4	0	15	0	52	0	3	0	21
PF3D7_0601200	3	0	2	27	1	0	20	1	1	0	5	0	0	18	1	1	27	0	1	1	6	0	0	2	2	1	2	0	2	0	10	11	0	0	1	1	0	3	0	7	0	4	0	7
PF3D7_0601300	1	7	1	1	1	1	12	4	3	0	2	6	1	3	1	1	0	1	0	0	3	1	0	1	171	7	1	1	3	0	8	14	0	1	5	2	5	1	2	9	0	6	2	16
PF3D7_0601400	2	1	0	0	0	6	17	4	2	3	2	0	0	1	0	1	2	0	0	0	0	7	1	3	0	16	2	4	1	1	2	9	2	0	1	1	0	3	3	13	0	9	1	9
PF3D7_0601500	40	214	47	570	268	916	27	694	76	5	486	48	45	412	5	97	5	171	82	4	197	28	13	41	266	109	256	147	479	635	668	211	0	111	600	418	126	264	64	18	0	462	275	472
PF3D7_0601600	21	4	5	10	4	18	61	8	16	10	14	2	0	19	2	0	4	1	42	2	4	6	1	14	53	44	15	23	6	37	41	23	0	69	14	3	24	52	37	28	0	49	31	59
PF3D7_0601700	167	37	37	130	203	145	1322	53	419	0	133	83	0	183	72	19	53	11	81	12	56	34	2	245	465	230	4	46	33	398	457	82	0	36	27	22	140	109	56	1	0	78	339	32
PF3D7_0601800	1	1	2	12	1	5	2	7	2	0	1	0	0	4	0	0	3	4	0	0	2	0	0	0	5	1	0	1	0	2	0	0	0	2	0	1	1	4	0	0	0	15	9	3
PF3D7_0601900	7641	311	6344	22064	1077	5992	72195	4894	11516	199	5384	3242	500	8555	6680	308	5369	226	3313	1135	2165	157	63	13351	1131	25614	811	516	1183	1031	13392	2272	3	442	1980	1849	2690	4057	1487	314	0	1718	5273	2312
PF3D7_0602000	19	11	33	18	12	37	212	25	34	1	32	12	0	63	13	22	25	7	157	15	5	14	6	21	1803	39	56	65	20	43	74	136	0	58	26	20	46	80	72	171	0	88	69	241
PF3D7_0602100	2157	1906	4821	4095	719	6090	23639	3627	2919	574	3347	1098	362	2302	1220	3307	739	390	1441	623	2347	2614	125	2260	2095	2085	3220	1906	3105	2849	2170	5037	6	2334	6846	3180	648	1468	2976	14276	0	2768	2214	2968
PF3D7_0602200	594	378	440	1178	201	464	7013	371	828	5	638	254	129	529	233	166	128	78	237	118	225	321	10	568	421	423	113	269	378	360	671	795	1	342	319	152	182	265	247	301	0	502	401	133
PF3D7_0602300	0	2	0	0	0	0	5	0	1	0	2	0	0	0	0	1	3	0	0	0	1	1	0	1	3	1	1	6	8	2	3	1	0	3	0	0	0	4	2	8	0	0	0	3
PF3D7_0602400	207	85	463	816	78	183	4698	117	595	1	187	183	10	363	202	9	489	38	121	56	130	37	5	600	811	879	12	219	109	192	620	296	1	129	30	25	55	157	106	39	0	99	432	65
PF3D7_0602500	42	24	90	135	19	82	346	55	103	2	46	17	3	43	41	20	44	15	21	6	7	43	3	49	119	119	31	91	48	61	113	46	0	91	21	4	25	102	68	131	0	58	68	43
PF3D7_0602600	1539	1368	2150	1072	292	2390	14467	2628	1903	893	2519	498	121	1017	722	1733	289	221	1685	367	1720	1267	81	931	817	2069	4260	2503	2480	2555	1708	3857	2	1674	5118	3696	544	2764	2352	14236	0	1767	1477	2349
PF3D7_0602700	19	43	57	27	12	57	122	76	10	25	52	20	0	8	10	69	4	10	51	4	48	49	1	26	48	19	145	100	54	106	11	73	1	137	164	47	11	93	157	282	0	104	47	92
PF3D7_0602800	32	92	244	39	7	92	125	81	23	49	107	23	12	31	1	163	2	23	92	10	107	85	7	31	27	17	313	202	134	185	11	160	0	179	304	131	14	237	259	900	0	135	65	156
PF3D7_0602900	120	179	212	199	22	415	511	365	78	133	374	69	17	132	14	261	3	54	263	36	240	182	15	64	193	76	1011	283	343	252	73	432	1	413	768	417	57	461	430	1298	0	588	131	284
PF3D7_0603000	146	192	296	93	50	292	1506	253	229	120	313	97	14	163	94	304	24	38	171	26	219	222	13	114	272	198	885	494	443	393	217	391	0	556	515	172	72	405	443	2275	1	612	319	478
PF3D7_0603100	8	1	13	3	4	19	185	8	34	6	16	6	0	20	9	16	3	7	33	6	1	4	1	0	179	23	16	3	9	14	5	31	0	2	21	11	9	12	9	91	0	11	3	9
PF3D7_0603200	0	4	6	4	0	5	13	0	3	0	3	1	0	8	2	0	4	1	1	0	0	1	0	1	299	4	0	2	1	7	15	8	2	6	1	3	4	5	0	0	0	62	8	12
PF3D7_0603300	345	189	350	683	80	301	2827	275	455	7	487	78	14	271	136	36	159	80	127	35	78	238	4	421	291	357	49	204	205	172	456	204	1	370	114	62	119	698	216	8	0	340	460	204
PF3D7_0603400	385	293	440	757	264	768	4087	751	641	30	713	430	88	897	369	143	612	425	171	85	258	130	18	835	717	591	448	377	726	722	719	419	1	435	907	303	296	640	473	68	0	763	1198	751
PF3D7_0603500	7	5	16	37	17	61	23	47	3	1	22	11	0	53	5	3	0	13	16	2	0	6	1	4	254	45	14	12	54	32	73	15	0	15	17	11	34	56	18	3	0	192	61	134
PF3D7_0603600	86	251	255	517	283	2303	180	1855	83	35	956	56	83	639	12	401	7	265	291	13	264	45	23	91	1291	270	1723	148	1562	687	922	315	1	220	2647	638	150	384	322	432	0	1068	544	1947
PF3D7_0603700	9	12	24	21	26	87	1	38	11	4	26	0	0	46	2	1	0	19	13	0	4	1	1	3	71	44	23	9	57	67	163	18	0	20	27	53	17	37	3	1	0	33	35	46
PF3D7_0603800	12	36	30	63	29	228	20	54	6	0	25	6	1	177	2	3	1	12	26	1	11	38	1	12	821	40	25	38	81	84	161	55	3	25	22	43	28	34	27	11	0	40	29	79
PF3D7_0603900	0	0	3	0	2	0	2	0	0	0	0	2	0	1	0	2	1	0	13	1	0	0	2	0	158	0	0	0	1	0	4	14	0	1	0	0	2	0	0	0	0	1	1	1
PF3D7_0604000	0	9	8	0	1	6	46	0	4	0	3	1	0	22	0	0	7	1	20	1	6	0	0	6	385	6	1	2	3	6	26	30	0	4	0	0	19	0	1	0	0	1	5	0
PF3D7_0604100	1	4	0	2	0	11	6	2	0	0	0	0	0	251	0	0	0	0	5	0	2	0	0	1	380	5	4	4	4	1	5	6	2	2	3	37	3	0	3	13	0	2	2	8
PF3D7_0604200	1	0	12	14	1	11	10	12	3	7	17	0	0	12	0	2	6	1	2	0	5	9	0	5	22	2	8	5	1	6	9	9	0	15	8	6	3	18	6	29	0	32	8	5
PF3D7_0604300	102	116	428	332	35	331	878	244	120	24	234	56	20	120	23	247	39	60	142	45	119	150	7	87	345	145	260	248	208	317	145	365	0	272	401	248	68	219	240	709	0	136	128	140
PF3D7_0604400	0	1	0	1	0	1	1	1	0	0	0	0	0	1	0	0	0	3	29	12	0	1	2	1	11	0	2	1	1	1	2	1	0	1	0	0	0	3	0	7	0	4	4	3
PF3D7_0604500	10507	11826	20875	8667	4832	22029	167768	22552	16983	8327	18058	10698	3828	10122	5252	17489	6351	3161	13539	2419	17173	5950	536	7100	6358	8849	27663	8585	10473	10593	11109	34146	32	10673	43116	37632	1303	4176	14017	106684	7	7946	14152	15019
PF3D7_0604600	19	13	40	12	5	6	154	10	44	1	14	3	0	38	12	10	70	2	7	3	10	1	0	9	138	80	4	8	22	8	100	14	0	4	16	12	6	14	37	164	0	28	17	17
PF3D7_0604700	4	12	23	11	2	17	85	6	11	0	2	5	0	15	0	2	9	1	6	3	4	5	0	11	549	7	0	5	9	4	30	23	0	6	2	7	21	2	8	2	0	3	10	2
PF3D7_0604800	9	7	12	5	3	10	186	0	26	0	12	3	0	12	3	1	18	0	29	1	3	1	0	15	119	37	2	9	7	22	46	21	0	5	3	3	11	8	3	15	0	18	25	12
PF3D7_0604900	2	2	14	8	1	9	46	11	14	1	1	1	0	12	2	1	0	0	2	1	1	1	0	3	241	3	4	5	1	3	18	23	0	1	7	1	2	8	1	17	0	25	11	7
PF3D7_0605000	26	2	23	34	9	4	587	3	63	1	11	19	0	23	12	1	6	2	4	8	0	3	0	47	247	30	5	10	2	5	112	27	1	5	4	6	5	16	7	54	0	31	7	23
PF3D7_0605100	424	502	1089	888	175	1771	4392	1335	624	203	860	331	11	450	685	256	254	123	138	60	179	848	34	529	1012	2222	1518	1641	931	1198	838	1255	4	2111	553	382	307	1977	1641	3236	0	2264	1396	2494
PF3D7_0605200	5	7	32	5	0	7	11	5	1	3	13	1	0	13	2	3	0	4	10	2	1	9	2	1	957	3	11	12	5	12	13	28	1	5	3	9	17	26	10	20	0	29	15	41
PF3D7_0605300	2	12	66	6	3	14	18	11	2	1	3	5	1	20	2	0	3	2	51	5	1	15	0	1	1441	5	6	8	8	11	15	67	0	5	8	12	24	12	17	31	0	24	19	36
PF3D7_0605400	5	0	3	0	2	3	6	0	4	0	3	0	0	7	0	2	0	1	11	0	3	1	0	6	56	2	2	1	3	12	10	16	0	5	3	2	4	10	9	4	0	10	7	0
PF3D7_0605500	1	3	4	2	0	1	0	0	0	0	2	1	0	5	0	1	3	3	9	3	0	1	0	1	162	1	0	4	6	4	1	8	0	3	1	1	4	3	5	9	0	14	2	6
PF3D7_0605600	3	3	8	0	0	7	7	0	0	0	1	1	1	4	0	4	6	2	17	4	0	3	1	1	844	2	5	1	3	2	8	42	2	1	4	1	22	1	7	29	0	10	9	2
PF3D7_0605700	1	3	2	0	0	2	7	1	0	0	0	0	0	4	0	10	0	0	6	3	2	3	0	0	146	0	1	2	10	4	0	6	0	0	1	4	2	2	7	91	0	12	1	3
PF3D7_0605800	72	406	479	140	57	566	1813	435	196	256	211	97	27	374	37	1261	144	100	68	40	240	228	20	147	1511	127	1451	321	453	358	234	816	2	374	855	666	71	375	836	9939	0	471	142	2714
PF3D7_0605900	296	473	22121	4773	52	5252	164	5794	55	5817	3355	379	1216	2269	11	7353	24	208	4613	404	5282	1559	247	212	638	47	10127	366	1895	489	74	8852	2	1264	14894	13943	30	2940	3574	47421	2	1800	62	1789
PF3D7_0606000	7673	3999	14977	8737	1274	7256	80339	8102	9090	5040	9963	3829	1272	4043	3466	8008	1521	1089	6017	1973	6080	4839	322	6085	2150	4779	14455	9133	6190	5922	5611	15766	6	6654	17018	13653	1306	5580	8106	42372	5	6496	6267	6361
PF3D7_0606100	3341	1986	10514	6914	1273	5140	35969	4613	3247	1771	4693	2909	936	3724	1799	4283	1620	745	2398	724	3530	2338	132	3610	1882	3568	6246	3015	3315	2850	2815	7513	6	2866	8699	5974	713	1702	3065	16321	1	2834	3046	2480
PF3D7_0606200	185	107	248	293	41	470	1767	277	257	97	384	115	18	170	99	86	36	39	182	23	74	158	8	105	606	301	389	245	315	235	184	347	0	299	350	210	85	396	280	771	0	420	165	219
PF3D7_0606300	17	13	8	4	2	28	103	17	33	4	48	21	13	2	4	4	1	4	26	1	5	17	5	5	24	5	33	33	12	9	7	39	0	43	37	41	9	16	24	70	0	54	28	28
PF3D7_0606400	5	7	3	3	6	10	17	26	4	5	23	0	0	6	5	5	0	4	9	1	5	8	0	2	82	6	23	14	11	12	12	38	0	10	14	13	4	19	7	32	0	33	17	49
PF3D7_0606500	1384	1250	5776	3732	682	3818	18592	5075	2294	1415	3690	1042	554	1323	601	2433	313	505	1856	562	2050	1855	135	1047	1052	1359	3907	1656	2325	2293	1872	4851	3	1921	7497	5303	523	2272	1961	7572	1	4084	1812	3215
PF3D7_0606600	2437	4922	5856	2720	945	9355	27261	5822	3192	2262	6048	2640	914	2822	982	5918	751	1515	3366	615	6748	2448	138	1686	2213	3258	12951	5178	5226	5074	2733	8631	9	6981	20187	13178	788	3744	8645	42351	1	4330	4557	8664
PF3D7_0606700	4596	3972	7270	3841	1107	6794	71143	5434	7267	1237	6585	2204	367	2983	1859	3150	412	685	3634	800	2915	4090	214	3112	2846	4852	5865	5025	4020	4551	4567	9691	13	5111	7196	4549	707	3751	4663	20827	2	4060	4153	4454
PF3D7_0606800	28	17	74	86	11	177	133	212	47	10	126	21	0	44	45	13	43	20	16	3	13	29	5	32	386	243	349	150	57	108	134	91	1	142	72	146	72	346	182	176	0	307	132	727
PF3D7_0606900	113	44	65	57	19	185	906	195	180	38	168	43	0	88	62	25	50	16	75	10	24	32	5	61	119	414	521	117	107	122	266	81	0	335	97	91	57	432	195	203	0	269	240	375
PF3D7_0607000	14032	6515	16233	21727	4614	14505	206437	10172	16322	1468	10638	12259	1387	9730	7006	8985	9567	1819	5045	3545	7028	5848	386	14540	8038	9181	6662	7988	7865	6737	12438	22343	10	5174	10683	7523	2454	4167	7975	24274	2	5075	10404	4888
PF3D7_0607100	6	12	17	3	7	7	44	5	3	2	10	43	0	11	10	12	10	2	13	0	40	5	1	8	278	5	10	13	4	3	10	75	0	54	8	19	9	24	10	69	0	8	36	13
PF3D7_0607200	8	1	20	3	1	0	39	1	1	0	0	0	0	3	1	1	1	0	27	3	1	3	0	2	562	1	2	2	2	2	5	23	0	6	2	5	9	2	0	3	0	5	3	5
PF3D7_0607300	2	1	22	3	2	1	106	0	12	0	1	0	0	6	1	1	3	0	12	3	0	0	1	2	263	4	1	0	2	0	16	16	0	3	2	1	7	1	0	1	0	4	5	1
PF3D7_0607400	949	139	465	216	284	231	15023	176	1438	7	568	411	78	480	207	54	199	40	481	236	295	133	7	322	611	1067	49	236	226	317	921	1057	0	268	166	73	207	553	297	91	0	542	571	94
PF3D7_0607500	44	5	20	5	22	26	473	8	71	4	35	11	2	25	0	3	11	5	31	5	7	9	2	10	212	134	24	69	49	75	87	54	0	29	16	6	12	47	129	7	0	65	89	46
PF3D7_0607600	3	2	44	1	0	0	10	0	0	0	0	1	1	53	0	0	2	0	29	3	0	1	0	0	778	2	0	0	3	1	8	26	1	0	1	12	14	1	1	2	0	6	4	0
PF3D7_0607700	9	3	15	0	0	1	6	1	1	0	0	0	0	63	0	0	0	0	645	68	1	1	4	1	937	0	2	3	1	0	6	27	2	2	2	7	6	0	0	1	0	0	5	1
PF3D7_0607800	7	3	29	0	1	2	14	0	9	0	0	3	0	17	2	1	7	0	5	0	1	0	0	5	457	1	1	0	1	0	19	16	0	4	1	6	5	0	1	1	0	0	3	1
PF3D7_0607900	16	5	22	3	8	3	177	2	17	0	16	2	0	17	9	8	9	1	21	1	2	10	1	4	364	8	4	16	9	10	19	37	1	5	2	2	6	9	5	9	0	2	7	9
PF3D7_0608000	254	235	234	485	100	473	3643	181	373	6	259	195	20	224	98	77	79	44	125	41	248	468	11	330	433	299	53	205	222	343	377	615	0	346	52	95	38	274	212	135	0	127	216	98
PF3D7_0608100	316	456	279	482	163	491	4642	192	442	2	409	348	38	429	110	200	349	125	153	74	333	313	9	635	1017	349	107	340	488	497	474	876	0	349	207	110	52	240	407	126	0	329	655	143
PF3D7_0608200	11	31	16	30	6	26	219	6	17	1	12	10	2	27	5	8	10	7	9	7	20	10	0	19	86	6	5	17	28	16	38	46	0	14	2	6	8	18	13	2	0	16	39	3
PF3D7_0608300	12	39	17	14	22	11	94	6	15	0	17	18	11	26	1	8	11	2	10	1	14	41	0	9	211	14	23	55	35	129	51	42	0	71	12	9	12	28	127	0	0	43	54	42
PF3D7_0608310	74	19	47	18	37	10	666	25	244	0	122	15	0	111	32	0	48	9	49	19	22	4	0	52	28	229	7	37	50	43	185	90	0	72	8	10	92	220	43	1	0	91	112	40
PF3D7_0608400	7	10	17	8	3	12	64	6	5	1	12	8	1	23	4	9	3	11	16	2	0	8	0	15	381	29	1	29	15	15	27	27	0	18	2	2	36	20	19	52	0	26	26	22
PF3D7_0608500	2024	1149	1194	2864	494	1571	24899	1332	2795	93	2328	1003	98	785	550	743	400	262	1006	392	784	1080	51	1374	2140	1801	541	1117	1255	1318	1992	3106	3	1407	970	611	403	1149	1059	1975	0	1500	1198	554
PF3D7_0608600	34	4	35	9	16	11	340	13	43	1	35	20	1	51	43	7	52	6	40	11	7	14	0	33	283	101	16	71	24	36	77	66	0	48	3	2	42	54	18	18	0	32	54	45
PF3D7_0608700	4513	2908	5450	6640	1264	5696	59228	3831	5660	709	4979	2737	549	2670	1875	4380	1162	678	2395	1449	2621	4296	229	3008	3249	4190	2256	3878	4169	4002	4678	8454	9	3663	4965	2209	941	2905	3632	10220	0	4797	2981	2403
PF3D7_0608800	1266	85	3481	8142	355	498	10874	928	3069	4	1835	472	73	5155	477	15	5200	166	594	169	300	45	17	2211	9330	1885	10	308	122	345	3468	962	11	133	22	77	1801	1512	265	1	1	165	480	61
PF3D7_0608900	9	4	15	8	5	7	53	20	10	5	16	1	0	19	5	0	82	2	9	3	9	8	0	13	81	13	7	13	8	14	29	14	1	29	2	10	11	32	12	13	0	41	24	0
PF3D7_0609000	1290	1728	1055	863	928	3089	20360	2507	2122	493	1930	1077	413	748	433	919	1063	843	1457	334	1751	479	55	631	1111	2191	2140	1245	1281	1201	1699	2812	6	2446	4182	2829	296	1249	4093	6202	0	1187	997	2056
PF3D7_0609100	825	843	2222	2175	182	3287	11585	2514	1549	1149	1836	911	108	692	401	1349	269	190	982	192	933	1841	59	518	675	1469	2567	1579	2245	1856	955	2485	5	1573	2382	1921	329	2287	1850	8187	0	1971	398	1581
PF3D7_0609200	58	32	50	78	25	66	517	59	117	9	99	28	0	32	24	4	23	4	66	3	18	47	2	39	57	126	45	92	69	106	87	134	1	121	24	20	5	170	100	85	0	75	71	98
PF3D7_0609300	3	5	13	4	9	11	56	1	9	0	0	1	5	21	3	4	9	1	56	8	2	0	0	7	176	2	1	2	7	4	18	11	0	4	2	1	4	3	5	4	0	3	11	2
PF3D7_0609400	51	113	51	86	26	156	1764	18	111	1	78	89	0	244	12	9	187	11	59	6	88	104	0	316	410	110	10	176	164	164	187	321	0	55	6	13	39	81	93	3	0	31	305	25
PF3D7_0609500	7	5	16	2	2	23	30	5	9	0	11	4	0	13	0	3	5	1	7	2	10	27	3	14	53	24	2	19	27	9	7	19	1	16	3	3	0	8	23	3	0	12	52	3
PF3D7_0609600	0	1	1	1	0	3	3	2	1	2	1	0	0	4	0	2	0	0	20	0	0	1	0	2	70	0	0	1	7	4	2	10	0	1	2	5	7	9	1	22	0	3	1	2
PF3D7_0609700	2404	5096	13192	5619	1317	10400	21368	7680	2404	3926	5217	5820	2363	3386	1004	7190	1014	2370	3223	766	8751	3056	222	1778	2178	1993	11448	6139	5918	4165	1907	10228	10	5303	19390	11866	535	3890	10838	36479	3	5034	3581	7094
PF3D7_0609800	19	43	104	34	6	107	35	88	10	32	81	15	0	46	7	69	2	14	40	2	50	79	2	27	356	11	231	94	65	72	27	154	2	172	165	140	11	171	183	246	0	54	56	191
PF3D7_0609900	92	381	652	203	14	658	107	369	40	168	441	88	73	138	5	838	29	81	144	42	689	474	20	51	413	31	1279	397	466	457	37	875	1	654	1721	629	27	390	788	3296	0	646	133	536
PF3D7_0610000	2	8	40	3	2	11	74	7	5	6	9	12	0	7	4	22	6	6	8	6	3	3	0	5	269	3	16	18	10	15	1	43	1	0	24	16	4	1	11	105	0	28	9	11
PF3D7_0610100	513	786	2339	1610	297	1771	5848	1716	690	442	1220	690	181	816	388	856	459	293	261	154	865	721	51	696	816	437	1581	842	1020	813	699	1243	1	1058	2101	909	122	685	1394	2446	0	686	805	1324
PF3D7_0610200	674	455	634	663	663	569	8821	716	852	107	1135	939	254	1077	475	583	660	436	378	220	360	351	35	669	338	321	1027	912	748	870	712	1279	3	588	1180	512	157	404	796	696	1	695	1007	476
PF3D7_0610300	0	0	0	0	0	0	0	0	0	0	0	0	0	0	0	0	0	0	0	0	0	0	0	0	0	0	0	0	0	0	0	0	0	0	0	0	0	0	0	0	0	0	0	1
PF3D7_0610400	29	17	102	314	37	17	3515	13	157	0	16	22	17	146	38	0	210	6	42	10	19	4	0	48	1622	67	4	4	10	12	332	42	1	3	3	19	36	5	8	2	0	18	8	1
PF3D7_0610500	72	72	37	94	11	185	1193	85	97	1	147	40	4	41	35	24	24	4	57	14	41	74	1	109	51	131	35	149	167	108	111	193	1	150	44	39	13	145	136	45	0	88	162	85
PF3D7_0610600	40	12	57	93	22	42	715	37	136	7	65	16	0	116	19	6	89	8	25	3	6	18	0	94	474	113	20	34	23	23	118	68	1	48	9	15	18	63	34	72	0	98	109	51
PF3D7_0610700	261	101	343	129	81	271	2577	419	342	59	481	76	2	155	79	215	28	40	299	52	196	225	19	133	42	233	462	253	225	233	312	631	1	338	536	390	32	218	239	426	0	161	237	265
PF3D7_0610800	4706	3205	16474	12528	1739	11052	67034	9487	5529	3220	8153	3573	821	4242	2397	7249	964	1028	4487	1254	3787	6379	408	3786	3342	5493	7695	4740	6828	4796	5346	12047	6	4751	12928	8051	1215	5325	4965	18114	1	5865	3593	5834
PF3D7_0610900	1603	1679	6589	3021	858	2527	20531	2866	2799	1314	2828	1882	500	2422	1375	2851	1591	852	1582	554	2187	1259	112	1555	1804	2189	4427	2894	2538	2353	2281	4073	6	2069	4907	3298	579	2091	2626	9826	1	2181	2139	2847
PF3D7_0611000	0	0	1	0	1	2	1	2	0	0	1	0	0	9	0	0	0	2	67	4	0	4	0	1	30	2	0	2	4	3	4	3	0	0	0	0	4	5	2	4	0	8	6	8
PF3D7_0611100	0	0	1	1	0	0	6	0	0	0	0	0	0	5	0	0	0	0	5	0	0	1	0	0	90	0	0	0	3	1	3	0	0	0	1	1	1	3	0	0	0	11	0	3
PF3D7_0611200	1	1	12	4	0	1	21	0	2	0	0	0	0	18	0	0	3	0	6	1	0	1	0	0	534	1	0	1	2	1	15	23	0	1	1	3	8	0	1	0	0	3	4	0
PF3D7_0611300	1	5	35	3	4	6	68	4	1	0	0	0	0	28	0	0	2	0	14	4	1	1	0	6	692	5	1	3	8	6	60	42	0	4	3	7	18	5	2	7	0	11	12	10
PF3D7_0611400	202	416	1049	444	93	708	1717	1296	291	435	812	129	40	393	126	497	22	140	519	83	461	241	41	250	426	531	1482	702	911	1200	587	984	0	468	1497	967	259	772	546	3530	0	960	406	956
PF3D7_0611500	1	1	3	0	0	0	6	0	0	1	0	2	0	2	0	4	1	0	54	8	0	0	0	1	66	1	1	2	6	1	1	9	0	2	1	2	1	1	5	39	0	17	0	1
PF3D7_0611600	7	56	66	8	4	71	115	29	8	4	9	10	0	111	20	241	29	3	118	21	17	35	6	18	293	6	96	89	124	40	18	122	0	12	59	21	7	13	104	1014	0	270	41	130
PF3D7_0611700	1357	1127	1406	3167	283	1804	18949	1607	1908	482	2543	874	222	943	630	815	336	252	849	308	892	688	32	855	559	2732	1504	1725	1408	1268	1960	2437	3	2165	2126	1132	501	1716	1703	2714	0	1755	742	1417
PF3D7_0611800	2112	2415	1438	1474	666	3146	28269	2581	3319	215	3289	1014	255	1594	861	748	1792	487	1645	737	2317	1106	35	1172	5971	3293	1970	1819	2209	2414	3438	4773	1	1450	3250	2349	720	1224	1829	2917	0	1518	1260	1423
PF3D7_0611900	17	10	45	47	42	44	832	10	57	0	33	8	0	109	9	1	11	3	33	11	1	5	1	45	538	55	8	14	17	25	258	67	0	7	3	13	72	27	17	52	0	54	58	15
PF3D7_0612000	7	5	14	16	5	6	77	7	14	5	15	4	0	8	4	8	8	1	8	0	0	5	0	14	108	15	7	8	8	3	13	12	0	15	4	10	1	15	10	60	0	16	21	10
PF3D7_0612100	3349	1691	3373	2661	527	2815	37926	3312	4245	585	3830	1203	229	1602	1448	1947	665	242	2865	832	1863	1874	114	1825	924	4108	3830	2852	2753	3186	4054	6738	3	2431	4243	3290	816	2923	2296	13596	2	3201	2338	1963
PF3D7_0612200	3	6	33	6	18	3	22	6	4	2	1	8	1	179	3	3	3	0	43	10	1	4	3	1	1857	12	4	4	8	8	117	61	1	3	4	12	22	3	4	2	0	15	25	12
PF3D7_0612300	0	0	0	0	0	0	0	0	0	0	0	0	0	0	0	0	0	0	0	0	0	0	0	0	16	0	0	0	0	0	0	1	0	0	0	1	0	0	0	0	0	0	1	0
PF3D7_0612400	0	0	0	0	0	0	2	0	0	0	0	0	0	2	0	0	0	0	1	0	0	3	0	0	48	1	0	0	0	0	6	2	1	0	0	0	4	0	0	0	0	0	1	0
PF3D7_0612500	13	8	7	17	9	4	120	6	10	0	27	12	0	32	5	1	13	2	135	13	1	13	0	46	247	7	3	14	7	15	22	26	0	28	5	3	13	15	10	3	0	22	86	25
PF3D7_0612600	217	106	133	233	49	117	1618	137	297	3	332	49	14	248	38	31	74	48	97	43	61	125	4	504	321	152	43	159	52	182	275	314	1	328	45	41	55	247	157	30	0	127	529	96
PF3D7_0612700	10	16	53	14	5	42	164	15	35	2	57	7	0	159	6	2	12	10	32	5	9	25	0	21	368	53	18	42	22	50	43	66	2	71	22	43	20	106	43	59	0	46	79	47
PF3D7_0612800	96	52	90	40	14	116	916	79	122	8	160	64	12	41	85	31	58	27	109	19	20	44	6	41	179	403	124	358	206	179	133	134	0	225	119	32	71	413	316	165	1	163	123	146
PF3D7_0612900	3912	2586	12929	10302	1102	4783	48379	5064	4831	1323	4655	2059	627	4248	2015	4345	2036	587	2852	952	3004	3022	213	3777	1842	2995	3546	4014	3175	3182	3701	6599	7	3102	7540	3971	896	3138	3205	11478	0	3319	3742	2958
PF3D7_0613000.1	0	0	0	0	0	0	0	0	0	0	0	0	0	0	0	0	0	0	0	0	0	0	0	0	0	0	0	0	0	0	0	0	0	0	0	0	0	0	0	0	0	0	0	0
PF3D7_0613000.2	0	0	0	0	0	0	0	0	0	0	0	0	0	0	0	0	0	0	0	0	0	0	0	0	0	0	0	0	0	0	0	0	0	0	0	0	0	0	0	0	0	0	0	0
PF3D7_0613000.3	0	0	0	0	0	0	0	0	0	0	0	0	0	0	0	0	0	0	0	0	0	0	0	0	0	0	0	0	0	0	0	0	0	0	0	0	0	0	0	0	0	0	0	0
PF3D7_0613100	160	121	226	249	53	363	1924	309	266	32	285	129	14	105	109	113	55	24	114	34	150	98	4	112	104	168	150	155	245	324	294	347	1	200	345	133	99	357	283	352	0	178	131	132
PF3D7_0613200	1	0	7	1	1	2	13	4	6	0	0	0	0	2	1	4	0	0	0	2	2	0	0	3	72	2	4	6	1	1	7	7	0	1	3	0	1	1	4	12	0	0	1	2
PF3D7_0613300	1	5	2	1	2	0	16	1	1	0	1	3	3	91	0	1	2	3	0	1	3	5	1	3	29	2	2	2	3	8	2	3	1	0	1	23	0	2	6	0	0	6	13	1
PF3D7_0613400	3	2	27	3	2	1	4	0	3	0	0	0	0	24	2	0	2	1	17	5	3	1	0	3	610	3	2	0	0	2	19	15	2	1	0	7	10	1	0	0	0	2	3	0
PF3D7_0613500	177	9	242	135	40	93	202	65	448	1	228	24	1	238	78	1	62	10	111	15	9	14	1	289	717	168	4	9	31	83	474	45	1	27	10	13	90	201	50	0	0	24	366	52
PF3D7_0613600	4	1	43	3	4	2	23	0	11	2	7	2	0	73	0	1	4	0	57	1	2	0	0	28	385	12	5	5	9	6	86	25	0	3	1	29	8	16	3	3	0	4	29	5
PF3D7_0613700	298	60	342	423	102	146	2340	118	558	2	208	91	3	410	181	0	266	12	185	50	59	17	0	625	536	436	8	115	81	87	452	108	0	74	3	14	90	144	90	0	0	63	288	9
PF3D7_0613800	6	57	36	12	26	114	44	9	9	0	3	5	0	297	6	0	14	9	9	3	8	4	2	12	1804	34	5	11	37	40	84	44	4	14	4	46	20	7	9	1	0	11	48	5
PF3D7_0613900	1	20	12	6	3	23	34	3	5	0	4	12	0	444	9	9	16	5	2	2	5	11	3	17	232	15	43	19	24	15	27	16	3	12	10	138	13	11	43	44	0	39	36	60
PF3D7_0614000	8	14	20	15	2	19	71	6	17	0	7	4	0	41	1	2	12	1	6	0	1	6	1	16	350	19	2	12	20	2	31	26	4	11	10	7	2	14	28	30	0	23	31	29
PF3D7_0614100	3	9	14	11	2	13	31	8	8	0	3	3	1	25	5	4	11	2	8	1	2	2	0	15	128	9	7	3	6	9	7	19	0	8	3	4	5	5	16	25	0	8	12	16
PF3D7_0614200	50	159	47	41	15	223	308	126	65	12	148	35	8	40	49	63	49	25	48	2	77	135	10	49	107	208	222	324	215	249	82	140	0	552	272	43	32	464	444	547	0	159	132	272
PF3D7_0614300	6421	1473	5361	6120	1560	3872	102812	2908	13761	42	5883	4048	294	3291	5964	208	2291	332	3382	711	858	954	132	6442	2613	12201	323	5434	1634	3788	9230	6319	11	3241	367	255	1339	3015	2670	309	1	1459	4339	1834
PF3D7_0614400	1151	291	716	982	180	677	9880	778	1303	70	1305	457	36	660	729	228	231	128	532	101	227	234	22	999	391	1262	495	1989	420	771	968	899	3	1213	427	210	343	919	828	460	0	718	851	521
PF3D7_0614500	4536	3652	6983	14053	1469	6139	71592	4579	6460	925	6241	3243	706	4327	2397	2797	1744	612	1391	1248	2724	3404	133	6386	4651	1988	2452	5133	4566	4373	6100	9064	14	4293	5203	2431	1160	3702	4603	8638	1	3752	4873	4368
PF3D7_0614600	1	2	5	4	4	3	3	3	0	0	2	0	0	3	0	2	0	3	8	0	0	0	0	0	37	2	3	1	4	1	8	5	0	3	1	0	3	4	0	3	0	13	8	4
PF3D7_0614700	1	1	2	4	1	2	5	2	0	0	1	3	1	14	0	0	0	0	27	0	0	0	0	0	195	1	0	2	2	2	6	1	0	4	0	3	10	0	0	0	0	7	3	3
PF3D7_0614800	21	21	55	179	8	2	122	16	75	0	16	27	0	213	10	0	86	8	62	14	5	1	2	116	564	77	1	4	8	3	148	116	0	0	1	3	26	18	0	2	0	1	43	0
PF3D7_0614900	3	8	8	12	3	10	12	6	8	4	8	3	0	19	2	1	12	2	20	3	0	11	2	11	316	5	9	7	4	6	17	42	0	9	6	23	6	15	2	43	0	33	28	3
PF3D7_0615000	49	87	147	156	26	151	320	77	66	38	103	111	45	99	32	122	52	82	23	24	51	67	6	90	128	41	124	69	122	84	81	80	0	74	146	49	11	36	102	206	0	107	80	62
PF3D7_0615100	6	32	43	16	1	55	35	12	7	3	20	5	4	22	1	51	0	0	23	2	12	48	1	6	467	4	22	18	38	40	9	52	0	18	17	15	14	34	24	177	0	72	15	62
PF3D7_0615200	1	1	8	1	0	4	5	0	0	1	0	1	0	8	1	5	0	1	36	8	2	2	4	0	207	0	1	2	5	2	0	15	0	3	5	1	2	0	6	20	0	6	4	8
PF3D7_0615300	0	7	20	5	5	20	22	2	2	0	4	1	1	17	1	18	1	2	75	2	1	4	1	2	276	6	2	10	24	5	30	33	0	5	5	10	7	6	11	77	0	22	26	14
PF3D7_0615400	3168	3742	3490	6228	1897	11811	38085	10687	4401	1748	7553	3504	1594	3037	1158	5154	2005	1921	2667	921	6720	2466	166	3540	4403	2470	7817	2545	5221	5417	3978	9583	10	3688	17472	10439	1017	3014	5318	15826	3	6242	4009	5645
PF3D7_0615500	4	4	31	6	4	5	51	2	0	0	8	3	0	31	3	13	12	0	52	8	0	12	0	17	1018	17	8	23	19	12	16	36	1	30	8	5	16	19	13	53	0	37	22	19
PF3D7_0615600	1176	1109	483	669	324	1939	17228	1119	2137	71	1551	569	60	615	475	275	240	115	805	121	592	720	26	683	732	1473	692	1137	885	1068	1206	1958	2	1375	1020	525	141	1027	1518	1783	0	652	880	1183
PF3D7_0615700	427	270	309	394	164	456	6060	407	621	12	621	278	22	172	146	69	86	80	186	71	250	185	10	369	805	377	92	355	314	395	443	536	1	270	272	165	131	274	248	85	0	276	355	163
PF3D7_0615800	16	8	60	63	15	38	93	16	37	0	16	1	0	53	23	0	15	9	14	1	2	5	0	10	421	63	1	13	6	26	108	30	2	15	6	5	44	107	20	5	0	28	45	34
PF3D7_0615900	68	18	213	462	51	45	591	59	366	0	73	44	0	243	117	2	377	19	39	30	20	1	1	202	1500	264	1	23	32	31	420	65	1	32	7	6	90	137	33	0	0	22	76	33
PF3D7_0616000	107	24	312	618	47	110	1179	114	338	0	129	48	1	184	100	1	205	4	28	31	27	2	1	168	289	563	6	21	72	46	349	33	1	17	4	11	125	317	43	1	0	75	109	23
PF3D7_0616100	27	24	39	84	15	30	410	16	36	0	35	24	0	68	35	11	38	11	8	4	18	16	0	77	82	27	6	51	35	23	29	31	0	47	15	6	6	16	36	11	0	20	51	18
PF3D7_0616200	48	0	163	174	27	8	1047	6	349	2	6	60	0	96	158	6	281	2	25	46	27	3	1	189	852	150	19	7	13	15	386	59	1	4	4	10	20	4	18	11	0	8	11	2
PF3D7_0616300	25	44	110	41	11	56	242	68	34	12	66	28	4	43	25	70	25	16	29	7	77	24	5	21	51	71	140	75	73	87	77	104	0	64	184	82	15	68	94	210	0	28	54	68
PF3D7_0616400	42	94	41	16	18	244	103	120	56	11	119	11	0	56	32	10	3	6	45	5	58	102	3	13	149	89	147	82	130	115	131	81	0	283	116	81	26	207	287	281	0	99	62	285
PF3D7_0616500	4	50	8	4	7	94	27	32	6	6	2	2	0	20	8	8	16	2	104	8	12	18	0	1	84	11	7	39	24	30	36	18	0	29	19	7	9	67	77	186	0	35	18	100
PF3D7_0616600	1	1	32	7	0	3	25	0	0	0	0	2	0	19	1	0	9	0	43	2	0	3	0	15	459	7	1	2	3	2	22	10	0	1	0	4	4	3	2	2	0	4	14	0
PF3D7_0616700	11	4	17	21	10	16	83	10	17	0	10	1	0	26	12	0	42	2	10	4	3	1	0	101	269	60	3	10	16	8	60	11	0	12	1	3	13	36	23	0	0	13	34	5
PF3D7_0616800	138	8	231	346	22	57	2008	99	304	0	154	60	6	224	158	0	227	7	61	13	27	6	3	372	535	522	2	54	41	47	270	62	0	35	3	7	120	206	50	5	0	157	175	13
PF3D7_0616900	456	418	355	447	140	594	3850	605	526	49	767	237	61	430	93	437	240	245	393	169	312	537	26	547	441	317	534	650	512	916	457	1062	2	657	840	314	201	604	647	1271	0	537	684	269
PF3D7_0617000	265	304	287	965	151	568	7749	441	737	20	355	232	14	401	280	73	197	67	159	132	317	157	11	513	325	1191	100	437	300	539	891	520	1	485	332	153	257	508	447	194	0	652	314	241
PF3D7_0617100	1052	1181	4299	1730	340	4102	12088	3323	1565	1714	2351	861	238	1022	730	2275	663	487	1528	345	1463	1054	108	597	861	2050	4611	2720	2531	1998	1133	2516	1	2658	5934	3322	548	2898	3311	16405	1	2298	777	2755
PF3D7_0617200	1983	2279	5293	5011	2084	1349	23280	778	1930	130	1441	4696	579	4005	2780	3456	2675	759	369	405	1038	1362	47	2459	2149	924	1141	1999	1731	1438	1670	3232	5	775	957	288	181	372	1193	3822	0	595	1780	590
PF3D7_0617300	18	38	50	34	12	25	425	15	15	6	6	22	0	38	32	67	23	1	15	7	15	14	2	24	397	36	14	136	55	30	31	75	0	6	44	12	18	13	45	259	0	65	25	31
PF3D7_0617400	28	42	93	32	19	92	2216	35	37	2	41	24	2	35	4	33	13	32	7	4	56	102	4	7	76	81	9	135	33	30	20	115	1	37	88	14	4	53	398	80	0	19	13	4
PF3D7_0617500	0	0	0	0	0	0	0	0	0	0	0	0	0	0	0	0	0	0	0	0	0	0	0	0	0	0	0	0	0	0	0	0	0	0	0	0	0	0	0	0	0	0	0	0
PF3D7_0617600	0	0	0	0	0	0	0	0	0	0	0	0	0	0	0	0	0	0	0	0	0	0	0	0	0	0	0	0	0	0	1	0	0	0	0	0	0	0	0	0	0	0	0	0
PF3D7_0617700	0	1	0	3	0	0	0	0	0	0	0	0	0	0	0	0	0	0	0	0	0	1	0	0	0	0	0	0	0	1	0	0	0	0	0	1	1	5	0	0	0	0	0	0
PF3D7_0617800	1827	743	984	2375	1105	1726	40862	760	3320	25	1607	2174	165	795	1308	562	397	187	674	239	640	701	42	1047	1824	3633	180	1339	1364	1008	2995	2561	4	912	552	269	160	410	1082	1649	1	550	539	447
PF3D7_0617900	6009	3345	10856	9503	2184	4657	106995	2737	6185	146	6859	3370	1039	3580	1740	4615	958	766	2968	774	3783	4961	143	2570	3851	3189	3464	3835	5721	3024	4377	8633	7	3301	6972	3561	661	1726	5143	12199	4	3058	2312	2634
PF3D7_0618000	2	11	1	1	3	3	38	1	2	0	3	2	0	270	5	6	0	1	0	0	6	4	1	1	30	2	8	8	21	5	8	14	2	0	8	28	0	3	31	125	0	17	6	36
PF3D7_0618100	2	6	7	1	2	9	27	0	7	0	0	2	0	14	3	2	5	1	8	1	3	4	0	12	151	13	5	3	7	6	27	16	0	2	5	7	15	3	14	23	0	23	13	14
PF3D7_0618200	1298	842	1222	2691	545	1416	20056	1097	1711	23	1649	1039	153	1001	683	561	443	224	402	343	418	810	31	1244	1085	591	400	1317	1012	1032	1584	1692	2	873	723	342	322	645	892	762	1	864	912	509
PF3D7_0618300	4665	2948	6645	12984	1668	6504	63331	5622	6715	1309	8051	3459	502	3785	2033	2290	1604	879	1957	1478	2767	2591	135	4130	3727	7859	3610	6284	4847	4360	5851	6612	11	6948	6180	4808	1857	5027	6554	7735	1	4465	3822	4563
PF3D7_0618400	5	3	5	1	1	0	1	0	0	0	5	1	0	4	1	5	4	1	0	0	0	2	0	4	8	4	2	5	6	6	9	3	0	5	2	0	11	11	10	8	0	21	5	21
PF3D7_0618500	4	3	42	2	3	7	97	4	5	0	6	3	0	18	0	0	2	6	171	25	4	3	0	1	998	17	1	13	7	6	19	42	0	10	1	6	18	6	5	0	0	27	15	2
PF3D7_0618600	8	8	5	4	10	8	116	1	5	0	1	0	0	8	0	1	6	0	9	1	0	2	0	4	132	18	0	9	3	7	41	22	0	2	1	1	10	3	2	0	0	5	6	1
PF3D7_0618700	128	145	42	42	41	123	1130	63	130	0	179	82	15	81	12	47	38	21	74	20	76	163	4	76	72	124	12	205	179	206	140	326	0	189	57	45	23	160	171	17	0	23	85	48
PF3D7_0618800	2	7	4	1	1	11	15	1	1	0	3	5	0	2	1	0	2	0	14	3	0	5	0	0	38	1	2	5	0	4	2	5	2	3	3	0	2	3	2	2	0	1	2	1
PF3D7_0618900.1	0	0	0	0	0	0	0	0	0	0	0	0	0	0	0	0	0	0	0	0	0	0	0	0	0	0	0	0	0	0	0	0	0	0	0	0	0	0	0	0	0	0	0	0
PF3D7_0618900.2	0	0	0	0	0	0	0	0	0	0	0	0	0	0	0	0	0	0	0	0	0	0	0	0	0	0	0	0	0	0	0	0	0	0	0	0	0	0	0	0	0	0	0	0
PF3D7_0619000.1	0	0	0	0	0	0	0	0	0	0	0	0	0	0	0	0	0	0	0	0	0	0	0	0	0	0	0	0	0	0	0	0	0	0	0	0	0	0	0	0	0	0	0	0
PF3D7_0619000.2	0	0	0	0	0	0	0	0	0	0	0	0	0	0	0	0	0	0	0	0	0	0	0	0	0	0	0	0	0	0	0	0	0	0	0	0	0	0	0	0	0	0	0	0
PF3D7_0619100	96	87	57	60	27	100	1257	69	157	1	133	96	7	95	34	34	34	23	87	17	43	76	1	110	117	94	33	118	105	173	198	164	0	134	56	33	55	185	137	80	0	45	124	37
PF3D7_0619200	1068	1794	3091	2220	630	2265	16171	2301	1549	812	1953	1161	221	936	520	2255	497	536	1217	434	1411	1895	91	1016	877	964	3392	1869	1577	2435	1337	4234	5	1477	4999	4125	418	1366	2032	10225	1	1806	1044	1474
PF3D7_0619300	33	41	20	12	19	58	525	12	70	0	42	14	5	59	21	35	50	9	44	11	22	84	0	22	636	40	21	25	47	45	78	164	2	21	44	24	10	35	190	65	0	95	27	51
PF3D7_0619400	3063	1255	2774	8253	1311	4239	58354	1537	4430	24	2380	1817	321	4194	1418	644	1017	478	1563	827	884	1659	65	4924	7093	4115	415	3742	1546	2330	5058	4113	16	2730	598	504	1118	1405	1474	590	0	1953	2533	748
PF3D7_0619500	1419	543	679	625	330	439	27983	543	2469	8	1114	479	53	671	629	238	291	66	1000	322	422	588	35	899	354	1190	143	1135	499	1241	1832	2122	2	770	208	123	261	633	504	191	0	486	682	195
PF3D7_0619600	9	0	6	3	6	5	414	8	74	0	20	7	0	13	7	0	18	1	11	3	12	1	0	18	28	13	0	7	2	3	68	18	0	5	0	2	2	6	6	1	0	4	16	0
PF3D7_0619700	7	6	13	3	2	10	24	3	5	0	9	0	1	15	1	1	2	0	19	4	2	2	0	5	313	14	1	6	7	5	16	26	0	0	6	1	15	9	12	1	0	29	8	5
PF3D7_0619800	146	159	83	86	26	156	1440	90	306	4	163	45	9	146	48	23	89	10	133	15	104	94	4	134	262	276	71	128	156	137	269	260	1	185	142	59	52	236	247	131	0	147	269	110
PF3D7_0619900	220	153	319	432	72	416	2744	429	273	31	424	137	7	225	156	159	107	43	148	97	140	182	11	251	207	256	284	168	245	344	351	493	2	130	377	258	159	284	128	433	0	346	200	169
PF3D7_0620000	2	82	14	60	7	314	9	53	1	0	58	4	2	21	0	13	3	20	9	0	38	12	0	3	118	3	2	19	85	58	19	17	0	32	55	4	4	52	50	5	0	9	5	73
PF3D7_0620100	1	0	15	0	0	1	0	0	0	0	0	1	0	4	0	0	0	0	8	0	0	0	0	0	313	1	1	0	1	1	6	27	0	4	1	2	5	0	1	0	0	1	1	1
PF3D7_0620200	0	2	0	0	0	0	2	0	0	0	1	0	2	1	1	0	3	0	0	0	1	1	0	2	3	0	0	1	1	0	1	1	0	4	0	1	2	1	1	0	0	0	0	0
PF3D7_0620300	4	3	0	1	1	2	14	1	15	0	4	0	0	12	0	0	4	2	1	2	1	1	0	6	11	6	2	1	0	7	11	7	0	3	1	5	0	12	4	5	0	1	9	3
PF3D7_0620400	2	0	3	0	0	1	10	0	1	2	4	1	0	37	0	2	1	0	2	0	0	0	0	1	13	2	2	2	4	1	1	3	0	1	4	7	0	2	2	3	0	1	2	6
PF3D7_0620500	652	758	1617	996	222	885	7039	947	762	149	1096	393	77	583	326	1275	185	190	648	272	637	897	56	550	329	766	1084	925	828	1075	675	1542	0	1048	1606	773	233	791	1012	3048	0	408	760	730
PF3D7_0620600	23	42	43	12	4	34	175	20	10	0	21	10	0	19	15	52	8	1	14	2	19	26	0	21	17	7	20	39	33	58	17	53	0	19	35	6	8	42	39	85	0	10	55	35
PF3D7_0620700	1	1	4	2	0	4	23	2	1	3	9	0	0	10	0	6	3	4	161	8	0	3	1	4	67	3	4	6	4	6	11	8	0	8	3	2	4	10	7	13	0	5	7	8
PF3D7_0620800	0	0	0	1	0	3	6	0	0	0	0	0	0	1	0	0	0	0	0	0	0	0	0	0	0	1	0	0	0	2	0	1	0	2	0	0	0	1	0	0	0	0	2	0
PF3D7_0620900	0	0	3	2	0	2	1	2	0	0	0	0	0	1	0	0	0	0	0	0	0	1	0	0	0	0	0	0	0	0	0	0	0	4	1	0	0	2	2	2	0	0	2	6
PF3D7_0621000	55	15	38	23	14	22	504	24	110	0	43	7	0	93	31	2	46	10	39	7	12	5	1	83	130	86	16	48	21	62	113	48	0	42	8	8	48	156	24	8	0	16	145	71
PF3D7_0621100	10	4	45	24	10	15	169	20	22	0	20	6	8	116	15	4	35	1	85	9	7	3	3	20	1458	61	5	25	15	6	49	90	1	21	5	18	51	42	27	33	0	73	48	48
PF3D7_0621200	488	115	1054	3826	420	963	11643	793	1345	17	700	1130	126	1009	635	52	4660	287	205	63	161	144	17	1252	697	3974	229	934	410	568	1129	512	5	1006	206	80	921	1167	624	319	0	352	1052	395
PF3D7_0621300	1474	750	1724	1257	250	904	12706	1532	1613	446	2014	460	136	1073	330	652	506	197	1590	226	1079	826	32	1197	453	1410	2177	1592	1173	1399	2020	2762	4	1641	3322	1846	433	2665	1652	4249	1	1172	1999	1623
PF3D7_0621400	65	237	104	107	11	361	393	149	52	33	117	79	23	86	116	184	93	18	758	134	78	188	11	90	1158	180	234	544	261	330	52	289	2	101	241	130	75	127	503	1578	1	750	241	731
PF3D7_0621500	13	21	7	13	0	18	161	6	26	0	33	7	0	14	8	3	6	1	14	2	8	14	0	11	38	45	12	45	27	49	33	28	0	79	16	6	5	77	58	41	0	73	32	46
PF3D7_0621600	1	2	0	1	2	2	23	1	8	0	2	0	0	2	1	0	0	1	0	1	0	1	1	1	4	3	0	4	0	1	4	1	0	4	1	0	0	0	3	2	0	0	2	2
PF3D7_0621700	183	118	78	56	54	29	1455	35	245	0	146	53	12	224	65	22	107	13	90	9	23	47	5	71	471	281	22	213	52	146	401	205	0	170	49	25	63	153	94	67	0	88	148	119
PF3D7_0621800	5195	2412	9925	18696	1475	10427	77245	9428	6681	1849	7504	4127	937	4250	3032	3902	4117	1109	2533	1058	2430	3397	204	4021	2713	6804	4293	5093	6456	5384	7367	8262	6	5606	7535	5055	2173	5989	5257	14242	4	4786	3353	5003
PF3D7_0621900	3231	1180	5936	3351	533	2848	38668	3938	4195	1496	4058	1334	256	1791	1473	3127	604	455	3314	1054	2473	2135	184	2518	1167	3377	4769	4069	3320	4206	3360	7962	4	3703	7014	4785	903	3552	3342	16501	0	2568	2983	2807
PF3D7_0622000	39	25	68	114	16	71	162	110	26	26	86	14	2	79	14	21	6	12	16	11	47	86	4	24	39	25	75	28	41	78	94	146	0	68	40	103	26	125	43	215	0	57	94	47
PF3D7_0622100	156	173	57	25	24	138	1615	90	139	18	139	47	0	43	91	103	57	28	176	25	65	65	5	89	225	211	145	343	207	263	141	331	0	121	169	56	42	178	311	623	0	220	115	269
PF3D7_0622200	1283	833	1467	1112	484	1382	19944	1274	2207	202	1734	1005	143	947	1112	678	703	290	792	209	481	734	65	1366	606	2201	1174	2106	1112	1612	2072	2149	4	2016	1462	539	464	2030	1754	2635	1	1370	1952	1088
PF3D7_0622300	38	17	56	38	16	58	601	41	36	0	49	15	7	39	19	13	36	6	15	5	10	49	6	26	227	64	9	84	28	66	57	100	2	55	18	20	37	78	34	103	0	230	93	115
PF3D7_0622400	1	0	4	2	0	0	11	1	2	0	0	0	2	1	0	0	1	0	1	0	1	3	1	2	128	6	2	2	4	2	10	10	0	0	1	2	1	1	2	3	0	5	3	4
PF3D7_0622500	102	53	53	32	33	38	1735	50	167	0	102	50	1	61	52	16	40	20	102	11	28	40	3	86	63	142	10	105	77	103	146	156	1	111	9	10	12	101	82	2	0	48	118	32
PF3D7_0622600	2	1	1	1	1	3	74	1	6	0	1	0	0	6	0	0	0	0	5	0	3	1	0	0	197	1	0	0	2	2	15	11	0	1	2	1	7	0	2	0	0	8	8	0
PF3D7_0622700	11	17	8	2	6	14	194	16	47	0	18	3	0	10	8	3	3	4	15	1	4	41	0	14	12	137	41	69	14	108	40	37	0	291	4	5	16	188	55	75	0	77	29	89
PF3D7_0622800	10408	9437	7718	7797	2243	9960	190642	6339	14077	318	10971	5074	592	6303	4863	7495	2059	1101	6469	2537	4403	10489	397	8919	4386	8555	4291	13482	7759	9292	8939	22091	19	9857	5823	2954	1390	4247	8010	18539	2	4587	9579	5242
PF3D7_0622900	329	942	758	282	119	2203	2652	918	540	421	646	505	101	501	58	601	129	85	533	95	1091	554	16	722	788	459	1448	724	965	1056	182	973	2	1959	2241	704	79	1279	2351	6819	0	1062	4466	1012
PF3D7_0623000	12	54	34	140	2	171	542	55	24	18	21	59	0	43	24	92	32	16	12	5	9	91	2	37	233	112	15	64	37	128	39	92	1	44	36	16	14	61	129	137	0	175	35	53
PF3D7_0623100	4390	3664	16336	11971	1792	10649	57835	8217	6897	3292	7786	4517	1587	3887	2388	6758	2024	1334	3796	1243	4962	5191	260	4212	4520	5358	9431	6787	5639	5822	4594	10342	6	6079	14873	10107	1406	4297	6642	29402	1	7458	5182	5825
PF3D7_0623200	181	116	258	245	35	510	1182	556	272	116	411	59	8	153	77	88	58	36	279	22	72	309	10	93	112	624	529	384	299	308	265	280	2	506	346	204	116	763	548	912	0	373	194	585
PF3D7_0623300	8	28	24	47	4	43	68	56	26	10	36	5	0	14	3	7	6	3	17	2	3	33	2	9	369	19	61	48	19	70	25	30	0	59	32	20	27	182	65	181	0	105	27	260
PF3D7_0623400	2	2	10	0	2	2	28	0	14	0	1	0	0	3	3	1	0	0	11	4	3	0	0	1	68	8	5	1	6	4	12	14	0	3	0	2	5	0	7	13	0	12	7	2
PF3D7_0623500	79	79	168	97	42	277	1054	152	119	59	154	63	1	63	34	104	21	22	88	23	96	189	7	53	471	136	210	176	129	151	158	250	0	343	181	92	40	252	271	1034	0	237	170	196
PF3D7_0623600	889	1056	4042	3612	293	4205	11670	2662	979	636	1806	623	229	1007	437	1880	221	266	976	284	1416	2208	73	783	1231	1183	2730	1456	1464	1288	886	3147	3	1335	2863	2438	224	920	1712	10278	0	1873	646	1532
PF3D7_0623700	58	174	110	34	29	172	421	109	75	41	91	42	0	44	73	84	31	9	39	9	107	108	4	29	240	231	180	181	190	193	129	196	1	81	173	95	18	191	442	997	0	108	245	411
PF3D7_0623800	21730	15694	14819	11194	4741	32449	278271	17012	32818	3693	25299	14528	1514	7642	10582	13205	1817	3108	16462	2083	11173	12561	420	9085	2634	23258	34354	18359	16530	23027	19687	31757	25	17632	24902	10523	1659	8976	25770	88140	4	4504	20769	14087
PF3D7_0623900	39	32	51	88	21	108	420	59	47	14	38	10	0	59	20	26	12	20	30	10	15	51	5	52	410	113	118	156	33	77	73	98	0	173	13	27	41	163	121	366	0	279	120	521
PF3D7_0624000	6767	2393	4486	14781	1689	7414	136493	5054	10621	843	4995	6109	383	4177	3862	2021	2881	1028	3887	1647	2063	2711	165	4668	2620	19825	3013	3259	3765	3646	7624	9600	13	2477	2601	2537	1847	2901	2971	10178	3	5312	2858	2098
PF3D7_0624100	10	23	32	18	4	23	359	19	27	2	15	17	0	10	16	7	11	5	42	10	10	14	3	23	339	70	15	37	24	20	17	38	0	13	20	15	7	26	81	296	0	20	17	71
PF3D7_0624200	13	5	53	46	9	9	383	22	40	0	10	6	6	45	9	1	16	2	36	4	12	2	0	44	652	35	4	15	13	17	47	84	0	7	4	7	7	37	29	107	0	10	40	7
PF3D7_0624300	3	1	8	3	3	1	16	2	0	0	2	0	0	6	0	1	0	0	314	48	0	7	2	6	836	0	0	2	1	1	6	23	0	1	1	1	9	2	2	5	0	14	11	7
PF3D7_0624400	16	28	26	63	30	11	727	31	138	0	19	37	0	45	29	0	35	9	33	15	9	4	2	111	407	65	2	49	14	38	77	80	0	11	3	10	33	27	55	4	0	27	65	41
PF3D7_0624500	5	4	42	18	10	13	31	14	3	6	9	0	0	27	4	7	3	3	13	1	0	8	1	15	277	24	5	25	14	17	29	6	0	17	1	2	8	30	13	65	0	49	13	59
PF3D7_0624600	14243	11705	7805	10187	6581	21598	278933	18869	27287	2728	16980	14381	2347	7868	8447	8391	6704	3980	8368	1882	8944	3817	278	10251	6048	15051	15031	8268	8593	8549	15468	18975	21	11094	21505	11855	1435	5247	14850	39897	2	5208	15636	11500
PF3D7_0624700	5	10	12	3	3	10	42	16	9	5	22	3	0	18	3	11	2	5	10	1	4	8	0	3	227	12	10	19	17	25	20	20	0	17	21	6	31	48	31	97	0	69	44	46
PF3D7_0624800	2	4	5	3	1	0	11	1	2	0	1	1	1	4	4	0	2	1	7	1	0	2	0	1	109	0	1	2	0	0	0	14	0	3	0	1	16	1	1	4	0	5	6	12
PF3D7_0624900	8	2	15	1	0	3	3	0	1	0	0	0	0	2	0	0	0	0	22	4	0	4	0	1	368	1	0	0	7	3	6	30	0	4	0	2	6	6	1	4	0	2	2	6
PF3D7_0625000.1	0	0	0	0	0	0	0	0	0	0	0	0	0	0	0	0	0	0	0	0	0	0	0	0	0	0	0	0	0	0	0	0	0	0	0	0	0	0	0	0	0	0	0	0
PF3D7_0625000.2	0	0	0	0	0	0	0	0	0	0	0	0	0	0	0	0	0	0	0	0	0	0	0	0	0	0	0	0	0	0	0	0	0	0	0	0	0	0	0	0	0	0	0	0
PF3D7_0625100	0	2	0	0	0	0	0	0	0	0	0	0	0	2	0	0	0	0	129	12	2	0	0	0	13	0	0	0	0	0	1	3	0	0	2	0	1	1	0	0	0	1	1	0
PF3D7_0625200	0	1	2	2	0	0	0	0	0	0	0	0	0	3	0	0	0	1	1	0	0	0	0	2	55	1	0	1	0	0	0	5	0	0	0	0	0	0	2	1	0	1	4	0
PF3D7_0625300	20	10	24	9	13	11	242	6	44	1	9	4	0	52	15	5	39	1	21	4	7	1	4	27	288	83	7	10	8	14	95	30	0	3	5	9	14	14	29	70	0	27	26	13
PF3D7_0625400	2606	764	1270	1146	360	1211	16603	1527	3427	335	2308	1141	126	1026	1195	406	783	215	1781	432	761	545	68	2565	254	3450	1950	3172	1206	1912	3055	2281	3	1333	2207	917	958	3147	1967	3588	0	2362	1651	914
PF3D7_0625500	22	6	12	21	12	15	167	12	27	2	24	31	0	12	26	0	45	7	6	0	10	6	1	48	27	13	18	70	16	29	38	36	0	54	10	15	8	54	49	11	0	105	113	38
PF3D7_0625600	133	150	376	153	54	439	1659	390	160	201	368	91	20	175	83	289	56	96	241	28	210	117	20	150	278	1010	553	1235	375	365	227	305	0	1718	983	357	170	1440	1528	1593	0	742	459	916
PF3D7_0625700	25	68	26	21	24	45	169	23	20	0	46	6	0	33	2	18	13	4	15	2	20	42	0	31	79	23	19	35	33	66	32	35	0	46	21	11	1	47	44	26	0	7	50	9
PF3D7_0625800	190	230	135	84	69	192	1603	162	207	9	283	88	29	112	72	101	24	28	130	50	108	102	19	181	93	142	122	216	181	319	193	280	1	154	197	74	63	182	186	423	0	344	216	139
PF3D7_0625900	3	7	0	0	3	15	3	0	1	0	4	1	0	3	0	0	0	4	3	0	3	2	0	1	30	1	1	4	6	11	4	4	1	1	3	2	0	3	2	0	0	15	2	4
PF3D7_0626000	384	187	313	228	78	303	5532	309	1016	56	506	168	2	307	396	45	231	44	501	73	199	22	9	128	129	2526	195	735	140	323	834	310	0	305	381	174	349	841	570	436	0	653	322	444
PF3D7_0626100	415	29	590	776	176	122	7465	184	636	17	439	174	5	339	363	8	186	19	109	89	43	10	4	333	601	680	38	83	47	107	912	340	3	66	34	28	340	471	84	42	0	219	323	67
PF3D7_0626200	51	24	20	16	10	24	184	46	47	11	87	5	4	7	12	19	6	1	57	6	24	18	3	9	9	166	194	153	65	153	44	65	0	220	179	112	54	510	183	532	0	117	54	191
PF3D7_0626300	2	12	42	25	3	41	10	60	4	19	31	2	0	32	0	8	2	9	2	2	3	50	1	3	124	14	67	8	15	26	15	18	0	39	10	26	10	55	35	98	0	60	33	98
PF3D7_0626400	0	3	21	0	0	7	5	3	1	0	5	3	0	34	3	1	1	1	67	6	1	8	1	2	442	1	7	4	3	8	5	31	2	12	3	8	14	13	9	23	0	14	8	48
PF3D7_0626500	60	199	146	173	60	109	1099	139	51	68	230	61	33	74	19	141	0	30	85	30	94	270	12	53	68	17	215	189	119	193	16	249	1	197	210	289	7	134	73	414	0	228	43	121
PF3D7_0626600	100	298	136	189	45	172	1609	294	128	98	416	93	22	94	32	258	4	47	113	46	184	277	12	47	51	50	408	235	236	463	92	722	0	372	528	676	25	331	243	844	0	317	85	160
PF3D7_0626700	1908	4153	9300	6602	779	9293	18509	9435	1595	4083	6424	2229	1045	2690	383	5583	189	643	3393	613	6685	6716	298	913	1268	1945	8591	3089	6536	5224	1661	10844	7	3719	15926	15384	320	4919	5463	21021	2	4077	995	4767
PF3D7_0626800	43919	25394	41881	71642	15342	44263	861892	30544	61252	3327	35411	32329	4990	18161	22615	15938	3543	3799	28150	10010	14927	20052	1344	30922	13928	63843	9699	28541	21537	25145	36721	76386	64	23147	23739	16072	4053	16951	21332	33216	10	14640	22730	12171
PF3D7_0626840	0	0	0	0	0	0	0	0	0	0	0	0	0	0	0	0	0	0	0	0	0	0	0	0	0	0	0	0	0	0	0	0	0	0	0	0	0	0	0	0	0	0	0	0
PF3D7_0626900	24	73	21	18	8	43	198	26	21	1	30	20	6	26	17	17	0	5	6	3	19	29	1	10	160	30	10	80	48	61	52	102	0	33	21	12	15	46	68	189	0	72	64	105
PF3D7_0627000	3	2	10	15	13	20	7	35	0	9	9	1	0	31	5	2	1	2	1	1	1	5	1	1	65	5	21	16	14	17	59	11	0	21	8	11	11	26	11	35	0	25	13	57
PF3D7_0627100	3392	5523	5921	2647	834	9015	43814	6855	4754	2700	6475	2131	279	2048	2170	4671	814	874	3792	478	2304	3303	251	2163	2765	7623	12497	9123	6463	5987	3582	5813	20	8314	12801	4161	1105	6921	11982	33332	2	3945	5827	10842
PF3D7_0627200	20	22	18	10	12	18	112	23	12	10	17	8	3	3	4	10	9	0	15	2	18	16	1	12	141	7	46	45	15	18	14	50	1	14	59	37	9	37	59	111	0	19	10	53
PF3D7_0627300	2077	1112	3954	4274	455	3181	23357	2911	3172	902	3183	1012	260	1769	1040	1182	675	283	1454	462	1308	1322	96	2086	3067	2924	2560	2275	1790	1620	2428	2879	4	2217	3612	2371	592	2136	2022	5507	0	1945	2030	1472
PF3D7_0627400	41	36	29	32	9	60	420	37	45	6	50	26	0	32	13	23	17	6	45	2	14	16	0	26	102	114	17	68	68	60	60	55	0	71	23	14	8	88	84	98	0	91	73	73
PF3D7_0627500	2063	2392	2153	6741	891	5534	45105	2958	2488	294	2372	1938	385	1819	880	1683	231	321	1374	299	1470	3254	82	578	1514	4387	1375	1701	3221	2269	2364	5068	5	1771	2297	1460	368	1701	1911	3028	0	1710	700	1403
PF3D7_0627600	87	61	49	44	37	42	1982	39	60	5	96	34	2	41	25	32	18	23	73	13	27	39	2	86	483	67	75	83	73	104	116	195	0	83	76	29	20	67	105	127	0	89	146	58
PF3D7_0627700	2887	2607	6320	3056	673	5370	36466	5631	4178	2467	4881	2137	618	2491	1476	4475	317	681	3967	614	3329	2262	215	1274	1653	5108	7217	4558	3932	3797	3417	6514	8	4545	10535	5885	795	3773	5204	19381	1	4590	3340	4584
PF3D7_0627800	1440	869	4020	3790	328	3877	17550	3665	2081	1384	2647	1169	427	1613	829	1838	462	342	1648	246	1426	1242	101	679	1500	1986	3657	2773	1933	1723	2011	2218	4	2169	5152	1593	533	2722	2309	8252	1	1953	946	2884
PF3D7_0627900	366	244	529	494	93	1027	3005	986	335	300	690	152	18	311	282	203	73	57	130	27	207	344	14	239	581	756	696	796	638	769	524	524	2	823	710	229	199	1412	812	1976	0	897	386	1863
PF3D7_0628000	22	13	26	89	12	51	153	89	89	16	85	18	0	71	27	8	27	12	10	1	2	33	1	24	62	62	53	95	31	97	79	37	0	108	14	20	15	172	79	52	0	127	28	303
PF3D7_0628100	12	51	84	54	38	110	64	244	13	103	44	6	0	497	7	49	7	169	154	26	11	16	6	7	1209	15	161	28	33	44	67	96	1	60	40	268	41	84	52	381	0	53	80	336
PF3D7_0628200	6285	6924	7822	6420	2143	12780	85008	9692	7811	2393	9240	5186	1087	4718	2991	6773	2145	2256	3745	869	5307	4262	237	5828	4884	5663	13579	7840	8150	7233	5877	14257	18	8859	15693	7950	1078	5768	11011	39020	6	4506	7718	9760
PF3D7_0628300	198	267	6938	1052	35	1887	599	1283	60	1828	783	285	521	757	14	2620	76	91	1665	240	2428	1544	81	144	1952	39	3076	333	964	376	154	3363	8	596	4433	3600	48	1849	1349	14811	1	874	42	603
PF3D7_0628400	6	16	90	47	0	68	22	68	2	59	28	3	0	35	0	66	1	5	24	3	20	20	2	2	133	3	221	31	18	24	11	82	1	33	61	202	11	131	45	738	0	134	10	172
PF3D7_0628500	0	0	6	10	0	5	11	2	4	7	6	3	0	12	2	3	1	0	6	2	0	3	1	2	60	5	4	11	7	7	6	5	1	6	4	2	5	15	8	42	0	33	9	17
PF3D7_0628600	645	379	621	729	167	813	7893	666	894	80	930	363	100	422	242	445	176	180	346	281	303	559	25	789	753	289	370	644	602	661	758	1158	3	648	934	335	187	633	599	867	0	871	625	419
PF3D7_0628700	45	31	30	37	16	75	318	72	44	2	126	14	10	62	19	13	22	13	16	9	20	55	0	89	132	42	35	45	96	120	93	112	0	119	45	29	32	175	85	57	0	134	171	122
PF3D7_0628800	6	4	25	23	9	8	357	10	8	0	8	1	0	54	5	0	9	5	15	0	4	0	0	16	243	23	0	1	1	2	75	31	0	2	1	4	13	5	0	1	0	4	13	0
PF3D7_0628900	4	1	16	8	2	3	16	0	0	0	0	0	0	6	0	1	1	0	14	2	1	2	0	4	488	2	1	3	1	0	13	29	0	4	0	1	5	1	2	4	0	6	6	3
PF3D7_0629000	0	1	4	0	0	5	5	6	0	0	3	0	0	4	0	4	0	0	9	0	8	6	0	1	14	0	11	9	4	6	3	10	0	12	11	5	0	40	11	18	0	12	9	8
PF3D7_0629100	174	497	2079	411	72	1118	807	794	154	370	797	132	90	302	30	1507	98	85	697	112	742	1420	43	132	457	153	2209	815	846	783	217	1115	0	1396	2485	1032	67	1066	1368	9090	1	694	149	1047
PF3D7_0629200	874	447	1016	1480	294	962	14828	744	1279	55	1251	890	124	1119	726	316	1364	289	421	225	221	321	29	1390	1309	730	260	947	789	803	1350	1354	3	448	572	196	398	575	701	352	0	942	1213	396
PF3D7_0629300	3	6	18	11	5	10	110	0	7	2	6	3	0	25	8	0	34	2	3	0	0	2	0	15	30	13	0	22	4	3	15	10	0	3	0	5	8	11	4	2	0	127	15	15
PF3D7_0629400	145	41	153	185	104	14	7690	52	575	2	99	72	2	219	73	6	221	8	90	50	42	5	1	217	1416	441	4	32	35	58	696	424	2	23	5	11	68	35	6	5	0	77	93	8
PF3D7_0629500	822	800	2575	1458	252	1807	9129	1486	1171	614	1366	610	161	726	488	1245	555	132	717	266	920	1107	85	517	475	1323	2125	1308	1830	1386	1413	2374	3	1214	2812	1389	336	1767	1550	7930	0	1665	701	1390
PF3D7_0629600	261	106	180	240	59	229	2081	286	276	66	360	95	14	147	80	89	39	42	160	35	113	110	5	184	87	346	388	293	271	348	244	391	0	296	393	213	85	599	313	623	0	263	238	297
PF3D7_0629700	1757	3571	2226	1354	1330	5624	16141	3581	2130	801	3653	2446	1006	1253	544	2441	2163	1931	1791	295	3468	1585	75	1847	2174	1975	4853	1887	2924	2391	1844	5504	2	2783	9001	3735	298	2546	5595	17567	1	1730	2300	3069
PF3D7_0629800	1262	1604	1379	508	600	1706	23393	1591	1421	416	1560	1215	142	801	1122	1387	370	323	967	274	1231	994	49	703	637	1418	2820	2690	2203	2564	1588	3474	3	1218	2836	1480	300	1543	2238	8550	1	1285	1502	1907
PF3D7_0629900	811	846	2466	916	239	2267	12177	1207	938	606	1186	932	129	307	655	991	199	263	614	198	551	1067	53	508	555	2385	1250	1941	1731	1545	944	1670	1	1940	1793	952	324	1860	2512	6010	0	1145	704	1405
PF3D7_0630000	2	0	9	0	0	0	0	0	0	0	0	0	0	0	2	0	1	0	304	18	2	1	0	0	388	0	0	0	1	0	1	6	0	0	1	0	8	1	2	2	0	3	1	1
PF3D7_0630100	3	43	43	14	2	46	51	50	5	12	58	8	4	24	2	57	13	16	28	8	34	65	5	5	29	13	69	52	56	117	11	37	0	83	148	33	16	102	83	234	0	59	14	23
PF3D7_0630200	0	0	1	1	2	0	0	0	0	0	0	0	0	3	0	0	0	0	345	26	0	2	0	0	246	0	1	0	0	0	5	5	0	1	0	0	3	3	0	1	0	0	0	0
PF3D7_0630300	4	24	16	1	0	25	5	0	0	0	1	2	1	11	2	0	2	2	50	3	1	11	1	0	679	2	2	3	3	10	10	60	1	13	4	4	5	10	1	0	0	16	7	2
PF3D7_0630400	2	0	2	0	0	2	1	1	0	0	0	0	0	9	0	0	0	0	9	4	0	0	1	2	42	0	0	0	1	0	1	9	0	1	0	5	4	2	0	1	0	11	1	2
PF3D7_0630500	335	123	107	91	51	162	2592	287	358	24	447	39	15	154	100	96	125	51	194	47	73	147	6	211	67	280	212	225	208	351	362	325	0	309	247	136	143	772	330	374	0	251	374	267
PF3D7_0630600	161	210	106	131	54	273	1297	97	298	3	272	96	9	203	45	64	64	65	175	29	91	208	5	147	714	575	94	283	174	301	388	358	2	497	85	93	94	424	370	285	0	128	247	199
PF3D7_0630700	143	9	44	74	4	30	1544	57	176	0	108	50	10	75	21	16	65	18	58	35	39	33	4	159	24	46	27	25	47	88	47	215	1	51	6	2	69	138	43	84	0	143	109	29
PF3D7_0630800	1	1	2	3	0	2	35	2	2	0	4	0	0	5	3	5	5	0	1	0	2	1	0	2	172	1	3	2	5	5	2	10	0	0	6	2	0	1	8	8	0	12	0	3
PF3D7_0630900	1568	1057	7191	3066	518	2302	18662	2536	1759	1185	2254	849	435	1734	1007	2528	662	307	1398	598	1918	1405	117	1695	945	1889	2653	1633	1736	1638	1539	3806	4	1686	5356	3574	532	1787	1441	8462	0	2046	1393	1430
PF3D7_0631000	3	3	7	5	4	12	54	11	18	1	5	1	0	7	7	4	5	0	24	4	7	5	2	15	24	25	10	20	15	40	19	3	0	36	9	3	16	82	23	15	0	32	48	56
PF3D7_0631100	22	80	48	524	154	592	8	448	47	7	260	53	36	252	2	56	3	57	61	2	163	24	5	46	141	82	188	67	328	379	325	148	0	71	250	317	80	268	47	6	0	406	199	357
PF3D7_0631200	1	0	0	9	0	4	6	3	2	0	7	1	0	5	0	0	0	0	3	0	0	50	0	1	0	11	0	1	0	1	1	6	0	2	3	0	0	0	2	11	0	12	7	29
PF3D7_0631300	0	6	1	0	0	2	8	0	2	0	3	0	0	1	0	0	0	0	1	0	1	2	0	0	32	1	0	1	2	1	4	6	0	1	1	0	2	0	0	3	0	7	0	3
PF3D7_0631400	1	0	2	8	0	0	6	2	3	0	2	0	0	5	1	6	17	0	0	0	1	0	0	1	1	0	0	0	0	0	10	3	0	0	0	0	1	2	0	8	0	0	0	7
PF3D7_0631500	1	5	2	1	0	5	6	2	3	2	2	0	0	1	0	0	0	0	0	0	3	0	0	0	0	0	6	17	2	1	3	7	0	4	3	1	0	3	18	15	0	0	0	6
PF3D7_0631600	37	82	43	74	10	132	919	73	8	36	51	58	14	27	28	48	4	21	18	10	122	1	1	13	12	21	38	14	44	26	39	228	0	26	65	89	1	19	6	118	0	25	10	39
PF3D7_0631700	0	3	1	0	0	1	6	0	0	0	0	0	0	1	1	0	0	0	0	0	1	0	0	3	0	0	0	1	7	2	1	1	0	0	0	0	0	10	1	1	0	2	0	12
PF3D7_0631800	0	0	2	1	0	0	13	0	30	0	2	0	0	3	0	0	23	0	0	0	0	1	0	1	0	0	0	0	0	1	13	0	0	0	0	0	4	4	0	11	0	1	0	0
PF3D7_0631900	19	0	10	0	0	1	17	0	62	0	80	0	0	7	0	1	18	0	6	0	0	0	0	0	1	0	0	0	0	1	0	0	0	0	0	0	14	0	0	0	0	0	0	0
PF3D7_0632000	1	2	16	287	4	11	289	17	1	0	14	0	0	48	0	3	22	0	0	0	0	0	0	37	6	0	0	49	1	0	48	1	0	0	0	0	0	3	0	0	0	0	0	0
PF3D7_0632100	1	0	9	38	2	2	57	4	10	0	1	0	0	5	0	0	30	3	4	2	0	0	0	12	6	2	2	0	0	1	8	2	0	1	0	2	1	5	0	0	0	26	0	0
PF3D7_0632200	0	3	24	30	0	3	4	4	41	0	7	0	0	12	1	1	12	0	0	0	5	38	0	6	21	2	0	4	2	2	12	15	0	13	3	0	10	16	1	14	0	16	1	4
PF3D7_0632300	1	4	21	0	0	0	3	0	0	0	2	3	0	22	0	0	2	0	3	0	0	0	0	2	1	3	7	0	8	1	0	5	0	10	1	0	0	4	2	22	0	21	0	4
PF3D7_0632400	69	2	115	115	1	9	60	15	20	1	282	3	0	402	2	4	117	0	3	0	1	0	0	16	4	4	5	0	1	8	160	7	0	0	0	1	9	57	0	8	0	12	0	3
PF3D7_0632500	135	341	111	462	498	774	15373	458	171	15	267	469	129	92	155	122	145	321	128	30	112	91	6	194	1237	603	39	448	134	479	311	763	0	555	129	197	11	214	357	401	0	177	471	270
PF3D7_0632600	0	12	4	0	0	0	30	0	7	2	5	126	0	4	5	1	1	0	2	0	0	2	1	8	3	65	0	0	4	12	5	68	0	3	0	1	1	6	34	5	0	4	0	8
PF3D7_0632700	5	5	6	25	2	5	331	6	10	0	13	0	0	109	3	8	55	0	1	0	0	19	0	8	1	0	27	0	0	1	12	6	0	0	3	0	2	8	10	32	0	49	0	6
PF3D7_0632800	172	552	188	136	468	294	5189	111	404	19	270	643	64	94	47	135	53	123	92	39	134	16	3	76	335	171	45	184	210	326	78	527	3	134	128	65	17	144	93	374	0	227	195	115
PF3D7_0700100	257	459	102	204	359	499	4522	160	391	3	351	605	306	151	110	168	162	270	208	72	102	33	2	242	646	127	157	933	295	387	32	595	1	453	188	100	44	118	264	341	0	312	178	126
PF3D7_0700200	1	2	16	9	0	4	19	3	0	0	0	0	0	2	0	0	1	0	0	0	13	0	0	1	5	3	1	0	0	3	384	3	0	6	0	1	1	78	0	1	0	0	0	3
PF3D7_0700300	0	0	1	13	0	0	1	0	0	0	0	0	0	1	0	0	0	0	0	0	0	0	0	0	0	1	0	0	0	0	2	0	0	0	0	0	0	2	0	0	0	0	0	0
PF3D7_0700400	0	0	1	10	0	2	1	1	4	0	1	0	0	0	0	0	9	0	0	0	0	0	0	4	0	0	0	0	0	0	5	0	0	2	0	0	0	3	1	0	0	0	0	1
PF3D7_0700500	1	0	6	4	0	0	387	1	14	2	13	2	0	4	1	0	7	0	2	2	0	11	0	2	6	0	1	0	0	0	6	0	0	1	0	0	0	5	0	0	0	0	0	2
PF3D7_0700600	0	0	0	0	0	0	0	0	0	0	0	0	0	0	0	2	0	0	0	0	0	0	0	0	0	0	0	0	0	0	0	0	0	0	0	0	0	0	1	0	0	0	0	0
PF3D7_0700700	0	0	2	0	0	0	0	0	0	0	0	0	0	0	0	0	2	0	0	0	0	0	0	0	0	0	0	0	0	0	0	0	0	0	0	0	0	0	0	0	0	0	0	0
PF3D7_0700800	1	0	0	2	0	0	2	1	2	0	3	0	0	8	0	0	5	0	0	0	1	0	0	3	0	3	0	0	0	0	0	4	0	0	0	0	0	0	0	0	0	0	0	0
PF3D7_0700900	0	0	0	0	0	0	4	0	0	0	0	0	0	0	0	0	0	0	1	0	1	1	0	1	0	1	0	0	0	2	2	0	0	0	2	0	0	1	2	0	0	0	0	3
PF3D7_0701000	1	6	0	2	8	20	244	13	2	0	12	27	0	3	0	8	4	2	2	0	3	31	2	6	21	12	2	12	4	5	4	14	1	21	3	4	1	13	15	20	0	24	2	14
PF3D7_0701100	7	0	38	11	0	3	142	0	8	0	10	2	0	23	1	1	34	1	2	0	1	0	0	11	2	0	5	0	11	0	17	7	0	9	0	2	0	32	0	7	0	18	0	6
PF3D7_0701200	0	0	0	0	0	1	1	0	0	0	0	0	0	0	0	0	3	0	0	0	0	0	0	2	0	0	0	0	0	0	3	0	0	0	0	0	0	0	0	0	0	3	0	0
PF3D7_0701300	1	3	1	0	0	2	5	0	4	0	1	0	0	13	0	0	4	0	0	0	0	1	0	9	1	1	0	3	9	1	3	8	0	0	0	0	1	11	1	1	0	6	0	49
PF3D7_0701400	349	786	257	442	54	1167	7827	850	26	261	536	600	233	251	198	297	66	102	160	62	779	12	9	264	238	802	386	115	522	553	550	2800	0	253	933	1255	6	406	93	1713	0	280	85	889
PF3D7_0701500	9	14	15	17	6	53	135	21	3	6	18	16	0	8	1	12	0	2	6	0	30	1	0	5	1	8	36	6	23	22	5	76	0	17	24	30	0	17	2	129	0	7	5	39
PF3D7_0701600	1	1	32	3	0	0	33	0	5	0	1	0	0	23	2	0	8	0	0	0	1	0	0	1	9	5	0	1	0	1	5	21	0	0	0	0	0	3	0	1	0	0	0	4
PF3D7_0701700	2	2	0	0	0	0	2	0	2	0	2	2	0	4	2	2	0	0	0	0	0	1	0	1	6	1	0	0	0	1	4	6	0	1	1	1	1	2	0	1	0	3	1	27
PF3D7_0701800	3	5	0	1	0	0	19	0	1	0	2	0	0	29	0	6	0	0	0	0	0	0	0	0	0	0	0	0	0	0	1	0	0	0	5	0	1	0	0	1	0	1	2	43
PF3D7_0701900	128	820	14895	3575	35	3688	36	2438	24	3181	1148	943	860	1658	17	5458	10	264	1199	140	4215	2066	42	107	136	70	13819	467	1492	833	29	3180	4	1112	4529	8759	15	1098	3245	29789	4	363	40	1693
PF3D7_0702000	387	667	13872	4660	60	5308	166	4828	43	5120	2556	685	722	1884	16	5847	13	165	3029	281	3373	3403	53	220	175	205	6932	563	2543	1175	199	5519	2	1373	9199	13634	71	2367	3600	27272	3	688	44	3254
PF3D7_0702100	96	305	9105	1190	15	2857	310	1810	33	1927	788	275	200	618	27	2228	9	36	1003	90	1520	712	73	77	63	40	8349	501	877	296	33	1599	0	979	7213	3201	18	2097	3299	30102	2	383	36	2346
PF3D7_0702200	3553	222	1789	2172	529	1255	28263	825	4695	83	1704	2062	114	1219	3605	170	909	143	1694	490	499	157	54	5519	212	14489	585	1453	606	1455	5821	673	3	1047	271	261	1119	2288	1911	1269	0	1329	708	881
PF3D7_0702300	562	1740	9518	2740	141	7217	2663	8248	267	3775	5276	857	934	1374	196	8677	82	409	2694	422	5175	4161	252	381	201	1067	16370	2976	4200	2829	350	9093	3	3409	24164	13415	128	4306	6657	51055	2	3691	600	7279
PF3D7_0702400	24288	814	16698	54375	3155	14297	211450	14090	27721	1948	12156	8543	2019	15969	15091	1517	7037	929	6939	3733	8123	419	179	22136	2429	34059	4030	2090	3187	2369	22953	7551	8	1048	10700	6830	4601	5914	2959	3070	1	6254	7855	2451
PF3D7_0702500	15419	854	9139	51155	2023	13102	185448	12667	27927	1021	14775	8152	2189	14284	10434	1677	7978	899	6264	2711	6796	444	163	15257	1771	40143	4553	1963	3273	2361	21198	6164	14	1316	12960	7505	4395	6532	3437	3189	1	6646	11043	3831
PF3D7_0702600	15	17	106	125	7	71	79	108	4	59	45	5	7	30	3	40	5	12	22	7	17	31	5	14	21	9	193	35	22	34	9	55	1	29	111	140	17	130	30	435	0	82	29	173
PF3D7_0702700	0	0	0	0	0	2	2	2	0	0	2	1	0	1	0	0	0	1	4	0	0	1	0	1	1	0	1	1	0	0	0	1	0	2	0	0	0	1	0	0	0	0	2	0
PF3D7_0702800	0	0	2	2	0	0	0	3	0	5	1	0	0	0	0	1	0	0	0	0	0	2	0	0	0	0	4	0	0	0	0	3	0	0	4	2	0	1	0	3	0	0	0	0
PF3D7_0702900	113	102	203	377	46	364	1019	514	177	137	302	51	43	142	43	153	52	22	95	33	235	90	6	102	148	201	181	76	196	196	211	338	0	118	516	429	53	218	153	479	0	303	95	215
PF3D7_0703000	25	27	42	43	6	136	180	99	45	17	68	18	10	24	10	37	19	11	27	9	68	27	3	25	138	100	75	37	63	64	61	79	0	64	230	129	21	70	73	95	0	79	32	100
PF3D7_0703100	58	55	57	26	7	106	566	121	82	29	148	31	6	37	24	59	7	8	50	7	73	25	3	41	20	173	166	98	141	207	114	128	2	145	348	153	46	272	203	573	0	90	76	195
PF3D7_0703200	794	65	309	373	70	186	10043	121	810	6	285	326	27	305	192	14	356	31	293	183	220	20	3	484	1451	460	1	51	28	144	645	427	0	49	15	24	136	101	62	35	0	657	455	279
PF3D7_0703300	13	11	10	14	6	16	163	11	36	0	20	3	0	22	11	1	20	2	18	4	4	3	1	24	57	315	1	9	6	12	49	10	0	34	1	4	35	43	11	6	0	144	41	33
PF3D7_0703400	67	37	73	49	20	81	808	62	54	2	99	27	12	48	88	9	70	21	9	3	18	27	4	128	172	210	29	203	79	199	154	209	0	71	39	25	187	315	113	53	0	757	439	602
PF3D7_0703500	17375	8598	19477	18122	3644	24658	249003	18795	28227	4732	18021	11429	1911	10048	10663	10521	9159	2855	12373	3908	8952	6538	501	13015	6836	39450	9085	12937	10064	11886	24149	22179	17	10394	23408	12386	4645	7203	13543	45635	4	8564	12314	10006
PF3D7_0703600	25	17	74	41	24	19	200	31	37	16	31	14	4	96	43	59	16	1	10	4	16	13	2	36	697	12	18	50	43	28	47	77	2	19	58	30	17	48	46	74	0	79	27	59
PF3D7_0703700	794	1041	952	1090	250	1402	7702	1602	2230	1096	1772	704	210	1150	591	702	408	140	967	190	907	508	55	1007	394	1578	3163	1232	1143	1229	1363	2255	6	1745	4280	1911	520	3087	1662	5899	1	1974	749	1269
PF3D7_0703800	7	14	31	20	5	55	129	21	3	10	12	3	4	44	8	74	11	3	20	3	10	35	3	23	147	18	42	55	67	31	11	58	1	28	38	11	15	33	42	521	0	148	53	178
PF3D7_0703900	3931	3834	1411	1216	763	3816	49390	3099	4970	584	4480	1980	511	1203	1088	1662	1584	772	1935	589	2324	1613	81	3353	1472	2076	3149	2590	3318	2757	3500	7098	6	3626	5807	2841	624	2598	4396	9580	0	2173	4912	2523
PF3D7_0704000	619	1116	200	184	100	1177	4688	717	831	33	1027	254	30	188	103	450	131	153	486	69	737	661	19	351	386	486	950	748	569	856	508	855	0	1528	1655	614	103	988	1642	1875	0	430	852	1321
PF3D7_0704100	36	87	23	10	29	49	576	45	54	1	141	12	4	79	18	108	37	10	179	11	32	63	2	16	302	37	96	123	45	81	66	186	0	164	62	50	14	51	72	260	0	56	183	271
PF3D7_0704200	799	633	785	1248	156	522	8226	425	1693	23	878	351	52	614	592	334	345	102	470	277	434	629	17	1120	296	941	239	791	434	937	1200	890	1	800	353	190	249	479	503	441	0	293	843	376
PF3D7_0704300	19	42	45	77	11	49	668	33	35	0	51	13	0	165	41	10	203	3	9	6	10	32	2	87	1106	50	17	116	30	59	56	120	5	91	11	26	12	22	13	9	0	12	149	92
PF3D7_0704400	186	106	166	164	53	109	2353	104	473	3	410	68	0	261	142	12	68	27	231	69	79	60	2	249	529	442	53	203	188	315	587	225	1	131	40	80	198	252	122	9	0	192	371	102
PF3D7_0704500	7	5	4	0	1	14	48	3	5	0	0	8	1	57	2	4	7	10	53	5	4	1	2	0	498	19	5	36	7	5	10	26	2	3	13	15	15	13	17	102	0	39	28	60
PF3D7_0704600	13882	6973	6570	8514	6362	11689	248843	8905	20308	660	11513	12319	2353	5251	7452	4190	6660	2958	6907	2169	5520	3318	185	7652	7541	11117	5696	4383	6096	5895	12901	14451	11	5566	9133	4631	1394	3596	7206	16111	2	3541	10373	5980
PF3D7_0704700	204	123	98	87	47	107	1627	103	232	17	199	74	1	100	75	134	39	26	167	28	96	89	8	145	115	118	236	272	171	280	155	281	0	223	267	61	52	253	344	543	0	165	222	135
PF3D7_0704800	1	1	10	6	0	3	69	0	5	0	2	0	0	45	0	0	3	0	29	0	0	1	0	7	166	5	1	2	7	1	4	7	0	1	2	5	10	4	8	0	0	10	3	5
PF3D7_0704900	46	17	34	25	4	25	379	34	31	4	43	20	1	27	23	7	24	10	16	4	0	10	1	92	179	47	12	42	17	26	90	31	0	29	16	24	22	93	55	11	0	23	60	64
PF3D7_0705000	3470	2603	2551	3678	861	3070	38809	4115	3798	342	5485	1929	401	1970	1257	2247	766	774	1789	871	2115	3704	97	3816	1787	1812	3089	4035	3169	3310	2374	5114	3	2664	6143	3135	713	2689	3325	3423	0	3339	4950	2751
PF3D7_0705100	3	4	5	0	0	8	24	5	3	0	5	0	0	26	0	2	1	1	37	4	0	1	0	6	223	12	5	9	5	10	12	20	0	39	7	3	7	9	2	1	0	18	33	17
PF3D7_0705200	1	0	6	3	0	3	0	0	0	0	1	0	0	4	0	0	2	0	2	1	0	0	0	0	35	1	0	2	1	2	12	1	0	2	0	0	2	2	1	0	0	1	0	4
PF3D7_0705300	1	0	17	1	0	0	4	0	1	0	0	0	0	30	0	0	16	0	21	1	1	1	2	0	539	2	2	0	2	0	10	18	1	0	2	3	8	1	0	3	0	3	4	3
PF3D7_0705400	6	13	76	16	2	15	68	7	6	3	8	11	5	102	7	7	13	2	100	19	6	3	3	15	2141	11	3	11	18	9	32	55	4	8	7	25	15	23	36	92	0	34	15	63
PF3D7_0705500	6864	8173	7507	3427	1732	15526	92582	9958	9891	4154	9351	4708	986	3990	2957	6450	821	1780	7669	1151	8648	3766	244	5134	3427	6987	16950	7999	7897	7344	5666	16656	14	10450	24547	14626	990	6301	13788	46784	1	3955	8623	8227
PF3D7_0705600	39	192	49	72	30	142	980	52	127	17	58	73	2	82	106	118	84	22	19	18	54	54	9	249	200	182	137	377	215	216	141	282	0	126	114	42	39	61	361	1260	0	169	153	234
PF3D7_0705700	4601	2060	3763	8002	913	4075	59609	3307	6520	1045	5114	2186	288	2633	2103	1158	1007	318	2404	855	1867	1815	110	3574	2149	5068	2329	2004	3611	3278	7303	9174	1	2189	3697	3219	1196	4508	2540	5811	0	2121	2493	2490
PF3D7_0705800	7	1	24	6	6	3	43	5	5	1	6	2	0	4	2	2	1	2	132	11	3	3	0	5	575	3	4	2	7	9	18	36	0	3	8	8	14	3	4	26	0	14	8	9
PF3D7_0705900	60	25	145	83	36	91	1964	63	141	28	66	37	4	45	39	15	33	2	55	5	25	28	1	67	1399	189	83	53	69	55	248	75	0	43	110	32	51	85	96	139	0	42	129	45
PF3D7_0706000	3147	1669	4588	2374	639	3362	43240	3749	4212	1660	4012	1216	316	1600	1156	1910	553	254	3721	597	2007	2239	112	1725	2250	2403	4675	3735	3522	3796	3290	7138	5	3301	6117	3999	968	4555	3376	15204	1	2927	2752	3645
PF3D7_0706100	8	67	25	19	8	98	206	17	20	0	28	10	3	37	4	19	5	11	20	3	33	53	1	21	495	32	14	57	79	102	95	64	2	55	20	25	16	55	76	75	0	75	43	48
PF3D7_0706200	0	0	6	2	1	0	13	2	0	0	2	0	0	2	0	0	2	1	0	2	1	0	0	1	45	1	1	0	0	0	12	3	0	0	0	0	1	1	1	2	0	3	2	1
PF3D7_0706300	314	151	329	210	58	158	4362	286	273	67	332	192	34	144	162	273	158	42	124	102	118	89	19	198	102	51	287	472	342	310	210	516	0	149	440	155	154	302	238	1056	0	214	188	276
PF3D7_0706400	2842	1509	4292	8664	783	2755	37619	2377	2906	542	2966	1890	373	2011	1431	1305	1090	417	787	611	1405	1235	55	3146	1243	1226	1748	2258	2233	1798	3135	4331	6	1674	2771	1459	364	1434	1633	3604	0	1539	1877	1821
PF3D7_0706500	4928	4494	10270	4981	1877	7970	63405	7357	8081	3328	8563	4229	1192	4275	2634	5706	2374	1636	4580	1626	7424	3540	249	5438	5046	10167	14585	8264	6321	5956	7093	14870	17	7871	18914	12398	1589	5173	9186	38694	0	5988	10108	9286
PF3D7_0706600	1	4	1	1	0	0	16	1	3	0	3	0	0	6	0	0	1	0	2	0	0	2	0	2	18	10	1	5	2	5	7	5	0	1	0	0	1	5	2	4	0	8	2	10
PF3D7_0706700	5	32	30	20	2	91	19	25	6	37	12	3	0	29	1	19	5	8	22	3	6	107	2	4	140	19	38	18	44	49	22	63	0	25	26	39	15	131	57	373	0	53	14	102
PF3D7_0706800	0	8	15	15	0	32	0	18	0	24	24	0	0	6	0	2	0	0	9	0	15	5	0	0	2	2	77	10	6	11	2	15	0	22	63	34	0	65	26	149	0	6	9	41
PF3D7_0706900	0	0	0	1	0	0	0	2	0	0	0	0	0	0	0	1	0	0	0	0	2	2	0	0	0	0	0	0	0	2	0	1	0	1	1	0	0	3	2	2	0	0	0	0
PF3D7_0707000	0	2	1	6	0	6	5	2	0	0	0	0	0	1	0	0	0	0	4	1	1	1	0	0	1	0	8	1	0	2	0	4	0	1	9	14	0	12	5	31	0	8	0	10
PF3D7_0707100	0	0	0	0	0	0	0	0	0	0	0	0	0	0	0	0	0	0	0	0	0	0	0	0	0	0	0	1	2	0	0	0	0	0	0	1	0	1	0	2	0	0	0	1
PF3D7_0707200	12	24	13	9	9	24	112	7	10	3	9	11	1	51	3	3	10	13	23	3	18	17	0	5	393	12	30	27	33	20	28	49	0	46	11	32	11	17	11	44	0	78	44	22
PF3D7_0707300	4	4	13	7	3	1	14	0	0	3	0	1	0	1652	4	2	0	2	16	3	7	2	2	5	700	0	19	1	9	0	8	5	7	0	12	115	2	1	10	1	0	0	3	1
PF3D7_0707400	281	68	599	832	167	304	4074	344	615	88	393	118	8	679	316	16	366	45	160	81	86	95	5	511	531	420	73	73	192	149	883	262	0	60	107	168	235	383	111	245	0	327	540	147
PF3D7_0707420	0	0	0	0	0	0	0	0	0	0	0	0	0	0	0	0	0	0	0	0	0	0	0	0	0	0	0	0	0	0	0	0	0	0	0	0	0	0	0	0	0	0	0	0
PF3D7_0707500	47	205	759	90	15	448	136	716	58	710	417	29	63	234	13	561	15	52	930	54	744	189	22	19	37	43	2660	209	308	278	58	982	0	704	2471	1620	42	1113	956	5274	0	405	70	944
PF3D7_0707600	223	111	112	138	48	149	1918	196	215	52	253	144	12	147	59	70	31	42	143	48	116	66	5	213	154	156	241	141	221	172	150	353	0	102	320	120	38	166	219	944	0	340	238	164
PF3D7_0707700	1363	972	1524	1719	406	1526	17361	1097	2299	150	1739	1044	112	986	946	805	527	419	843	299	621	1269	60	1337	2679	3982	1352	3081	1435	1944	1860	1843	3	2785	1479	525	616	1709	2362	4067	0	2320	2059	1468
PF3D7_0707800	21	27	33	20	18	44	131	27	18	3	29	13	2	44	11	9	21	11	16	1	16	36	1	29	585	38	29	44	27	49	72	86	1	27	24	31	19	94	58	86	0	63	108	52
PF3D7_0707900	837	703	4130	2770	343	1888	10894	1858	831	732	1535	799	317	1104	431	2026	423	338	599	373	1220	922	65	817	989	654	1871	970	1273	908	909	2616	6	977	2611	1953	320	887	1001	4778	0	2742	981	817
PF3D7_0708000	37	34	87	58	23	85	358	28	85	13	36	9	0	137	21	47	28	4	113	21	22	26	4	59	997	135	49	64	62	74	179	165	1	40	43	45	83	75	99	536	0	83	100	136
PF3D7_0708100	172	235	223	439	45	441	2509	418	324	176	612	202	23	148	63	129	48	43	208	44	304	108	7	151	171	592	500	229	377	328	387	392	0	417	933	574	144	520	424	1652	0	597	503	415
PF3D7_0708200	16	15	17	17	9	30	157	13	14	1	14	19	0	24	4	6	1	4	10	5	23	12	0	8	101	21	25	12	19	31	21	30	1	13	30	13	11	31	51	44	0	158	272	99
PF3D7_0708300	270	309	227	292	81	509	3523	451	236	42	497	218	8	146	69	189	32	91	160	42	251	283	12	166	201	243	497	426	545	634	323	676	2	378	754	243	112	497	471	853	0	759	702	379
PF3D7_0708400	19902	17413	92837	75735	9082	79369	323597	42623	23265	16966	32146	20251	7920	26718	9449	38487	19394	6624	17283	6926	24007	30160	1854	19185	32012	17379	39675	24501	35232	22696	29575	68726	52	19168	66554	44150	8937	18303	23889	115211	8	39563	98814	27825
PF3D7_0708500	891	585	934	2531	514	794	13469	608	1071	50	961	1150	227	1347	385	609	686	427	370	191	395	557	23	1456	663	449	372	751	592	690	692	1533	2	630	525	199	178	397	547	647	0	501	2529	277
PF3D7_0708600	2	3	9	3	1	6	21	4	0	0	1	0	0	5	0	7	1	0	70	6	0	1	1	0	117	12	4	17	6	13	5	13	0	23	0	0	8	18	5	10	0	12	53	26
PF3D7_0708700	69	43	145	132	26	119	1001	73	54	17	50	59	0	63	80	71	33	26	62	36	9	42	4	145	1046	220	79	257	88	85	138	110	1	186	39	27	67	163	86	177	0	209	263	130
PF3D7_0708800	10529	5920	15320	14380	3621	13885	183652	11542	14275	2253	11726	7666	1100	8100	6872	7745	4445	1645	6277	1621	4946	6543	416	9297	5472	11602	9872	11166	9045	8075	11837	17767	19	7779	12570	7214	1838	4887	8283	22583	3	5713	18267	9099
PF3D7_0708900	135	141	71	59	42	275	1325	191	71	34	221	67	0	50	83	90	14	16	53	24	49	192	4	58	96	183	262	405	228	432	112	361	0	595	133	77	67	557	385	831	0	480	434	567
PF3D7_0709000	2753	1452	5964	3335	542	4613	24433	4235	3320	1727	3976	2308	447	1566	1615	2561	844	577	2279	548	2098	2586	124	1790	589	4111	2748	3544	3065	2592	1881	4313	4	3168	5398	3276	922	5036	4215	11586	2	2639	2170	2284
PF3D7_0709050	1	1	0	0	2	2	17	0	1	1	1	4	0	1	0	0	2	0	0	0	0	2	0	1	3	2	1	1	5	2	2	0	0	1	0	1	0	0	1	5	0	5	3	2
PF3D7_0709100	18	10	28	11	14	25	795	5	50	0	14	17	1	73	12	9	9	1	40	4	7	13	0	11	1190	42	14	16	20	20	126	72	2	18	8	8	10	17	20	38	0	145	35	36
PF3D7_0709200	12	16	15	10	3	33	134	24	16	0	25	16	0	5	23	3	9	1	8	3	7	11	1	17	57	54	5	54	19	37	36	26	0	27	17	5	6	58	84	12	0	40	62	70
PF3D7_0709300	638	601	228	297	162	961	8982	618	1142	24	842	303	39	387	361	52	161	72	326	21	202	235	15	427	796	1458	352	1103	354	668	999	847	0	1235	304	135	117	706	1071	257	0	556	978	1035
PF3D7_0709400	2	8	18	1	1	7	105	0	4	0	1	5	0	22	1	1	4	0	29	5	3	7	1	14	365	14	4	16	10	2	27	34	0	4	5	3	5	4	6	4	0	6	15	4
PF3D7_0709500	1	6	6	2	0	5	22	2	2	0	3	0	0	9	0	2	2	1	12	1	1	2	2	6	110	3	6	7	5	9	16	14	0	4	1	3	1	15	5	7	0	4	7	7
PF3D7_0709600	711	1068	2876	1260	208	1610	9950	1794	1060	521	1647	527	130	783	221	1511	316	406	710	300	1368	1016	57	653	407	309	1562	1257	1008	1374	721	2607	4	1151	2608	1625	242	930	1505	5158	0	909	1168	1193
PF3D7_0709700	26	175	274	107	13	454	148	274	23	93	145	33	0	60	9	308	5	48	331	42	118	240	13	26	303	66	497	192	299	224	48	212	0	488	551	158	33	402	417	2430	1	349	130	455
PF3D7_0709800	25	30	72	52	11	85	56	84	11	40	124	16	0	27	3	28	4	15	29	5	35	54	1	18	97	5	116	41	75	56	20	70	0	47	143	89	10	42	83	129	0	115	34	32
PF3D7_0709900	2	4	36	3	1	8	7	7	1	1	4	1	1	22	2	9	3	2	56	4	5	10	0	0	404	4	7	3	13	3	8	29	1	4	3	8	4	11	19	26	0	18	8	13
PF3D7_0710000	40	79	43	29	26	185	114	55	43	12	88	21	1	55	9	21	11	7	45	2	56	68	2	39	604	50	91	123	106	72	101	114	1	121	151	24	11	63	221	170	0	105	103	128
PF3D7_0710100	105	285	1239	216	40	378	171	579	47	434	452	75	39	166	14	957	38	65	232	75	750	394	26	93	96	37	1539	276	484	428	95	1049	0	418	1825	913	29	488	766	5418	0	645	147	552
PF3D7_0710200	59	62	52	52	299	86	1315	57	131	15	95	208	41	322	26	170	328	132	104	12	50	5	2	120	749	27	23	21	104	82	160	142	0	13	165	26	42	45	140	568	0	36	244	52
PF3D7_0710300	117	30	73	244	33	75	1618	53	198	0	110	64	2	167	53	12	80	15	45	27	24	21	2	111	187	211	14	66	64	88	189	91	0	87	10	8	65	116	65	18	0	45	117	33
PF3D7_0710400	111	77	49	38	11	73	837	70	159	1	146	35	0	86	36	9	50	22	62	15	37	54	4	134	67	181	8	162	71	205	227	126	0	153	18	16	83	230	124	14	0	22	108	54
PF3D7_0710500	7	3	14	13	5	7	47	2	7	0	1	4	1	16	7	13	8	0	12	1	3	5	0	15	289	12	1	15	15	9	28	25	0	5	6	2	9	6	9	56	0	29	13	16
PF3D7_0710600	1663	1033	2907	6928	704	3592	17078	2222	1934	448	2093	1847	386	1748	1144	1089	1173	458	568	325	835	1138	78	2059	1729	3850	1570	3973	2572	2250	2213	2148	8	3497	2304	1107	537	2526	3328	3697	0	1400	2020	2825
PF3D7_0710700	215	267	773	426	193	372	3953	491	208	177	401	410	57	436	182	445	156	132	99	76	205	187	15	285	131	271	572	486	416	436	444	728	0	258	670	335	74	229	428	963	0	256	364	352
PF3D7_0710800	120	143	98	83	49	104	1279	144	117	12	210	156	15	97	49	81	57	90	44	17	100	101	4	163	132	113	197	341	235	283	134	214	1	213	220	78	21	120	269	152	0	90	299	172
PF3D7_0710900	200	138	141	150	37	240	1645	187	186	32	246	58	48	107	51	123	77	22	148	37	131	220	4	163	145	124	84	297	254	273	223	532	0	228	338	118	62	197	228	290	0	113	213	88
PF3D7_0711000	288	217	303	629	183	414	8078	155	644	16	270	277	21	582	209	131	888	74	132	41	116	174	2	512	1148	588	137	548	217	268	1094	482	1	202	169	48	101	186	588	962	0	369	136	807
PF3D7_0711100	282	208	104	35	46	279	5021	273	329	75	312	152	22	84	169	102	28	18	196	15	141	72	7	129	52	550	601	278	359	274	643	372	0	362	344	144	62	611	563	828	0	408	207	416
PF3D7_0711200	21	22	29	25	5	50	183	36	16	14	32	6	0	11	19	15	6	6	23	0	7	45	3	18	101	99	49	118	65	63	48	74	0	133	34	21	12	110	80	264	0	107	43	115
PF3D7_0711300	160	107	201	307	27	240	1236	302	216	71	342	77	39	101	97	76	56	30	180	35	151	80	8	206	188	250	362	232	246	301	294	288	1	128	405	237	122	271	141	643	0	209	166	179
PF3D7_0711400	121	28	177	276	75	82	1158	90	257	0	110	71	17	327	63	4	301	30	38	20	26	2	11	406	509	134	51	30	100	55	353	80	0	35	40	14	68	77	23	1	0	141	272	87
PF3D7_0711500	1273	141	1343	2509	490	712	15257	762	2317	5	1486	540	59	1301	885	12	793	152	501	298	250	80	10	1630	1554	1719	126	663	470	595	2127	1096	4	443	234	143	424	568	371	9	0	1346	1229	331
PF3D7_0711600	0	0	0	0	0	0	0	0	0	0	0	0	0	0	0	1	0	0	0	0	0	0	0	0	1	0	0	0	0	0	0	0	0	2	1	0	0	0	0	0	0	2	0	0
PF3D7_0711700	134	513	117	67	573	258	2841	67	194	1	217	499	101	118	45	147	91	143	85	10	157	795	5	83	356	100	56	235	337	224	63	449	2	202	72	52	29	101	812	328	0	101	386	103
PF3D7_0711800	0	0	0	1	0	0	0	0	0	0	0	0	0	0	0	0	0	0	0	0	0	0	0	0	0	0	0	0	0	0	0	0	0	0	0	0	0	0	0	0	0	0	0	1
PF3D7_0711900	0	5	0	1	0	5	3	1	0	0	0	0	0	1	0	1	0	0	9	0	0	0	0	0	4	1	0	1	0	1	0	1	0	1	0	0	0	0	1	3	0	10	0	1
PF3D7_0712000	22	486	219	42	36	296	3522	67	55	5	88	69	10	27	37	65	18	53	57	1	62	4	2	24	3325	158	8	21	20	95	36	322	3	170	32	38	4	18	32	138	0	33	36	33
PF3D7_0712100	1	0	1	1	0	0	1	2	0	0	1	0	0	0	0	0	0	0	0	0	0	0	0	1	0	0	0	0	0	0	0	0	0	0	0	0	0	1	0	1	0	0	0	0
PF3D7_0712200	0	1	0	0	0	1	3	0	0	0	0	0	0	1	0	0	0	0	0	0	0	0	0	0	2	0	0	0	0	1	0	0	0	0	0	0	0	1	0	0	0	0	1	2
PF3D7_0712300	40	460	119	84	213	464	3117	72	99	0	133	311	35	74	25	59	62	196	70	0	101	1	1	69	907	71	62	707	67	264	38	234	2	93	44	21	23	39	109	123	0	102	182	54
PF3D7_0712400	143	479	75	166	212	403	3798	141	373	8	194	667	7	80	81	102	90	153	74	0	148	6	5	77	958	97	55	313	349	296	67	719	1	273	112	60	46	96	401	464	0	225	156	107
PF3D7_0712500	0	0	0	1	0	0	2	0	0	0	1	2	0	10	1	0	0	0	0	0	5	0	0	6	2	0	0	0	0	0	0	0	0	0	0	0	3	0	0	0	0	0	0	0
PF3D7_0712600	59	434	41	71	129	156	2225	87	49	1	189	340	65	69	37	174	14	264	40	13	33	5	0	105	89	39	20	251	26	135	57	107	0	51	58	25	12	36	95	91	0	49	44	26
PF3D7_0712700	0	0	0	0	0	0	0	0	0	0	0	0	0	0	0	0	0	1	0	0	0	0	0	0	0	0	0	1	0	0	0	0	0	0	0	0	0	0	0	0	0	0	0	0
PF3D7_0712800	60	470	94	237	132	561	3272	148	102	4	69	459	103	83	49	61	108	80	49	20	37	33	3	154	896	70	38	354	24	282	76	363	1	78	57	21	5	62	156	109	0	121	66	80
PF3D7_0712900	162	655	25	229	144	416	1732	190	165	1	172	314	22	69	58	53	126	276	71	13	74	12	15	82	320	258	84	169	139	150	33	462	1	138	92	104	7	56	621	301	0	165	147	142
PF3D7_0713000	2	0	0	8	0	4	8	0	3	0	4	0	0	30	0	0	2	0	0	0	0	1	0	0	1	5	1	0	1	0	0	3	0	1	0	0	1	1	1	1	0	0	0	2
PF3D7_0713100	5	2	17	37	0	7	7	3	8	0	1	0	0	42	0	0	11	0	0	0	1	0	0	6	3	1	0	1	0	0	15	1	0	0	0	0	1	2	0	1	0	2	0	1
PF3D7_0713200	2	15	1	1	0	28	12	9	6	0	15	0	0	7	0	1	0	0	0	0	4	3	0	0	2	4	1	0	2	3	4	7	0	5	2	6	3	5	9	13	0	13	9	3
PF3D7_0713300	3	53	1	12	2	146	31	19	9	3	21	0	0	27	0	5	0	1	2	0	12	8	0	21	5	41	3	2	11	10	23	11	0	15	5	13	6	10	9	18	0	29	11	17
PF3D7_0713400	310	311	1224	779	61	696	2773	929	391	411	741	215	70	317	135	359	77	87	510	134	483	374	25	178	246	648	1180	587	571	553	276	865	1	656	1746	1227	179	743	750	3293	0	393	220	487
PF3D7_0713500	46	198	103	26	23	271	245	230	99	76	89	43	6	59	82	142	34	5	41	10	130	112	7	41	114	206	405	325	298	332	131	298	1	273	355	97	69	528	538	1965	0	110	130	553
PF3D7_0713600	16	104	24	19	10	125	173	77	24	13	56	37	10	26	45	69	26	8	8	1	38	40	3	30	232	80	123	199	242	180	58	136	0	62	229	46	27	159	438	1541	0	110	81	387
PF3D7_0713700	303	202	217	194	101	299	4266	284	528	3	417	179	18	192	192	62	93	59	201	43	123	139	9	302	514	560	92	342	232	369	553	342	1	365	263	78	114	569	293	82	0	394	288	215
PF3D7_0713800	12	9	10	4	5	11	73	11	5	0	10	19	0	22	14	9	19	1	8	2	12	12	0	13	56	28	7	37	24	23	17	31	0	9	10	18	6	30	67	40	0	77	40	31
PF3D7_0713900	5770	4406	1522	1534	1694	4323	80417	3346	8908	124	5548	2465	503	2433	2167	1900	4632	594	4339	901	2346	1797	112	2279	1189	8580	2169	2954	4078	4630	6287	9441	6	4244	3710	1775	1105	3284	4459	10089	0	2308	3188	2469
PF3D7_0714000	1681	843	5418	5172	285	3907	23144	3422	2174	1602	2670	1066	251	1626	909	1996	608	167	1209	236	1530	1548	74	834	1658	1616	2593	1354	2324	1384	1905	2349	12	1997	5100	2041	373	2497	2062	12071	1	1726	769	1776
PF3D7_0714100	1	1	4	7	4	1	3	1	2	2	0	0	0	15	0	8	2	3	3	0	4	1	0	2	36	0	5	3	12	0	6	6	1	0	3	1	0	3	1	21	0	6	7	10
PF3D7_0714200	996	982	3481	1869	284	2384	11082	3096	1318	1290	2397	523	476	1466	402	1882	446	337	1494	447	2076	1047	112	807	1102	1138	3222	1242	1777	1872	1165	3280	2	1580	5807	4126	561	2049	2315	12883	0	1474	1216	2064
PF3D7_0714300	148	355	1202	410	83	618	1504	486	264	227	415	139	43	326	65	344	98	126	368	44	402	255	29	191	361	378	1244	363	331	369	233	755	0	561	925	606	53	425	1039	1476	0	282	234	579
PF3D7_0714400	6	11	18	12	12	16	112	24	9	0	14	4	2	28	10	9	24	2	6	1	9	6	1	21	45	13	20	16	16	19	23	38	0	19	10	5	12	34	5	48	0	9	47	34
PF3D7_0714500	401	426	1202	638	152	825	4163	921	476	227	761	190	31	508	175	536	199	162	217	155	531	444	25	529	496	292	908	545	528	635	399	934	1	502	1375	739	125	351	601	1533	0	724	395	590
PF3D7_0714600	840	497	2080	1244	419	792	8628	1160	740	319	1221	865	286	971	435	1287	446	339	384	239	637	463	50	982	406	211	1104	786	959	778	551	1583	1	455	1739	1075	215	473	659	3203	0	889	767	485
PF3D7_0714700	0	0	0	0	0	0	0	0	0	0	0	0	0	0	0	0	0	0	0	0	0	0	0	0	0	0	0	0	0	0	0	0	0	0	0	0	0	1	1	1	0	0	0	0
PF3D7_0714800	0	0	4	0	0	2	0	0	0	2	0	0	0	2	0	0	0	0	0	1	1	0	0	0	0	0	0	2	0	1	0	0	0	0	4	2	0	4	2	10	0	1	0	6
PF3D7_0714900	0	2	1	5	0	0	7	3	1	0	1	0	0	0	0	0	0	0	0	0	2	0	0	1	5	2	0	1	3	0	3	1	0	0	1	2	1	7	1	15	0	3	5	7
PF3D7_0715000	288	434	284	330	69	566	2272	728	277	110	992	126	16	216	83	97	52	142	211	101	148	651	8	265	274	423	339	644	571	535	364	614	1	879	690	361	96	880	863	416	0	528	282	645
PF3D7_0715100	1	3	2	1	0	0	2	2	1	1	1	1	0	1	0	0	0	0	6	0	1	1	0	0	86	1	0	1	2	2	1	14	0	2	0	2	2	2	0	3	0	9	1	3
PF3D7_0715200	15	2	47	1	0	2	11	0	1	0	0	0	0	56	2	1	0	2	1022	66	0	0	4	0	3564	2	3	3	8	1	12	130	2	8	6	14	29	0	4	1	0	0	10	0
PF3D7_0715300	0	0	16	0	0	0	2	0	0	0	0	0	0	8	0	0	0	0	13	1	1	0	0	1	409	1	1	2	0	0	3	19	0	1	1	2	8	0	0	0	0	1	1	0
PF3D7_0715400	1	1	9	1	0	1	2	0	0	0	0	1	3	5	0	0	1	3	220	12	0	0	1	0	206	1	0	0	2	0	0	5	0	0	2	2	5	0	1	0	0	1	0	0
PF3D7_0715500	0	0	14	0	0	1	2	0	0	0	0	0	0	5	0	0	3	0	1	2	0	0	0	0	253	1	1	0	0	1	3	11	1	1	0	3	1	0	0	0	0	0	0	0
PF3D7_0715600	2	0	34	0	0	0	2	0	0	0	0	4	0	19	0	0	0	0	11	0	0	0	0	0	759	1	1	2	3	2	16	27	0	3	2	2	7	0	0	0	0	0	2	0
PF3D7_0715700	0	0	2	0	0	0	0	0	0	0	0	0	0	6	0	0	2	0	23	2	0	0	0	0	59	0	0	0	0	0	1	2	0	0	0	1	2	0	0	0	0	0	1	0
PF3D7_0715800	31	3	17	30	4	2	210	8	59	0	22	2	0	34	12	0	22	1	31	2	2	1	0	23	193	48	0	3	1	6	51	17	3	6	1	3	4	33	7	0	0	1	11	1
PF3D7_0715900	19	2	25	23	2	9	188	4	29	0	12	10	0	29	9	0	11	0	22	0	6	2	2	21	820	31	2	2	1	8	43	24	2	7	2	4	13	8	1	3	0	9	8	8
PF3D7_0716000	2175	2494	5364	3812	1168	2835	30551	2120	2132	379	3614	3642	775	2036	1317	3414	1303	1225	1240	538	1917	2263	93	1890	2485	1473	4284	3035	3013	2903	2075	5049	1	2273	3827	1949	400	1325	2694	10130	1	1488	2395	1736
PF3D7_0716100	680	506	1632	1545	426	726	6485	751	948	294	918	993	261	1053	544	792	857	305	479	127	589	393	37	748	532	989	1730	1042	947	801	977	1694	3	589	1745	817	189	631	833	1879	0	535	1234	682
PF3D7_0716200	4326	4199	13051	4730	1021	6861	58764	7860	4406	3405	9128	3197	923	3114	1783	6778	596	1499	5544	1926	5579	4619	360	4995	3413	4996	9825	8135	6023	5075	3880	10444	15	6332	16490	11189	1141	5312	6188	28945	3	11261	6911	5207
PF3D7_0716300	636	182	491	743	249	245	12418	234	1519	44	540	226	37	948	223	43	670	33	329	149	200	138	15	752	4748	714	53	188	199	240	2029	925	14	161	95	80	226	328	243	533	1	174	459	222
PF3D7_0716400	70	160	90	88	22	370	540	78	44	11	126	95	2	70	17	162	2	28	71	21	149	420	2	67	1285	44	69	221	240	252	66	251	0	237	102	43	27	84	174	225	0	204	77	105
PF3D7_0716500	24	4	35	23	1	20	151	12	105	0	23	3	0	55	11	9	13	4	5	5	4	27	0	45	464	17	9	25	11	19	45	41	1	25	4	8	10	14	16	16	0	20	17	21
PF3D7_0716600	7	4	11	14	1	1	344	6	12	0	5	0	0	17	2	0	7	3	11	5	4	4	0	20	137	17	2	2	4	4	38	26	0	6	1	3	10	12	6	2	0	5	20	6
PF3D7_0716700	9	9	13	7	7	11	626	18	19	1	33	15	1	25	8	6	6	8	7	8	3	12	3	18	256	14	82	23	9	18	81	61	0	9	16	26	18	34	9	32	0	79	40	34
PF3D7_0716800	4827	2759	6965	8217	1043	5529	70403	4629	6260	1222	6064	3332	745	2815	2057	3896	2021	752	2788	1205	2658	3920	192	5774	2553	7314	4114	4098	3633	3900	5376	7149	10	4488	6839	4049	1363	4185	4374	13597	1	3059	3373	3170
PF3D7_0716900	580	208	390	276	89	320	4907	293	787	19	437	172	4	265	292	58	356	25	259	43	172	195	7	371	206	836	151	359	378	383	1019	442	3	293	217	124	189	438	428	243	0	203	379	155
PF3D7_0717000	4	1	12	3	1	1	29	3	3	0	2	1	0	17	2	2	5	0	3	0	1	0	0	6	222	2	1	3	1	2	18	24	0	5	0	6	6	7	1	1	0	2	7	1
PF3D7_0717100	57	34	32	87	18	59	843	15	126	0	53	39	6	128	17	6	89	9	41	7	34	48	5	124	408	137	4	46	58	66	183	102	0	59	5	19	45	59	59	3	1	27	37	7
PF3D7_0717200	2374	334	1158	2432	491	895	18695	400	2697	5	948	1238	208	797	1259	243	112	85	595	465	784	344	22	2417	709	58	39	597	556	600	1041	1137	1	310	223	21	674	400	70	482	0	117	650	116
PF3D7_0717300	1354	107	638	1637	285	393	8948	369	1341	6	846	825	58	805	812	44	118	92	246	221	216	115	14	1487	718	197	60	436	164	375	1181	979	0	431	35	26	365	691	91	31	0	171	701	108
PF3D7_0717400	2591	1312	2285	3397	604	1825	42119	1363	3974	26	2542	1650	144	1744	1301	405	1358	291	1114	407	813	1164	35	2767	885	2670	416	2729	1144	1639	2284	2465	3	1990	906	338	532	1227	1610	464	0	967	2857	956
PF3D7_0717500	846	428	709	937	146	567	16466	428	1139	8	1027	603	20	441	600	170	666	114	348	166	255	347	20	1163	1839	1352	148	1057	384	690	849	1144	1	639	347	230	397	659	903	264	0	576	1387	612
PF3D7_0717600	306	14	177	215	148	11	3101	54	1658	1	122	119	2	355	262	4	73	17	358	175	34	12	7	240	1558	153	3	6	10	17	336	56	2	14	6	22	18	92	9	6	0	9	20	4
PF3D7_0717700	17534	3788	9963	14610	3924	5357	276499	5032	22279	183	11069	7838	742	4473	8460	2365	2652	851	7563	3830	2968	4634	254	14696	4719	11625	1746	5762	4753	5358	14327	18952	10	4036	2840	1896	2012	4447	3480	4055	1	4949	6241	2128
PF3D7_0717800	44	21	27	28	15	23	700	14	56	0	51	41	0	32	19	1	132	4	55	11	12	16	0	92	231	36	0	45	25	30	98	76	0	36	16	7	11	29	30	8	0	37	94	16
PF3D7_0717900	282	122	289	494	67	134	5165	120	435	1	316	163	23	314	152	35	207	29	157	55	113	121	3	460	437	286	15	197	132	198	576	352	0	183	47	26	68	183	131	32	0	55	251	45
PF3D7_0718000	33	114	25	15	6	139	173	21	24	6	47	12	9	22	4	27	15	8	50	10	35	123	2	14	237	11	65	49	45	80	22	96	0	117	50	11	15	47	101	70	0	38	34	43
PF3D7_0718100	1	2	27	2	0	1	59	2	2	0	1	2	0	18	3	0	1	1	46	5	2	1	0	6	1290	5	1	1	0	2	21	67	1	5	1	6	14	0	1	0	0	0	16	1
PF3D7_0718300	0	0	1	0	0	0	3	2	1	0	1	0	0	0	0	1	0	0	0	1	0	1	0	0	11	3	0	0	1	1	1	1	0	1	1	1	1	2	0	0	0	1	1	3
PF3D7_0718400	72	6	173	924	46	88	877	78	148	0	96	9	0	452	34	0	235	15	19	5	20	4	2	105	454	265	3	16	32	33	361	43	0	25	2	18	114	115	18	1	0	40	55	7
PF3D7_0718500	202	112	280	545	111	444	3265	139	249	0	278	125	19	428	88	9	250	33	79	28	94	102	0	365	1319	176	6	208	280	209	499	281	1	127	91	41	121	123	108	3	0	242	393	91
PF3D7_0718600	5	12	28	32	17	37	164	12	27	0	17	22	0	28	4	2	31	1	8	3	21	5	0	19	132	21	2	29	13	14	34	28	0	21	11	3	3	12	15	0	0	6	37	18
PF3D7_0718700	4	3	3	6	5	4	100	0	8	0	2	0	0	51	0	0	3	0	1	1	2	1	0	10	61	3	1	6	6	1	30	9	0	1	1	1	1	8	0	0	0	7	4	4
PF3D7_0718800	1	0	3	0	0	0	8	0	3	0	0	0	0	8	0	0	0	0	8	1	0	1	0	0	84	2	0	0	1	0	4	4	0	3	0	1	2	1	2	0	0	12	2	1
PF3D7_0718900	3	1	2	2	8	3	30	5	3	0	5	1	0	16	0	0	0	0	1	2	0	6	1	1	7	9	2	5	3	5	13	8	0	6	0	2	4	16	1	1	0	24	8	6
PF3D7_0719000	163	88	93	43	66	103	2181	84	231	2	159	93	1	186	61	10	64	17	65	53	53	38	1	235	384	155	14	120	152	126	334	276	0	45	74	25	54	62	76	5	0	147	290	48
PF3D7_0719100	60	16	56	41	28	19	236	20	36	0	65	16	1	57	29	4	13	3	76	16	9	16	2	48	1397	12	7	21	24	59	83	72	0	25	5	17	45	29	16	1	1	86	65	26
PF3D7_0719200	11	2	23	13	19	12	68	11	13	0	32	6	0	45	2	2	5	2	61	8	2	10	0	7	913	24	5	15	6	20	45	38	1	33	6	5	17	38	11	2	0	60	41	29
PF3D7_0719300	1400	1182	941	1778	325	1690	15688	1511	1594	117	2146	898	223	1193	497	897	762	640	911	667	850	1281	72	1943	1469	1329	1088	2267	1246	1891	1758	3076	3	1307	2319	1082	595	1230	1677	1996	1	1316	2222	1343
PF3D7_0719400	10	14	44	9	22	16	125	3	15	0	8	26	0	51	8	0	12	22	114	9	7	2	1	36	1606	45	2	36	13	28	169	85	0	11	7	9	40	8	24	9	0	15	63	48
PF3D7_0719500	5	22	37	12	8	15	131	4	6	0	6	10	0	57	4	14	11	7	20	2	6	8	1	32	623	29	7	71	35	31	78	53	1	20	12	10	40	22	56	41	0	42	35	62
PF3D7_0719600	5566	3228	7548	14749	1571	7246	84533	4711	5338	550	6349	4014	594	4349	2674	3010	2224	1056	2373	1720	2051	3774	176	4793	3232	8720	1991	5367	5321	4781	7727	8441	8	5219	4174	2494	1541	4176	4543	6880	0	3139	2631	3469
PF3D7_0719700	6214	2446	6608	17534	2097	6956	69786	5769	6413	1023	5949	4221	755	4613	2612	2287	2863	1109	2881	1908	2155	2878	164	5742	3932	9346	2440	5158	5332	5054	7778	12588	8	4541	5479	4192	2225	4531	3580	5899	1	4961	4004	4162
PF3D7_0719800	45	83	50	31	31	113	697	49	106	1	70	42	11	48	19	42	21	16	50	3	38	48	5	54	112	85	53	291	98	168	110	158	1	89	49	14	30	51	98	101	0	71	82	57
PF3D7_0719900	1227	2213	1140	1036	477	2684	19018	1458	1939	163	1979	1340	228	663	331	1456	370	569	1235	445	1020	1386	69	696	2001	1596	1314	2796	1512	2135	1154	2680	6	2661	2265	1069	203	1036	2407	3836	0	710	1397	2081
PF3D7_0720000	583	315	643	918	107	574	3887	626	609	104	792	276	42	304	278	275	111	91	367	80	288	293	11	348	182	738	510	531	535	594	544	754	2	424	676	438	177	890	543	1360	0	400	401	486
PF3D7_0720100	244	250	660	472	67	273	1396	330	175	186	479	276	103	281	70	591	151	118	116	125	280	252	14	308	276	83	409	282	428	381	196	627	1	248	731	386	84	189	383	727	0	336	331	289
PF3D7_0720200	293	153	414	732	71	378	3525	244	347	30	311	199	26	330	184	58	148	24	74	59	134	141	4	262	228	205	73	197	175	178	291	280	1	168	237	57	73	164	164	98	0	104	244	124
PF3D7_0720300	4	2	5	15	1	3	23	15	3	0	18	1	0	9	2	3	5	0	2	0	5	9	0	3	4	2	2	6	6	9	5	9	0	12	2	1	1	10	5	3	0	6	3	11
PF3D7_0720400	504	436	360	570	123	581	3847	358	879	2	791	240	35	332	154	130	277	110	245	137	198	595	15	596	613	457	147	734	296	622	330	580	2	902	235	181	194	465	574	72	0	491	678	237
PF3D7_0720500	31	4	20	20	21	20	300	15	37	2	27	6	0	25	15	10	1	4	11	4	6	12	0	32	118	36	12	45	33	31	79	51	0	35	6	8	14	44	12	2	0	30	19	29
PF3D7_0720600	262	254	406	574	273	524	8642	296	343	16	366	312	32	241	161	179	9	68	160	50	143	193	8	311	445	273	90	395	327	253	405	936	0	378	257	81	54	197	230	145	0	376	292	256
PF3D7_0720700	4273	7017	3370	2831	1627	8484	66098	5769	5110	878	6976	3502	470	2606	1956	4753	381	1345	2829	854	3022	4176	147	3105	3250	4194	6939	7869	6642	6585	4071	9707	6	7354	9494	3103	571	4002	7628	20814	2	3512	7300	7725
PF3D7_0720800	40	70	110	276	28	94	1252	66	47	6	74	46	0	126	26	98	26	13	19	8	63	39	0	112	385	45	49	124	69	71	93	195	0	45	169	36	10	67	105	474	0	123	34	73
PF3D7_0720900	24	50	48	41	6	30	328	31	19	1	39	21	1	35	13	44	16	4	17	5	30	40	0	28	576	20	26	74	51	30	31	110	0	23	75	21	5	27	71	230	0	69	33	46
PF3D7_0721000	430	722	335	498	258	721	4794	300	691	8	533	477	47	556	162	244	374	215	201	86	346	221	6	403	1099	551	301	707	442	423	633	675	5	652	374	144	93	315	882	610	0	254	506	418
PF3D7_0721100	157	7	171	365	81	25	2188	75	362	1	172	37	4	561	68	0	269	8	46	7	39	8	2	257	1220	229	3	12	19	65	885	97	2	11	4	11	76	131	15	6	0	6	110	4
PF3D7_0721200	90	95	155	51	15	159	552	112	134	26	136	28	1	52	43	33	31	16	77	5	80	86	2	33	210	167	248	196	131	148	99	131	0	356	236	43	25	385	359	343	0	126	102	383
PF3D7_0721300	1402	953	3560	2669	464	1893	19686	2489	1694	792	2582	881	193	1664	816	1642	664	380	1038	481	1241	842	80	1589	919	1354	2472	1954	1472	1672	1968	3208	3	894	3820	2118	546	1090	1174	5309	0	1676	1701	1435
PF3D7_0721400	26	28	40	95	38	135	266	68	33	4	58	22	4	78	11	7	33	9	27	6	25	17	0	15	520	59	17	32	82	95	134	39	0	31	36	29	48	107	43	21	0	106	40	40
PF3D7_0721500	15	23	8	2	0	1	148	6	10	4	11	3	0	9	3	20	7	1	16	18	16	24	1	23	84	3	19	29	20	41	12	72	1	11	36	15	7	26	36	126	0	29	22	12
PF3D7_0721600	18320	6517	17204	45779	4071	15532	245209	12688	20864	1767	17998	12043	2467	10951	7136	5211	7126	2598	6473	4403	6079	8353	378	14088	7659	18194	4524	10576	11264	10190	18349	27778	14	7498	9652	8135	3232	7128	7518	9959	1	11391	5602	5210
PF3D7_0721700	22	42	63	29	14	66	226	37	12	5	27	15	0	84	17	83	14	6	38	11	11	47	1	21	1867	96	45	109	115	52	79	203	0	50	29	21	101	96	53	333	0	386	44	254
PF3D7_0721800	689	457	487	1321	204	863	8632	631	792	26	909	522	68	390	227	254	232	95	232	126	348	425	18	852	880	942	289	653	626	644	750	913	0	589	472	283	186	358	561	522	0	520	497	321
PF3D7_0721900	628	312	592	619	138	423	6521	491	536	220	775	382	55	267	238	301	183	111	294	145	361	194	7	274	352	433	510	386	625	501	678	872	1	277	768	577	158	476	322	1682	0	550	384	213
PF3D7_0722000	503	288	303	274	114	236	2718	392	316	145	545	222	50	389	181	179	180	71	117	61	276	221	13	467	368	106	420	436	534	461	429	695	2	308	515	195	49	288	382	542	0	253	570	189
PF3D7_0722100	419	390	239	439	104	524	7217	399	417	20	692	241	47	184	147	157	57	102	261	117	246	265	12	558	350	400	152	496	434	567	415	988	1	455	376	199	106	315	326	520	0	387	441	301
PF3D7_0722200	4	16	5	8	4	23	109	13	9	1	14	16	0	605	5	10	3	2	3	2	8	10	3	5	162	7	22	28	24	18	7	19	1	7	20	76	4	4	28	32	0	44	30	12
PF3D7_0722300	733	847	507	605	118	1066	6510	684	1078	54	1130	305	15	292	341	289	165	90	370	67	357	933	25	442	684	1082	1052	1743	928	1053	574	1159	2	1389	1020	300	181	801	1747	2776	0	972	885	1099
PF3D7_0722400	3021	1210	3529	5046	684	3363	32396	3640	3389	539	4376	1369	180	1527	1033	1463	526	409	1756	624	1206	1963	135	2379	1252	2414	2207	2437	1999	1990	2614	3945	10	2447	3821	2558	627	2128	2178	4799	0	1929	1695	1593
PF3D7_0722500	950	392	1366	983	371	526	8987	439	663	126	760	1261	131	453	709	461	659	174	215	153	356	193	16	773	352	595	495	828	602	370	653	721	1	597	571	403	149	450	646	1700	0	449	594	423
PF3D7_0722600	1351	1003	4802	2530	440	2074	14810	2514	1578	886	2212	991	266	1294	611	1836	669	310	1174	505	1444	1062	128	1132	692	1123	2506	1702	1447	1641	1439	3039	3	1163	4187	2899	473	1294	1744	7828	0	2352	1036	1421
PF3D7_0722700	63	18	81	202	29	97	445	76	63	9	65	17	6	61	46	7	23	4	33	4	31	7	1	52	349	73	29	35	55	30	108	43	0	17	42	23	33	35	24	15	0	78	33	12
PF3D7_0722800	8	5	16	17	4	13	58	13	3	1	5	0	11	10	7	5	7	0	411	73	5	8	4	3	648	20	5	6	11	8	11	31	0	4	8	5	4	8	12	12	1	32	16	14
PF3D7_0722900	4	0	3	0	0	3	3	1	0	0	1	0	0	6	0	0	1	1	51	7	0	1	0	0	131	0	1	3	1	3	2	5	0	0	1	0	1	4	1	0	0	15	4	7
PF3D7_0723000	8	44	20	17	2	56	54	44	8	0	61	2	0	21	1	27	2	9	15	9	7	50	3	14	39	23	59	65	49	66	16	34	0	188	40	19	13	178	152	25	0	32	83	61
PF3D7_0723100	0	0	0	0	0	0	0	0	0	0	0	0	0	0	0	0	0	0	40	2	0	0	0	0	16	0	0	1	1	0	0	1	0	2	0	1	0	1	0	0	0	0	1	0
PF3D7_0723200	1	0	3	0	1	1	5	0	0	0	0	0	0	2	0	0	1	0	29	1	0	1	1	0	162	0	0	0	2	0	1	7	0	0	0	1	2	0	0	1	0	0	0	0
PF3D7_0723300	16	23	23	34	3	77	34	8	7	3	42	0	0	135	1	22	5	0	410	61	14	47	2	54	2101	5	23	9	25	10	13	80	2	40	7	53	8	26	48	13	0	39	13	16
PF3D7_0723400	4473	3656	12086	7818	2035	5521	54301	6277	5408	2442	8007	3562	1591	5583	2211	7194	2544	1694	3961	1451	5295	3174	216	3851	2450	4142	11113	6155	4414	5328	3572	11699	9	4916	13114	10093	986	2778	4735	25759	1	5445	5748	5063
PF3D7_0723500	42	34	19	15	12	100	566	59	28	0	115	14	0	38	7	8	3	13	36	2	15	31	3	47	144	79	40	53	78	75	62	67	0	51	54	25	14	50	43	12	0	101	66	63
PF3D7_0723600	157	108	71	238	58	212	1738	130	186	4	267	78	35	114	65	38	49	23	83	22	69	56	6	63	125	339	111	130	310	207	220	205	0	186	167	121	64	226	171	61	0	253	128	214
PF3D7_0723700	97	97	168	233	49	105	1909	57	229	9	152	130	14	190	109	24	339	39	31	39	39	46	1	403	682	407	60	265	146	149	344	137	1	73	64	27	149	68	128	73	0	166	257	178
PF3D7_0723800	41	156	20	32	87	146	483	16	177	0	31	84	3	264	81	12	207	14	30	4	44	22	1	26	928	153	14	53	124	86	275	127	0	51	15	26	33	32	90	10	0	40	63	61
PF3D7_0723900	3668	1449	2846	3578	950	1549	53954	1462	5203	23	2740	1599	225	2280	2455	631	898	279	1603	924	1085	958	41	3393	1751	2746	466	1741	955	1680	3745	4144	5	1176	927	427	503	928	1082	780	1	1425	2155	600
PF3D7_0724000	21	36	15	12	7	39	248	22	15	1	49	31	1	38	32	9	28	15	18	2	11	16	1	28	105	107	30	130	42	112	61	41	2	78	46	8	19	107	56	31	0	89	125	139
PF3D7_0724100	425	315	593	1377	584	485	5824	349	567	34	608	1355	158	1822	672	610	2428	312	153	87	176	279	19	594	1006	363	1191	1212	423	632	653	754	2	598	637	219	104	265	612	585	0	279	884	597
PF3D7_0724200	298	182	188	351	124	159	3232	138	227	1	311	195	72	166	91	117	51	69	152	91	73	202	10	292	149	191	97	377	161	347	182	285	1	420	113	89	69	273	229	31	0	236	383	161
PF3D7_0724300	10	12	8	6	6	11	98	10	15	2	34	12	0	13	1	0	3	3	19	3	5	8	0	16	120	25	13	36	40	44	29	25	2	41	11	17	8	16	19	14	0	31	45	14
PF3D7_0724400	191	229	402	437	25	544	2581	707	218	123	521	115	18	182	83	233	60	27	205	25	319	96	16	138	188	154	324	240	420	180	233	305	0	470	1042	305	58	483	325	1009	0	171	109	371
PF3D7_0724500	45	92	113	111	9	102	361	213	50	62	122	34	3	35	34	151	30	16	57	10	104	45	5	31	55	29	142	182	141	144	71	164	0	125	579	115	31	148	212	640	0	76	54	200
PF3D7_0724600	24	162	42	16	11	211	150	62	13	10	74	20	0	66	4	18	18	26	68	13	183	189	0	50	441	50	84	122	129	256	80	119	2	154	85	107	15	85	128	183	0	140	112	108
PF3D7_0724700	1491	1596	402	701	433	2403	17481	1248	2342	103	1774	1007	133	801	540	354	525	376	915	252	626	963	47	994	1631	1737	880	1565	1340	1467	1738	2867	5	1854	1405	633	349	1460	2837	3044	1	1244	1646	1524
PF3D7_0724800	9	11	62	12	8	27	30	10	7	10	12	7	0	46	2	6	6	7	18	0	8	57	2	7	1054	5	24	11	16	13	46	53	2	13	11	27	34	19	19	66	0	67	24	29
PF3D7_0724900	9	6	7	1	1	1	5	1	1	0	0	0	0	33	1	0	1	1	324	32	1	3	0	0	605	2	7	1	3	0	6	28	0	2	4	13	7	1	1	10	0	3	7	5
PF3D7_0725000	101	47	131	92	49	202	2346	120	434	5	72	199	11	120	143	30	279	20	110	53	122	40	1	196	551	265	31	127	74	187	342	351	0	36	76	33	40	71	99	63	0	144	250	27
PF3D7_0725100	739	733	540	446	173	738	8657	742	980	97	1121	497	70	517	404	610	286	136	662	231	743	428	26	389	467	759	785	1305	724	1140	883	1156	2	791	1066	575	279	1046	1186	2271	2	1031	803	724
PF3D7_0725200	723	340	500	512	213	584	8654	830	693	100	943	346	32	485	237	306	106	110	281	135	349	350	13	310	562	441	356	333	719	542	759	1206	1	398	917	545	177	518	403	751	0	749	465	400
PF3D7_0725300	586	568	864	2176	334	1623	3301	1298	936	105	1150	425	88	597	669	147	410	162	272	144	530	644	26	701	412	1561	1235	1810	968	1174	1552	902	2	1666	811	534	386	1079	1481	368	0	1002	1098	1603
PF3D7_0725400	1	5	7	14	3	6	4	4	2	10	2	0	0	85	0	2	3	4	4	0	6	8	2	2	27	1	15	2	7	2	3	3	1	5	6	67	1	10	12	25	0	7	0	7
PF3D7_0725500	6	26	30	54	2	30	31	45	10	12	52	5	12	21	0	16	23	15	26	10	45	15	2	3	12	2	30	9	10	10	31	39	0	77	27	68	4	12	18	133	0	12	33	30
PF3D7_0725600	1512	810	1429	11826	10686	2554	103539	2838	4925	437	3158	245481	122381	2420	1589	3865	206124	189659	1931	481	1070	909	177	1488	9026	10443	965	645	1212	1172	3183	14621	18	2251	4674	5279	2884	1657	9049	4635	1	4979	14225	11879
PF3D7_0725700	0	0	0	0	0	4	3	1	0	0	0	0	0	0	0	0	2	17	0	0	0	0	0	0	3	0	0	0	1	0	0	1	0	1	0	3	2	0	0	1	0	18	1	0
PF3D7_0725800	0	0	0	0	0	0	0	0	0	0	0	1	0	0	0	0	2	1	0	0	0	0	0	0	0	0	0	0	0	0	0	0	0	1	0	0	0	0	0	0	0	0	0	1
PF3D7_0725900	4	5	0	3	6	10	81	18	14	0	6	442	252	7	1	3	1018	563	4	1	7	5	0	9	25	6	3	3	2	3	22	59	0	9	8	28	14	5	19	5	0	31	144	30
PF3D7_0726000	2638	1863	4289	49845	57404	10050	185525	8857	6981	857	5298	631114	481371	7506	5387	12660	892238	712196	4130	948	2376	2495	479	4263	13019	41993	2979	1860	4746	1955	8267	32044	15	7593	10150	12887	4760	2872	19545	13130	1	13709	33238	23294
PF3D7_0726100	604	4417	6616	1184	295	4950	7636	2875	511	1605	2198	2447	276	429	402	4063	35	336	1050	325	2154	6951	154	299	368	1243	6451	4460	5814	8016	815	5284	5	7425	6603	2038	170	8713	8163	34265	3	1554	1431	5946
PF3D7_0726200	246	20	310	1651	36	82	3339	260	665	2	526	84	9	1517	79	4	501	19	199	60	49	23	2	423	1324	685	5	46	24	60	650	109	1	42	8	15	481	1112	91	53	0	103	477	39
PF3D7_0726300	50	372	365	480	50	691	191	610	105	121	303	56	36	232	13	284	31	86	161	38	372	536	25	68	295	129	440	371	269	488	136	591	2	690	1158	737	55	541	701	2117	0	265	146	392
PF3D7_0726400	609	574	161	162	246	1158	6653	522	1541	29	662	362	23	347	286	61	134	79	660	71	349	219	13	208	497	1149	224	387	379	493	939	899	0	715	499	200	104	506	826	617	0	281	349	392
PF3D7_0726500	4457	6398	5105	3663	2038	11665	80023	6782	7653	1711	6353	4591	1032	3237	1859	5350	1216	1702	4920	1002	5686	4378	219	2621	8711	4754	6454	5777	4732	5598	5258	11251	10	6288	12087	8825	856	3215	7364	26555	2	3247	3754	4734
PF3D7_0726600	5	7	24	4	0	0	47	0	8	0	2	4	0	18	7	12	9	0	35	1	2	0	1	9	306	20	4	35	11	11	23	27	0	19	5	4	6	6	10	59	0	45	28	23
PF3D7_0726700	5	0	12	19	6	10	120	4	24	0	11	10	0	36	7	0	28	0	17	2	0	0	0	20	423	10	1	1	4	1	66	21	0	0	1	1	11	8	1	0	0	2	17	0
PF3D7_0726800	6	0	5	8	2	1	35	0	11	0	4	0	0	6	4	0	5	0	23	0	1	0	0	12	45	16	0	2	2	1	30	6	0	1	0	0	2	4	0	0	0	0	9	1
PF3D7_0726900	393	73	356	406	117	90	4533	125	558	1	293	87	5	547	137	11	209	32	140	104	83	20	1	903	695	416	7	120	97	116	646	263	1	139	19	28	170	238	104	3	0	110	547	19
PF3D7_0727000	110	49	121	138	35	104	1126	34	151	0	106	53	1	137	143	34	71	11	108	36	24	57	4	210	798	98	26	124	77	103	116	119	0	53	28	20	45	41	80	33	0	105	193	41
PF3D7_0727100	68	20	35	54	20	31	2383	7	310	0	58	14	2	46	118	5	12	8	28	32	9	6	1	47	708	233	9	27	12	19	229	46	1	12	10	5	23	21	26	74	0	31	17	16
PF3D7_0727200	830	860	1521	2528	194	2094	6804	1903	866	314	1668	438	125	559	206	1219	114	207	624	296	704	1034	78	728	414	632	1609	807	1249	1126	946	1915	4	1274	3005	1178	239	1336	1300	3278	1	1349	805	981
PF3D7_0727300	105	159	170	318	44	318	1271	302	240	17	357	78	22	220	61	261	63	117	171	76	97	210	19	167	185	237	185	377	340	367	230	342	1	480	476	210	112	309	367	265	0	120	233	146
PF3D7_0727400	615	480	745	1453	257	1176	9314	686	1014	33	1010	388	59	485	291	390	274	96	354	137	277	880	25	572	1162	990	261	716	768	762	985	709	3	864	555	315	256	707	678	450	0	447	494	553
PF3D7_0727500	7	0	5	9	0	2	63	0	13	0	19	0	0	17	4	2	11	1	14	0	0	0	1	4	128	15	0	2	0	1	28	6	0	1	3	1	3	7	2	2	0	4	4	0
PF3D7_0727600	5	8	4	7	3	3	104	4	26	0	8	8	0	22	11	0	15	0	4	0	3	0	0	10	72	10	0	8	12	31	27	30	0	4	0	4	6	23	5	0	0	5	20	2
PF3D7_0727700	43	15	40	35	13	31	918	26	62	0	49	24	2	47	27	8	28	1	46	6	14	15	0	37	92	67	7	69	44	26	106	63	0	39	11	4	10	56	44	8	0	39	73	9
PF3D7_0727800	1237	845	273	708	277	1133	12989	647	1282	3	1127	419	64	783	591	255	362	130	889	150	290	432	16	702	932	1639	157	1295	729	789	1187	1069	2	1218	381	99	171	797	1139	310	0	230	866	346
PF3D7_0727900	523	973	199	97	124	685	5631	418	1481	79	718	306	78	186	183	364	42	143	622	60	804	457	37	326	181	1466	887	1379	599	1140	436	1127	0	1922	879	464	176	1479	1672	5518	0	780	807	977
PF3D7_0728000	2977	2361	11004	12067	939	7140	46565	7059	4317	2105	5057	2565	896	2913	1606	3951	981	850	2299	947	3207	2887	215	4387	3059	2507	4159	3325	3601	3166	3593	6492	1	3977	9462	5931	1034	4896	3938	14879	0	4219	3392	3594
PF3D7_0728100	3	2	7	3	1	3	16	1	1	2	0	2	3	4	2	3	5	6	10	0	0	1	0	0	282	1	2	1	0	1	13	23	0	3	3	7	4	2	2	2	0	0	1	1
PF3D7_0728200	1	0	1	0	0	0	0	0	0	0	0	1	0	1	0	0	2	1	8	0	0	2	0	1	163	0	0	0	1	0	4	9	0	1	0	0	1	0	0	1	0	4	0	0
PF3D7_0728300	2	1	5	0	0	0	0	0	0	0	0	0	0	4	0	0	2	0	22	6	0	1	1	0	429	0	0	1	1	0	11	25	0	0	1	4	11	2	1	0	0	1	2	1
PF3D7_0728400.1	0	0	0	0	0	0	0	0	0	0	0	0	0	0	0	0	0	0	0	0	0	0	0	0	0	0	0	0	0	0	0	0	0	0	0	0	0	0	0	0	0	0	0	0
PF3D7_0728400.2	0	0	0	0	0	0	0	0	0	0	0	0	0	0	0	0	0	0	0	0	0	0	0	0	0	0	0	0	0	0	0	0	0	0	0	0	0	0	0	0	0	0	0	0
PF3D7_0728500	0	1	0	0	2	1	2	0	0	0	2	0	0	4	1	1	0	0	5	0	0	0	0	0	13	0	0	0	1	0	0	4	0	0	0	0	0	1	0	0	0	0	0	0
PF3D7_0728600	4	3	29	6	0	1	18	0	3	0	2	2	0	55	0	0	15	1	53	8	0	1	0	4	2544	2	4	3	1	1	18	66	0	4	3	7	13	1	3	5	0	6	15	0
PF3D7_0728700	4	0	19	3	0	0	204	0	5	0	2	10	0	3	6	2	6	2	115	14	5	2	2	5	376	13	1	4	7	6	13	31	0	2	0	0	4	4	2	0	0	3	9	1
PF3D7_0728800	70	9	32	53	23	6	1478	6	108	0	16	28	0	94	29	0	34	1	21	17	12	3	0	133	451	50	1	2	10	11	142	55	0	1	4	4	8	7	3	3	0	0	19	2
PF3D7_0728900	297	336	924	513	162	801	2846	747	379	69	650	211	108	298	126	293	211	152	216	57	408	362	18	425	704	435	434	667	435	474	491	695	1	612	839	319	112	456	528	1032	0	245	533	648
PF3D7_0729000	86	123	83	90	17	168	810	140	102	21	159	61	10	34	30	84	29	27	44	21	75	73	3	36	176	86	123	146	122	128	92	141	0	246	213	78	16	147	196	495	0	242	109	143
PF3D7_0729100	51	115	69	82	125	383	453	40	101	9	73	29	1	437	11	122	29	57	57	10	63	27	6	112	1723	104	55	109	199	129	612	253	2	45	63	45	75	48	104	714	0	148	763	154
PF3D7_0729200	1	3	2	0	1	0	4	3	1	0	1	2	0	7	1	0	4	0	8	2	1	0	0	2	98	0	5	2	4	3	17	9	0	0	5	4	7	8	11	14	0	20	5	8
PF3D7_0729300	1139	802	2703	1297	325	1212	11628	2036	1562	744	1974	625	213	1334	671	1107	774	203	864	298	1403	765	60	1000	489	933	2183	1456	1314	1529	1481	2845	4	1094	3787	1972	421	1520	1661	4702	0	1849	1232	1657
PF3D7_0729400	1163	779	2933	2017	291	1312	16002	1375	1375	553	2239	849	314	1086	443	1183	641	258	786	332	1027	665	81	1606	786	738	3674	1121	1218	1184	1198	2364	1	1053	3532	2095	399	1188	1179	3973	0	2458	1208	1232
PF3D7_0729500	986	736	1589	1495	286	1206	14984	1072	1230	114	1771	726	47	830	593	586	725	172	688	184	490	717	79	1233	969	1532	848	1529	1150	1318	1421	1679	0	1014	1186	641	412	1121	1211	2176	0	1038	1278	1042
PF3D7_0729600	0	9	18	6	4	4	36	0	6	0	1	2	0	9	5	11	15	1	4	0	1	4	1	7	276	6	1	9	12	7	10	11	0	0	3	5	0	4	19	29	0	4	3	5
PF3D7_0729700	2	0	0	0	0	2	4	0	0	0	0	1	0	4	0	0	0	0	12	0	0	2	0	2	29	1	0	0	1	1	0	8	0	0	0	2	3	1	1	0	0	1	1	2
PF3D7_0729800	0	0	2	0	0	0	0	0	0	0	0	0	0	0	0	0	0	0	0	0	0	0	0	0	6	0	0	0	0	0	0	0	0	1	0	0	1	1	0	0	0	0	0	0
PF3D7_0729900	20	173	31	29	8	236	27	30	11	2	64	15	1	27	2	24	3	23	62	11	48	217	2	12	1337	7	53	127	55	188	33	139	0	191	31	40	27	90	103	10	0	65	39	94
PF3D7_0730000	0	3	9	0	4	10	9	0	1	0	0	0	0	17	0	0	9	0	4	2	1	0	0	1	144	4	0	0	4	2	30	12	0	1	0	4	8	0	3	0	0	6	5	0
PF3D7_0730100	1	32	11	2	7	3	7	3	7	0	7	5	0	28	0	0	17	7	15	4	2	2	0	9	223	7	2	5	19	23	56	47	0	13	0	4	10	12	19	0	0	16	11	5
PF3D7_0730200	64	107	80	182	28	242	489	263	89	28	356	27	5	64	17	63	23	41	127	26	73	71	3	65	134	111	142	258	166	234	86	148	2	421	349	162	88	304	302	161	0	555	227	315
PF3D7_0730300	3351	5691	2192	1935	688	7189	35560	2443	2893	776	6594	4317	402	1779	665	1516	1410	1672	2308	887	1499	4119	129	3271	2540	3546	3761	12902	7496	8737	2240	11431	8	12080	4504	1289	796	5235	8715	5876	1	4381	7763	7127
PF3D7_0730400	4	8	13	14	1	16	22	10	22	1	10	6	11	55	2	15	2	3	16	1	10	25	0	4	112	2	13	35	32	25	7	42	0	12	18	20	7	9	33	41	0	48	4	69
PF3D7_0730500	4	15	28	10	12	22	126	23	10	0	3	6	1	85	6	6	21	2	36	3	0	7	0	8	758	6	19	14	15	10	42	59	1	18	13	22	5	11	22	62	0	11	21	104
PF3D7_0730600	2	1	2	2	0	1	0	8	0	0	2	2	0	0	0	1	0	0	0	0	2	2	0	2	0	0	0	2	0	0	0	2	0	3	2	1	0	8	2	4	0	1	2	4
PF3D7_0730700	1	1	1	11	0	6	5	10	1	2	2	0	0	1	0	2	0	1	2	0	2	0	0	0	1	2	3	1	3	1	2	0	0	4	6	4	1	6	0	9	0	8	1	3
PF3D7_0730800.1	0	0	0	0	0	0	0	0	0	0	0	0	0	0	0	0	0	0	0	0	0	0	0	0	0	0	0	0	0	0	0	0	0	0	0	0	0	0	0	0	0	0	0	0
PF3D7_0730800.2	0	0	0	0	0	0	0	0	0	0	0	0	0	0	0	0	0	0	0	0	0	0	0	0	0	0	0	0	0	0	0	0	0	0	0	0	0	0	0	0	0	0	0	0
PF3D7_0730900	13918	3005	13195	26315	1744	33703	147799	32860	27082	1815	25859	4073	2686	26823	10003	3823	25883	2366	6059	1648	10443	983	270	26995	3285	26148	16555	2264	6994	3333	29483	12963	17	2530	27791	21639	5696	7015	6752	10992	1	5569	12041	16189
PF3D7_0731000	20	49	110	4	3	88	47	54	9	37	61	12	12	27	5	141	0	5	93	6	100	111	8	8	6	7	536	242	121	221	11	116	0	230	293	224	8	366	206	1447	0	151	43	228
PF3D7_0731100	9455	9777	29279	18637	3282	26305	111346	21235	9576	9801	17352	13038	3437	6609	3290	17974	2375	3923	10725	2746	10627	13580	1067	10535	5540	6175	19644	11648	20554	13198	8373	34711	19	13786	48918	23436	2126	13896	17103	78564	6	13018	10359	14736
PF3D7_0731200	150	483	1112	110	22	915	439	679	82	768	740	139	66	232	25	705	3	62	477	82	617	439	22	93	51	143	1731	873	896	726	73	1334	1	1385	2015	1312	22	1676	1479	5267	0	999	298	821
PF3D7_0731300	1374	131	771	1277	193	1441	9138	1271	1927	16	1801	485	74	1163	982	32	2483	291	237	235	484	53	10	1460	309	3698	69	394	371	394	2005	283	5	151	163	212	1218	2324	908	32	0	867	1546	476
PF3D7_0731400	25	18	47	40	10	124	128	36	41	1	47	8	0	114	9	4	69	6	3	0	31	16	1	70	66	41	9	7	116	20	96	7	2	19	21	13	56	92	29	11	0	516	123	56
PF3D7_0731500	30	138	273	65	13	246	79	78	11	69	88	63	49	387	0	396	57	67	66	16	281	223	29	26	42	22	1148	123	187	207	14	242	12	180	376	1373	15	68	603	978	0	370	35	374
PF3D7_0731600	1215	270	598	1646	97	315	14958	363	2396	5	1684	710	23	993	179	407	3467	88	652	65	177	714	9	1657	3144	1340	261	1362	244	1131	1124	881	4	402	95	159	326	935	1027	30	0	308	775	443
PF3D7_0731700	36	51	16	37	3	22	266	8	23	0	61	14	0	11	5	54	95	3	14	3	27	32	1	39	70	53	24	101	52	93	21	37	0	110	26	7	18	69	115	58	0	40	24	50
PF3D7_0731800	19	74	310	106	16	592	10	348	4	173	221	8	5	99	3	92	1	33	108	15	107	220	9	9	1411	42	773	123	274	110	85	143	0	495	456	306	34	785	545	936	0	431	37	773
PF3D7_0731900	1	4	0	3	0	9	0	4	1	0	15	0	0	2	1	5	0	0	0	0	0	0	0	1	7	0	1	0	8	0	0	3	0	3	2	1	2	3	2	0	0	3	0	2
PF3D7_0732000	2	0	3	1	0	0	0	0	0	0	1	0	0	3	0	0	2	0	0	0	0	1	0	8	0	0	0	0	1	0	8	2	0	0	0	0	0	1	3	1	0	0	0	0
PF3D7_0732100	0	13	2	6	0	8	18	5	2	2	3	0	0	2	0	0	0	0	0	0	43	1	0	27	0	1	1	0	5	47	2	1	0	1	1	6	2	7	12	1	0	2	2	5
PF3D7_0732200	101	25	197	453	3	47	72	80	36	1	234	5	0	373	10	23	57	7	14	4	3	2	0	41	2	19	45	0	29	26	34	33	0	20	19	12	15	38	17	190	0	72	4	37
PF3D7_0732300	1	0	0	0	0	0	8	0	0	0	0	0	0	0	0	0	0	0	0	0	0	0	1	0	1	0	0	0	0	0	0	0	0	0	0	0	0	0	0	0	0	0	0	0
PF3D7_0732400	3	0	2	14	0	0	23	3	12	0	5	2	0	0	0	0	14	0	1	0	0	2	0	14	12	0	0	4	0	5	31	0	0	0	0	0	3	26	2	0	0	3	0	1
PF3D7_0732500	6	0	55	130	0	9	20	12	3	0	19	0	0	18	2	2	49	0	0	0	5	11	0	14	34	5	10	0	0	7	17	31	0	2	0	1	2	13	6	2	0	54	0	10
PF3D7_0732600	0	0	0	0	0	0	0	0	0	0	0	0	0	0	0	0	0	0	0	0	0	0	0	0	0	0	0	0	0	0	0	0	0	2	0	0	0	0	0	0	0	0	0	0
PF3D7_0732700	1	10	34	1	1	6	7	3	3	0	0	0	0	6	0	0	2	0	0	0	1	0	0	3	0	1	0	1	0	1	0	6	0	0	0	0	0	5	0	1	0	2	1	6
PF3D7_0732800	1	66	37	27	12	58	280	32	9	3	4	188	0	4	6	5	15	0	26	0	9	125	1	4	19	148	18	49	8	77	3	59	0	2	0	40	0	2	21	31	0	69	2	3
PF3D7_0732900	9	1	0	26	4	1	68	5	4	0	6	1	0	133	1	0	21	4	2	0	0	10	0	15	1	1	0	1	2	0	9	1	0	5	3	0	0	13	15	2	0	0	1	0
PF3D7_0733000	194	814	191	92	287	243	3682	97	164	12	296	383	145	103	53	120	106	292	138	101	122	36	6	92	515	213	56	253	272	356	202	471	0	739	74	132	28	67	423	260	0	199	171	260
PF3D7_0800100	273	1206	73	143	353	833	4422	211	131	2	257	374	65	116	52	143	53	127	169	4	91	6	4	140	367	207	96	266	92	229	86	431	1	90	94	134	19	88	81	241	0	233	351	55
PF3D7_0800200	29	60	64	29	27	136	1084	68	152	9	86	162	6	17	35	33	83	12	95	0	26	141	4	5	125	264	44	259	50	143	77	323	1	93	193	92	3	38	165	113	0	233	59	42
PF3D7_0800300	177	450	101	442	343	1092	6137	280	282	12	257	758	22	92	48	192	155	214	135	31	152	389	9	222	880	368	94	424	43	288	112	552	2	453	193	236	25	68	401	262	0	257	243	156
PF3D7_0800400	2	0	44	102	2	4	65	2	5	0	4	2	0	85	0	0	43	0	1	0	0	1	0	14	0	2	3	0	1	2	10	4	0	0	0	0	0	0	0	1	0	3	0	0
PF3D7_0800500	7	0	36	38	0	4	393	4	85	0	29	0	3	180	0	1	10	2	1	0	2	2	0	7	1	1	2	0	5	10	2	14	0	1	1	0	1	4	3	10	0	4	0	1
PF3D7_0800600	0	0	2	0	0	0	2	0	0	0	0	2	0	0	1	0	0	1	6	0	1	0	1	2	16	0	0	0	0	0	2	3	0	0	0	0	0	0	0	0	0	1	2	0
PF3D7_0800700	24	93	27	11	309	89	40	6	31	2	9	73	0	387	11	3	12	10	5	0	42	7	0	51	200	152	5	24	285	128	511	68	0	3	3	29	19	10	14	8	0	89	146	106
PF3D7_0800800	4	5	7	7	1	5	11	7	3	3	5	1	0	13	3	8	2	0	0	0	1	0	0	2	2	4	14	13	1	14	4	7	0	36	2	2	5	33	11	72	0	41	1	10
PF3D7_0800900	53	142	333	38	9	332	12	187	2	182	210	75	9	34	0	580	2	26	58	60	180	17	23	9	11	1	376	122	91	256	4	248	0	366	501	164	3	432	258	1678	0	206	10	82
PF3D7_0801000	6634	6554	48653	30889	1186	34687	55527	20921	7098	11118	19562	4074	2677	12980	1211	21666	8388	2096	9358	1831	12706	11527	802	4831	3066	3625	22256	10155	11097	8907	6743	22136	18	9683	40496	32110	2129	11107	13001	69976	8	10496	3078	13195
PF3D7_0801100	20	44	78	373	303	174	1995	128	89	12	91	5307	5514	106	42	51	9983	7688	62	16	52	56	5	93	422	347	65	59	81	73	204	546	1	130	223	186	151	269	245	334	0	355	685	594
PF3D7_0801200	0	0	1	4	0	1	0	0	0	0	0	3	5	0	0	0	2	5	0	0	0	0	0	0	4	3	0	0	0	1	1	1	0	3	0	1	0	0	0	3	0	1	2	3
PF3D7_0801300	4	17	17	16	16	119	19	9	10	0	3	2	0	22	2	2	2	2	12	1	5	9	0	15	104	16	4	5	14	19	62	18	1	7	2	6	7	18	6	34	0	15	19	12
PF3D7_0801400	1	1	13	0	0	0	1	0	1	0	0	0	0	0	1	2	0	0	24	3	0	1	0	0	990	1	0	5	0	3	4	51	0	0	1	1	18	0	2	11	0	12	1	5
PF3D7_0801500	1081	1062	2493	2304	223	2111	16200	2010	1468	778	1894	734	249	1004	480	1248	583	259	886	394	1285	1072	87	1541	562	1315	2042	1260	1154	1252	1196	2470	4	1440	3117	2348	414	1278	1720	5479	0	1427	986	1300
PF3D7_0801600	1	1	0	6	0	2	3	3	0	0	2	0	0	2	0	1	0	1	4	1	0	1	0	1	12	1	4	0	1	1	3	3	0	2	1	1	3	1	0	21	0	15	3	3
PF3D7_0801700	580	803	282	502	260	581	12640	425	1174	8	876	334	70	578	260	278	652	168	460	162	421	405	19	740	1089	680	277	630	315	840	910	1349	1	831	203	207	101	497	614	107	0	434	920	265
PF3D7_0801800	7035	5107	8059	14012	1717	8253	88324	7958	8344	1381	10122	3324	847	8769	2756	4649	7146	1355	3356	1533	4128	6154	200	8263	4461	3916	9406	9298	5733	6456	6776	11536	14	6992	9060	6618	1934	4318	6563	12196	1	6997	7678	8747
PF3D7_0801900	2818	10122	1562	3359	2806	19193	41184	16041	3808	1808	10833	5749	1138	1725	619	2406	920	2749	1908	195	6738	1014	87	857	3613	1717	15399	4033	7818	8440	3159	10628	6	5047	25858	17388	637	3750	11160	10940	3	5274	2858	13907
PF3D7_0802000	28137	717	22765	45228	4789	7611	398965	7753	44889	51	12283	13560	1016	19131	21183	59	20388	797	7118	4131	7110	55	137	32795	9348	38029	67	2641	481	2565	41039	7102	30	413	219	611	4908	4662	3401	27	1	1087	4517	296
PF3D7_0802100	7	3	32	4	3	7	49	1	2	0	4	7	0	157	4	1	13	1	71	11	1	5	2	1	2338	7	8	6	13	2	26	93	3	2	4	28	31	4	12	26	0	21	14	28
PF3D7_0802200	16	15	67	171	29	18	614	33	42	16	40	42	6	252	20	7	70	3	53	5	32	13	5	30	981	48	25	44	68	30	120	119	2	49	27	18	25	43	45	36	0	15	32	61
PF3D7_0802300	1766	822	4604	2537	417	2555	23664	2218	3158	604	2682	1238	242	1371	907	1957	744	351	1569	514	1804	1026	128	1598	985	2252	2245	2363	1695	2117	2150	4769	5	1843	4064	2601	452	1377	2000	8442	1	1620	1434	1698
PF3D7_0802400	1607	550	2405	2158	294	1682	19325	1602	1969	241	1884	670	115	1106	723	956	492	219	916	360	1017	479	63	1606	873	1357	844	1132	1080	1078	1627	2658	1	993	2014	1138	470	1135	1352	3071	0	951	948	860
PF3D7_0802500	272	336	263	215	78	419	3800	227	408	35	406	179	53	215	132	181	85	78	253	47	163	266	12	318	316	248	142	774	355	420	222	504	3	760	288	121	66	433	528	524	0	263	378	345
PF3D7_0802600	135	223	39	94	26	223	565	94	119	0	162	85	22	280	27	80	84	79	94	12	71	126	2	99	527	95	44	163	128	183	72	175	3	254	107	63	16	122	217	103	0	57	187	50
PF3D7_0802700	1	1	2	1	2	0	11	1	1	0	1	0	0	4	0	3	1	0	11	0	1	1	0	1	51	0	0	10	5	1	1	5	0	1	3	1	0	6	6	3	0	1	2	0
PF3D7_0802800	2	0	16	0	0	1	5	0	2	0	1	0	0	89	0	2	0	0	18	7	1	1	0	1	968	2	3	5	1	1	10	31	0	3	3	28	16	0	2	1	0	7	6	0
PF3D7_0802900	7	3	13	1	4	20	35	9	12	0	7	0	0	17	2	2	1	1	17	1	8	2	0	11	104	8	1	7	7	12	24	34	0	2	5	4	9	5	2	17	0	14	12	3
PF3D7_0803000	999	773	1579	1359	287	1171	8919	1329	1426	207	1764	525	57	725	451	927	337	305	520	211	909	844	59	1421	1230	677	1339	1855	1066	1268	797	1685	3	1179	1942	823	331	1022	1262	3409	0	624	1636	1072
PF3D7_0803100	991	1346	4220	2979	692	1787	12793	1949	1476	875	2196	1801	819	2025	801	2501	1836	955	849	367	1839	991	90	1442	1106	634	4073	1818	1893	1605	1155	3941	5	860	3746	2833	336	907	1779	7936	0	1551	1777	1221
PF3D7_0803200	16	9	53	63	9	34	117	48	18	5	69	10	2	133	4	22	5	12	38	9	10	37	2	6	424	1	17	10	14	19	9	69	0	22	21	31	6	72	6	73	0	48	10	8
PF3D7_0803300	3	1	17	9	2	9	61	3	28	0	3	0	0	16	0	0	8	1	31	4	6	1	0	14	282	15	0	1	2	3	43	16	1	0	1	1	9	7	4	0	0	3	7	0
PF3D7_0803400	3	6	38	3	1	2	17	2	0	0	1	1	0	56	8	0	8	0	442	55	2	2	4	3	2547	6	5	5	5	0	16	76	2	14	3	10	11	0	0	3	0	0	12	0
PF3D7_0803500	483	466	362	549	89	611	5820	359	944	20	779	178	68	436	92	465	186	124	492	155	366	636	22	377	377	758	232	502	252	503	500	742	0	905	415	231	103	445	552	1360	2	220	561	256
PF3D7_0803600	537	645	411	506	164	1180	5815	571	747	87	813	416	46	400	199	504	125	166	514	160	400	798	32	374	904	567	649	1234	654	1016	502	1306	2	903	1025	242	126	577	1031	3036	1	642	662	400
PF3D7_0803700	288	44	207	285	89	128	2899	55	442	0	111	101	6	235	226	19	82	15	79	44	131	28	2	321	1124	426	7	47	88	107	728	125	2	14	39	35	91	85	60	32	0	189	64	25
PF3D7_0803800	2049	903	1471	2484	498	1313	33603	872	3017	57	1789	1340	187	1035	903	286	566	196	991	549	527	685	29	1922	2106	2061	306	1414	1174	1426	2665	3203	5	774	509	350	359	829	737	418	0	1274	871	479
PF3D7_0803900	5	7	5	3	2	4	47	11	1	2	13	6	0	4	0	3	22	17	2	3	5	4	1	4	2	3	4	7	12	10	10	6	0	9	23	18	2	18	8	36	0	30	7	25
PF3D7_0804000	1035	1434	2536	1209	490	1366	13351	1074	1332	359	1798	1518	651	816	815	1824	972	535	889	470	1128	850	56	1123	1263	1850	2373	2850	2105	2286	1406	2734	3	1040	3065	1304	530	1811	1990	7521	1	1947	912	1290
PF3D7_0804100	0	0	0	0	0	0	0	0	0	0	0	0	0	0	0	0	0	0	0	0	0	0	0	0	0	0	0	0	0	0	0	0	0	0	0	0	0	0	0	0	0	0	0	0
PF3D7_0804200	0	0	0	0	0	0	0	0	0	0	0	0	0	0	0	0	0	0	0	0	0	0	0	0	0	0	0	0	0	0	0	0	0	0	0	0	0	0	0	0	0	0	0	0
PF3D7_0804300	941	759	2603	1197	326	1607	7855	1515	985	963	1559	936	260	719	364	1159	216	383	530	173	1234	570	80	1302	516	1040	4789	1678	1688	1489	983	1630	1	1607	4249	2152	466	1246	1961	7629	3	1859	1316	1562
PF3D7_0804400	18	61	35	12	7	97	148	63	16	28	38	24	13	29	12	54	13	4	16	8	35	21	5	29	382	32	73	78	104	70	64	60	1	43	125	18	13	72	149	681	0	231	37	153
PF3D7_0804500	475	588	210	316	541	1242	6933	493	839	11	672	527	56	489	195	101	743	194	332	70	311	198	8	390	1855	1257	146	529	566	692	1302	765	3	677	268	196	222	400	717	375	0	181	578	442
PF3D7_0804600	490	453	991	953	155	940	6157	969	751	279	949	399	107	588	216	694	333	180	360	157	651	496	38	1019	517	462	748	759	654	684	598	1321	0	657	1426	1297	146	509	700	2269	0	439	863	507
PF3D7_0804700	179	924	377	95	147	743	1174	255	101	98	293	539	119	107	78	926	68	214	397	58	626	473	18	126	831	114	750	1208	824	986	102	702	1	568	1415	330	24	197	1810	2907	0	250	468	583
PF3D7_0804800	438	326	584	359	118	1045	3773	817	370	173	859	320	40	184	195	277	101	160	339	66	333	630	21	204	277	991	944	773	1063	566	432	859	2	1491	1171	560	100	1189	1071	1932	1	412	479	802
PF3D7_0804900	296	168	550	306	40	491	3196	396	654	125	565	268	51	237	317	114	223	112	359	55	93	236	24	402	376	2237	631	752	296	584	784	322	1	802	569	230	386	1107	792	913	0	679	643	660
PF3D7_0805000	15	4	32	7	3	27	28	42	6	10	32	1	0	16	5	2	1	2	8	0	5	18	0	0	243	5	41	14	11	41	19	37	0	41	20	17	23	176	27	82	0	117	30	77
PF3D7_0805100	2	3	23	0	1	6	6	1	0	0	0	0	0	9	0	1	0	0	62	6	1	2	0	0	773	2	0	3	8	0	12	37	0	2	1	4	20	0	1	6	0	36	2	8
PF3D7_0805200	5	43	229	12	0	107	4	36	0	64	24	7	0	30	3	73	0	5	52	3	202	40	2	0	112	2	316	19	93	28	0	96	1	66	184	329	4	83	192	868	1	78	2	97
PF3D7_0805300	2	1	6	0	0	0	2	0	0	3	0	0	0	16	0	0	3	1	344	32	0	1	3	1	62	1	5	1	1	1	2	4	0	0	2	13	0	0	0	1	0	2	1	3
PF3D7_0805400	342	118	435	422	67	365	3412	674	540	197	582	147	59	235	148	178	143	41	220	62	266	133	10	261	131	363	362	156	312	262	494	265	1	194	940	438	184	638	294	767	0	582	345	275
PF3D7_0805500	198	247	302	202	46	360	1333	279	113	35	311	157	34	78	44	279	13	46	346	101	174	266	14	43	112	287	497	1049	467	862	89	549	1	651	695	280	47	591	529	1409	1	638	129	514
PF3D7_0805600	730	903	706	821	136	1558	6667	1253	1102	298	935	409	62	317	499	569	304	103	564	82	679	653	46	447	292	2936	1745	2198	1874	1838	1323	1022	2	2185	2297	844	481	2923	2891	6215	0	1391	641	1973
PF3D7_0805700	2	2	19	0	0	1	8	0	3	0	0	1	0	67	0	0	3	0	25	2	2	1	0	1	1073	5	0	1	2	0	7	41	0	5	0	12	15	1	4	2	0	10	1	1
PF3D7_0805800	0	1	0	0	0	2	0	0	0	0	0	0	0	1	0	1	0	0	54	5	0	0	0	0	8	0	0	0	2	0	0	1	0	0	2	0	0	2	0	1	0	2	2	0
PF3D7_0805900	27	47	142	76	5	94	409	65	22	24	73	33	13	35	11	112	28	22	26	9	69	83	2	25	170	26	87	54	72	58	26	75	0	68	106	44	10	47	102	243	0	64	37	48
PF3D7_0806000	554	230	242	376	143	280	5600	201	658	2	505	218	12	330	206	30	299	102	281	94	119	119	9	730	569	726	60	454	142	473	637	613	0	441	153	75	162	342	385	43	0	364	774	157
PF3D7_0806100	87	29	59	55	32	39	646	31	131	0	95	56	6	96	59	1	61	20	33	8	35	6	0	85	116	123	4	68	68	76	144	58	0	79	44	8	35	96	81	1	0	96	152	42
PF3D7_0806200	1	1	6	0	0	4	8	0	2	0	1	0	0	10	0	0	3	1	17	1	2	1	0	0	208	3	1	0	1	0	5	17	0	2	0	6	10	0	2	1	0	8	7	3
PF3D7_0806300	1	14	15	5	0	4	26	2	3	0	1	5	0	53	3	9	2	0	7	0	3	5	0	4	807	8	4	18	9	13	5	29	0	5	8	9	8	4	32	45	0	11	9	15
PF3D7_0806400	0	1	2	0	0	2	11	1	2	0	0	0	0	0	4	0	0	0	2	0	0	1	0	0	24	0	0	3	4	3	2	4	0	0	0	0	3	1	6	5	0	1	1	0
PF3D7_0806500	318	514	831	1020	148	835	4384	513	561	75	605	793	65	454	285	281	290	289	284	183	551	475	42	680	874	880	457	1181	565	719	552	513	5	1739	541	252	207	869	1226	1632	0	413	472	664
PF3D7_0806600	200	383	330	209	84	530	2168	428	104	157	515	108	19	146	77	346	19	37	191	27	132	453	13	159	249	389	652	898	462	606	207	878	0	937	688	277	59	593	1064	2375	0	211	532	1254
PF3D7_0806700	797	1068	919	613	286	2057	8834	1361	1250	379	1635	591	172	450	186	813	56	242	882	178	865	876	40	466	841	565	828	953	985	1245	936	2216	4	1537	2839	781	153	1086	1807	2701	1	771	857	1695
PF3D7_0806800	5160	5070	10494	7726	1657	8668	60822	6027	7490	1941	7300	4808	893	4329	2920	6259	2545	1303	3701	1207	5431	4203	201	5866	3040	7277	9269	8619	6648	5679	6245	11935	16	7923	14100	7644	1660	4805	8890	30603	4	4866	5483	7282
PF3D7_0806900	123	78	88	70	29	89	616	65	203	1	119	57	9	53	31	108	43	21	51	17	39	120	2	110	168	121	82	175	107	178	85	96	1	212	100	47	40	131	216	127	0	64	104	82
PF3D7_0807000	878	417	578	1252	363	652	15078	515	1127	9	978	570	43	445	295	339	187	98	402	127	325	722	8	636	503	914	187	545	529	709	750	1352	2	407	295	176	134	552	469	254	0	466	472	338
PF3D7_0807100	101	205	63	186	43	247	678	117	243	5	213	82	2	180	32	29	56	57	106	42	119	143	4	85	292	245	68	155	162	320	263	321	1	441	151	81	100	292	354	328	0	302	139	299
PF3D7_0807200	199	166	122	285	44	360	1572	174	402	27	267	116	17	213	54	39	117	37	134	13	40	162	7	274	212	346	48	100	128	126	336	306	0	428	90	56	117	278	180	235	0	282	332	171
PF3D7_0807300	965	714	1726	1671	241	1958	9598	1203	950	336	875	760	160	559	442	851	659	146	476	170	766	792	38	681	670	1664	504	906	1275	1013	946	1334	5	838	1696	983	322	1196	1317	3090	1	821	543	660
PF3D7_0807400	6	1	1	4	0	5	19	4	6	0	4	1	0	6	2	2	1	0	33	1	2	2	0	1	28	1	2	9	3	10	6	6	0	5	5	5	6	22	5	25	0	5	8	19
PF3D7_0807500	1425	1081	1527	2911	519	2138	23259	1370	1799	96	1699	988	228	995	662	1335	417	188	774	349	806	1192	45	1531	2076	1120	466	1078	983	1119	1342	2449	4	1318	1286	671	286	997	1074	3492	0	990	1013	626
PF3D7_0807600	4743	4208	7584	8383	1791	6790	96110	5814	7057	1489	6132	5011	1095	3644	2649	4341	1886	993	3216	1242	4733	3148	236	4587	3425	5060	6973	4259	4548	4398	5757	12540	8	2522	8512	5567	635	2320	3643	17297	0	4581	4169	3846
PF3D7_0807700	175	455	258	265	81	322	8904	156	230	25	177	299	31	126	169	325	204	61	77	74	293	171	19	311	275	174	97	289	288	361	180	659	1	93	440	155	36	131	364	759	0	395	269	397
PF3D7_0807800	2069	1303	1970	2068	503	1959	32074	2126	2673	255	2695	1068	145	1189	834	837	353	460	1122	539	1311	1031	92	2190	1991	2083	1404	1816	1317	1657	2373	3058	10	1852	2716	1526	518	1684	1837	2190	2	1554	2244	1815
PF3D7_0807900	3074	962	2849	5349	765	2391	44030	2497	4123	261	3459	1406	265	1904	1244	1302	768	423	1255	643	798	1428	114	3338	1618	2313	1219	2203	1775	1464	2358	3332	6	1910	2442	1152	521	1598	1429	1957	0	2986	2041	1434
PF3D7_0808000	13	7	3	3	2	12	80	18	16	0	22	3	0	11	1	2	19	0	4	1	1	11	0	10	103	9	4	12	12	15	16	20	0	14	4	5	3	23	8	7	0	32	14	33
PF3D7_0808100	83	54	81	179	33	273	1608	178	206	9	212	85	13	176	37	21	85	21	83	18	127	22	2	82	175	184	93	70	102	116	222	155	0	96	187	97	62	132	103	10	0	99	109	64
PF3D7_0808200	4	5	21	31	1	31	22	28	2	4	14	3	0	107	0	14	9	1	15	1	6	7	1	6	141	6	89	44	35	8	10	25	1	22	30	101	7	24	23	63	0	114	9	84
PF3D7_0808300	272	722	2847	1824	122	2191	2220	2113	183	765	1524	269	300	564	74	1446	15	117	521	178	1266	808	50	216	1471	239	3810	1177	1352	1041	181	2370	1	1037	4028	3802	88	715	1096	6120	0	1997	299	1432
PF3D7_0808400	119	93	108	128	18	116	1140	178	152	28	236	31	10	80	34	102	16	17	122	31	171	90	6	78	88	131	213	191	210	163	166	225	0	217	276	198	40	235	223	852	0	216	108	241
PF3D7_0808500	0	0	5	2	0	2	2	0	0	0	0	0	0	0	0	0	2	3	3	0	0	0	0	2	2	0	1	0	0	1	0	1	0	1	0	1	0	0	1	1	0	2	0	1
[truncated: 3,778 more rows]

## Sheet: fig2a_data prop by stage
sample	stage	proportion	phenotype
IFC63	Early.Trophozoite	0.399733	non-severe
IFC66	Early.Trophozoite	0	non-severe
IFD6	Early.Trophozoite	0.235398	non-severe
IFD8	Early.Trophozoite	0.587708	non-severe
IFM.049	Early.Trophozoite	0.384247	non-severe
IFM047	Early.Trophozoite	0.0890932	non-severe
IFM050	Early.Trophozoite	0.566526	non-severe
IFM054	Early.Trophozoite	0.12788	non-severe
IFM058	Early.Trophozoite	0.587326	non-severe
IFM060	Early.Trophozoite	0	non-severe
IFM061	Early.Trophozoite	0.207114	non-severe
IFM14	Early.Trophozoite	0.421009	non-severe
IFM23	Early.Trophozoite	0.524189	non-severe
IFM24	Early.Trophozoite	0	non-severe
IFM26	Early.Trophozoite	0.939115	non-severe
IFM27	Early.Trophozoite	0.368695	non-severe
IFM53	Early.Trophozoite	0.0366716	non-severe
IFM56	Early.Trophozoite	0.234485	non-severe
IFM57	Early.Trophozoite	0.0990381	non-severe
SFC.18	Early.Trophozoite	0.538959	severe
SFC.21	Early.Trophozoite	0	severe
SFC13	Early.Trophozoite	0.50322	severe
SFC14	Early.Trophozoite	0	severe
SFC15.CM	Early.Trophozoite	0	severe
SFC16	Early.Trophozoite	0	severe
SFC17	Early.Trophozoite	0	severe
SFC19	Early.Trophozoite	0.508026	severe
SFC22	Early.Trophozoite	0.0526052	severe
SFM.1	Early.Trophozoite	0	severe
SFM.10	Early.Trophozoite	0	severe
SFM.3	Early.Trophozoite	0	severe
SFM.5	Early.Trophozoite	0.256072	severe
SFM.6	Early.Trophozoite	0	severe
SFM.8	Early.Trophozoite	0	severe
SXC2	Early.Trophozoite	0	severe
IFC63	Gametocyte	0	non-severe
IFC66	Gametocyte	0	non-severe
IFD6	Gametocyte	0	non-severe
IFD8	Gametocyte	0	non-severe
IFM.049	Gametocyte	0	non-severe
IFM047	Gametocyte	0	non-severe
IFM050	Gametocyte	0	non-severe
IFM054	Gametocyte	0	non-severe
IFM058	Gametocyte	0	non-severe
IFM060	Gametocyte	0	non-severe
IFM061	Gametocyte	0	non-severe
IFM14	Gametocyte	0	non-severe
IFM23	Gametocyte	0	non-severe
IFM24	Gametocyte	0	non-severe
IFM26	Gametocyte	0	non-severe
IFM27	Gametocyte	0	non-severe
IFM53	Gametocyte	0.0444323	non-severe
IFM56	Gametocyte	0	non-severe
IFM57	Gametocyte	0	non-severe
SFC.18	Gametocyte	0	severe
SFC.21	Gametocyte	0.266481	severe
SFC13	Gametocyte	0	severe
SFC14	Gametocyte	0	severe
SFC15.CM	Gametocyte	0	severe
SFC16	Gametocyte	0	severe
SFC17	Gametocyte	0	severe
SFC19	Gametocyte	0.0331717	severe
SFC22	Gametocyte	0	severe
SFM.1	Gametocyte	0	severe
SFM.10	Gametocyte	0	severe
SFM.3	Gametocyte	0	severe
SFM.5	Gametocyte	0.105619	severe
SFM.6	Gametocyte	0	severe
SFM.8	Gametocyte	0	severe
SXC2	Gametocyte	0	severe
IFC63	Late.Trophozoite	0	non-severe
IFC66	Late.Trophozoite	0	non-severe
IFD6	Late.Trophozoite	0	non-severe
IFD8	Late.Trophozoite	0	non-severe
IFM.049	Late.Trophozoite	0	non-severe
IFM047	Late.Trophozoite	0	non-severe
IFM050	Late.Trophozoite	0	non-severe
IFM054	Late.Trophozoite	0	non-severe
IFM058	Late.Trophozoite	0	non-severe
IFM060	Late.Trophozoite	0	non-severe
IFM061	Late.Trophozoite	0	non-severe
IFM14	Late.Trophozoite	0	non-severe
IFM23	Late.Trophozoite	0	non-severe
IFM24	Late.Trophozoite	0	non-severe
IFM26	Late.Trophozoite	0	non-severe
IFM27	Late.Trophozoite	0	non-severe
IFM53	Late.Trophozoite	0	non-severe
IFM56	Late.Trophozoite	0	non-severe
IFM57	Late.Trophozoite	0	non-severe
SFC.18	Late.Trophozoite	0	severe
SFC.21	Late.Trophozoite	0.561953	severe
SFC13	Late.Trophozoite	0	severe
SFC14	Late.Trophozoite	0	severe
SFC15.CM	Late.Trophozoite	0	severe
SFC16	Late.Trophozoite	0	severe
SFC17	Late.Trophozoite	0	severe
SFC19	Late.Trophozoite	0	severe
SFC22	Late.Trophozoite	0	severe
SFM.1	Late.Trophozoite	0	severe
SFM.10	Late.Trophozoite	0	severe
SFM.3	Late.Trophozoite	0	severe
SFM.5	Late.Trophozoite	0.0266316	severe
SFM.6	Late.Trophozoite	0	severe
SFM.8	Late.Trophozoite	0	severe
SXC2	Late.Trophozoite	0	severe
IFC63	Ring	0.600267	non-severe
IFC66	Ring	1	non-severe
IFD6	Ring	0.764602	non-severe
IFD8	Ring	0.412292	non-severe
IFM.049	Ring	0.615753	non-severe
IFM047	Ring	0.910907	non-severe
IFM050	Ring	0.433474	non-severe
IFM054	Ring	0.87212	non-severe
IFM058	Ring	0.412674	non-severe
IFM060	Ring	1	non-severe
IFM061	Ring	0.792886	non-severe
IFM14	Ring	0.569189	non-severe
IFM23	Ring	0.475811	non-severe
IFM24	Ring	1	non-severe
IFM26	Ring	0.0608847	non-severe
IFM27	Ring	0.631305	non-severe
IFM53	Ring	0.918896	non-severe
IFM56	Ring	0.765515	non-severe
IFM57	Ring	0.900962	non-severe
SFC.18	Ring	0.461041	severe
SFC.21	Ring	0.171566	severe
SFC13	Ring	0.49678	severe
SFC14	Ring	1	severe
SFC15.CM	Ring	1	severe
SFC16	Ring	1	severe
SFC17	Ring	1	severe
SFC19	Ring	0.458803	severe
SFC22	Ring	0.947395	severe
SFM.1	Ring	1	severe
SFM.10	Ring	1	severe
SFM.3	Ring	1	severe
SFM.5	Ring	0.611678	severe
SFM.6	Ring	1	severe
SFM.8	Ring	1	severe
SXC2	Ring	1	severe
IFC63	Schizont	0	non-severe
IFC66	Schizont	0	non-severe
IFD6	Schizont	0	non-severe
IFD8	Schizont	0	non-severe
IFM.049	Schizont	0	non-severe
IFM047	Schizont	0	non-severe
IFM050	Schizont	0	non-severe
IFM054	Schizont	0	non-severe
IFM058	Schizont	0	non-severe
IFM060	Schizont	0	non-severe
IFM061	Schizont	0	non-severe
IFM14	Schizont	0.00980144	non-severe
IFM23	Schizont	0	non-severe
IFM24	Schizont	0	non-severe
IFM26	Schizont	0	non-severe
IFM27	Schizont	0	non-severe
IFM53	Schizont	0	non-severe
IFM56	Schizont	0	non-severe
IFM57	Schizont	0	non-severe
SFC.18	Schizont	0	severe
SFC.21	Schizont	0	severe
SFC13	Schizont	0	severe
SFC14	Schizont	0	severe
SFC15.CM	Schizont	0	severe
SFC16	Schizont	0	severe
SFC17	Schizont	0	severe
SFC19	Schizont	0	severe
SFC22	Schizont	0	severe
SFM.1	Schizont	0	severe
SFM.10	Schizont	0	severe
SFM.3	Schizont	0	severe
SFM.5	Schizont	0	severe
SFM.6	Schizont	0	severe
SFM.8	Schizont	0	severe
SXC2	Schizont	0	severe

## Sheet: fig2b_data readcount size norm
IFC63	IFC66	IFD6	IFD8	IFM.049	IFM047	IFM050	IFM054	IFM058	IFM060	IFM061	IFM14	IFM23	IFM24	IFM26	IFM27	IFM53	IFM56	IFM57	SFC.18	SFC.21	SFC13	SFC14	SFC15.CM	SFC16	SFC17	SFC19	SFC22	SFM.1	SFM.10	SFM.3	SFM.5	SFM.6	SFM.8	SXC2
PF3D7_0100100	3.83635	5.82437	3.7656	4.11083	5.46738	4.48275	6.16652	2.68995	4.99025	2.63319	3.71275	4.08766	4.42593	4.09624	4.33138	6.47556	2.92125	3.26272	4.77328	4.95719	4.54687	3.98638	3.64759	3.70729	4.7555	4.58662	1.43616	5.30998	4.68292	1.98551	3.6632	2.80316	2.84115	3.70226	2.83828
PF3D7_0100300	0.761057	2.76547	1.68218	0.266001	2.35431	1.85884	2.53118	1.93215	2.76877	-0.0297716	1.2625	2.5027	2.04127	1.63196	1.11295	4.01905	1.12374	-0.0102979	0.44481	-1.9696	2.41715	1.72882	0.657116	3.69286	0.810642	2.91677	2.05027	0.103417	4.13843	0.0436171	1.69636	-0.741163	-1.14591	2.04207	-2.05249
PF3D7_0101000	-1.30933	-0.173126	2.2127	4.00107	-2.16925	1.07815	0.53652	2.30054	-1.72948	-1.61473	1.98598	-0.667227	-1.12866	1.26939	1.49997	-1.47281	-1.68361	-1.59526	1.3777	2.95323	-2.53705	-4.05254	-1.26888	-3.94376	-3.83321	-0.832171	0.345012	-4.65147	-3.84456	-4.20431	-3.34803	-2.32613	-3.95326	-2.73404	-2.05249
PF3D7_0101100	-0.823905	0.56384	-2.71014	3.0515	-2.16925	3.26036	2.80635	2.89226	1.87933	0.707194	-0.99384	3.23966	-2.71362	-1.53797	-2.58749	-1.47281	-0.0986478	-0.0102979	4.16529	-1.9696	-4.12201	-2.46757	0.801506	0.91422	1.12098	-0.301656	-0.0910868	1.97789	0.0623312	1.46811	1.69636	2.31773	-0.0463705	0.671954	1.31674
PF3D7_0101600	2.96865	1.70134	3.84956	5.70632	0.152679	2.2357	-0.470604	3.16202	3.187	-0.0297716	3.62414	-0.667227	1.80994	2.16247	4.98994	0.112156	1.58941	1.21209	-0.692694	1.65489	-1.31466	-2.46757	-3.59081	-0.0368701	-3.83321	1.28331	3.17018	1.18142	0.0623312	-1.03439	-1.0261	3.73996	1.97748	1.57339	2.62933
PF3D7_0102200	11.1502	12.2083	15.3857	12.3818	10.1891	14.241	6.29548	12.8327	7.74098	15.5665	12.2268	15.4802	7.00234	15.5467	6.64373	12.8266	13.6276	13.5371	15.4062	10.6018	9.18988	7.77996	15.8996	12.1205	13.5119	11.4545	6.4334	14.2475	13.3079	15.512	16.0294	7.89908	12.475	16.3425	13.6876
PF3D7_0102500	-0.171829	1.70134	-0.594658	1.37563	-2.16925	0.436608	-1.19808	-0.679285	-1.24405	1.55519	-2.5788	-0.667227	-2.71362	-1.53797	2.77006	0.112156	-3.26857	-1.59526	-0.692694	1.20032	2.38578	0.0349253	1.90104	-1.13641	1.37624	-1.19474	1.0309	-0.564008	-2.2596	0.550577	3.59448	-0.741163	-0.0463705	0.921313	1.0064
PF3D7_0102600	6.73397	2.88577	6.88916	7.67673	4.92878	4.88286	5.97004	5.89394	7.10404	5.54514	7.01552	4.94748	6.87322	4.20799	9.09331	6.17825	4.936	5.90459	4.24277	9.12469	4.52545	8.12395	5.80793	3.08966	4.18359	3.88665	6.58715	3.66594	5.18611	4.68139	4.71266	8.47073	7.89732	4.87329	6.56834
PF3D7_0102700	1.795	3.28631	7.50621	5.29187	3.11615	6.42302	-1.70255	6.56548	0.196519	8.77866	4.34006	6.43081	-0.391694	5.98298	1.80483	4.19962	5.39321	4.28738	6.96409	0.83775	2.93327	0.991857	7.62775	2.5954	4.88446	3.64896	1.84382	5.86127	5.2561	7.15269	6.98847	3.3463	6.29348	7.4931	6.41376
PF3D7_0102900	8.86734	8.10558	8.0389	8.35597	8.02181	7.89506	9.3305	8.11694	8.83333	7.56766	8.508	8.20622	8.58272	8.61051	7.90336	7.79632	8.40164	8.90956	8.38892	8.47851	6.91759	8.23315	7.96234	7.8982	7.78838	8.23899	8.25112	8.89217	8.22523	8.22483	7.94371	7.84755	8.07982	8.26272	7.87677
PF3D7_0103000	-1.30933	0.744412	-0.388208	-0.281487	0.152679	-0.119785	-1.02029	0.543108	-2.46645	-1.61473	-0.076302	-0.667227	-2.71362	1.63196	0.582437	-1.47281	0.638318	1.86417	0.44481	0.693361	4.91416	-1.73061	0.496651	0.579801	0.810642	1.0423	1.10685	1.41462	0.910328	0.0436171	0.739431	0.8438	1.71916	0.301585	0.886109
PF3D7_0103100	0.892302	1.78623	0.914355	-0.812002	-0.584286	-1.39989	-0.233998	-1.04185	0.0360545	-0.0297716	-4.16376	-0.667227	1.53431	0.336501	3.34325	1.33455	2.88117	1.21209	0.892268	2.37617	5.4345	0.70235	-0.783457	1.72866	2.23288	1.92864	0.775647	1.23117	0.242903	-1.03439	-0.178107	2.19744	0.439056	-0.412111	1.22053
PF3D7_0103200	6.45753	5.37463	5.23433	6.62818	6.13909	5.89473	6.18165	5.5875	6.71097	1.19262	5.98979	5.26351	5.61281	4.05698	7.01428	5.64614	5.48965	6.1121	4.60743	6.21527	6.49362	6.45427	4.03124	5.22867	6.4159	6.29367	6.84035	5.28074	6.29882	4.12212	4.11957	6.57776	6.02831	2.1039	5.35407
PF3D7_0103300	7.82047	7.76743	7.53581	8.11512	6.89953	7.68035	7.76766	7.73058	7.5983	7.25254	7.89929	7.66816	7.21859	8.00571	6.61953	6.97428	7.58863	8.43403	8.31012	8.4486	6.68131	6.94676	7.51706	7.57243	7.84846	7.3372	6.69104	7.92241	8.21106	8.33509	8.07666	7.25319	7.05026	7.91036	7.40352
PF3D7_0103400	5.87058	5.70407	3.6649	6.27428	5.14363	6.02757	4.33828	4.1787	5.80502	2.47273	4.97834	4.08766	4.22889	4.40845	7.3179	4.45793	5.97698	4.47083	4.86189	8.01291	8.31131	5.7756	2.71297	5.56205	6.0479	4.44499	5.86721	4.93161	5.61692	3.37312	3.42015	4.91228	4.54259	1.60224	4.62464
PF3D7_0103600	3.9612	2.72304	2.96229	3.84462	4.13453	4.46871	3.87611	2.65858	3.57064	-1.61473	3.51572	-0.667227	3.82554	1.52093	6.14383	3.65648	3.82946	3.0486	3.69962	4.61034	5.92102	3.82398	1.05304	2.32303	2.98696	2.33775	3.91421	3.17508	3.82078	0.653671	1.40686	3.82362	2.86692	0.153486	2.87034
PF3D7_0103700	3.11021	3.39842	2.18064	2.64743	3.25702	3.70564	2.99142	2.49064	3.77514	-1.61473	2.7066	-0.667227	2.49583	1.73505	3.64133	1.33455	2.56432	2.65267	3.90424	3.64511	4.63621	2.57682	1.76674	3.54006	3.66663	3.46551	3.04062	3.27334	3.96922	2.76147	2.14382	2.62807	2.6761	1.13386	3.37377
PF3D7_0103800	2.04116	1.78623	2.07994	2.16782	1.53119	2.16779	1.0855	-0.14877	2.45639	-1.61473	1.90232	-0.667227	0.745809	-0.801002	3.02722	-1.47281	4.29367	2.9283	1.93957	1.73084	7.97832	0.805444	0.801506	1.61083	0.921673	1.92864	2.36061	2.95586	2.6946	0.0436171	0.739431	3.7824	2.27556	-0.808039	1.40694
PF3D7_0103900	2.63553	4.45785	2.30481	3.07336	4.46011	3.77575	2.02347	3.04561	3.26147	-0.0297716	3.62414	-0.667227	2.33077	2.00635	3.19387	4.19962	4.57063	1.86417	3.39477	4.11077	4.93056	2.79295	1.61864	4.07305	3.42417	4.81489	3.51494	3.44129	4.16107	2.13554	2.26668	3.8637	3.83464	-1.35553	2.33983
PF3D7_0104100	-1.30933	-1.75809	-0.594658	-0.522495	-0.584286	2.86957	-0.442315	0.794646	-1.24405	1.19262	-4.16376	-0.667227	-2.71362	-0.315576	-1.00253	0.112156	3.07128	-0.0102979	-1.42966	-3.55457	2.5362	-1.24518	-1.26888	1.4825	-0.132774	2.76609	-0.719118	1.41462	-2.2596	1.81806	0.352408	-0.00419718	-0.493829	-3.471	2.62933
PF3D7_0104200	2.25138	4.47073	4.05805	3.85728	4.33855	3.48624	3.5638	2.83729	4.35373	3.59472	3.09362	0.917736	3.4762	3.74743	6.17738	4.54956	2.92125	1.57466	3.05147	3.54347	6.647	5.23978	3.893	6.66449	5.66862	5.64716	5.40077	2.58693	4.09208	2.09947	3.90936	5.40858	5.47928	4.86439	4.92097
PF3D7_0104300	8.64049	10.099	9.9885	8.76899	9.44316	10.3559	8.79449	10.5331	8.90841	11.8533	9.54586	11.5468	8.28002	10.5659	9.21301	10.9516	9.83684	9.19346	10.6716	8.31001	7.72309	8.67899	11.4505	9.5442	9.78115	9.43579	7.87639	9.6205	9.63282	11.3127	11.6236	7.88455	9.12205	11.6169	10.0946
PF3D7_0104400	2.43483	3.69037	3.56909	3.71156	2.78495	3.5543	2.20881	3.24882	2.21538	4.861	2.7066	-0.667227	2.24057	3.53528	4.46779	3.73665	4.00755	3.95933	3.00775	3.62534	6.7614	3.26035	3.92489	4.26081	3.63439	3.66324	3.30527	3.32007	3.09796	3.2469	3.6632	2.42876	3.88594	4.61114	4.80963
PF3D7_0104500	5.77175	5.79394	4.68504	6.24569	5.63165	5.57575	6.71167	5.03037	5.83581	2.47273	5.36176	5.63655	5.80601	4.77794	6.0814	5.06635	5.28217	6.17953	5.34732	6.10899	5.09474	5.807	4.28571	6.09927	5.97896	5.53123	5.89693	5.60945	6.21479	3.99045	4.24443	4.9685	5.23409	2.08358	4.90558
PF3D7_0104600	1.41313	2.1488	-0.388208	1.63278	1.29018	2.47925	1.05606	1.64264	2.48775	1.19262	1.19379	1.6547	1.37384	-0.801002	2.45691	2.22763	2.45935	2.10518	2.27078	0.693361	3.39369	3.90746	1.26717	2.49918	1.83921	1.88055	2.81013	1.88769	4.11544	0.653671	1.78125	1.37431	2.52247	-0.197986	1.91714
PF3D7_0104800	0.761057	1.8664	2.64742	3.85728	0.638106	1.77003	0.963941	2.12807	1.07787	2.29216	2.27918	-0.667227	1.19327	2.80781	1.49997	-1.47281	0.81889	1.21209	1.07284	0.532896	5.90174	1.67538	0.657116	1.54809	1.29607	0.752791	2.76396	1.12989	-0.14412	0.749886	1.78125	2.42876	2.61659	2.94966	3.89393
PF3D7_0104900	5.0447	3.81682	2.64742	2.04044	3.85312	2.507	4.92477	3.75812	5.10594	3.93985	4.68486	5.0052	4.81776	3.84285	4.1807	6.58789	4.75933	4.42711	4.54762	2.00002	1.85527	4.98912	4.87271	3.96913	4.82856	5.03956	5.11837	4.62232	4.45465	4.47165	4.28859	4.6851	5.34824	4.79422	4.05603
PF3D7_0105000	4.55361	3.16474	1.19675	1.50993	3.55867	0.922035	3.9725	3.16202	4.61037	3.51455	4.40988	-0.667227	3.82554	3.44693	3.4786	3.28208	4.39676	3.95933	3.83087	0.145873	2.21784	3.38209	4.19709	3.57194	3.99333	4.26937	4.11147	3.44129	3.90363	3.98056	3.59448	4.08327	4.26106	4.18005	3.13073
PF3D7_0105200	2.96865	0.116381	3.01778	4.0237	4.33855	0.650733	4.88276	1.93215	4.6594	-1.61473	2.27918	-0.667227	3.79417	-3.12293	5.44042	2.22763	2.96025	3.0486	2.11466	4.29718	5.43066	4.75159	-1.26888	0.811127	0.559103	0.521466	5.09525	3.20028	-0.674634	-1.39696	-0.178107	3.60461	2.11283	-2.24861	-1.31552
PF3D7_0105600	6.28312	6.89177	4.29362	4.76291	5.6825	5.96643	6.48555	4.66254	6.3548	2.90883	6.01739	4.69033	6.19627	5.43549	5.30126	5.94505	5.88371	5.14621	5.76346	5.92723	5.5128	6.37268	5.10616	7.23925	6.14835	6.93381	5.72383	5.98062	7.57277	4.82083	4.49117	5.18957	6.60612	4.15105	6.30359
PF3D7_0105700	1.72629	2.67932	1.89473	0.661929	2.58564	2.47925	1.41422	1.28007	1.50318	-1.61473	2.06505	-0.667227	2.14436	0.0469945	3.19387	2.43408	2.61407	2.65267	0.892268	-0.0951353	8.05447	2.05599	2.71297	1.78416	1.52434	2.44085	2.36061	3.52345	4.19436	0.653671	2.20656	2.95928	1.33214	0.826676	4.2143
PF3D7_0106000	0.616667	1.78623	0.990304	0.105536	0.638106	0.837146	1.15195	-0.14877	1.97096	-1.61473	0.965518	0.917736	1.93023	-0.315576	3.38979	0.849122	0.81889	1.21209	1.07284	2.74921	5.48717	2.76764	0.109628	2.62609	1.72137	1.67033	2.78723	1.23117	2.17781	0.749886	1.60616	3.28858	2.6761	0.370298	2.47107
PF3D7_0106100	6.14188	5.23815	5.57681	5.6124	5.83638	5.07584	6.76496	5.22493	6.54011	1.8447	5.68329	5.5226	6.52717	4.2258	6.66281	5.32161	5.89382	6.44366	4.65071	5.97095	5.91004	6.46218	3.70381	5.79602	4.92501	5.26235	6.44807	5.21426	5.70426	3.70858	3.52233	5.86863	5.73149	3.06815	4.22673
PF3D7_0106200	0.616667	2.21154	0.659098	-3.98193	-0.584286	-1.39989	1.30998	0.398718	-1.24405	1.19262	-0.704333	-0.667227	0.0937324	3.64525	0.582437	-1.47281	1.12374	2.4922	1.93957	0.532896	2.44785	0.0349253	2.33993	3.25591	2.9612	1.88055	-0.719118	2.5677	-0.674634	2.53716	1.86142	0.8438	-0.493829	4.70725	1.572
PF3D7_0106300	9.10831	9.58713	10.1008	10.1534	9.34497	10.1188	9.71754	10.1073	9.3642	10.5467	9.41378	10.2116	8.97244	9.94635	7.39122	9.35929	9.66641	9.85852	9.8992	8.87405	8.9246	8.98243	9.78219	9.20837	9.73082	9.26542	9.12537	9.76341	9.4679	10.438	10.6052	8.59497	8.81967	9.81724	9.7249
PF3D7_0106400	6.67138	6.5773	6.29642	6.43698	6.74064	6.54011	7.07522	6.86074	6.6909	5.93216	7.03652	6.38806	6.61953	6.46766	6.68164	6.2619	5.72861	6.39909	6.63463	6.77523	5.45731	6.666	6.48734	6.4367	6.75831	6.48875	6.48945	6.59111	6.67606	6.99106	6.63354	6.20915	6.14345	6.15531	7.0109
PF3D7_0106500	1.32294	3.50244	2.71613	-0.281487	1.53119	1.67539	1.80487	0.905678	1.5633	2.47273	0.480091	-0.667227	2.77823	4.94853	3.52104	0.112156	2.34614	3.53402	2.34293	3.23985	5.73752	0.70235	2.24208	4.3277	3.9015	3.32882	1.37604	2.81613	1.58171	3.34258	1.86142	2.95928	1.25619	4.76899	4.15045
PF3D7_0106700	9.30003	9.8494	10.1625	9.70162	9.29479	9.80249	9.60506	9.81823	9.49054	10.1263	9.81985	9.99544	9.46535	10.8027	9.52593	9.75661	9.36783	9.55003	10.3762	9.31561	8.43713	8.80292	10.6442	9.99554	9.44364	9.28432	9.03592	9.69926	9.18145	10.6852	10.9799	8.6288	8.05271	10.7834	9.5867
PF3D7_0106800	1.86059	2.27166	1.58754	3.33096	1.53119	2.16779	2.41228	1.57705	2.57795	-1.61473	2.21127	0.917736	1.37384	1.26939	3.2454	1.69712	2.7538	1.86417	2.47723	3.43412	5.58707	1.72882	-0.13138	2.16476	2.18915	1.77926	2.39131	1.61532	2.13272	-0.116848	-0.178107	1.13331	2.11283	-0.197986	0.45001
PF3D7_0107400	-1.30933	2.76547	2.00868	-2.39696	1.29018	0.922035	1.78108	0.543108	-0.591977	2.77758	0.480091	-0.667227	1.67869	3.67149	1.49997	-1.47281	1.25499	2.31163	1.62923	1.08929	4.83509	0.901659	1.76674	3.90799	3.69817	2.71215	1.10685	2.78316	-0.674634	2.20508	1.60616	1.13331	1.60133	4.63926	2.73759
PF3D7_0107500	10.3985	11.738	10.1392	9.73028	10.0116	10.6353	11.7651	10.5	10.2052	10.9905	10.3536	11.0839	10.5345	10.926	10.9653	11.3599	10.4776	10.6806	11.146	10.6245	8.79368	9.23474	10.5929	11.3327	11.124	11.2401	10.7894	10.9884	10.3262	10.9854	10.3889	9.3808	10.6034	11.7021	10.6962
PF3D7_0107800	3.48768	0.56384	3.41226	2.86356	3.85312	1.34734	3.3193	0.674352	4.00929	-1.61473	1.66913	-0.667227	4.08079	-0.801002	5.31338	2.43408	2.83995	3.95933	1.07284	3.07479	5.59738	3.78667	-3.59081	0.700095	1.59305	2.22672	4.62558	1.97789	-0.674634	-0.744879	0.1114	4.08327	2.35052	-0.412111	2.66633
PF3D7_0107900	3.54865	2.27166	3.28233	3.6254	3.71339	3.88551	4.53163	2.68995	3.72338	-0.0297716	3.03591	4.69033	4.13187	-3.12293	5.17406	3.17105	2.61407	3.95933	3.05147	5.33113	5.1886	3.64095	-1.26888	0.579801	4.17241	3.07472	5.24141	1.18142	0.403368	-0.29742	1.40686	5.05758	3.34136	-0.968504	1.0064
PF3D7_0108000	8.01305	7.82123	7.27428	8.29449	7.67781	7.23518	8.80231	6.88126	8.13502	5.37395	7.19214	7.61354	8.34098	7.91118	7.57867	6.88034	7.144	8.28585	7.63553	7.99377	7.51053	8.03592	6.18233	7.25161	7.13185	7.3724	7.68912	7.49605	7.28021	6.44045	6.30122	7.10223	6.60229	6.58292	6.6305
PF3D7_0108100	0.761057	0.116381	-1.48774	-1.66	1.00068	-0.119785	1.58199	-1.52728	1.37486	1.55519	-0.704333	-0.667227	2.41566	-0.315576	2.27049	0.112156	2.22328	3.0486	-0.692694	0.532896	3.58535	2.01355	-0.420887	0.700095	-0.373782	0.245831	2.08824	0.557982	2.08618	-0.29742	-1.76307	-0.741163	1.00094	-1.88604	0.610475
PF3D7_0108300	12.2436	11.2241	11.11	11.4904	11.2469	11.3793	12.4769	11.2819	12.4967	12.0854	11.4376	12.307	12.1144	11.6511	12.5536	11.4537	11.8368	11.724	12.2058	12.7493	10.4875	12.2618	12.3036	10.8799	10.8242	10.8522	11.9132	11.7034	10.8933	12.2401	12.7754	11.1071	10.1434	11.9052	11.2516
PF3D7_0108500	9.48134	10.4539	12.3627	11.2612	9.65133	11.679	8.90905	10.9465	8.30422	12.4107	10.1289	12.2581	8.63566	12.655	7.11122	10.4299	9.29486	9.52043	11.6946	8.21898	7.57104	7.17808	12.6507	10.7232	11.1063	9.78428	7.63483	10.6619	10.3953	11.8017	11.9139	6.95696	8.95457	12.5992	10.3786
PF3D7_0108600	2.63553	4.59359	5.02908	3.6254	3.0402	3.56754	2.58027	3.602	2.35798	6.36826	3.63714	6.27529	3.4762	5.78696	3.14043	3.73665	4.46614	3.26272	5.33852	2.82047	5.17949	-0.145647	6.39076	3.7636	4.2057	4.23152	1.75219	4.01031	4.10381	5.88448	5.96258	1.58077	4.01828	6.9281	4.51737
PF3D7_0108700	8.54958	7.57805	8.17785	9.12087	8.87036	7.82514	8.91325	8.15044	8.80288	7.13681	8.09038	9.01752	9.11729	6.60669	9.97261	8.59463	7.91071	8.76997	7.8642	9.05161	8.04258	8.66535	7.89954	7.60554	7.24694	7.95246	8.72401	7.52999	6.997	7.97901	8.20031	8.44619	7.19076	5.4228	7.41444
PF3D7_0108800	4.92716	2.58769	4.21665	5.32869	4.30648	3.72939	4.60123	3.72822	5.0545	1.55519	4.24138	4.37717	5.23474	0.336501	5.42932	3.95346	4.29367	3.35894	3.36042	4.89252	5.01498	5.60031	2.59901	3.77734	2.73664	3.78581	5.29921	3.2969	3.59007	2.13554	2.58271	5.26633	5.0884	-1.88604	4.37936
PF3D7_0109000	0.456202	-1.02112	1.77099	-1.66	-2.16925	-4.20725	-7.12882	-2.26425	-4.05141	0.707194	-0.704333	-0.667227	-2.71362	-3.12293	-2.58749	-1.47281	4.53233	3.44913	-0.692694	-1.9696	7.95046	-1.73061	1.05304	-2.3588	-0.663289	-4.0021	-1.37119	2.66141	-2.2596	-1.39696	4.18335	3.10014	-1.63133	-3.471	-2.05249
PF3D7_0109200	4.13029	3.69037	4.15199	4.26125	4.13453	2.78144	5.21687	2.78015	4.55222	1.19262	4.29976	2.5027	4.2976	3.44693	3.75236	4.19962	3.69721	4.33548	3.83087	4.87589	5.18405	4.41099	1.36338	3.57194	3.9015	5.37945	3.97627	3.92218	4.11544	2.02451	1.40686	4.89304	3.01252	3.0155	2.38491
PF3D7_0109300	-0.171829	-1.75809	-1.12517	-2.39696	-0.584286	-1.39989	-0.163032	-0.679285	0.0360545	-1.61473	0.228553	-0.667227	-0.391694	-3.12293	-1.00253	-1.47281	1.94088	-0.0102979	-3.01462	-1.9696	3.3292	1.50205	-1.26888	-0.484329	0.0736765	0.9521	0.775647	0.302725	2.13272	-4.20431	-0.540677	2.53186	1.71916	-5.05597	0.610475
PF3D7_0109400	4.06223	2.43831	3.95757	4.99821	3.9805	2.97266	3.02474	3.11657	3.98751	-1.61473	3.45829	2.14013	3.66142	0.78396	4.63168	2.61466	3.55161	4.07716	3.05147	4.70753	7.5232	3.66856	-1.26888	2.46563	2.54183	1.97518	4.51145	3.64774	2.6946	-0.503871	2.43333	4.46829	2.19649	-0.663649	1.64795
PF3D7_0109500	5.46414	4.36431	4.16023	6.16401	4.62517	5.0095	5.35273	4.50394	5.56514	-0.0297716	5.1423	5.16566	5.48113	3.21692	5.14722	4.19962	5.12803	5.06295	4.29826	5.56178	4.41326	6.74917	2.67597	4.4783	4.76298	4.41153	5.37027	4.1719	4.3001	3.99045	3.33847	5.78762	4.83137	1.95526	4.68898
PF3D7_0109600	1.72629	1.04927	1.58754	2.55723	2.35431	1.57411	1.48957	2.56018	1.83123	1.55519	1.94476	3.03321	2.14436	2.80781	2.69791	2.91951	0.431867	1.86417	1.50894	2.00002	3.09716	1.30501	1.53847	2.49918	1.83921	1.55249	2.23084	1.61532	2.45922	1.94544	1.50995	2.31773	2.73324	2.25692	4.0136
PF3D7_0109700	3.9612	3.77589	5.47143	5.66012	6.1839	4.08277	3.88451	4.25408	3.49549	5.60443	3.87515	6.10096	5.4105	6.72099	5.50527	6.14925	2.34614	4.07716	4.76016	4.09648	3.19087	1.23286	5.36629	3.36912	4.34171	3.5448	3.28906	3.96691	2.26397	4.40671	3.85164	1.37431	1.87963	4.47736	2.47107
PF3D7_0109800	7.82663	7.50322	8.18796	7.66328	7.03777	7.02097	7.93639	7.49564	7.55175	8.32925	7.57644	7.57595	7.7611	8.33804	6.62926	7.69962	8.01856	8.09299	7.79515	7.93679	6.44879	7.44382	8.12644	7.74318	7.57988	7.92975	7.54554	7.45476	7.7898	8.1347	8.30616	7.93008	7.94269	8.55863	7.36325
PF3D7_0110000	1.92333	1.78623	3.59365	0.661929	2.35431	1.40746	0.322395	0.398718	0.340909	-1.61473	0.480091	-0.667227	0.0937324	1.26939	2.05637	-1.47281	4.89633	4.38202	-0.207267	1.30341	9.58308	0.991857	-0.420887	1.41379	1.21118	0.9521	3.09757	4.57012	1.98833	1.00514	0.739431	5.35335	0.801626	0.671954	1.8544
PF3D7_0110100	5.03052	6.12252	4.85719	5.37342	4.81944	5.64918	4.89667	5.10207	4.58159	5.23076	5.91439	5.56159	3.66142	5.71312	3.29515	4.97014	5.40738	4.28738	5.26615	5.37321	5.16108	4.4671	5.25154	5.65429	5.15831	5.68265	4.15684	5.40517	6.3465	5.71306	5.91171	4.18167	5.22913	4.3849	5.57929
PF3D7_0110200	2.87653	3.85662	2.73832	4.6217	3.0402	4.11918	1.71353	4.11079	2.74301	3.74282	4.45462	5.77572	2.24057	2.89944	2.90436	4.01905	3.10647	3.0486	3.95116	3.68384	4.51098	3.20485	3.56906	3.02202	4.10342	3.63453	3.8158	3.46227	4.13843	4.21775	4.58861	3.3463	3.53055	1.24781	3.04905
PF3D7_0110300	1.12363	1.78623	0.348758	-0.0750362	1.29018	0.746948	-1.24617	1.57705	0.592448	1.55519	1.39082	3.03321	0.986817	0.336501	1.80483	1.33455	0.81889	-1.59526	0.892268	0.83775	2.21784	-2.46757	2.19055	1.78416	0.921673	1.20736	0.679431	0.633931	0.242903	1.62858	1.50995	-0.00419718	1.33214	-0.663649	1.0064
PF3D7_0110400	5.87058	6.24379	5.02908	6.31384	5.10688	6.75637	5.86748	6.31695	6.3759	5.25563	6.32106	4.61818	6.49827	4.71627	6.2736	5.82181	5.19495	4.63356	5.68235	6.05091	6.28632	6.29951	6.24682	6.65708	5.81244	6.01053	5.85625	4.55554	7.39444	5.62383	4.65759	6.00927	6.43798	4.67365	7.06385
PF3D7_0110500	6.36451	6.50714	5.32145	5.95912	7.44362	6.10903	6.59367	5.95331	6.87563	5.25563	6.43522	6.07424	7.05291	5.69405	7.38836	6.34098	5.86842	5.64314	6.78789	6.14414	7.4321	6.39144	6.5678	5.90955	5.6035	6.08138	6.53998	5.84338	5.93187	6.06832	5.85898	5.61051	5.06633	4.12145	6.10233
PF3D7_0110600	9.79618	10.1305	10.3275	10.1652	9.26381	9.96354	9.85345	10.1881	9.80005	11.0486	9.95736	10.7062	9.47589	10.5578	9.80456	10.2281	9.66825	9.69649	10.3625	9.76214	9.04901	9.03111	10.6822	9.96454	10.0151	9.62053	9.20178	9.76262	9.90918	10.8503	10.7403	9.18513	9.57824	10.8916	10.1221
PF3D7_0110700	3.46677	3.69037	5.11641	4.7763	3.93928	4.3664	6.36991	4.27491	5.96401	3.93985	3.70042	2.7922	4.20524	5.19448	5.33732	3.17105	3.17437	3.76229	3.25216	5.17675	7.98945	4.20956	5.47797	4.82111	4.56339	4.10119	5.13206	4.13969	5.58798	4.00026	3.36621	4.93126	4.58977	5.1547	5.16021
PF3D7_0110800	9.15644	7.82374	9.25505	9.26496	8.41665	8.04394	9.83608	8.38291	9.28635	8.63438	8.469	8.26646	9.11887	8.80522	8.33807	7.72441	8.23674	9.15209	8.70605	9.39471	7.83763	8.59604	8.45529	8.10439	7.88831	7.54335	8.1935	8.5054	8.00602	8.44921	8.68436	7.95812	7.78103	8.93724	7.67373
PF3D7_0110900	5.6748	5.18443	3.74382	4.67271	4.09754	4.65384	4.73421	4.63057	5.37695	1.19262	5.45278	2.5027	4.27506	3.38486	4.83036	4.50447	4.39676	4.55449	4.24277	5.4761	3.3456	3.94182	3.5891	4.81446	4.92501	5.10381	5.11377	4.69504	5.41518	2.91463	4.05285	3.82362	5.49589	2.34491	3.74625
PF3D7_0111000	1.41313	2.48984	3.23628	-0.522495	1.91821	0.316314	0.659087	2.17316	2.69006	1.55519	1.32809	-0.667227	1.19327	-0.315576	2.27049	1.33455	4.88625	3.53402	0.892268	2.51152	8.10651	2.01355	2.67597	1.18552	2.09752	1.61261	3.55616	3.11008	2.94986	0.439546	3.44638	3.8637	2.27556	-1.35553	2.29328
PF3D7_0111500	-0.171829	-0.535696	1.63564	2.32185	0.638106	-1.88532	0.854178	-1.52728	1.07787	-0.0297716	-0.256874	-0.667227	2.04127	-3.12293	3.02722	0.112156	0.190859	0.726668	0.155303	2.17335	5.64452	1.50205	-3.59081	-0.484329	-0.373782	-1.19474	2.08824	0.840382	0.0623312	-2.61935	-0.540677	1.58077	1.8281	-5.05597	-1.31552
PF3D7_0111800	5.32584	3.39842	5.53621	5.76794	5.8806	4.58391	5.36329	3.80184	6.54011	-0.0297716	4.60772	4.82463	5.61281	-3.12293	7.14213	4.19962	4.26281	5.48156	3.92789	6.83882	6.45447	5.807	0.316079	2.28506	4.67854	4.44499	6.37123	3.37644	1.36489	0.749886	3.22182	6.45851	4.42612	-2.24861	1.40694
PF3D7_0111900	0.456202	4.24941	2.27476	3.09489	3.3226	3.40008	3.24731	2.94521	2.76877	3.42966	0.480091	-0.667227	3.21711	0.577509	3.02722	3.38517	2.01683	1.57466	4.22378	3.23985	5.74372	3.20485	3.0674	3.89544	4.39079	3.81168	3.69797	3.22505	4.40811	2.4539	2.43333	1.13331	3.88594	4.02352	2.62933
PF3D7_0112000	0.616667	5.79906	3.6649	3.3668	4.545	4.97515	5.10331	4.36511	3.76237	4.11319	0.694216	3.42024	4.25216	1.26939	1.66044	4.75601	2.34614	2.31163	5.77001	1.57472	4.74527	3.6128	4.92882	5.64683	5.47285	5.21949	4.46891	4.67271	6.10235	4.01969	4.06982	2.88333	4.85731	5.55044	3.89393
PF3D7_0112100	-3.63126	3.39842	1.06245	0.105536	-2.16925	4.10109	-3.04135	1.36024	-4.05141	2.63319	-0.463325	1.6547	-1.12866	1.83127	-2.58749	1.69712	0.638318	1.57466	3.28916	-1.9696	-0.421571	-0.593106	3.09569	1.01044	3.08565	1.72582	0.576338	2.62465	1.88336	2.59011	3.28132	-2.32613	2.23656	4.18482	3.56222
PF3D7_0112200	-0.171829	2.21154	1.48626	5.83346	1.00068	2.45096	3.36404	4.49509	5.66798	-0.0297716	2.17609	0.917736	3.69577	-3.12293	4.33138	3.28208	-3.26857	-1.59526	2.60009	1.48983	5.95347	2.68893	-1.26888	-0.773836	1.29607	2.33775	5.25399	1.82426	1.51299	-1.03439	0.558859	4.27379	4.99802	-3.471	1.22053
PF3D7_0112700	5.67935	4.10816	6.18771	8.76354	11.5453	6.5993	7.58527	7.07634	6.99776	5.54514	6.34304	15.2462	7.27932	8.76009	13.5687	15.3318	6.80691	5.58465	6.83869	5.53024	4.38182	9.68355	5.88289	4.78075	6.592	4.82763	5.81439	8.90826	6.51409	6.89306	8.88828	8.17472	5.13685	5.93059	8.11618
PF3D7_0112800	1.795	4.66257	6.25661	5.13442	2.47461	6.26341	-1.4009	6.56336	-0.350969	7.90294	5.48549	5.48252	-0.391694	6.87001	-2.58749	4.01905	5.15349	3.69014	7.04742	1.08929	3.87234	0.805444	8.17199	3.99288	6.05401	4.62361	1.75219	5.45575	5.53265	7.33145	7.71873	1.9218	6.07049	8.43024	6.55853
PF3D7_0112900	6.5474	1.70134	2.07994	2.35792	4.545	1.40746	5.09488	3.74325	4.97926	3.74282	5.45278	2.5027	6.01089	1.83127	4.57238	2.91951	5.44223	5.46002	3.64359	5.69099	2.32093	4.71233	2.74904	3.69286	2.54183	4.27867	5.24562	5.21426	2.22153	1.86178	2.43333	5.72372	5.45825	2.50628	3.32833
PF3D7_0113000	13.7642	9.43441	13.1265	14.9829	14.6754	10.0601	14.3005	11.1951	13.7319	6.75595	12.2199	13.7207	14.7855	9.07029	15.5341	11.9269	12.1421	13.0656	11.7149	14.0027	10.8851	12.2176	8.10311	10.1167	10.0807	9.76516	13.323	12.6154	8.71123	6.78792	8.20704	11.3442	10.0706	6.47493	8.16142
PF3D7_0113100	-0.171829	1.61115	4.70772	5.44643	5.57894	3.70564	2.3967	3.81613	1.67651	5.30413	0.0841627	6.01927	3.21711	1.92146	3.2454	2.43408	2.22328	-1.59526	-0.692694	2.51152	4.38974	4.14222	6.6748	0.304167	0.559103	1.35546	4.80159	4.47523	-0.385128	3.03409	4.52849	2.95928	2.31353	1.71222	-0.830098
PF3D7_0113200	5.59033	2.63423	7.01722	8.05322	3.89684	3.93741	5.61917	5.03649	5.83581	0.707194	5.52098	4.61818	6.3335	1.40063	9.46542	3.38517	4.33876	5.0341	4.77328	7.39453	5.95347	6.98157	1.96378	2.77048	3.15547	3.31079	7.04967	3.35415	2.75535	2.13554	1.29582	6.60165	5.56834	3.16803	4.05603
PF3D7_0113300	7.61489	9.11817	10.7392	9.04477	6.92086	9.83227	6.24037	10.3458	6.80268	11.7932	9.52241	10.0835	5.66576	10.6497	5.06356	8.38983	9.58532	8.64434	10.794	6.89148	5.70613	6.90239	11.0183	8.09069	9.42491	8.34912	6.82075	9.74934	8.51272	11.1945	11.5998	6.71553	9.27451	11.2214	9.88819
PF3D7_0113400	1.57819	-0.173126	1.25949	2.2079	3.71339	3.10563	1.21548	2.12807	1.50318	4.05769	1.61759	-0.667227	-0.391694	1.92146	1.93607	1.98663	2.08898	1.86417	2.11466	0.83775	3.52904	2.01355	4.04581	0.143702	3.15547	2.14765	4.06462	1.94844	0.799297	2.95556	2.48486	2.88333	3.18629	1.71222	2.62933
PF3D7_0113600	3.48768	6.03849	9.23981	9.32456	5.17948	9.72062	2.20434	9.92938	1.37486	11.2991	8.65022	10.3489	1.67869	9.9189	2.45691	8.15837	8.47584	5.66213	9.95134	2.67425	4.32507	1.8782	11.9539	2.6856	7.06388	6.05183	4.52535	8.87319	5.90195	10.8983	11.2346	2.62807	8.31206	8.78215	9.21176
PF3D7_0113700	8.66192	8.31114	9.2281	9.28588	8.11036	8.95813	8.56208	9.23177	8.69783	10.2591	8.92982	9.6147	8.58157	8.91359	7.81659	8.38362	8.64319	8.38631	8.54714	9.08002	6.07643	8.82915	9.03193	8.14999	8.77573	8.12751	7.90725	8.5787	8.34434	9.419	9.33474	7.95349	8.7487	9.08925	8.87059
PF3D7_0113800	5.25444	8.11894	2.52508	4.70807	8.16502	6.32705	2.17725	5.41053	6.54385	3.87712	5.63875	7.95116	5.64832	6.46391	4.07072	8.22242	4.99352	3.44913	6.45502	7.1708	6.16686	6.72472	5.74234	5.16737	7.52489	5.4797	3.6732	3.98877	7.07802	5.12884	4.90463	5.47477	2.89223	2.70558	7.52431
PF3D7_0113900	6.74703	5.78881	7.44173	8.15666	6.53465	8.48078	6.28943	9.35704	6.31382	9.56082	6.69344	8.19386	7.07591	7.25102	6.68164	6.9238	6.84647	7.27202	8.39211	6.37765	4.05292	7.76004	8.16616	4.91111	6.89726	6.58755	5.72081	7.30018	6.52067	8.61247	8.81215	6.37084	7.96075	7.51365	8.0301
PF3D7_0114000	1.49802	5.31159	2.86477	2.2079	5.17948	2.2357	1.52582	1.00877	2.71678	1.55519	0.480091	4.69033	6.44877	4.55655	5.60727	4.71702	0.190859	1.21209	4.88624	3.01529	9.50746	2.21425	3.82704	1.4825	4.13833	2.73937	3.82707	4.44393	1.58171	3.12661	3.47215	5.17372	2.02402	2.96084	6.57322
PF3D7_0114500	4.36309	-3.34305	6.3242	8.123	2.35431	2.33191	4.71628	4.49509	5.60144	-1.61473	3.30384	4.37717	5.34707	-0.801002	6.70943	1.69712	1.77582	2.31163	4.622	5.91507	2.50735	4.65137	-3.59081	-2.3588	-1.51129	1.48976	5.88619	2.38195	-0.674634	-1.88238	-1.76307	6.32133	4.50207	-3.471	-3.63745
PF3D7_0114600	2.20163	-1.02112	1.53779	4.30809	0.152679	-2.62229	3.03232	0.794646	3.27951	-1.61473	1.90232	-0.667227	1.67869	-3.12293	2.62197	-1.47281	-0.461218	-1.59526	1.50894	1.65489	-0.421571	1.07675	-3.59081	-3.94376	-1.51129	-1.19474	1.65434	1.94844	-2.2596	-4.20431	-3.34803	3.82362	1.473	-5.05597	-3.63745
PF3D7_0115000	0.761057	4.279	0.749296	0.661929	6.56884	2.39266	-1.10645	-0.389778	1.50318	-1.61473	-1.84184	-0.667227	1.53431	-0.801002	1.3194	4.08178	-0.946645	-1.59526	3.05147	1.48983	3.45542	2.71565	0.316079	-0.773836	5.06463	3.7988	5.36255	1.82426	-1.52263	-2.61935	1.78125	3.16573	0.801626	-0.968504	2.47107
PF3D7_0115200	2.04116	-0.535696	1.06245	4.16273	-2.16925	0.316314	0.865538	1.00877	1.62102	-1.61473	3.32005	-0.667227	-2.71362	2.00635	1.49997	1.33455	-0.0986478	-1.59526	-0.207267	1.39963	-4.12201	-4.05254	-2.00585	-3.94376	-3.83321	-4.0021	-1.00862	-4.65147	-0.385128	-1.39696	-3.34803	1.37431	1.40429	-1.59654	-3.63745
PF3D7_0115600	0.0691793	0.116381	2.30481	3.0293	-2.16925	0.650733	2.47666	0.794646	1.92587	-1.61473	0.880629	-0.667227	-2.71362	-0.801002	3.64133	1.33455	-0.461218	-1.59526	-0.692694	1.8717	1.60591	-0.593106	-2.00585	-3.94376	-1.51129	0.245831	2.47966	-1.84412	-0.385128	-4.20431	-0.540677	2.95928	1.71916	-5.05597	1.572
PF3D7_0115700	4.77388	6.84058	2.99952	4.5611	6.66047	6.55014	4.74732	4.94195	3.3323	0.707194	4.72802	7.24566	4.36319	4.86006	5.31338	7.43709	4.54521	2.65267	6.30505	3.77635	4.94677	2.91325	2.85213	4.94194	3.20021	4.78254	2.74031	4.72574	5.26658	3.44674	3.49746	3.16573	4.37317	4.10138	4.23906
PF3D7_0200100	3.2391	6.62705	3.08861	4.0237	5.80229	4.91946	5.06748	4.1676	3.16776	2.90883	3.70042	6.62739	3.4762	3.38486	3.34325	6.65132	4.33876	2.79706	4.24277	2.59518	5.27673	3.56951	6.2625	4.52791	3.72903	4.22191	1.54937	6.32366	2.49529	1.57705	2.37989	3.7824	1.25619	4.11145	3.48149
PF3D7_0200200	0.456202	-0.535696	3.23628	3.6254	0.152679	-1.03732	1.62273	0.398718	1.23399	-1.61473	2.10302	-0.667227	1.67869	1.125	4.12676	-1.47281	-0.0986478	-1.59526	-1.42966	0.532896	0.922384	1.07675	-2.00585	-0.243321	-1.51129	-2.41713	3.4435	-1.48155	1.01342	-2.61935	-1.0261	0.8438	0.439056	-1.88604	0.754865
PF3D7_0200300	-1.30933	4.39166	0.914355	-1.17457	-2.16925	1.52067	-1.70255	2.34061	-0.881483	4.45136	-2.5788	-0.667227	-1.12866	-3.12293	-2.58749	2.61466	-1.68361	-1.59526	-0.692694	0.83775	1.08744	0.901659	3.22937	0.700095	1.72137	1.48976	0.465307	0.302725	1.51299	-2.61935	4.67987	-2.32613	2.31353	1.83885	3.46058
PF3D7_0200500	1.72629	0.116381	2.59972	2.32185	-0.584286	-1.39989	-0.308637	-0.14877	1.50318	-1.61473	1.45094	-0.667227	1.19327	0.964532	4.33138	-1.47281	-3.26857	1.21209	-3.01462	1.57472	-0.0345476	-4.05254	-0.783457	-2.3588	-3.83321	-4.0021	0.576338	-1.48155	-1.0372	-1.88238	-1.76307	-0.00419718	1.33214	2.29276	0.269438
PF3D7_0201400	1.12363	-3.34305	2.44637	3.90682	-2.16925	-1.03732	0.578543	1.7655	2.6068	0.707194	1.8586	-0.667227	-1.12866	-3.12293	3.6793	0.112156	-1.68361	-1.59526	0.685818	4.23334	-0.421571	2.3225	-3.59081	-1.62183	-1.51129	-2.41713	2.47966	0.774794	-3.84456	-4.20431	-3.34803	3.60461	1.60133	-2.73404	0.269438
PF3D7_0201500	8.7397	4.36431	8.66291	10.895	7.11384	7.67807	7.80234	8.35077	8.89312	6.14682	7.70467	7.71215	9.06487	4.54241	10.0407	6.7512	6.47121	8.49353	7.38305	10.1525	6.23884	8.73761	6.31758	4.71802	7.02865	5.6579	8.64581	5.34147	4.27956	6.68975	5.98512	8.45769	7.02902	1.38698	6.55114
PF3D7_0201600	10.8045	7.71697	10.3283	11.6488	10.5585	8.62584	11.237	9.1716	11.0288	6.21181	9.5818	10.3724	11.9464	6.96586	11.658	8.85025	9.60852	10.8973	9.50771	11.9472	7.92886	10.6995	6.87781	8.45685	7.5714	8.01297	10.8142	9.06931	7.39444	7.11593	7.03459	9.50003	8.11518	5.45282	7.52934
PF3D7_0201700	7.30905	8.99875	8.91725	7.53229	7.08105	9.6289	6.99506	8.72373	5.8019	10.0564	8.55284	8.62049	6.56947	10.0023	4.01242	8.71825	8.23674	8.392	8.37178	6.02475	5.26816	6.93259	9.66643	10.2127	9.31986	9.06483	5.37412	8.78146	10.2337	9.31397	8.98092	6.50993	9.36203	10.0494	10.0045
PF3D7_0201800	10.5222	8.92754	9.51938	11.0193	10.2292	9.76797	11.0965	9.72361	10.6315	8.52098	9.83085	10.2085	10.5279	8.24175	9.81099	9.21457	10.0639	10.5491	9.3547	10.2416	7.24048	10.3671	7.75958	8.87542	8.93972	8.90648	10.1855	9.87985	8.06271	8.70239	8.57938	10.029	9.06128	7.15683	8.55453
PF3D7_0201900	13.3014	7.87309	11.5248	13.0432	12.3529	11.4156	13.5609	11.504	14.3634	6.76464	12.6685	13.911	14.5156	5.27367	15.8728	11.656	11.6097	12.686	12.6355	13.9942	10.2576	13.8501	5.4993	9.03798	6.90741	9.16045	13.522	9.19784	7.46207	6.77511	8.43292	12.114	10.0193	1.73845	6.99281
PF3D7_0202000	16.7401	14.6716	15.4876	17.0858	16.2165	14.9725	17.2096	14.4056	16.8089	9.61469	15.2704	16.5556	17.0293	10.468	16.2167	14.9492	15.6966	15.7717	14.8257	15.9203	12.9949	15.6579	9.37875	14.327	12.1144	13.6602	15.1875	15.1482	12.7836	8.75152	11.8087	14.2375	12.5203	5.08486	11.8871
PF3D7_0202100	4.66795	7.44077	9.50307	6.30232	4.05957	8.85564	3.59143	7.72491	4.13347	9.5658	6.51131	7.89119	4.36319	8.4436	4.70713	5.62523	7.60871	5.54429	8.2702	5.01908	4.83509	4.36953	9.6534	6.50848	7.91372	6.68178	4.3951	7.8526	7.9074	8.51486	8.37007	5.15769	7.18437	10.3878	8.46878
PF3D7_0202200	7.93241	9.36582	9.18859	7.93283	7.15943	9.2366	8.06459	8.98269	7.0234	11.032	9.16421	8.71864	6.78423	10.0187	3.60234	7.612	9.09857	8.34579	9.47598	6.81939	5.35979	7.51684	10.4084	9.06134	9.43079	9.1079	6.49829	9.26207	9.58184	10.1902	10.0615	6.48445	9.53847	10.8045	9.31838
PF3D7_0202300	1.49802	0.904877	1.48626	1.22753	0.638106	1.40746	2.36103	-0.389778	2.13842	2.08571	2.24563	-0.667227	0.456303	0.78396	3.92031	1.69712	0.979355	-0.0102979	-0.207267	2.17335	1.16339	2.35685	2.55894	0.700095	0.810642	0.752791	2.58963	1.07645	1.82787	0.840084	-0.540677	2.31773	3.20661	4.54951	3.81376
PF3D7_0202400	4.73068	4.82186	3.10578	5.47545	8.60471	4.18936	7.07949	3.13947	4.45242	-0.0297716	4.18938	4.54223	3.79417	3.10589	6.1506	5.34737	6.68417	4.55449	3.25216	4.46224	5.74063	4.82705	0.316079	5.24853	3.69817	5.62908	4.41764	4.3847	3.05026	1.52361	1.93737	6.05325	3.88594	2.39524	2.24519
PF3D7_0202500	13.6775	12.8523	12.4938	13.0587	11.8703	12.1582	12.818	11.9023	12.277	13.1356	13.0787	12.6218	11.9031	13.1391	9.28788	11.5608	12.6621	12.5587	12.4471	11.6375	10.0254	11.0404	12.3284	12.2855	12.2476	12.0795	11.011	12.8147	12.1175	12.205	13.0799	10.2717	11.8145	12.8709	11.5388
PF3D7_0203000	-0.171829	4.02327	-0.207635	-0.522495	2.58564	1.40746	-1.57423	-0.679285	-1.72948	1.19262	0.359797	-0.667227	-2.71362	1.63196	1.80483	3.65648	1.58941	-0.0102979	1.93957	-0.0951353	5.55218	-0.145647	-0.13138	1.01044	1.65864	3.21707	-0.0910868	1.61532	0.547758	0.550577	1.78125	2.88333	1.17602	0.558743	2.62933
PF3D7_0203100	1.41313	5.05355	1.31961	-0.812002	3.71339	3.56754	0.632735	0.794646	1.5633	1.55519	1.04569	2.14013	2.14436	4.66497	3.56226	2.91951	2.66216	2.31163	4.06219	1.39963	5.74372	2.17628	2.59901	2.77048	3.26482	3.96945	2.32924	2.74941	1.51299	3.40302	3.15976	2.71827	2.42178	4.83733	4.95126
PF3D7_0203200	5.79291	6.54112	4.7683	4.30809	5.66995	4.57083	5.65561	5.73387	4.94011	5.12673	5.80634	5.48252	5.18724	6.60329	5.21341	6.64094	5.95301	6.09823	5.60376	5.9981	4.33332	5.24896	6.66067	6.49815	6.13977	6.70267	5.16796	5.76744	6.17919	6.38159	5.74737	5.29593	6.58299	6.33903	6.34697
PF3D7_0203300	1.92333	2.48984	0.914355	1.06247	1.29018	2.1326	1.37501	1.00877	1.62102	-1.61473	1.8586	-0.667227	1.80994	1.83127	0.582437	1.69712	3.17437	2.10518	1.84336	2.11786	4.15876	2.95869	1.16408	3.25591	1.72137	1.97518	2.12523	1.68838	4.13843	0.924973	0.558859	1.58077	2.73324	-0.197986	1.8544
PF3D7_0203600	0.616667	0.357389	0.348758	-2.39696	0.638106	-1.39989	-1.02029	0.794646	-2.46645	2.08571	-0.256874	-0.667227	0.986817	2.08652	1.3194	1.98663	0.190859	0.726668	-0.207267	0.352324	2.8205	-0.145647	1.61864	0.448557	-0.132774	0.64176	-1.85662	0.774794	1.10964	0.749886	0.558859	1.13331	0.690595	2.20142	1.97726
PF3D7_0203700	7.46348	8.12608	8.75594	8.48899	8.73989	8.45698	7.08679	8.24322	7.04597	9.09349	7.87618	9.7089	8.18044	9.41938	8.99041	9.5709	6.49796	7.2024	8.57737	8.2684	7.49132	7.54505	9.95186	7.78544	8.65588	7.64671	7.364	7.67861	7.58537	9.1752	8.66773	7.2227	7.19458	9.0692	8.44503
PF3D7_0203800	0.761057	-0.173126	2.07994	-0.0750362	1.91821	0.650733	-0.360631	-0.389778	2.05712	0.707194	-0.704333	-0.667227	1.37384	-1.53797	1.80483	-1.47281	7.73775	6.16629	0.155303	0.145873	6.9217	0.19539	-1.26888	-2.3588	0.921673	-0.0952056	2.05027	1.65231	-1.0372	-1.39696	0.352408	2.53186	0.294666	0.671954	1.97726
PF3D7_0203900	0.27563	0.116381	0.990304	1.74599	0.638106	0.316314	1.30998	-0.389778	0.806573	-1.61473	-0.704333	-0.667227	0.456303	-3.12293	1.93607	-1.47281	2.51279	0.726668	1.50894	1.73084	5.23774	0.901659	-2.00585	-0.484329	1.12098	-1.19474	1.37604	1.68838	-1.0372	-2.61935	-1.76307	1.58077	0.294666	-3.471	-2.05249
PF3D7_0204100	0.892302	2.32937	1.37733	-0.522495	3.1883	2.20214	1.28481	-0.389778	1.07787	-0.0297716	0.480091	-0.667227	1.37384	3.21692	4.09901	3.28208	3.07128	1.86417	0.892268	1.39963	6.98455	1.96983	1.05304	3.60313	2.09752	0.521466	2.85487	3.05589	0.547758	0.749886	2.26668	3.28858	0.801626	3.61292	3.60095
PF3D7_0204200	7.1929	6.58325	6.59896	7.25349	6.99314	6.41937	7.82424	6.38561	7.6364	4.82821	6.82847	6.9401	7.86097	6.08896	7.97761	6.3664	6.34061	7.23446	6.51481	7.38868	6.299	7.50157	5.64998	6.59249	6.64556	6.30738	7.25138	6.29763	6.78571	6.23967	5.195	6.48445	6.63264	5.37553	6.19702
PF3D7_0204300	5.85859	6.93424	5.32512	4.01243	4.65093	5.75709	6.30516	5.04257	5.70848	4.11319	5.86552	4.69033	6.16596	6.82981	6.2295	5.18541	4.65624	4.67153	5.87107	6.30497	4.97865	5.04812	5.92292	6.7918	6.5878	6.71644	5.41577	6.11091	6.38306	5.49439	4.38668	4.38812	5.27315	5.95456	6.53622
PF3D7_0204400	4.13029	4.6513	3.54411	2.67628	2.68873	3.97763	4.73343	3.81613	3.8734	2.47273	4.18053	3.23966	3.79417	4.4844	2.83878	2.91951	4.30886	4.01945	4.08341	3.6646	1.94408	3.24208	3.75792	4.91111	4.58041	4.82763	3.8158	4.49573	4.71386	3.68443	3.36621	2.95928	4.1182	4.29055	4.26341
PF3D7_0204500	6.52229	7.23721	6.33517	5.92346	4.81944	6.85951	7.20469	6.1209	6.75997	4.89306	6.5479	5.80851	5.97638	6.80928	5.5158	4.93658	6.72153	5.9972	6.39689	5.80957	4.79387	6.13358	6.04762	7.18488	6.88361	6.74694	6.04425	6.47071	7.22623	6.11874	5.62063	5.07475	6.14609	6.39267	6.41647
PF3D7_0204600	3.02695	3.34345	3.45309	3.85728	4.09754	3.94757	3.94599	4.35536	4.63159	1.8447	2.73105	-0.667227	3.88629	1.26939	3.8219	3.38517	2.56432	3.35894	2.76674	4.18014	5.23774	4.80855	2.51771	3.06747	3.1093	3.44911	5.19432	1.97789	2.56483	2.80692	2.84179	5.05758	4.96262	3.06815	5.58896
PF3D7_0204700	7.03319	6.84058	7.98538	8.39555	7.71797	8.64235	7.62592	8.65982	7.63903	8.15841	7.55947	7.61354	7.37251	6.37492	7.77116	8.08753	7.24614	6.83519	7.73608	6.69928	7.86348	8.52654	7.95849	7.09858	7.78838	7.23092	7.92638	7.22389	7.76969	7.92529	8.24209	7.65259	8.01144	7.44213	8.42088
PF3D7_0204800	0.892302	1.04927	1.25949	1.50993	1.73764	1.1503	1.64267	2.49064	3.49549	-0.0297716	2.77875	-0.667227	0.986817	-0.801002	2.77006	1.98663	1.86071	0.726668	0.155303	1.39963	5.42681	0.591319	1.36338	-2.3588	-0.132774	1.28331	2.89827	2.14294	0.799297	-0.29742	1.17553	2.95928	2.94156	-1.14908	0.610475
PF3D7_0204900	1.22672	0.357389	1.37733	1.85096	1.29018	0.316314	2.44294	-0.14877	4.74625	-1.61473	0.228553	-0.667227	0.456303	-1.53797	3.02722	2.22763	1.68562	2.4922	-1.42966	1.73084	5.53083	2.05599	-2.00585	-1.62183	0.921673	0.245831	2.87673	1.53835	-0.385128	-2.61935	-1.0261	2.88333	0.439056	-2.73404	-0.467528
PF3D7_0205400	5.80545	5.9025	6.33699	5.67807	5.08814	5.82204	5.3817	6.94764	5.58703	7.62128	6.83835	5.80851	4.68726	6.89805	3.52104	5.32161	6.57535	5.78844	6.34513	5.67185	4.74527	5.79765	7.8138	6.38828	6.12244	6.57628	5.38178	6.4733	6.72435	7.3717	7.19016	6.20915	7.31762	7.73662	6.77723
PF3D7_0205500	4.87257	6.03849	5.26523	5.84938	4.40061	6.17969	4.77092	6.15501	5.26826	6.94369	5.87652	5.21542	4.5625	4.96983	3.88825	5.06635	5.29748	3.26272	6.39689	3.86329	3.98128	5.94887	6.2625	5.05905	5.98856	5.96801	4.95331	5.06449	6.29115	6.17181	6.12567	4.61639	6.25984	6.85355	6.15534
PF3D7_0205600	3.08299	3.85662	2.2127	3.19798	2.96003	3.63196	2.21326	3.58542	2.13842	2.63319	4.02111	-0.667227	1.19327	3.32001	2.36671	3.48139	3.10647	2.31163	2.53997	3.23985	4.89201	1.61989	4.07452	3.90799	4.00599	4.25057	3.00136	4.1134	4.8314	2.76147	2.95575	2.80316	4.00674	4.22712	4.47629
PF3D7_0205800	1.92333	1.70134	1.85465	2.64743	2.47461	1.00221	3.54802	1.64264	2.05712	2.63319	2.5777	-0.667227	1.67869	0.336501	3.56226	1.69712	3.49961	2.65267	2.02977	3.43412	3.45542	2.3225	2.91698	2.24606	2.31653	1.35546	3.95588	2.92596	3.0743	2.61587	2.53461	1.13331	2.61659	2.34491	3.18273
PF3D7_0205900	8.60565	8.3395	7.94181	8.82804	8.45372	8.33215	9.34141	8.12341	8.83104	6.14682	8.3107	8.39617	8.49156	8.16997	8.80322	8.05662	8.83439	8.49088	8.28745	9.10521	8.46694	8.37765	7.27105	7.94764	8.88853	8.18742	9.02281	8.91945	8.37673	7.38768	7.33233	7.93244	7.21353	6.8543	8.16789
PF3D7_0206000	5.92525	7.78945	5.43792	5.70632	6.69184	6.77075	6.68747	6.52039	6.48872	6.21181	7.12337	6.53245	4.89371	8.18598	6.84087	7.53562	6.29176	6.74013	6.93812	6.86012	7.15818	5.37582	7.49731	7.42201	7.38777	7.3494	5.34697	7.15709	7.18955	7.27193	6.5483	5.66823	6.16178	7.92507	7.07937
PF3D7_0206100	3.42402	4.7391	3.38438	4.12136	4.65093	5.12143	3.08914	4.71684	4.08302	3.51455	5.2307	2.5027	2.49583	5.00119	3.6793	4.93658	4.06234	3.0486	4.81193	3.91304	5.14243	4.14222	5.63078	5.60506	5.4028	5.06668	3.50093	4.05243	5.64127	5.78579	4.49117	4.83375	5.10473	4.84641	5.11409
PF3D7_0206200	0.0691793	2.8067	2.57527	4.08954	3.0402	3.89604	0.184067	4.58958	0.806573	5.07177	3.55733	2.14013	-1.12866	2.43166	1.66044	4.36008	2.51279	1.57466	3.00775	2.00002	5.61439	2.21425	3.5891	3.29464	3.66663	3.29252	3.36834	2.06277	2.81365	3.93012	3.57083	4.18167	4.02973	2.42785	5.86438
PF3D7_0206300	6.43348	9.55309	8.8731	9.94372	9.71301	11.4309	4.69017	12.2614	6.38634	12.5125	10.8877	11.8123	4.99374	10.1219	7.76896	11.5659	9.22253	6.07008	11.419	6.76623	7.99855	6.88042	12.3018	6.96238	10.3653	9.42979	8.2949	9.58492	8.93823	12.7553	12.5574	8.21012	9.92162	10.2843	12.271
PF3D7_0206500	7.88395	8.83903	8.28681	7.46361	7.02304	9.13218	8.05369	8.61201	8.65487	9.66893	8.49378	8.76532	7.40402	8.75857	8.08759	8.72072	9.27567	8.03955	9.86055	8.46398	6.34049	8.90765	10.1669	9.7228	8.4362	8.31107	7.92572	8.37038	9.10363	9.89364	10.1126	7.4035	8.30501	8.94957	8.79274
PF3D7_0206600	2.70859	3.55177	2.96229	1.74599	2.78495	3.59365	2.3967	3.97734	2.66284	4.92442	3.41366	4.19075	2.14436	3.77189	2.1674	2.43408	3.36078	1.21209	4.43659	1.48983	1.30425	4.14222	5.25154	4.52791	3.618	4.41997	2.05027	3.30853	4.77383	4.37689	4.93274	3.16573	4.83137	4.7785	4.32255
PF3D7_0206700	5.47988	7.22015	7.22405	6.68252	4.92878	7.53885	5.37277	7.11152	5.3258	7.21499	6.77802	7.13367	5.4412	7.74048	6.0814	6.544	6.58161	6.24394	7.63194	5.8527	5.37584	6.77163	8.28302	7.66311	6.82945	7.05792	5.33518	6.58753	7.24621	7.89142	7.6611	6.47801	6.67518	8.12005	7.74895
PF3D7_0206800	0.27563	5.48667	5.69501	7.05493	3.44546	7.41526	4.49826	7.04485	-1.72948	5.73399	0.591123	0.917736	-0.391694	3.06689	1.80483	1.33455	4.53233	-0.0102979	2.53997	1.20032	6.58621	-0.352098	6.56527	7.22554	6.16819	5.4797	4.06462	2.87991	0.403368	5.92883	3.70725	0.8438	6.08703	3.27942	7.09471
PF3D7_0207100	1.98345	2.58769	2.14785	2.08416	2.35431	0.185069	2.8034	-1.04185	3.61393	-1.61473	-0.463325	3.5807	2.33077	-3.12293	4.01242	2.43408	3.23922	2.65267	1.07284	3.10364	7.1869	2.01355	0.316079	1.54809	0.559103	2.02027	2.05027	2.00674	1.01342	-0.29742	3.44638	3.16573	0.439056	-3.471	-0.467528
PF3D7_0207600	-0.823905	2.08321	-0.0471706	1.14736	-2.16925	1.00221	1.42193	-1.04185	-1.72948	2.63319	-4.16376	-0.667227	1.53431	-1.53797	-0.26556	0.112156	-1.68361	-1.59526	2.86802	1.65489	10.4695	1.43932	-0.783457	1.18552	1.7815	-1.19474	1.79873	-0.74458	-0.14412	1.46811	4.99626	0.48123	-2.3683	-5.05597	-1.31552
PF3D7_0207800	0.761057	3.37119	-1.48774	0.105536	1.00068	4.29658	-0.621021	0.794646	0.0360545	-1.61473	0.694216	-0.667227	1.37384	0.577509	-0.26556	0.849122	0.979355	-0.0102979	2.34293	-1.23264	6.13656	-0.145647	-0.420887	2.32303	2.50664	2.65612	0.865844	2.64315	1.58171	0.749886	1.86142	-0.00419718	0.439056	-2.73404	2.59137
PF3D7_0208200	7.19608	7.52962	8.52847	7.92909	6.90489	7.51171	6.98468	7.92599	6.68584	9.02098	7.57897	8.14976	6.85053	8.69525	6.48665	7.76799	7.4771	7.91451	8.2136	7.10988	5.69976	6.28174	8.14432	6.92275	7.69084	7.38431	6.55701	7.87381	7.56111	8.28679	8.50567	6.73727	7.53909	8.24767	7.37447
PF3D7_0208300	4.80753	5.53653	4.35236	4.41468	4.30648	5.33385	4.13621	5.18696	5.0387	5.39649	4.94737	-0.667227	3.62623	4.89388	3.38979	4.19962	5.31263	3.89659	5.01328	4.16653	5.14712	5.68386	6.03672	5.79602	5.41234	5.86364	5.05267	4.69504	6.56801	5.67986	4.88559	4.54424	5.96112	5.63839	6.41918
PF3D7_0208400	7.13775	7.4538	5.15817	5.78791	7.50847	6.61532	7.29253	5.72254	6.93514	1.8447	6.57686	7.39347	6.92843	6.79742	6.90236	7.21719	6.85426	6.81837	6.98679	6.49664	7.17204	6.12114	5.89904	6.915	6.77134	7.29883	6.68641	7.29361	7.17155	5.98675	4.96938	5.57474	5.58784	5.64707	6.2829
PF3D7_0208600	1.0126	1.04927	2.98103	3.3668	3.11615	-1.39989	3.69694	0.238253	2.5485	-1.61473	1.66913	2.5027	2.57178	0.336501	4.84714	1.33455	2.66216	0.726668	1.84336	1.93729	6.39664	1.83011	0.109628	1.41379	1.37624	1.0423	3.27266	2.14294	1.36489	-2.61935	0.352408	2.53186	0.294666	-1.59654	1.0064
PF3D7_0208800	3.64486	3.16474	2.71613	3.25648	4.59894	3.99732	4.47527	3.3307	4.38738	0.707194	3.88608	-0.667227	3.69577	1.26939	2.90436	3.73665	4.38248	3.0486	2.6578	3.81176	5.1886	4.53618	2.0239	4.35545	4.21663	4.22191	4.34109	3.77898	4.95957	1.90421	2.14382	5.1085	4.77125	2.1039	3.79718
PF3D7_0208900	-1.30933	2.92374	-0.835667	-0.522495	-0.584286	2.99242	0.386884	0.238253	-1.72948	-0.0297716	-1.35641	-0.667227	0.456303	0.964532	1.49997	0.112156	2.99821	2.79706	1.62923	1.39963	3.17261	1.23286	0.109628	1.41379	1.89471	1.72582	0.465307	1.61532	0.799297	-0.503871	-1.0261	2.06619	0.294666	0.776923	1.49183
PF3D7_0209000	1.795	3.28631	1.53779	-1.17457	1.73764	0.436608	0.605894	1.00877	1.78148	1.19262	1.12164	4.37717	0.986817	2.54949	2.1674	2.77512	4.11513	4.13266	0.892268	1.93729	8.35296	3.55479	2.13711	2.5954	2.14407	2.44085	1.54937	4.48552	2.03808	0.924973	1.93737	4.08327	2.89223	3.39112	3.9846
PF3D7_0209100	7.16072	7.32495	8.02993	8.46128	6.86142	8.13733	6.86651	8.22927	7.62763	8.34382	7.48234	7.36068	7.59585	8.06875	6.47591	7.66419	7.15244	7.48955	7.85651	7.34252	6.95414	6.83697	8.00491	7.64355	7.65111	7.14702	6.70333	7.01164	7.78707	8.25589	7.88978	6.60165	7.41142	8.21885	7.65659
PF3D7_0209200	7.13444	6.43338	5.40013	6.86278	6.68562	6.82135	6.98191	6.68704	7.25294	5.07177	6.79985	5.67262	6.68512	6.20574	6.17738	6.45201	6.15139	6.5995	6.68408	6.24147	6.01882	6.67623	5.65949	6.02922	6.63133	6.80767	6.59046	6.45247	6.78934	6.38534	5.95803	6.16171	6.54957	5.07718	6.2619
PF3D7_0209300	3.64486	2.53959	2.47309	3.34899	2.96003	3.2106	3.67612	2.91897	3.71014	1.19262	2.82492	2.14013	3.5152	0.577509	3.6793	2.43408	2.40385	2.31163	2.60009	3.84631	3.94945	3.10733	0.657116	2.49918	3.32666	3.23631	3.6732	2.87991	1.71003	1.00514	1.29582	2.62807	2.89223	-0.412111	2.77194
PF3D7_0209400	5.47988	4.39166	3.97636	5.68163	4.33855	6.56011	4.91387	5.48841	5.75111	1.55519	5.36176	4.46206	6.26079	3.47698	5.26426	4.75601	4.87609	4.63356	5.589	5.90691	5.8249	5.32467	3.77551	4.35545	5.84802	5.0613	4.81297	4.09336	5.54561	3.37312	3.1277	5.52562	5.90005	2.59508	4.64332
PF3D7_0209600	4.48248	4.97436	4.34515	3.80598	3.76149	4.48275	4.94432	4.36511	4.20126	5.81989	4.12625	3.23966	4.97986	5.6219	5.17406	3.38517	2.88117	4.23763	3.83087	3.62534	4.45164	4.13234	3.22937	4.63744	3.95469	4.39451	3.71019	3.99599	2.97562	4.1131	4.37307	3.16573	5.8938	6.49237	5.68673
PF3D7_0209700	9.03519	8.81651	8.67985	7.57218	7.7922	8.30673	8.61562	8.11549	8.60211	9.48659	8.54295	7.98741	9.13774	8.93608	8.37468	9.23196	8.33088	9.02037	8.59779	9.34233	7.38529	10.1212	9.4421	9.48552	9.15245	8.80425	8.64263	8.32456	9.19795	9.18492	8.65162	8.72712	8.80767	10.0701	9.10296
PF3D7_0209800	10.5729	9.98548	10.8629	11.1553	10.0429	10.2971	10.8048	10.2357	10.605	10.618	10.3699	10.6985	10.4312	10.8222	10.4972	10.0365	10.063	10.7371	10.2964	10.6496	9.13405	10.4132	9.79492	10.0067	10.1543	9.95655	10.1766	10.4233	9.79082	10.4656	10.2378	9.94971	9.65418	10.7028	9.98334
PF3D7_0209900	1.86059	1.94235	-0.835667	-1.66	0.638106	1.07815	0.578543	2.49064	-0.144518	2.90883	2.43615	-0.667227	1.67869	0.964532	0.219867	2.22763	0.431867	-0.0102979	1.23331	0.532896	0.922384	-1.24518	2.51771	3.50745	1.94815	2.81808	1.54937	1.72357	2.6946	2.56387	0.739431	-0.00419718	3.10202	3.37449	3.35123
PF3D7_0210000	8.33705	6.31694	6.98161	8.50616	7.08578	6.92654	8.52445	6.87274	8.25949	4.861	7.2797	6.344	8.67923	5.43549	8.08228	6.70212	7.39231	8.32509	6.52647	8.19907	6.37883	8.39842	5.78205	6.97137	6.31017	6.85043	7.96643	7.22926	6.57856	5.67986	4.50372	7.89908	6.93776	5.52052	5.88022
PF3D7_0210200	4.4402	4.83187	3.6649	3.0515	5.31457	2.1326	6.48002	2.89226	5.3601	1.55519	4.17163	2.14013	4.36319	4.58443	5.38406	4.01905	4.83472	4.59456	4.2615	4.98846	7.76483	3.73537	3.44261	3.15427	4.19469	3.86209	4.80159	5.56649	3.48636	3.09031	2.80172	3.4018	2.31353	2.99388	2.9324
PF3D7_0210300	2.39111	2.38487	1.31961	1.94881	2.58564	-1.03732	2.6737	0.905678	2.69006	-1.61473	1.71888	-0.667227	2.41566	2.43166	2.62197	0.112156	2.34614	0.726668	1.07284	3.10364	5.00469	2.39041	1.36338	2.24606	2.3956	2.56776	3.09757	2.84837	3.55632	0.653671	0.1114	1.37431	2.38659	1.76421	0.610475
PF3D7_0210500	0.892302	3.03199	-0.0471706	-0.0750362	2.78495	2.97266	2.14963	1.19518	2.6068	-1.61473	-0.076302	-0.667227	1.93023	0.577509	2.9671	0.849122	1.77582	-0.0102979	0.892268	1.39963	3.52904	3.22359	1.05304	2.46563	2.64252	3.49775	2.83268	1.88769	3.0743	0.188007	0.739431	1.9218	1.71916	-2.73404	2.66633
PF3D7_0210800	4.23293	4.71764	4.84701	3.5955	4.48896	5.32997	3.54978	6.06518	4.75916	7.08223	5.80921	4.37717	4.1812	4.54241	3.95167	5.60401	5.71157	4.1861	6.17767	3.38795	3.57148	4.63746	6.64161	4.75321	5.61593	4.57155	4.06462	5.01209	6.09942	6.69126	6.82814	4.79282	7.19839	5.73926	6.51863
PF3D7_0210900	8.7194	8.17216	9.83201	8.52661	7.98683	8.5466	8.7323	9.19536	8.47093	10.2955	8.70525	8.52013	8.31773	9.30097	7.72199	8.14006	8.6417	8.85286	9.1001	8.61755	7.5223	7.30446	9.51624	8.49165	8.61671	7.96405	7.87096	8.5382	8.56138	9.88075	9.77366	7.90869	8.56121	9.48168	8.62728
PF3D7_0211000	3.37997	3.52731	3.51868	3.0515	3.66364	4.11016	3.06471	4.25408	3.4162	4.98518	4.46923	-0.667227	3.16902	2.94316	0.871943	2.22763	3.55161	1.21209	3.77979	2.11786	1.43258	4.04022	4.89703	3.04492	3.51551	4.10119	3.17018	3.84438	4.52613	4.56056	5.09076	3.97766	5.66329	4.72703	4.75056
PF3D7_0211700	2.9386	1.18051	1.72727	3.09489	2.35431	2.30055	3.11078	2.89226	3.52602	-0.0297716	3.20256	3.03321	3.69577	-1.53797	3.52104	0.849122	1.25499	3.89659	-0.207267	3.3158	5.1044	2.4232	0.657116	2.20599	0.0736765	3.13746	3.28906	2.84837	4.14979	-1.88238	0.1114	3.55652	2.70495	-1.35553	1.8544
PF3D7_0211800	10.6309	9.02464	9.78713	10.6979	9.84512	9.77298	11.7263	9.2754	10.8647	7.06122	9.05495	9.83362	10.8656	8.86327	9.60819	8.63702	9.55579	10.3788	9.60445	10.1142	8.32533	10.5096	7.54426	9.09773	9.05	8.75175	9.96204	9.81823	8.7736	7.80237	8.2836	8.86061	7.88397	7.74877	7.29698
PF3D7_0211900	3.46677	1.30081	2.30481	-0.812002	3.3226	-1.03732	4.41373	0.238253	1.5633	2.08571	0.694216	-0.667227	4.00062	3.3528	3.14043	0.112156	2.40385	4.01945	2.19483	2.51152	5.95614	1.23286	1.83545	2.99875	1.89471	1.88055	3.17018	3.39838	1.58171	1.00514	2.14382	3.22846	1.40429	1.8629	1.40694
PF3D7_0212100	7.78817	8.44608	7.84605	7.94326	7.95358	8.48689	8.72856	8.38171	8.04629	8.19423	8.31374	7.95848	8.57697	8.64567	7.40262	8.92058	7.98232	7.72892	7.87031	7.84685	7.85991	8.42446	8.88568	8.66426	8.03445	8.36067	7.77964	7.87674	8.33752	8.8525	8.59778	7.23802	7.29526	8.61591	8.43032
PF3D7_0212200	4.77388	3.57581	4.33061	5.12921	4.65093	2.91169	4.69734	3.51711	4.6594	4.26791	3.9077	3.42024	5.292	3.79593	5.28903	3.17105	3.85037	4.1861	4.04066	4.52758	3.17261	3.81165	4.35756	3.35086	3.80341	3.52929	4.09291	3.76216	2.45922	3.2469	3.09491	3.73996	3.44762	2.66513	2.24519
PF3D7_0212300	8.74133	8.23391	9.26869	9.26021	7.80946	8.79925	9.29796	8.48869	9.13052	9.09349	8.77158	8.13043	9.66115	8.77454	8.51777	7.30527	8.74719	8.18446	8.33908	8.96581	7.82526	9.51506	9.14369	8.91208	8.46227	8.33078	8.54191	8.25109	9.36505	8.56243	8.44598	8.42458	8.60348	9.25996	8.64303
PF3D7_0212400	7.48053	7.76743	7.29596	6.52289	6.87787	7.74513	7.32349	7.86632	7.91113	8.26332	7.64319	7.38262	6.9066	8.04511	7.61341	7.46088	7.96205	7.45186	8.20515	6.49936	6.40449	6.76684	7.97857	6.56106	7.13761	7.04161	7.25556	7.13112	7.33473	8.37099	8.27539	6.76927	7.00457	7.96831	7.25812
PF3D7_0212500	8.62347	9.06182	8.07423	7.7692	8.54586	8.69833	8.62333	8.65536	8.75735	9.13262	8.3853	9.46848	7.99632	8.64236	9.35246	9.33535	8.53757	8.15796	9.03011	7.88889	7.64824	7.98741	9.11892	7.69964	8.14942	8.11717	8.01713	8.35328	8.27341	9.18707	9.1615	7.58826	7.96075	9.5267	8.66376
PF3D7_0212700	3.2391	2.53959	1.53779	0.972269	1.29018	0.547639	2.77657	0.674352	3.52602	-1.61473	3.41366	-0.667227	4.13187	1.26939	3.2454	2.91951	4.27832	2.31163	0.44481	3.26561	3.01754	3.00274	1.26717	0.91422	2.18915	3.84965	3.88215	2.58693	2.13272	-1.39696	-3.34803	4.61639	3.95963	-0.532405	1.78881
PF3D7_0212800	0.0691793	-0.173126	0.348758	0.105536	1.29018	-1.39989	0.659087	-3.84921	1.30614	-1.61473	-2.5788	-0.667227	0.986817	-3.12293	1.49997	-1.47281	2.15769	1.21209	-1.42966	1.73084	4.81168	0.471024	-1.26888	-3.94376	0.0736765	-0.832171	2.32924	0.633931	-0.385128	-1.39696	0.1114	1.9218	0.134202	-5.05597	-2.05249
PF3D7_0213100	6.58427	6.28813	6.57758	7.92083	6.93141	6.48711	7.4751	5.77467	7.23226	5.17968	6.73936	6.01927	7.40662	6.44503	7.83563	6.5551	6.09118	7.0522	5.55903	6.87065	7.06967	7.65784	6.13541	6.79349	5.66464	6.15904	7.09466	6.18695	7.0204	6.2376	5.62638	6.61932	6.6933	6.42735	6.60215
PF3D7_0213200	1.0126	-0.535696	0.228464	0.410391	1.53119	0.316314	0.402566	-0.679285	0.703479	0.707194	1.12164	-0.667227	0.456303	-1.53797	1.80483	2.22763	1.12374	1.86417	-0.207267	-1.23264	2.69817	0.591319	-1.26888	0.811127	-0.373782	0.521466	1.179	0.963239	1.28472	-1.39696	0.558859	2.62807	2.52247	0.616458	1.64795
PF3D7_0213400	1.72629	0.116381	0.990304	1.50993	1.00068	1.40746	1.35902	0.543108	1.97096	-0.0297716	0.790431	2.7922	2.33077	-0.315576	2.05637	0.849122	1.48631	2.31163	1.07284	1.48983	4.73286	1.23286	0.109628	2.20599	1.37624	1.92864	1.60281	1.57735	1.19983	-0.29742	0.1114	2.31773	2.38659	0.370298	3.28141
PF3D7_0213500	3.40216	4.10816	1.48626	3.48568	3.0402	4.38147	2.87821	2.21688	2.95982	-1.61473	3.32005	-0.667227	2.64393	3.69725	3.14043	2.43408	3.52584	4.01945	4.36908	3.41122	3.87234	3.04549	3.03855	3.47409	3.84627	4.26937	2.81013	3.54329	4.26918	2.42505	1.60616	2.42876	3.84764	2.92703	2.42864
PF3D7_0213600	0.761057	2.0145	1.13117	0.410391	2.35431	1.90128	0.184067	0.238253	-0.591977	-1.61473	1.66913	0.917736	0.745809	-0.801002	1.11295	2.43408	4.19903	3.35894	-0.207267	0.532896	5.3147	0.901659	1.69459	2.16476	0.254249	2.86827	2.66694	2.06277	2.42223	-1.03439	1.29582	2.95928	1.473	-5.05597	1.8544
PF3D7_0213700	6.02874	3.87612	5.41743	7.65696	5.73162	5.65229	6.90004	5.40582	6.36328	0.707194	5.39274	4.19075	6.4538	0.577509	5.91634	4.79398	5.0122	5.77106	5.45705	6.22187	5.25085	6.5296	2.08161	4.251	4.79978	5.03408	6.28395	5.75048	4.88676	2.71455	3.22182	5.96389	5.7174	-1.14908	3.02076
PF3D7_0213800	1.0126	1.04927	0.834185	0.541635	1.53119	1.07815	2.20434	0.905678	1.78148	-1.61473	1.12164	3.85634	3.21711	1.125	3.02722	2.61466	4.89633	3.35894	0.892268	1.57472	3.11639	2.63396	0.657116	3.47409	1.59305	2.6844	1.79873	1.72357	2.17781	0.550577	-0.178107	3.4018	2.35052	0.301585	1.91714
PF3D7_0213900	6.15827	6.77978	8.07095	7.63875	6.71033	7.41892	6.05342	7.52311	6.10467	8.5935	6.98026	8.64339	6.63732	7.87495	7.16573	7.68959	7.38696	6.84353	8.00288	6.14414	6.26277	6.09594	9.07297	7.25284	7.55857	7.29539	6.11262	6.91791	6.38065	8.56201	8.58824	6.80058	6.76698	8.95971	7.24748
PF3D7_0214000	9.02985	9.10739	10.0166	9.9128	8.62273	9.57728	9.16378	10.1022	8.8598	10.6347	9.32621	9.79936	8.48789	10.0129	8.39194	8.44457	9.41858	9.34358	10.2924	8.9756	8.57648	8.71585	10.0709	8.69082	9.24943	9.04213	8.92293	9.42826	9.10654	10.5214	10.8973	8.74332	9.13768	10.3152	9.43351
PF3D7_0214100	8.92165	10.0055	10.9838	9.89238	8.90154	10.3957	9.25777	10.1858	8.97287	11.3077	9.2736	10.5848	9.35482	10.8107	7.14891	9.7015	10.2416	9.99392	10.9561	8.45141	8.24513	9.90556	10.8838	10.3813	9.88692	9.89717	8.41367	9.90186	10.439	10.8984	11.1335	8.79087	9.37247	11.214	10.215
PF3D7_0214200	1.92333	2.32937	3.2206	3.43593	5.29836	3.77575	1.19761	3.38919	2.93728	4.36255	2.14002	-0.667227	1.37384	1.63196	1.66044	3.48139	1.68562	2.31163	2.34293	3.01529	6.02901	3.5097	2.0239	1.78416	2.47057	3.19758	4.99887	3.77059	3.12122	0.924973	3.22182	4.63966	3.12355	3.65484	3.48149
PF3D7_0214300	3.40216	4.7391	3.72171	4.25169	7.95616	5.55596	1.15195	4.7765	3.81278	5.73399	3.55733	3.5807	1.80994	3.18085	0.871943	6.83553	2.83995	3.35894	3.52454	3.41122	8.02805	5.16421	4.60395	3.40497	4.31144	5.41365	6.70486	5.00137	4.3001	3.03409	5.08242	6.2849	3.92326	6.06492	6.3863
PF3D7_0214400	7.70803	8.29131	9.58171	9.14106	8.50759	8.54451	7.34356	9.27572	7.27671	10.3156	8.69752	9.85927	7.74478	9.79351	7.78429	9.8097	7.7724	8.14452	9.42547	8.01861	7.27084	7.21132	10.3124	8.3728	8.67829	8.12815	7.22499	8.29817	8.50776	9.92521	10.3499	7.24563	7.91672	8.82715	8.97519
PF3D7_0214700	0.0691793	0.116381	1.77099	1.90072	2.22307	0.746948	0.632735	2.08153	0.340909	-0.0297716	1.98598	-0.667227	1.37384	1.26939	-0.26556	2.43408	-0.0986478	0.726668	-0.692694	1.57472	4.24868	0.471024	1.76674	1.34164	0.921673	1.42417	2.05027	1.72357	2.42223	-0.503871	1.60616	3.3463	3.05797	0.776923	4.05603
PF3D7_0214800	7.44889	7.44893	7.55626	7.35959	6.81089	7.86656	7.59809	7.65014	8.00354	8.02732	7.7577	7.29278	7.34842	7.68039	8.20774	7.69962	7.63003	8.05758	7.42313	7.63217	6.20554	7.74715	7.75626	7.61514	7.1576	6.96873	7.03395	7.4626	8.44632	7.92915	7.75853	7.46014	7.88081	8.10059	7.432
PF3D7_0214900	1.12363	0.744412	0.914355	0.105536	0.152679	0.185069	-0.621021	-0.14877	0.703479	1.19262	-0.076302	-0.667227	1.67869	1.125	1.80483	2.61466	0.431867	1.21209	0.155303	0.352324	5.08011	-0.593106	0.496651	-0.484329	-0.132774	-0.301656	1.37604	0.557982	-0.14412	0.653671	2.99182	1.9218	1.60133	0.921313	2.33983
PF3D7_0215000	4.39665	5.87369	5.10791	7.01455	8.14929	8.14065	2.35298	7.6056	4.22936	6.31008	6.46103	6.04702	3.26366	5.96188	1.11295	7.9044	5.36442	2.65267	6.29144	4.30962	9.32029	5.66685	7.34803	4.28024	8.02981	6.98018	7.73172	5.50966	5.21884	7.5535	7.3075	7.02923	5.81658	3.15835	7.63109
PF3D7_0215100	5.39388	5.16077	4.64448	5.97081	5.4818	5.41663	5.66905	4.59787	5.78622	2.29216	5.2221	4.82463	5.47125	4.20799	4.95941	4.54956	4.94575	4.51326	4.31629	5.70046	6.09595	6.40996	3.0674	4.2009	5.01541	5.55057	5.82567	5.2659	5.82963	3.32707	3.52233	5.88819	5.47928	2.12394	3.52242
PF3D7_0215200	1.92333	0.56384	1.77099	1.94881	2.58564	2.26849	1.64926	1.7655	0.703479	-1.61473	2.89152	-0.667227	0.745809	2.49178	2.27049	0.112156	1.94088	1.57466	1.07284	2.98459	2.77281	0.0349253	1.90104	2.03352	2.23288	2.6844	2.61587	2.94099	3.21072	1.00514	1.69636	2.42876	2.76098	1.6855	2.83828
PF3D7_0215300	4.73943	6.11022	4.75203	3.53377	4.1706	6.30944	5.48244	5.2567	4.52979	4.98518	6.06385	3.97663	6.17207	6.1321	3.38979	5.24144	5.61101	3.69014	4.06219	4.3463	2.84377	6.16784	7.03946	6.26203	6.53856	6.87519	4.3951	5.01209	7.58223	4.39188	4.16767	4.44206	6.66421	7.70787	6.55361
PF3D7_0215400	6.1253	6.83561	7.62265	6.58888	6.31053	7.37254	6.34831	7.03267	6.74219	7.95322	6.70583	6.17826	7.34302	7.44787	7.27825	7.35692	6.47121	6.5494	6.998	5.75149	6.49362	8.48055	8.0317	4.92968	7.37441	7.13297	6.46981	6.16951	8.15297	7.14828	6.71131	7.15163	7.8816	8.1337	6.91041
PF3D7_0215500	7.57025	6.42679	7.45603	6.8214	6.94189	6.48362	7.46825	7.04788	7.18041	7.78828	7.21615	6.59016	7.64283	8.00828	7.46915	6.58789	7.15033	7.7776	6.7116	7.33189	5.52004	7.1416	7.71126	4.43562	6.44175	6.92197	6.68796	7.3545	7.24886	7.05837	7.30929	6.79022	6.60612	7.41291	6.2096
PF3D7_0215600	4.55361	4.21919	4.27096	5.59739	4.59894	3.7643	4.6373	4.1676	4.36222	4.05769	4.52623	0.917736	5.24638	4.20799	5.106	4.08178	4.19903	5.25023	4.0188	5.33722	4.71404	3.96427	3.82704	1.18552	3.98057	3.66324	4.06462	4.34571	3.90363	3.43231	3.59448	3.82362	3.89849	3.24324	1.78881
PF3D7_0215700	9.14332	9.1151	10.3246	10.3816	8.40345	9.90658	8.89946	9.8149	9.09913	9.99028	9.34068	9.7411	9.02658	10.1387	8.72483	9.8361	9.39743	9.73957	9.48796	9.19048	8.40766	9.04533	9.69531	6.53703	8.6234	8.85102	8.57279	9.31747	8.78183	9.67249	10.5902	8.89001	8.66489	9.4946	8.44902
PF3D7_0215800	-0.461335	1.61115	1.81343	-1.66	0.152679	-0.119785	-0.499459	0.238253	-2.46645	0.707194	-0.704333	-0.667227	1.19327	2.70996	-0.26556	0.112156	1.94088	1.57466	0.892268	-1.9696	5.42681	-0.882612	-1.26888	-3.94376	0.690348	0.752791	-1.37119	1.94844	-1.0372	0.0436171	0.1114	0.8438	0.690595	2.32774	-0.178021
PF3D7_0216000	0.892302	-1.75809	1.53779	3.71156	1.91821	-1.03732	0.784074	0.0576808	2.05712	-1.61473	-0.463325	-0.667227	-0.391694	-3.12293	5.73894	1.69712	7.15874	5.46002	2.6578	1.20032	7.05104	-1.24518	-2.00585	-2.3588	-3.83321	-1.19474	1.65434	2.38195	-0.674634	-2.61935	-0.540677	-0.00419718	-0.493829	-2.73404	-0.467528
PF3D7_0216100	2.39111	3.47713	2.49932	1.50993	1.91821	2.89078	1.13328	2.17316	1.92587	4.36255	2.40609	0.917736	0.745809	3.9751	2.45691	2.22763	3.03521	4.01945	2.86802	1.65489	3.66589	1.30501	3.60886	2.82442	3.3467	4.51754	2.29718	2.76638	3.02581	3.44674	2.58271	3.03143	3.98338	3.63403	4.40147
PF3D7_0216200	6.16802	5.98113	5.93011	6.32755	5.6573	5.92589	5.65316	6.15501	5.82664	6.37962	6.31298	4.46206	5.08728	6.65679	5.14722	5.74636	5.65327	7.03045	6.35824	5.90281	4.4667	5.11488	6.93764	5.13038	6.38958	5.84182	5.62073	5.92123	5.85415	7.07588	6.67017	5.62224	6.16698	5.86364	6.13238
PF3D7_0216300	3.99079	6.02981	4.15199	4.0237	4.57222	5.42756	4.0241	4.99314	4.52224	4.57509	4.70968	3.23966	3.55316	5.45827	5.07785	5.09705	4.59561	3.35894	5.61109	4.12491	4.86951	4.23748	5.90304	5.29225	5.70788	5.70008	4.56628	4.87405	5.70426	5.48044	4.55283	4.01372	5.12622	5.18602	5.09387
PF3D7_0216400	-0.171829	-1.02112	1.19675	0.541635	0.638106	0.185069	0.550664	-1.52728	0.806573	-1.61473	-0.076302	-0.667227	0.456303	-0.801002	2.45691	0.849122	0.190859	0.726668	0.685818	1.48983	3.77886	0.591319	0.109628	-0.0368701	0.414713	0.390221	1.43616	1.02095	1.28472	0.319252	0.1114	1.9218	1.00094	0.558743	0.754865
PF3D7_0216500	2.63553	1.30081	3.05363	2.78626	2.96003	0.746948	3.56554	1.28007	4.73975	-1.61473	1.66913	0.917736	4.2976	-0.801002	5.57742	0.112156	1.37528	3.44913	3.0939	3.3643	4.43641	3.12737	-0.783457	0.304167	1.12098	-0.301656	3.15237	0.774794	-3.84456	-0.503871	0.558859	2.53186	1.77466	-0.101771	1.0064
PF3D7_0216600	7.21188	7.20095	7.73108	7.33492	6.37378	7.83885	7.52005	7.52637	7.0032	8.36111	7.37102	7.34958	7.43739	7.35988	5.67461	7.38206	7.31733	6.92438	7.21299	7.16397	7.09534	7.48517	8.37965	7.79475	7.84934	7.03888	6.69104	7.1707	7.6667	7.61307	7.78575	6.81598	7.84075	8.21009	7.72504
PF3D7_0217100	0.616667	0.904877	3.05363	-3.98193	0.638106	0.0406793	-3.04135	-1.04185	-1.24405	-1.61473	-1.84184	-0.667227	-1.12866	-0.801002	1.11295	-1.47281	3.47289	2.31163	-3.01462	0.532896	7.83037	-0.145647	-0.783457	-0.243321	-0.132774	-0.542665	2.64163	2.73223	1.01342	-0.29742	0.558859	3.50676	-0.783336	0.498622	1.64795
PF3D7_0217200	0.27563	3.39842	3.4928	-0.522495	1.53119	2.05954	0.722933	1.7655	0.592448	3.24325	2.34403	2.5027	1.67869	5.14853	1.93607	2.22763	2.66216	3.15963	3.58529	-0.747212	4.08256	0.70235	4.54361	4.74624	3.40519	3.29252	1.54937	3.80386	2.26397	3.67221	3.44638	3.55652	2.15526	6.2654	4.54742
PF3D7_0217300	3.66336	4.43174	4.81081	2.78626	3.76149	4.33578	3.50871	5.11369	2.93728	6.33363	4.91572	5.70781	2.77823	5.58097	1.66044	4.01905	4.9746	4.28738	6.15781	2.51152	3.48532	3.39867	5.79073	4.08415	4.94486	4.9608	3.05986	4.74299	5.19161	5.91333	5.79408	3.73996	5.66329	6.46612	4.75915
PF3D7_0217400	3.26356	3.69037	2.88481	1.99535	3.11615	3.03116	4.06286	2.97097	3.57064	1.8447	3.09362	-0.667227	2.04127	1.92146	2.83878	1.69712	3.10647	1.57466	3.58529	4.23334	5.27245	3.68217	2.29183	2.62609	3.44291	2.94042	4.11147	3.74513	2.7253	2.85097	2.76049	2.88333	2.31353	1.51389	1.22053
PF3D7_0217600	5.15337	4.45785	4.63268	5.36015	5.40818	5.17429	5.30816	5.57075	5.94718	3.74282	5.37345	4.46206	5.81385	0.78396	6.48129	4.97014	4.85555	4.01945	4.54762	5.74693	5.98782	6.12613	4.34583	4.48669	5.13545	4.55632	5.96228	4.18458	4.3001	4.94289	4.34546	5.23612	5.29229	0.671954	5.29624
PF3D7_0217700	6.2681	4.61695	5.94927	6.53476	6.31859	5.66157	6.49106	6.6336	5.5051	5.76897	6.36273	3.42024	6.65488	5.23901	6.61953	5.87592	5.13657	6.8268	4.991	6.92824	5.18405	6.45625	5.99603	6.31951	5.31907	5.81968	6.51057	6.30781	6.52286	5.10175	5.93968	7.05974	6.57128	4.75621	6.75594
PF3D7_0217800	9.0694	8.30126	8.04225	9.83516	8.36505	8.63136	9.91657	8.59036	8.92569	8.26332	8.65302	8.62969	9.07224	7.76809	8.51252	8.15837	8.10484	8.20402	8.18934	8.62627	7.59952	10.1647	7.98898	8.17874	8.60324	8.09165	9.1581	8.68796	8.7832	8.36721	8.59338	8.43958	8.38352	7.58766	8.30763
PF3D7_0217900	3.52861	4.279	3.26714	3.0515	3.61211	3.24396	4.50191	3.38919	3.64208	3.87712	4.43986	2.5027	3.88629	4.63862	3.43488	3.57159	2.61407	3.69014	3.00775	3.52225	6.40644	3.08701	3.12343	3.69286	3.46141	4.01471	2.89827	4.07985	3.80649	3.69656	3.52233	4.18167	4.06355	3.61292	5.28439
PF3D7_0218200	3.18892	1.51493	2.3914	2.52587	4.79654	0.185069	3.67773	1.57705	3.94295	-0.0297716	3.20256	0.917736	4.25216	-1.53797	4.01242	2.61466	3.20716	3.95933	2.11466	3.29092	5.50552	3.76124	0.657116	1.8376	0.810642	2.47364	5.16352	2.74941	2.03808	-1.88238	1.29582	4.01372	2.78821	0.671954	0.45001
PF3D7_0218300	3.99079	4.29357	4.73557	4.10022	3.80803	4.55098	3.6402	4.73199	3.8734	5.28008	3.81923	3.03321	4.50555	5.18541	4.70713	3.38517	3.47289	3.15963	3.2142	4.00768	4.94677	3.52489	3.32805	3.70729	4.39079	5.21949	4.04545	3.30853	4.20529	4.44315	3.39344	4.75069	3.57812	4.46563	5.66861
PF3D7_0218400	7.95886	7.48111	9.04767	8.73853	7.50494	8.05983	7.90077	8.30466	7.89221	9.24713	7.63106	8.00166	8.39817	8.96022	7.79081	7.56885	8.03692	7.93807	8.15593	7.54544	6.32611	7.65093	8.32768	7.49659	7.59148	7.64221	7.27008	7.89035	7.58746	8.49505	8.65935	7.6837	7.09318	8.75671	7.58232
PF3D7_0218500	6.54491	5.79906	6.48216	6.91819	6.03532	6.7864	6.29259	6.83291	6.32254	8.0909	5.68954	6.9694	6.28356	6.2412	6.19059	5.56062	6.40208	5.56461	6.64537	6.02475	5.37185	6.57408	6.70266	5.59346	6.06312	6.22792	5.97247	5.93255	6.78389	6.469	6.5177	6.45195	6.37204	6.7907	6.0508
PF3D7_0218600	8.1941	7.05248	6.50013	7.69447	8.17616	6.75058	8.36006	6.7025	8.54268	4.68905	7.4431	7.4672	8.27008	5.42782	10.2177	7.41289	7.39587	6.92438	6.88473	7.57665	6.63871	8.79158	4.41481	7.05553	6.274	6.80928	8.02755	7.19989	6.79839	4.72347	5.0656	6.6879	6.70584	5.09251	6.46452
PF3D7_0218700	6.61548	7.1558	8.47453	7.78584	7.47641	6.79205	6.66041	7.06891	6.05319	8.6008	6.53754	9.01049	7.40921	8.48763	7.51711	8.17645	6.27639	7.18937	7.97335	7.13281	6.26061	5.45724	8.13498	6.36799	7.30057	6.43773	5.95972	7.47168	5.68877	7.7022	8.04375	6.09594	5.4196	7.92328	6.63983
PF3D7_0218800	4.98713	3.64563	2.27476	2.28486	4.27369	3.35499	4.53519	4.43156	4.82817	4.11319	5.1423	5.74216	4.10656	3.69725	5.20041	4.54956	4.64432	3.69014	3.2142	3.77635	4.05292	4.54365	5.31307	5.28746	4.76298	4.82763	4.98887	4.2034	5.10673	4.64431	4.33145	4.75069	5.4196	4.62527	5.05255
PF3D7_0219100	1.22672	2.43831	2.47309	2.39311	3.80803	3.38521	1.68176	3.20607	1.72995	2.63319	2.63065	-0.667227	2.14436	1.125	2.77006	3.28208	1.37528	2.79706	1.74027	1.48983	4.53263	2.25124	3.12343	3.08966	2.35661	2.96369	3.36834	2.19402	4.12698	1.62858	2.53461	4.63966	4.05236	3.02618	5.05255
PF3D7_0219200	8.80779	7.89356	8.38152	10.4462	8.52337	8.55617	9.21453	8.38471	8.74808	8.90392	8.7206	9.25907	8.66954	8.33085	8.00777	7.79632	7.6688	8.51718	8.7802	8.13848	7.61481	7.06964	8.30059	7.4242	8.48787	7.97411	8.96404	8.90803	7.6488	8.73912	9.38816	7.91108	8.00275	8.07766	8.11451
PF3D7_0219300	4.58306	1.94235	1.43282	2.39311	2.78495	1.98258	3.19874	2.91897	3.29732	2.77758	3.71275	-0.667227	4.05456	1.73505	3.60234	2.61466	2.61407	3.61419	1.93957	3.29092	2.14478	3.0664	2.13711	2.53197	2.43357	3.09594	4.18339	2.31431	3.09796	1.81806	2.53461	3.65115	3.7541	1.45183	3.07679
PF3D7_0219500	-0.461335	-0.173126	1.19675	-0.812002	1.00068	-4.20725	2.78258	-2.26425	0.0360545	-1.61473	-2.5788	-0.667227	-2.71362	0.0469945	2.77006	-1.47281	0.431867	-0.0102979	-1.42966	0.968995	5.57669	-0.882612	-3.59081	-0.773836	-2.24825	-4.0021	2.23084	1.12989	-1.52263	-1.88238	-1.0261	2.31773	-3.95326	-3.471	-1.31552
PF3D7_0219600	-0.171829	0.744412	2.47309	1.14736	0.638106	1.85884	-0.233998	1.50834	0.703479	1.8447	-1.35641	-0.667227	-0.391694	1.40063	1.49997	0.112156	2.7538	1.57466	0.44481	0.693361	6.83146	0.0349253	1.45358	1.93888	1.83921	-0.832171	2.39131	1.3709	-2.2596	0.749886	1.17553	2.06619	2.23656	3.68887	3.955
PF3D7_0219700	4.72189	6.93888	8.92905	7.27133	3.55867	8.44133	-0.862029	8.6444	0.703479	10.3821	7.40372	8.11085	0.986817	8.95422	0.582437	5.46971	8.06626	6.42155	8.85304	2.74921	3.86098	2.79295	9.86464	6.12904	8.16995	6.60801	1.65434	7.90719	7.46321	9.71744	9.52291	3.16573	8.79891	10.424	9.20823
PF3D7_0219800	4.24526	4.90961	4.62674	4.05699	3.44546	5.13483	3.31309	4.79104	3.49549	6.19905	4.70968	-0.667227	4.1812	4.4545	2.83878	3.73665	3.67394	3.95933	3.90424	3.58498	4.45164	4.56585	6.42739	5.73396	5.04023	4.55632	3.05986	4.82223	6.06683	4.48569	4.52849	3.28858	5.49589	6.02818	5.75701
PF3D7_0219900	5.90596	5.92608	5.17861	2.55723	4.67624	5.22946	5.68677	5.61227	5.10594	6.66604	6.07105	5.21542	4.77019	6.41817	3.2454	5.12711	6.3332	5.39342	5.88926	4.57986	2.02774	5.89144	6.77442	7.27722	6.33044	6.54383	4.16575	6.09924	7.48692	6.19122	6.03351	4.51936	7.34652	7.12487	6.38075
PF3D7_0220000	9.31765	11.9836	10.5375	9.78946	9.71987	12.0387	9.31841	10.5734	8.14734	11.1282	10.3209	11.2542	9.27044	12.0709	9.51547	11.4062	9.17567	8.88755	11.0599	8.62005	8.6803	8.70756	13.1527	12.4752	11.9809	11.2307	8.05177	10.8136	11.5534	11.724	10.9405	7.37258	10.0666	12.3432	12.2872
PF3D7_0220100	7.87008	8.22348	9.25913	8.08181	6.32661	8.38964	7.70758	8.04901	7.99401	9.80996	8.02575	8.47488	7.67977	8.59003	8.23189	8.61333	8.2417	8.81094	8.50943	8.48812	6.63037	7.92582	9.29888	9.4452	8.29123	8.26907	7.43478	8.15246	8.74626	8.94114	9.372	8.28213	8.86352	9.22878	8.5037
PF3D7_0220200	8.01305	6.6945	7.82999	8.58674	7.09519	7.92557	6.879	8.0648	7.96505	6.82406	8.22614	6.04702	8.40856	7.03315	9.96398	6.37894	6.67541	5.68086	7.50992	7.47541	6.81536	8.21044	8.42216	8.0303	7.51717	7.10054	8.23851	6.41529	7.92982	7.64861	6.78768	7.49246	7.97711	7.91144	8.23561
PF3D7_0220300	6.6367	1.70134	5.88854	7.78998	3.93928	3.74112	5.89615	5.3578	6.56789	-1.61473	6.19489	5.63655	6.42337	-0.315576	8.34989	4.01905	4.58318	5.46002	5.50501	7.12227	3.63954	5.807	-0.783457	1.54809	1.29607	3.00913	6.68641	2.33721	0.547758	-1.03439	1.04429	7.35511	6.04251	-0.663649	0.886109
PF3D7_0220400	3.75244	5.02764	1.97169	2.16782	1.91821	2.82617	2.2177	2.49064	3.3323	3.59472	3.62414	-0.667227	2.24057	5.2907	1.3194	1.69712	4.13231	4.70852	4.65071	2.27832	0.521846	2.13729	4.77988	5.52181	4.88446	4.97804	1.60281	3.91458	4.78844	4.43593	3.19113	3.4018	4.15003	5.04863	4.4553
PF3D7_0220500	8.44121	6.16672	7.90304	9.21912	8.04142	6.07931	8.25917	6.61125	8.22384	3.14015	7.31753	6.40959	8.76868	4.13446	9.46474	5.60401	6.44395	7.32062	7.82222	8.66611	5.74989	7.05533	4.24839	5.96763	4.88446	5.64716	7.94912	6.76374	4.97242	3.74406	3.87114	8.13228	4.90161	2.37866	5.72668
PF3D7_0220600	8.7784	4.72841	8.47329	9.71992	6.83918	7.65732	7.6358	8.06405	8.50773	8.11489	7.7857	7.45689	9.62762	6.62358	9.51153	5.82181	7.21826	7.73341	7.56752	9.30127	5.65442	9.58692	7.95753	4.91733	6.79705	5.9093	8.67261	5.72248	5.30265	7.14608	7.78832	8.52172	7.58347	6.93094	7.33624
PF3D7_0220700	6.84143	6.63852	8.15018	7.50642	5.73162	7.97359	6.27858	8.61253	6.21421	9.57818	7.58065	7.4672	6.85813	7.48347	6.02354	7.40678	7.77787	6.12584	8.54236	6.84097	4.56799	7.1255	9.52894	7.94384	7.38535	6.90404	5.95459	6.83184	8.12086	9.15558	9.29785	7.30141	8.67268	7.76242	8.73351
PF3D7_0220800	1.12363	3.93307	2.71613	1.99535	4.33855	4.79557	1.1886	3.65064	1.15804	3.74282	1.32809	2.5027	1.93023	3.81958	2.83878	3.8126	0.431867	1.57466	3.61473	2.17335	4.30005	3.04549	2.67597	4.33701	3.91498	3.66324	3.83826	2.69726	2.08618	3.63489	4.79663	3.3463	3.57812	5.14493	6.93335
PF3D7_0221200	5.25444	1.61115	4.30853	4.75617	1.73764	3.93741	3.09639	4.62247	4.10341	1.55519	5.24775	-0.667227	7.26223	0.964532	6.45964	-1.47281	4.41091	-0.0102979	2.96266	3.01529	2.97602	7.9674	3.486	4.07305	2.57618	5.28099	3.35283	1.72357	4.03196	0.924973	-0.178107	4.59274	-3.95326	2.45973	4.31091
PF3D7_0221700	7.30169	-3.34305	8.22233	6.87372	1.00068	6.06071	6.33356	6.33194	-0.591977	7.4964	6.51307	0.917736	8.55141	8.31013	7.37685	7.05467	5.21927	-1.59526	8.79635	5.80518	-2.53705	6.21308	7.74514	6.5886	7.20913	6.77022	5.20299	6.68224	-1.52263	7.1691	6.94774	0.48123	-3.95326	8.11974	6.58534
PF3D7_0221800	3.68162	-3.34305	1.93372	2.04044	-2.16925	4.06421	4.67087	4.40346	-4.05141	4.98518	3.85304	-0.667227	3.88629	2.43166	2.05637	2.77512	1.77582	-1.59526	3.28916	1.39963	-4.12201	3.31378	4.93667	1.01044	3.74421	4.17283	2.81013	5.07815	-3.84456	3.10857	3.85164	-2.32613	-3.95326	5.2421	1.78881
PF3D7_0222300	4.20794	5.77329	3.29736	3.96644	2.78495	4.88815	5.11466	4.64665	2.32363	5.17968	3.68798	5.99098	4.70423	4.40845	3.92031	4.63572	2.99821	4.63356	6.68408	3.52225	2.95481	3.78667	4.46988	2.87642	4.73284	4.00353	3.6732	5.91363	3.21072	4.5202	5.83932	2.19744	2.76098	4.89386	5.01718
PF3D7_0222900	-2.0463	4.00568	-2.71014	-3.98193	-2.16925	-1.88532	2.20881	-3.84921	-4.05141	-1.61473	-4.16376	4.88736	-2.71362	-3.12293	-1.00253	-1.47281	-0.946645	-0.0102979	3.83087	2.51152	5.13302	-4.05254	-3.59081	-1.62183	3.20021	3.23631	-2.59359	-2.32954	-3.84456	-4.20431	-3.34803	0.48123	0.134202	-3.471	-1.31552
PF3D7_0223300	-0.171829	-1.02112	-2.71014	0.410391	-0.584286	2.507	0.0903527	0.794646	-0.591977	-1.61473	0.880629	-0.667227	-2.71362	0.78396	-2.58749	4.59328	2.51279	-1.59526	-0.692694	-3.55457	-0.952085	3.6128	-2.00585	2.39609	-0.132774	-1.68017	0.865844	-0.127909	-2.2596	2.33485	2.07823	-2.32613	-1.14591	0.370298	-0.467528
PF3D7_0223400	-0.461335	-1.02112	1.25949	2.58793	1.00068	-1.88532	2.35701	-1.04185	-0.144518	-1.61473	-0.256874	-0.667227	-0.391694	-1.53797	3.2454	-1.47281	-1.68361	-1.59526	-0.692694	1.48983	-0.421571	-0.145647	1.69459	0.304167	-2.24825	-4.0021	1.3133	-1.19204	-0.674634	-4.20431	-3.34803	-0.00419718	1.00094	-0.532405	-0.178021
PF3D7_0223500	5.66566	6.60969	4.0492	5.09221	6.93141	6.2305	6.33458	5.23027	5.67821	2.90883	5.30994	6.62739	5.11293	5.18541	5.81765	8.33294	5.37889	3.89659	4.87412	4.22022	6.53173	4.16178	4.94446	5.7019	4.03097	5.45938	4.16575	5.66481	6.06683	3.69656	3.92809	3.82362	4.70852	4.68718	5.13404
PF3D7_0300100	4.25748	6.21346	2.82384	3.95471	6.46375	5.62406	5.54912	5.15361	3.93159	-0.0297716	4.35587	5.21542	3.5152	4.70362	5.09199	7.33132	4.06234	3.76229	5.39052	3.89664	5.74063	3.83621	3.30401	5.71624	3.30634	5.54287	2.1613	4.88963	4.12698	2.89372	3.81184	2.31773	4.35508	4.83733	4.1891
PF3D7_0300200	2.34602	0.357389	2.24406	5.85885	-2.16925	2.61293	3.49598	2.34061	2.13842	-1.61473	3.0554	-0.667227	0.745809	0.336501	3.78755	1.98663	-1.68361	-0.0102979	-0.207267	0.145873	-1.31466	1.78035	-0.783457	-2.3588	-1.02586	-2.41713	1.92997	-0.951031	-2.2596	-4.20431	-3.34803	0.48123	1.09113	-2.24861	-2.05249
PF3D7_0301000	1.795	4.79138	4.662	2.24689	-0.584286	3.50011	-3.04135	4.02731	-1.24405	6.24945	3.18496	4.28697	-2.71362	5.75665	-2.58749	3.95346	3.80824	3.26272	5.60376	0.83775	0.735971	-1.73061	6.1724	2.82442	2.93497	1.92864	-0.271659	4.15266	4.06833	5.34065	5.3066	0.48123	3.34136	10.9694	3.04905
PF3D7_0301100	-1.30933	-1.75809	0.659098	-3.98193	-2.16925	0.436608	-7.12882	-1.52728	-4.05141	2.77758	-1.35641	-0.667227	-2.71362	1.92146	-2.58749	1.33455	-0.946645	-1.59526	1.07284	-1.9696	-0.952085	-0.882612	3.8604	1.67095	0.559103	0.390221	0.213768	-1.48155	1.44084	1.67833	1.04429	-0.00419718	1.60133	2.56608	2.24519
PF3D7_0301200	4.01979	6.535	8.55372	3.77962	1.91821	6.99426	1.24187	5.85296	1.37486	9.39719	5.65482	5.67262	0.456303	8.09684	0.219867	6.16382	7.09008	6.13945	7.63733	2.82047	2.95481	2.98089	8.69892	7.49243	7.21459	6.68703	-0.271659	6.26665	8.36763	8.12015	7.98792	2.53186	7.95401	8.90901	8.14514
PF3D7_0301300	6.75783	5.98562	6.89904	5.79451	6.25282	5.4093	7.66524	5.95007	7.1852	7.27096	6.27399	3.97663	7.09212	6.09382	6.98805	5.21369	6.54681	6.74904	5.66133	7.1502	3.93869	7.97087	6.36484	6.61562	5.68051	5.99367	6.42971	6.51657	6.78571	5.28152	6.10935	5.78762	7.19458	7.39808	6.36114
PF3D7_0301400	4.08984	1.18051	3.7656	4.05699	2.07868	1.34734	3.91079	2.94521	4.72008	3.02912	3.84186	-0.667227	4.6527	2.00635	4.86372	2.43408	3.20716	3.95933	1.74027	5.19027	3.3292	5.40894	1.76674	2.20599	1.59305	1.28331	5.20299	0.840382	0.910328	1.22195	-0.540677	4.30323	4.80496	3.47151	3.10401
PF3D7_0301500	5.06571	5.78365	4.91679	2.75954	4.24014	5.37207	4.80155	5.83554	4.66627	6.72956	5.99232	3.5807	3.11927	5.3809	2.45691	4.54956	5.54841	4.88047	6.0325	3.6053	2.64617	4.75159	6.92981	5.19323	6.14835	5.53512	3.93519	5.93631	6.02426	6.68367	6.46093	4.56869	6.71651	7.18274	6.59016
PF3D7_0301600	8.50733	9.01147	10.0338	9.16193	8.16502	9.8803	8.38925	10.1045	8.37512	11.0343	9.27438	8.96395	8.28285	10.1361	7.66399	8.36167	9.65976	8.7457	9.66859	8.28267	6.77961	8.51423	10.6788	9.06414	9.4252	8.82505	8.08031	9.39506	9.19282	10.4015	10.3678	8.27286	9.46683	10.8846	9.43652
PF3D7_0301700	8.32475	5.0874	7.81832	10.1633	6.24438	7.20267	7.66138	8.48031	8.61504	7.59715	8.30969	7.26941	8.81141	5.83417	9.53566	6.20667	7.25793	7.91847	7.90499	9.49273	5.99043	8.96131	7.5659	4.00461	6.79705	6.03545	8.90609	5.93067	5.35756	7.41637	7.74802	9.50716	8.14773	4.39318	7.79874
PF3D7_0301800	5.46414	6.74838	11.2782	9.21575	4.36991	9.45174	1.40646	9.48799	2.17741	12.6294	8.43824	10.5465	2.24057	10.1966	4.79622	6.02704	9.82929	7.42433	10.4908	5.14934	4.10199	3.38209	11.7765	6.67554	7.94527	6.72667	1.79873	9.40237	8.28247	11.0075	11.8957	4.36038	9.47967	11.1731	9.53138
PF3D7_0302000	7.48963	7.83872	9.5657	8.82442	7.29632	8.27026	7.63694	8.74954	7.20775	10.3814	8.25909	9.42949	7.59358	9.23545	7.48531	7.92594	8.49339	8.43403	9.06186	8.02428	6.93801	7.55987	9.21835	7.71846	8.22173	7.83356	7.12694	8.37384	7.05706	9.3892	10.0124	8.12199	7.89575	9.55165	8.00776
PF3D7_0302100	8.10303	6.85785	7.67967	8.37039	7.66206	7.72607	8.52423	8.02462	8.71616	6.7117	8.08327	6.81659	8.78971	6.70521	7.82508	6.86258	7.42404	6.97079	6.96409	8.30768	7.20498	8.29978	7.4433	7.37873	6.64556	6.79961	8.27703	7.35941	7.83887	7.30892	7.00842	7.66114	7.28335	5.95036	7.60751
PF3D7_0302200	-1.30933	-0.173126	-0.594658	-1.17457	-2.16925	-1.88532	-0.258451	-0.14877	-0.591977	2.47273	-1.84184	-0.667227	1.67869	-0.315576	1.3194	0.112156	-0.461218	-1.59526	0.685818	-0.747212	4.87517	0.19539	0.93275	-0.0368701	1.37624	0.0853666	0.345012	1.02095	-3.84456	1.15324	4.56486	-0.741163	-0.783336	0.826676	0.610475
PF3D7_0302300	-3.63126	-1.75809	-2.71014	-3.98193	-0.584286	-1.88532	-0.41457	-3.84921	-4.05141	3.33946	-1.84184	-0.667227	-2.71362	-3.12293	0.219867	3.57159	-0.0986478	-1.59526	-3.01462	0.83775	1.85527	3.12737	2.74904	-3.94376	1.65864	1.0423	-4.17855	-2.32954	-3.84456	0.749886	2.88079	-2.32613	-3.95326	-2.73404	-3.63745
PF3D7_0302500	-0.461335	1.18051	0.659098	0.410391	-0.584286	-0.119785	-1.29593	-1.52728	-1.72948	0.707194	-0.704333	-0.667227	-1.12866	0.336501	1.80483	2.22763	-1.68361	-1.59526	1.07284	0.532896	4.08256	1.37373	2.38647	0.700095	0.559103	-0.0952056	1.24772	0.557982	-3.84456	-0.503871	4.18335	1.9218	-1.14591	0.725393	0.610475
PF3D7_0302700	0.456202	-0.535696	-0.388208	1.50993	0.152679	1.34734	0.128572	-1.52728	-0.350969	-1.61473	-0.256874	2.7922	-1.12866	-3.12293	1.66044	-1.47281	0.979355	1.21209	1.07284	-0.0951353	3.58535	-0.145647	-2.00585	-0.484329	-0.663289	1.0423	1.24772	-0.403543	-0.674634	-1.39696	-0.178107	1.37431	0.570301	-1.14908	1.11743
PF3D7_0302800	4.99445	4.93772	3.98567	3.90682	4.02058	5.12143	4.70526	5.64465	4.79094	6.61889	5.57602	0.917736	5.47125	4.94853	4.88012	5.12711	5.08457	4.01945	4.08341	5.5461	3.71719	6.10101	7.05755	6.68468	6.09011	6.08404	5.08589	4.54575	6.6662	5.35602	4.63496	6.2323	7.60659	6.70766	7.48602
PF3D7_0302900	8.93408	8.84213	8.53046	8.35876	8.69571	9.22803	9.6186	9.36283	9.37499	9.20784	8.87292	7.98741	9.41534	9.20097	7.56606	8.97117	9.30152	8.66331	8.84064	8.13412	7.74951	8.83868	9.30684	8.96857	9.02146	9.0905	8.71304	8.66325	8.62228	9.3985	9.26553	8.63605	8.62912	9.528	8.76423
PF3D7_0303000	5.47465	6.20577	6.12802	6.31614	5.08814	5.95136	5.78725	6.15782	5.77673	4.45136	6.10653	6.87967	5.22302	6.18313	4.91236	6.56611	5.96744	6.76668	6.25917	6.06565	5.17491	5.46513	5.8122	6.24976	5.98217	6.29597	4.95844	6.00585	6.29627	6.2167	6.31196	6.43875	6.04251	6.10579	5.80756
PF3D7_0303100	4.66795	3.47713	3.28233	3.17794	4.30648	2.45096	4.90564	3.02115	5.47411	-1.61473	4.54014	0.917736	4.42593	-1.53797	3.6793	5.32161	4.18264	4.23763	2.41164	5.04162	5.49086	4.70569	-0.420887	4.60699	2.7667	3.87442	5.03334	3.72791	3.79207	-0.116848	1.40686	5.39497	4.2415	-5.05597	2.09047
PF3D7_0303200	4.28163	2.48984	5.00182	5.0652	6.15718	3.75275	5.81278	3.38919	5.21303	-0.0297716	4.02111	3.23966	5.35784	0.336501	6.42094	2.61466	4.09775	5.00465	2.76674	6.00958	8.18377	5.05337	0.657116	2.03352	2.90825	2.30168	4.74329	4.21581	1.77015	-0.116848	2.95575	4.85378	2.81492	0.0733161	1.572
PF3D7_0303300	7.76481	7.67306	7.98306	8	6.67937	7.7209	7.40931	8.34954	7.37328	8.99167	8.0545	8.56399	6.98161	8.44835	6.83247	7.62786	7.92187	7.64553	8.52405	7.76454	6.7227	7.46857	8.18192	7.52435	8.26515	7.82087	7.24299	8.07836	6.97322	8.70877	9.18213	7.70867	7.71607	9.00566	7.67713
PF3D7_0303400	-3.63126	1.78623	1.48626	-0.281487	2.22307	1.52067	-0.862029	1.28007	-0.350969	-0.0297716	1.12164	-0.667227	0.986817	1.92146	0.871943	2.61466	0.190859	0.726668	0.892268	0.145873	4.86383	1.15692	3.32805	1.67095	1.83921	0.752791	1.43616	1.68838	2.03808	2.09947	2.26668	2.53186	2.15526	3.92988	3.69346
PF3D7_0303700	0.27563	-1.75809	2.59972	2.96059	2.68873	-0.506808	1.27633	-0.14877	1.23399	-1.61473	-1.84184	-0.667227	-2.71362	-3.12293	4.57238	-1.47281	2.40385	1.86417	-0.692694	2.27832	6.78413	2.60567	-3.59081	-1.13641	-3.83321	0.0853666	3.9036	1.53835	-0.674634	-1.88238	0.352408	2.53186	-0.493829	-5.05597	-3.63745
PF3D7_0304100	0.27563	-3.34305	1.25949	-3.98193	-2.16925	-1.03732	-3.66938	-3.84921	-4.05141	-0.0297716	-4.16376	-0.667227	-2.71362	-1.53797	0.219867	-1.47281	6.85684	5.43816	-1.42966	-1.9696	6.96213	-1.73061	-2.00585	-2.3588	-3.83321	-2.41713	-1.00862	1.45705	-1.52263	-1.03439	1.50995	2.19744	-3.95326	-2.73404	-0.467528
PF3D7_0304200	6.67594	6.60969	7.4735	6.91969	5.85866	6.79346	6.48417	7.11585	6.28955	8.14182	6.71964	6.84847	6.67224	6.81223	7.01428	7.83781	7.15454	6.4762	7.16155	7.39161	5.83944	6.6243	7.62411	6.90721	7.09826	6.96873	6.35575	6.71321	6.73003	7.52404	7.90641	7.12302	7.63123	7.64295	6.60691
PF3D7_0304300	0.892302	1.30081	0.659098	0.541635	0.152679	1.2846	-0.283326	1.64264	-0.591977	2.63319	0.480091	-0.667227	0.0937324	2.36892	-1.00253	0.112156	0.638318	-1.59526	-0.692694	-1.9696	3.50004	0.70235	3.95608	3.69286	1.83921	1.35546	1.3133	0.840382	2.49529	2.36555	1.69636	2.31773	2.31353	3.44786	5.02433
PF3D7_0304400	8.25938	8.59469	8.87436	9.66587	8.71721	8.3538	8.38845	8.27653	8.38608	9.0883	8.35612	8.41758	9.17778	8.46625	8.37902	8.45645	7.11837	8.07893	8.39424	8.71777	7.93564	7.66471	8.38611	8.90232	8.54806	8.23122	8.55679	8.20865	8.76808	8.48809	8.44109	7.65259	7.7597	8.12627	8.74274
PF3D7_0304500	1.57819	0.744412	1.25949	2.42746	1.29018	0.0406793	1.54714	0.0576808	2.17741	1.19262	0.790431	-0.667227	-0.391694	1.125	2.27049	-1.47281	0.638318	0.726668	-3.01462	0.352324	3.8028	0.70235	0.93275	0.91422	0.810642	1.42417	3.02112	1.07645	-2.2596	0.0436171	0.1114	1.9218	1.60133	1.63053	1.64795
PF3D7_0304600	5.06571	6.76939	3.62971	6.26956	5.21446	5.80538	3.07453	6.98921	4.69343	2.08571	7.36029	3.03321	1.53431	6.82398	1.3194	7.42504	2.83995	3.61419	5.47322	2.4678	4.74527	1.92474	4.01652	7.30239	4.44756	6.83	3.2393	4.47006	7.1923	4.56056	5.04857	3.7824	6.30059	5.00338	6.01897
PF3D7_0304900	3.99079	4.18833	4.78439	4.44853	4.24014	4.9801	4.26832	6.03801	3.44844	7.24635	5.37345	3.72509	4.78622	5.32415	5.92426	5.56062	3.44567	3.44913	4.3517	5.08568	3.91691	4.55849	7.3495	5.75147	5.34421	4.83395	4.3951	4.72139	5.11254	6.44764	6.25002	5.44866	5.94307	6.25635	6.96895
PF3D7_0305000	4.14353	1.30081	4.17658	4.50591	3.38534	3.79838	3.74386	3.44541	4.58884	2.08571	3.33608	3.85634	4.22889	-0.801002	5.93215	3.48139	2.88117	2.65267	3.42832	6.26402	4.5888	5.3632	1.83545	1.72866	3.99333	3.32882	5.45989	2.44656	2.45922	1.15324	2.84179	5.26633	4.68698	1.71222	3.02076
PF3D7_0305100	2.04116	3.83686	2.76018	3.48568	4.36991	2.97266	3.57595	2.03343	3.31491	1.55519	2.02606	-0.667227	2.33077	0.336501	6.35796	4.19962	3.67394	2.10518	3.72684	4.02286	7.71048	2.48662	1.16408	1.98698	3.30634	3.57533	3.6732	3.95955	2.22153	-1.03439	1.60616	4.30323	2.02402	0.616458	2.90171
PF3D7_0305200	7.22594	7.31427	6.86414	6.05287	7.49431	6.46429	7.18215	7.3645	7.11789	7.44866	7.44864	7.57595	7.10815	7.74974	7.83142	8.4973	7.33227	7.75568	7.333	6.83022	4.90313	6.93117	7.74402	7.27722	7.25888	7.60939	6.83477	7.24675	6.15403	7.7082	8.00014	7.01595	6.33561	7.46637	7.21508
PF3D7_0305300	8.43045	9.00872	9.37323	8.37645	7.65571	8.77057	8.17764	9.27281	7.85736	10.558	8.95079	9.49642	6.75194	10.2614	6.51842	8.45941	9.45828	9	9.74298	7.93378	6.72113	6.95519	10.4514	8.89682	9.06897	8.89783	7.31681	9.4266	9.52217	10.3316	9.83328	7.76001	9.65719	11.2389	9.53544
PF3D7_0305400	1.57819	3.2268	1.53779	1.74599	2.78495	2.33191	0.578543	1.10499	0.472154	2.77758	2.06505	-0.667227	1.80994	2.70996	1.49997	0.849122	0.979355	1.86417	2.27078	1.39963	3.6127	1.50205	2.97904	1.93888	2.04943	3.03133	2.64163	2.5677	2.92362	1.77297	1.86142	2.88333	2.76098	4.73682	3.81376
PF3D7_0305500	9.31473	9.21034	7.47598	7.97118	8.4952	8.75763	9.46059	8.26616	9.50904	7.66372	8.74143	8.92336	8.77472	8.24175	9.59832	8.82526	9.36647	8.6727	8.77532	8.51253	7.60548	9.73913	8.57189	8.92371	8.19573	8.45246	8.91007	8.5814	8.79002	8.60325	8.24583	8.53574	8.61825	9.05737	8.1598
PF3D7_0305600	0.27563	1.41184	1.85465	-0.522495	0.152679	-0.300358	-0.186301	-0.389778	-0.591977	1.19262	-0.256874	3.85634	-0.391694	0.78396	1.49997	1.33455	5.75102	4.67153	-0.692694	0.532896	6.72113	-1.73061	-2.00585	2.24606	0.559103	0.855885	1.37604	1.45705	0.403368	-0.29742	0.899896	2.95928	1.17602	1.28388	1.49183
PF3D7_0305700	5.83022	5.69861	5.39315	6.43698	6.3425	6.19896	7.06771	5.41053	6.25579	4.40763	5.53146	5.74216	6.29481	4.99081	5.88419	5.60401	5.67687	5.52368	5.42417	5.8527	5.8794	7.41354	4.7084	6.42584	6.28702	6.41681	5.8996	6.06363	6.87568	5.09261	4.18335	5.23612	6.00819	5.25351	6.27992
PF3D7_0305800	0.27563	1.61115	1.63564	0.972269	1.91821	-0.300358	1.32651	-0.14877	-0.881483	-1.61473	0.591123	0.917736	1.37384	1.73505	0.219867	3.48139	2.01683	1.86417	-0.692694	1.80299	5.9292	0.0349253	1.05304	1.67095	1.37624	1.55249	1.75219	2.60592	1.44084	-0.744879	-0.178107	2.42876	0.690595	0.616458	2.14391
PF3D7_0306100	6.89132	6.76939	7.49158	5.60116	6.86142	6.51641	7.08208	7.40877	6.45936	8.36398	7.23871	6.27529	6.61056	8.03125	6.06715	6.85362	7.49713	7.64553	7.44378	6.47748	5.65771	6.51827	8.23534	7.56255	7.42476	7.43618	6.68021	7.34536	6.40692	8.08196	8.43783	6.81087	6.90705	8.41304	6.85139
PF3D7_0306200	6.08127	6.0167	4.69074	5.2731	5.80229	4.85074	6.04533	5.5875	5.60502	5.60443	6.27814	4.69033	4.68726	5.63529	5.03456	6.23455	5.27446	5.73566	5.1402	6.21196	6.37285	4.09212	5.46176	5.85876	4.60558	5.73431	5.1366	5.31287	5.64529	5.25307	5.15579	4.95	5.63358	4.56425	5.33121
PF3D7_0306300	8.32838	7.90428	7.0586	8.46541	8.00942	6.51471	8.71621	6.39039	7.38582	2.77758	8.04721	8.48506	7.44499	7.40552	6.60973	6.46383	7.15664	8.40333	6.89677	7.71163	7.93158	7.66899	4.68996	7.34799	7.3597	7.02788	7.36497	7.91053	7.17294	5.80552	5.59741	5.76663	6.27435	3.30598	5.98643
PF3D7_0306400	1.41313	2.08321	2.14785	1.99535	1.91821	1.77003	2.66722	0.674352	2.39154	-1.61473	1.45094	-0.667227	1.53431	0.78396	3.08494	2.43408	3.03521	-0.0102979	1.3777	2.42271	6.74758	3.62694	0.109628	2.03352	1.65864	0.521466	3.63523	2.52844	1.01342	-2.61935	0.558859	4.18167	0.439056	-2.73404	-1.31552
PF3D7_0306500	-0.461335	-0.535696	1.89473	0.105536	2.07868	1.40746	-1.34746	-1.52728	-2.46645	-1.61473	-0.256874	-0.667227	-2.71362	0.336501	-1.00253	1.69712	2.28602	1.57466	-1.42966	0.968995	6.80057	0.591319	-1.26888	-0.0368701	1.02477	-0.0952056	1.92997	1.85632	-0.14412	-1.39696	0.899896	3.03143	-0.783336	-1.14908	1.11743
[truncated: 3,851 more rows]

## Sheet: fig2c_data readcount stage norm
IFC63	IFC66	IFD6	IFD8	IFM.049	IFM047	IFM050	IFM054	IFM058	IFM060	IFM061	IFM14	IFM23	IFM24	IFM26	IFM27	IFM53	IFM56	IFM57	SFC.18	SFC.21	SFC13	SFC14	SFC15.CM	SFC16	SFC17	SFC19	SFC22	SFM.1	SFM.10	SFM.3	SFM.5	SFM.6	SFM.8	SXC2
[truncated: 4,144 more rows]
