# Supplementary material for: The Plasmodium falciparum transcriptome in severe malaria reveals altered expression of genes involved in important processes including surface antigen–encoding var genes
Source: PLoS Biol. 2018 Mar 12;16(3):e2004328. doi: 10.1371/journal.pbio.2004328 (PMC5864071; doi:10.1371/journal.pbio.2004328)
Supplement: S4 Data — Av, average; Mz, mass charge; Rt, retention time; SD, standard deviation. (XLSX) [file pbio.2004328.s018.xlsx]

## Sheet: Sheet1
groupId	goodPeakCount	medMz	medRt	maxQuality	note	compound	expectedRtDiff	ppmDiff	parent	SFC14	SFC15	SFC16	SFC17	SFC18	SFC19	SFC21	SFC22	SFC23	SFM1	SFM3	SFM5	SFM6	SFM7	SFM8	SFM10	SFC2	SFU3	SFC2_1	SFC13		IFC56	IFC57	IFC58	IFC60	IFC61	IFC63	IFC66	IFD6	IFD8	IFM12	IFM14	IFM21	IFM23	IFM24	IFM26	IFM27	IFM47	IFM49	IFM50
12	31	247.17	3.87396	0.848734	[M-H]-	4,7,10,13-hexadecatetraenoic acid	0	0	247.17	5869.06	9183.78	22024.1	15447.9	14573.7	42388.1	3109.91	1672.77	1371.19	26423.8	13333	33418	35866.2	30955.7	20122	30026.5	61771.6	10128.2	10162.3	49834.6		1423.29	1915.85	35123.3	25025.9	1842.91	2047.53	2053.39	1265.89	1945.67	1591.36	1405.64	1388.61	771.417	1043.39	1591.29	1990.47	1854.61	1999.78	2080.66
9	22	265.155	3.91973	0.849334			0	0	265.155	20832.7	10535.7	19385.4	15263.9	11378.7	17652.8	15595	0	0	19683.2	15027	18706.5	16588.6	26369	20316.3	20888.1	20632.6	19567.5	18028.5	19186.3		13237.9	0	14585.3	20778.1	13119.3	4474.03	0	0	0	0	0	13614.6	12153.6	0	0	0	0	5014.78	0
5	46	309.173	3.92396	0.837224			0	0	309.173	48568.3	70427.4	124010	103448	75390.7	162341	49367.8	32792.9	25545.5	147527	61362.2	156684	132736	139962	100805	174432	177290	65891.4	71452.5	167728		27876.3	29855.7	109273	106539	37758.9	27455.1	28516.2	23167.8	30009.4	25821.4	23808.9	34135.9	32388.4	24407.2	24802	27028.9	34802.5	28340.3	23050.7
1	52	293.177	3.94179	0.842917	[M+FA-H]-	4,7,10,13-hexadecatetraenoic acid	0	0	293.177	230584	387530	727990	503198	541386	568869	610919	472698	169166	897245	273107	1059689	550285	696636	585119	847671	598665	328258	303857	831906		138246	266160	551806	360104	466113	136079	172688	135746	245292	230600	196615	221109	369539	250640	242892	158055	327979	307077	122363
10	22	209.155	3.94402	0.848768	[M-H]-	3E,5E-tridecadienoic acid	0	0	209.155	6067.18	8766.8	28200.2	24447	18738	35240.4	10988.5	5465.01	3199.45	33358.3	14465.1	28948.1	25782	32314.9	8320.78	28011.4	40418	11731	16367.2	40153		4820.57	6216.96	22665.4	25801.7	8158.09	4361.84	4352.66	2981.59	3778.05	5077.7	3861.88	3376.8	4608.01	1865.43	3664.93	4662.63	7506.71	5855.23	3246.59
3	52	221.155	3.94466	0.843327	[M-H]-	7E,9E,11-Dodecatrienyl acetate	0	0	221.155	70485.1	116824	202247	149659	171008	154345	219321	145093	58294.3	271871	73464.6	313617	162940	204719	169496	200100	167589	89460.8	96369.5	225792		43862	94585.2	159833	100364	150956	44814.6	60517.1	46392.8	87024	68086	64051.5	75931.2	125891	87323.6	86234.9	53283.6	111414	103270	40952.9
6	51	220.147	3.94753	0.850797			0	0	220.147	22194.3	34542.9	60371.2	51367	56044.2	46558.7	62536.5	39681.6	18138.1	87669.8	22670.5	100081	50857.3	65936.2	55247.5	62784.9	51651	27754.5	30217.5	64400.8		14126.4	30032.8	51723.8	31836.1	52471.2	10941.5	19003.5	14875.5	25774.6	22119.3	22071.4	22662	39361.2	28355	28106.3	16586.6	35899.4	32224.6	13249.5
32	32	235.134	3.94784	0.847997			0	0	235.134	3019.53	2742.61	4988.31	3944.86	5541.98	5689.31	5872.02	4606.27	2152.53	7457.13	4407.4	11252.3	6215.4	5566.26	6829.77	7333.82	7649.57	3790.85	3538.65	8223.72		1572.33	2703.53	5188.4	4001.64	4734.52	2279.33	1490.32	2253.74	2768.93	3960.65	2617.9	1555.37	4062.27	2958.32	2053.39	2320.81	4177.43	4658.18	2657.9
2	50	236.105	3.94975	0.843875			0	0	236.105	76092.7	122732	230649	156240	177843	164559	241241	155848	56280.6	278684	77001.7	340970	178325	213416	186832	209269	176490	95182.8	103041	240626		46613.8	97307	172839	103133	170495	45803.2	59627.6	49841.6	91569	74497.5	68924.1	76461.3	135730	97751.5	90740.6	58876.9	123673	111910	46470.6
15	42	192.115	3.95446	0.849215			0	0	192.115	6367.5	10161.2	20589.5	13059.9	16367	10834	19967.5	11033.7	2666.63	21791.4	5871.62	26065.5	14236.9	17455.9	14592.7	15378.4	14942.8	8396.38	9386.08	18734		3456.4	6477.05	13059.2	6490.11	12157.8	3750.98	4909.54	4558.18	7114.28	5787.38	6621.91	5930.42	11687.9	7596.51	6758.83	3904.16	10145.9	9016.45	3220.24
31	27	207.139	3.9574	0.841351			0	0	207.139	3574.65	3879.25	6901.55	7041.42	7361.59	7040.96	5800.9	4223.21	2983.49	9923.35	4022.48	11759.9	5103.6	8727.86	6734.04	8236.62	9862.83	4107.45	5139.06	8153.12		2856.88	3504.92	6783.02	4975.14	4239.98	2969.59	3284.95	2796.79	3834.24	3078.92	2713.89	3429.52	4163.15	3922.51	2765.21	3533.1	4705.79	2987.41	2247.22
34	6	297.169	3.99203	0.84658			0	0	297.169	1524.14	1775.39	8976.18	9942.63	3808.7	5949.63	1465.84	1252.29	2384.57	8143.66	3905.7	7363.96	9722.24	7819.48	9054.6	13158.8	2152.03	7271.09	1509.29	5687.45		3878.32	843.735	2828.44	8229.91	1527.29	2212.47	2380.06	853.204	1352.14	1208.18	532.737	2020.08	2410.03	1241.78	859.222	1004.46	1133.67	1264.67	1029.56
35	27	333.171	4.38206	0.847261			0	0	333.171	11432.3	6281.91	2833.05	1421.2	2247.12	6445.81	771.271	1796.88	850.979	12086.7	3902.8	13510.6	8153.27	4481.39	4918.16	2784.66	5813.34	6796.52	7351.05	2926.03		1690.79	1712.38	7752.1	5477.93	705.409	930.822	1338.29	1087.27	1248.11	1053.6	1331.34	1591.45	1551.27	363.672	835.314	801.071	1718.95	1607.02	820.554
23	22	173.118	4.42246	0.848306		7-hydroxy pelargonic acid	0	0	173.118	250.334	0	462.526	307.197	275.781	380.388	11630.1	17535.1	9902.86	0	864.237	667.657	334.838	332.181	796.313	348.667	274.413	250	383.015	0		7939.59	17463.7	265.681	1136.03	14601.4	12754.5	10195.5	4918.46	11063.1	12914.1	12714.3	10651.3	7508.8	11012.6	11582.3	11028.2	12711.5	7355.11	10956.9
36	32	155.072	4.77142	0.840569		5-oxo-7-octenoic acid	0	0	155.072	4273.89	4729.54	7193.56	4292.47	6647.14	5787.02	2092.66	2325.2	2631.96	6196.34	5145.23	3447.22	5208.12	5926.29	4600.84	3956.72	3817.65	6018.73	5163.62	3673.83		2687.62	1672.2	6056	4579.29	2639.9	2171.29	2859.5	2234.29	2381.84	2883.31	984.655	3109.6	2879.24	2661.57	2374.7	3008.9	3222.17	2342.63	2596.93
37	41	205.108	4.78713	0.844096		5-hydroxy-octanoic acid	0	0	205.108	6685.24	3898.01	6672.62	3525.36	4925.69	7823.18	1694.63	1700.62	1513.69	4358.64	3770.52	6317.81	5949.9	7155.97	6380.43	5427.71	5235.73	11489.9	7415.09	3671.57		2397.67	1273.71	4562.06	4851.38	1159.4	1348.67	1288.2	2063.08	1238.43	3484.64	2263.11	1258.67	1920.15	1234.44	1996.33	2275.04	2008.26	1184.37	1748.72
13	46	163.04	8.90857	0.849634			0	0	163.04	24848.2	22100.8	12956.8	39076.3	6364.24	19135.5	37473.7	7969.25	9925.65	5049.72	12916.1	11740	7815.15	16060.8	6763.15	17160.5	21139.7	5213.12	13767.1	4751.74		7233.9	7513.48	9501.88	4878.98	6307.53	3482.23	8356.24	4741.83	7821.04	7272.51	5387.91	9614.16	5108.3	6353.04	3834.4	7017.24	5166.59	4721.18	4558.23
18	43	327.13	11.9601	0.851055			0	0	327.13	33909.7	64841.8	85954.5	3388.2	40389.8	51608.2	0	82809.5	95936.6	43904.9	26517.8	106554	57369.3	69917.7	88993.4	38820.9	54722	101948	98548.1	23684.7		147974	85707.9	78502.2	59663	107367	124763	80218.6	77755.9	157585	57340.8	106830	91767.8	154267	131055	136380	54956.9	165309	28307.9	67089.9
8	37	132.03	12.3711	0.848898			0	0	132.03	24771.2	27187.5	32165.5	35795.9	48724.6	46459.4	61213.7	27105.6	10248.3	15422	27643.8	28489.1	14076.4	22951.9	14083.1	27279.2	29766.8	11488.6	20306.3	2556.11		8993.83	13911.8	10282.7	7783.17	11381.6	5859.91	20876.1	13128.4	20013.7	16083.4	8156.13	15285.3	9034.4	3781.35	7683.01	13547.9	16033	10491.6	8485.45
28	37	269.063	12.3966	0.847222			0	0	269.063	1512.92	4596.71	3345.94	627.171	729.821	1689.69	1610.42	1838.39	2837.2	5996	2290.2	5183.76	4321.46	5427.53	4259.82	3650.57	3163.82	1304.1	2176.04	847.96		5795.56	6261.04	5721.63	5792.17	4799.26	5771.17	6615.23	4931.66	2138.04	7560.06	5230.47	3721.7	3179.41	3850.71	2775.24	3840.65	4120.61	6353.68	4349.55
29	37	294.088	12.9403	0.84804			0	0	294.088	6404.42	2394.79	9235.53	23357.9	10418.8	17305.6	14529.2	5588.69	3614.11	3773.1	8818.71	5617.08	7998.42	4418.74	6177.06	10227.9	5763.1	6445.69	5862.25	0		3103.02	3556.33	5177.44	2621.97	4385.26	3180.91	3988.84	3071.67	2215.83	3042.55	2402.68	2298.86	3506.71	1478.35	1515.49	2565.95	3844.34	3640.64	2488.29
30	28	414.171	14.4969	0.847096			0	0	414.171	4859.51	7943.62	2509.37	6690.06	16202	8347.13	9269.1	8049.02	5312.07	9163.07	6054.81	5195.91	5367.18	5908.53	5538.29	4912.77	11954.8	6423.51	1156.95	3563.64		2702.75	978.475	0	1723.25	4733.27	2580.34	1969.28	291.896	842.08	6608.12	3750.19	4113.2	2289.68	6694.03	307.554	8306.43	4129.04	5349.64	2899.3
33	23	430.15	14.5015	0.84284			0	0	430.15	3143	6197.12	2298.38	2918.75	7931	6110.18	7274.73	5636.56	3023.29	8148.56	9107.24	6882.28	6716.53	7440.28	4288.65	5271.35	8386.27	4829.18	633.546	2736.17		2014.18	1979.51	321.646	2397.41	5594.8	3812.55	2536.63	706.422	1604.95	3796.59	3024.75	3033.18	1473.66	4383.09	816.047	5068.13	3665.11	4090.29	2466.94
38	21	654.34	14.5161	0.846557			0	0	654.34	2685.68	5389.02	311.59	9286.84	6439.93	11499.2	8481.32	5691.72	1063.84	4872.38	5021.25	3013.9	1751.09	2551.55	2537.83	2594.14	8298.47	4686.73	0	0		310.523	0	0	0	2359.26	332.313	0	0	0	2956.51	1629.21	1530.24	0	1987.14	0	1790.6	920.902	2104.36	785.834
40	15	112.051	14.5173	0.842778			0	0	112.051	2991.35	4684.09	1677.77	9987.66	5338.42	8519.01	9490.53	4431.57	881.341	5736.27	2886.54	3254.11	3415.89	2374.08	3078.91	2476.63	7093.04	3743.98	408.006	1589.89		1789.41	698.596	266.682	1782.67	1908.64	1281.38	1866.09	357.864	288.626	3561.25	2125.08	2251.27	1440.51	2353.7	713.182	3070.49	886.327	2894.06	1793.94
20	15	93.0457	15.3826	0.83474			0	0	93.0457	8259.19	7584.47	1219.54	420.92	3258.1	5019.5	1614.36	7539.12	3380.67	6414.12	5463.74	3341.62	6809.28	6194.04	4372.33	3899.7	5241.06	2807.29	7625.23	2625.94		7089.78	7009.84	7392.53	7968.03	7113.19	8998.78	6668.89	5643.04	5759.77	7941.94	8526.34	6342.42	7762.8	11539.1	8241.64	6815.73	5027.83	6972.59	7643.49
17	16	154.062	15.6958	0.812388			0	0	154.062	79096	100806	35775.5	6354.42	58358	52613.3	30789.8	54527	73280.2	33518	48666.1	146500	133578	80459.1	33274.3	43394	55254.3	4986.81	52494.8	26674.2		86370.9	123771	147176	127540	51624.5	132722	52329.8	77047	85041.7	176103	91212.7	120379	95097	154657	110279	95425.3	45915	114584	94367.1
27	34	301.112	15.697	0.847576			0	0	301.112	2385.03	3661.22	2308.5	484.463	945.203	2110.85	946.165	2618.75	6231.38	297.137	530.321	6637.43	6014.11	3908.84	3329.23	1241.02	3878.64	0	1898.05	3130.63		4660.01	7263.45	7018.76	4969.92	3208.3	5730.26	2112.59	6136.81	4746.55	5270.89	4514.12	5573.61	4128.01	4729.95	4115.61	4735.06	3297.99	4860.94	4565.23
26	15	93.0458	15.7059	0.784397			0	0	93.0458	3851.98	6795.66	2802.26	359.907	981.505	2970.41	2098.75	3478.55	3730.45	2166.35	1151.44	8292.58	5971.7	4324.27	2097.32	1555.94	1913.62	294.926	2827.17	2346.46		3642.3	6288.98	7180.97	6601.98	2264.72	6840.4	3364.23	4528.02	5036.76	8888.66	4971.33	6706.49	7151.05	8203.04	6382.13	5396.7	3208.86	7252.03	3132.71
24	34	371.165	15.7294	0.848237			0	0	371.165	2011.26	4187.85	3175.05	0	987.367	1166.47	2142.26	2214.33	4042.49	302.102	272.177	5788	5331.56	4247.84	5993.43	2233.93	2805.34	0	2109.18	276.163		5494.91	7863.51	10762.1	3910.96	4830.53	4763.07	1346.09	8654.91	12921.8	5497.09	3678.42	11950.5	4655.03	5444.54	4111.34	4910.38	2250.82	4544.44	11427.1
19	44	174.089	15.7365	0.849933	Yes	Citrulline	0	0	174.089	13574.4	24749	13486.9	7781.92	17614.1	18264.5	16536.7	26972	20597.8	7613.18	11708.3	39846.3	36454.9	25244.2	33658.3	17650.7	22036.4	5697.91	19709.5	6216.27		30694.8	46459.7	58819.5	35878.3	26453.5	39045.1	15487.8	34188.8	59246.3	34297.6	27993.8	44013.9	29445.5	36195.8	22508.7	30594.3	19948	33666.5	59877.4
16	46	131.083	15.7368	0.850318			0	0	131.083	41671.8	79105.4	60360.4	29654.8	54438.9	47481.8	45910.2	72763.2	83143.7	27584	35810.2	99226.4	106256	70186.2	88365.4	50794.5	53909.2	22408.2	56928.2	16178.9		98627.6	137705	180455	79536.2	105671	117837	44464.1	94079.7	171178	90167.8	102166	161058	98337.6	136335	85892.9	89433.6	47656.6	88336.3	174993
22	35	349.184	15.7414	0.848322			0	0	349.184	1566.93	5856.1	2833.5	0	3110.16	2129.01	1880.19	5659.59	3256.25	923.005	784.578	5347.09	5534.12	3729.82	5976.73	4025.99	2975.75	0	3474.06	290.454		8111.88	9060.11	13254.9	4295.76	7427.47	8259.32	2277.12	5935.42	17582.7	4880.19	6841.19	13093.1	7716.17	10176.9	5264.24	6339.52	2852.68	5735.07	18189.4
25	30	294.048	15.7771	0.847321			0	0	294.048	1824.21	4704.49	3094.38	297.237	2481.92	4098.1	1992.77	3820.3	3071.07	1484.35	468.828	3569.87	4092.7	3772.62	5422.21	4032.61	4523.16	0	5400.27	315.32		5797.39	3064.63	6802.9	4704.48	5254.3	7234.86	2865.44	2006.56	6753.33	3134.61	4981.09	4077.73	6019.92	6261.99	4611.4	4677.79	4213.93	5120.77	6645.26
[truncated: 6 more columns]
