# Supplementary material for: The Plasmodium falciparum transcriptome in severe malaria reveals altered expression of genes involved in important processes including surface antigen–encoding var genes
Source: PLoS Biol. 2018 Mar 12;16(3):e2004328. doi: 10.1371/journal.pbio.2004328 (PMC5864071; doi:10.1371/journal.pbio.2004328)
Supplement: S5 Data — Includes the translated protein sequences for all the transcripts as well as the annotated domain, domain clusters, homology blocks, and segment clusters. For each of the separate assembly transcripts, its closest BLAST hit in the combined assembly is included as well as the cluster to which it belongs from the Corset analysis. The results of the differential expression analyses are also summarised. HB, homology block; LFC, log fold-change; Orf, open reading frame. (XLSX) [file pbio.2004328.s019.xlsx]

## Sheet: S5_Transcripts_separate_assy
Alternative_Name	Transcript Name	Sample	frame	orf	Protein Sequence	DNA Sequence	Sub Domains	HBs	Clustered Transcripts	LFC	adj-p-value	Combined Assembly	LFC	adj-p-value	Score	Length	Identity	Domains	Segments	Domain Cassettes	Contains motif of Lennartz et al
IFM23_S4_14972_soapGraphK21_frame_1	IFM23_S4_14972_soapGraphK21	IFM23	1	#N/A	CDCFLKWVNEKKTEWKNIVKHFYNQEGFDKEGGNSASQMFGGRMTADFVLAAVLDIGLLLKSIKDTHVDANDIDRIQNMLQQAGAVAGGSAGENKNTSIDKFLEKELQEANKCKNCKPPEESRGRSLPPAGAGPSQTPANQEEDEDDDDDDDDDEDEEEVEKATEDTGRGEEPPEAPQQETQPKEEVNVCSIV	TGTGATTGTTTTTTAAAATGGGTTAATGAAAAGAAAACCGAATGGAAAAACATAGTAAAACATTTTTACAACCAAGAAGGTTTTGACAAGGAAGGAGGAAATAGCGCAAGTCAAATGTTTGGCGGACGAATGACCGCTGATTTTGTTCTTGCAGCTGTTTTGGACATAGGTCTACTTTTGAAAAGTATTAAAGATACACATGTGGATGCAAATGACATAGATAGAATTCAGAACATGTTGCAACAAGCAGGTGCTGTTGCTGGTGGTAGTGCTGGCGAAAATAAGAATACTTCAATTGATAAATTTCTCGAAAAGGAATTACAGGAAGCCAACAAATGCAAAAACTGCAAACCACCAGAAGAAAGTCGTGGTCGCTCTTTACCACCTGCTGGTGCCGGT…	('CIDRa2.5', 1, 116, 5.1e-38)	('Rask_block_1', 1, 22, 2.7e-06),('Rask_block_32', 44, 81, 9.2e-12),('Rask_block_10', 97, 118, 0.00034)	Cluster-10.973	-0.38	0.869	293284_soapGraphK61	-0.397	#N/A	527	317	97.16	#N/A	#N/A	#N/A	FALSE
IFM23_S4_Contig248_frame_1	IFM23_S4_Contig248	IFM23	1	#N/A	TECRDQQIKTFDDNESTEIKLLVKDKGGQTMMQKLGGLCGNGGNKNNIQEKTWKCYYDKNKEKSIGGGDKDYCVLKNDNENRTQLEIVSFNSLFWRWVTEMLKDSIDWRKEYKNCINNGDKSTCKNVCKKPCDCFQKWGERKKKEWNSIEQHYEKEDFDGQTPYDVLEWVLDLSYFPIIKEAHPKEKPVQKMKEIIDENKPNISRVTKQNNSITKFLQQELQEANNCLQTHNDNECKPKAPPGAGGARAETGPSPQTPDDSSHDVDDDDVHDKDIDQRDLNIEDEDPEDEDEEEEENEVEEKAKVAEEEKAKETTEVTQPEEAVTPTTKDKVNPCDIVKTLFSDVDTLKHACSTKYGSKAPTSWKCISGATTATASPLPSPDAASSSPADA	ACGGAATGTAGAGATCAACAAATAAAAACCTTTGATGATAATGAAAGTACTGAAATTAAGTTACTTGTGAAGGATAAAGGAGGACAAACTATGATGCAGAAACTAGGAGGTTTGTGTGGTAATGGTGGTAATAAAAATAATATTCAAGAGAAAACATGGAAATGTTATTATGATAAAAATAAGGAGAAAAGTATTGGTGGTGGTGATAAGGATTATTGTGTACTAAAAAATGACAATGAAAATAGAACACAACTGGAAATTGTGTCATTTAACTCACTTTTTTGGCGTTGGGTTACTGAAATGTTAAAAGATTCGATAGATTGGAGGAAAGAATATAAAAATTGCATAAACAATGGTGATAAATCCACATGTAAAAATGTATGTAAAAAGCCTTGTGAT…	('CIDRa2.4', 2, 236, 3.6e-102),('DBLd1', 335, 384, 5.9e-09)	('Rask_block_181', 1, 12, 0.019),('Rask_block_23', 15, 36, 0.00023),('Rask_block_57', 51, 67, 0.0019),('Rask_block_8', 87, 119, 7.7e-16),('Rask_block_1', 128, 153, 1.1e-07),('Rask_block_32', 162, 197, 3.5e-11),('Rask_block_10', 212, 236, 0.0014),('Rask_block_340', 266, 290, 0.00025),('Rask_block_15', 335, 357, 7.5e-07),('Rask_block_35', 360, 375, 0.001)	Cluster-10.460	-7.045	0.00689	268309_soapGraphK61	-2.883	#N/A	1068	578	100	#N/A	#N/A	#N/A	FALSE
IFM57_S30_L002_Contig1315_frame_2	IFM57_S30_L002_Contig1315	IFM57	2	#N/A	IRKDEWTCGKVCGLDVCGLKINNGKNYDQIILIRALLKSWVENFLEDYNEIKHKISHCTNNKNKSICINECKKKCNCVYKWIENKKEEWEKVRNLYLKPYGIQDSQIYYDVRRFLEDGPFRNDVNKAIKPCNGLDKFQDSKECAVDANSEKKNGEKSDVVECLLHRLKKEIESCSSPTSGESQPTGDTPSTCDKNPPSDEPDEEDLLLEEENTLEPKKNMMPKICEDVVPQEPKAEEKGGCNPAERATEPEKPVPPQPAAPAAPAAAPAPTAGGEGKQNPEQTTILKPEEEAPPPEASKPEPPVKPAPDTPPPAPPPPLPPLVTSTLAWSVGIGFAAFTYFFLKKKTHTPVDLFSVINIPKSDY	TATTAGAAAAGATGAATGGACATGTGGTAAGGTATGTGGTTTAGATGTATGTGGTCTGAAAATCAATAATGGGAAAAACTATGATCAAATTATATTAATTAGAGCATTGCTTAAAAGTTGGGTAGAAAATTTTTTAGAAGATTATAATGAAATTAAACATAAAATTTCACATTGTACGAATAATAAAAATAAATCCATATGTATAAATGAATGTAAAAAGAAATGTAATTGTGTATATAAATGGATAGAGAACAAAAAGGAAGAATGGGAAAAAGTAAGAAATCTTTACTTGAAACCATATGGAATTCAAGATTCACAGATATATTATGACGTCAGACGTTTTTTGGAGGATGGACCATTTAGGAATGATGTTAACAAAGCTATAAAACCTTGTAATGG…	('CIDRb3', 1, 184, 9.3e-73)	('Rask_block_22', 1, 14, 1.7e-05),('Rask_block_8', 29, 61, 1.9e-16),('Rask_block_1', 71, 96, 4.9e-07),('Rask_block_24', 108, 149, 2e-16),('Rask_block_10', 157, 184, 5.9e-08),('Rask_block_31', 205, 228, 1.6e-07),('Rask_block_137', 278, 290, 0.0025),('Rask_block_21', 319, 343, 3.7e-10),('Rask_block_41', 345, 364, 0.00024)	Cluster-10.748	1.377	#N/A	297296_soapGraphK61	4.999	0.00058	1696	918	100	#N/A	#N/A	#N/A	FALSE
IFM23_S4_Contig486_frame_3	IFM23_S4_Contig486	IFM23	3	#N/A	MYDMT*CSGGVKMARGRGGGDAEKYKNATNVKYLFDLIGETVQKKAKEKAEVASKKYFEELHGDLSKADYKKDKSPKGTTPPNPCKLEYQYHTNVTKGGNKEYPCLGRKTVRFSDKEGAECYKTKIKDSTTDTVGACAPYRRLYMCDRNLEHIEPKKITTHNLLLDVCLAAQYEGESISADYVKYRGNNTDLNTNICTELARSFADIGDIIRGKDLYRGNNRENDKLEKKLKEYFKKIYEELKNKEGAETHYGGDAPYYYQLREDWWTANRETVWKAITCYAHDSHYRKMGADGSIEKSPMKQCRNITGVPTNFDYVPQFLRWFEEWAEDFCRLRKHKLENAIKKCRGDDENGKERYCDLNGYDCRKTVRAKRELVEGQGCTKCSFACDPFVSWINNQK…	ATATGTATGACATGACATAATGTAGTGGTGGTGTTAAAATGGCGCGAGGTCGTGGTGGTGGTGATGCGGAGAAGTATAAAAATGCCACAAATGTAAAGTATCTTTTTGATTTAATTGGAGAAACTGTACAGAAAAAAGCCAAGGAAAAAGCAGAGGTTGCTTCTAAAAAATATTTTGAGGAATTGCATGGAGATTTGTCAAAAGCAGATTATAAGAAAGATAAAAGTCCTAAAGGAACAACACCACCAAACCCATGCAAACTCGAATATCAATATCATACTAATGTTACCAAGGGTGGGAATAAAGAGTATCCTTGTCTTGGTAGAAAAACAGTTCGTTTTTCTGATAAAGAAGGAGCAGAATGTTACAAGACAAAAATAAAAGATAGTACTACAGATA…	('NTSB', 13, 84, 1.4e-14),('DBLa0.12', 85, 494, 3.6e-175),('CIDRa2.2', 495, 747, 4.7e-96),('DBLd1', 837, 1322, 1.7e-149),('CIDRb1', 1323, 1563, 8e-84)	('Rask_block_20', 28, 50, 0.00019),('Rask_block_17', 57, 92, 1.7e-08),('Rask_block_19', 97, 129, 1.3e-11),('Rask_block_4', 136, 153, 1.4e-06),('Rask_block_13', 161, 182, 1.9e-09),('Rask_block_3', 196, 213, 4.5e-07),('Rask_block_171', 214, 223, 0.025),('Rask_block_14', 227, 247, 0.00017),('Rask_block_5', 263, 280, 2.4e-08),('Rask_block_2', 316, 333, 8.8e-11),('Rask_block_12', 334, 353, 6.5e-06),('…	Cluster-10.241	-0.539	0.619	289930_soapGraphK61	-1.228	#N/A	1857	1008	99.9	#N/A	#N/A	#N/A	FALSE
IFM57_S30_L002_Contig1710_frame_-3	IFM57_S30_L002_Contig1710	IFM57	-3	#N/A	KSVTTPQTWWNTHGPDIWNGMICALTYEESGEMSADGKTTLKRNDDVYEKIFGKPPNNDNPQNPNNGTYKEKYDYETVSFGASDTGAKTNNDPKLSDFVLRPTYFRYLEEWGETFCKERKKRLKQIKVDCKVEGDEYKCDGDGFYCTQKVTNEDGTIKTFDCPSCAKSCRSYKDWINAKKNEFYNQKGKYQTESDNAQKNNDDSGFHTTLNTCTTAGDFLNRLKNGPCKNNNDNGNNSGEDEIDFKEKVSETFRPAKNCDPCSQFRVKCENCNSSGGNTQGKCKNKTITEEDIKTMNDHNHVVMGVIDNNPNGFNGDLSDCQGANIFKGIRKDEWTCGKVCGLDVCGLKINNGKNYDQIILIRALLKSWVENFLEDYNEIKHKISHCTNNKNKSICINE…	TATCTATTGGGTGAAAGTTTTGTCGGTATATCATAATCACTTTTGGGGATATTAATAACACGCAAAAAGTCAATAGTAGATTTGGTTTTTTTCTTTAGATAAAAATAAGTGAACGCAGCAAAACCGATGCCAACGCTCCAGGCAAGGGTGGAGGTCACCAGGGGGGGTAAAGGTGGTGGAGGCGCGGGTGGAGGGGTATCAGGTGCTGGTTTGACTGGGGGTTCTGGTTTCGAGGCCTCCGGTGGCGGCGCTTCTTCTTCGGGTTTGAGTATCGTTGTTTGTTCTGGGTTTTGCTTGCCTTCACCACCTGCTGTTGGTGCTGGTGCTGCTGCTGGTGCTGCTGGTGCTGCTGGTTGTGGTGGTACCGGTTTTTCTGGTTCTGTTGCTCGCTCTGCTGGG…	('DBLd1', 2, 262, 3.3e-76),('CIDRb3', 263, 513, 9.5e-89)	('Rask_block_5', 6, 25, 5.4e-11),('Rask_block_55', 34, 53, 0.0021),('Rask_block_29', 66, 87, 0.00013),('Rask_block_105', 93, 99, 0.16),('Rask_block_2', 101, 117, 3.7e-07),('Rask_block_12', 118, 134, 0.0028),('Rask_block_7', 138, 163, 0.00019),('Rask_block_1', 165, 190, 5.8e-06),('Rask_block_9', 206, 230, 1.8e-05),('Rask_block_6', 250, 272, 7.7e-09),('Rask_block_50', 291, 318, 2.2e-07),('Rask_bloc…	Cluster-10.748	1.377	#N/A	297296_soapGraphK61	4.999	0.00058	3299	1786	100	#N/A	#N/A	#N/A	FALSE
SFM-8_S8_L001_Contig2503_frame_-2	SFM-8_S8_L001_Contig2503	SFM-8	-2	#N/A	KKNEFYNQKGKYQTESDNAQKNNDDSGFHTTLNTCTTAGDFLNRLKNGPCKNNNDNGNNSGEDEIDFKEKVSETFRPAKNCDPCSQFRVKCENCNSSGGNTQGKCKNKTITEEDIKTMNDHNHVVMGVIDNNPNGFNGDLSDCQGANIFKGIRKDEWTCGKVCGLDVCGLKINNGKNYDQIILIRALLKSWVENFLEDYNEIKHKISHCTNNKNKSICINECKKKCNCVYKWIENKKEEWEKVRNLYLKPYGIQDSQIYYDVRRFLEDGPFRNDVNKAIKPCNGLDKFQDSKECAVDANSEKKNGEKSDVVECLLHRLKKEIESCSSPTSGESQPTGDTPSTCDKNPPSDEPDEEDLLLEEENTLEPKKNMMPKICEDVVPQEPKAEEKGGCNPAERAT…	AGTTTTGTCGGTATATCATAATCACTTTTGGGGATATTAATAACACGCAAAAAGTCAATAGTAGATTTGGTTTTTTTCTTTAGATAAAAATAAGTGAACGCAGCAAAACCGATGCCAACGCTCCAGGCAAGGGTGGAGGTCACCAGGGGGGGTAAAGGTGGTGGAGGCGCGGGTGGAGGGGTATCAGGTGCTGGTTTGACTGGGGGTTCTGGTTTCGAGGCCTCCGGTGGCGGCGCTTCTTCTTCGGGTTTGAGTATCGTTGTTTGTTCTGGGTTTTGCTTGCCTTCACCACCTGCTGTTGGTGCTGGTGCTGCTGCTGGTGCTGCTGGTGCTGCTGGTTGTGGTGGTACCGGTTTTTCTGGTTCTGTTGCTCGCTCTGCTGGGTTACAACCGCCTTTT…	('DBLd1', 1, 84, 5.5e-12),('CIDRb3', 85, 335, 4.8e-89)	('Rask_block_72', 8, 22, 0.058),('Rask_block_9', 28, 52, 1.2e-05),('Rask_block_6', 72, 94, 5.4e-09),('Rask_block_50', 113, 140, 1.5e-07),('Rask_block_22', 143, 165, 6.7e-12),('Rask_block_8', 180, 212, 3e-16),('Rask_block_1', 222, 247, 7.5e-07),('Rask_block_24', 259, 300, 3.3e-16),('Rask_block_10', 308, 335, 9.3e-08),('Rask_block_31', 356, 379, 2.5e-07),('Rask_block_137', 429, 441, 0.0038),('Rask_…	Cluster-10.748	1.377	#N/A	297296_soapGraphK61	4.999	0.00058	2532	1371	100	#N/A	#N/A	#N/A	FALSE
SFC22_S9_L001_Contig3224_frame_-1	SFC22_S9_L001_Contig3224	SFC22	-1	#N/A	PSGTNQGSICIPPRRRRLYVGKLTQWANNSGSNTQVSGGEAQPQSPVAVSQTSNGETTSATPSNPRDDAALRDAFIQSAAIETFFLWHRYKKQKEKPKNEVGGAAGGSLFSGVSQEEEPPDKQLLEGTIPDGFLRQMFYTLGDYADILFGKNDIVIGNTGSGASDKEMKAKEEKIKEAIQTFFSNRVSTPPAPVPQKSVTTPQTWWNTHGPDIWNGMICALTYEESGEMSADGKTTLKRNDDVYEKIFGKPPNNDNPQNPNNGTYKEKYDYETVSFGASDTGAKTNNDPKLSDFVLRPTYFRYLEEWGETFCKERKKRLKQIKVDCKVEGDEYKCDGDGFYCTQKVTNEDGTIKTFDCPSCAKSCRSYKDWINAKKNEFYNQKGKYQTESDNAQKNNDD…	AATCACTTTTGGGGATATTAATAACACGCAAAAAGTCAATAGTAGATTTGGTTTTTTTCTTTAGATAAAAATAAGTGAACGCAGCAAAACCGATGCCAACGCTCCAGGCAAGGGTGGAGGTCACCAGGGGGGGTAAAGGTGGTGGAGGCGCGGGTGGAGGGGTATCAGGTGCTGGTTTGACTGGGGGTTCTGGTTTCGAGGCCTCCGGTGGCGGCGCTTCTTCTTCGGGTTTGAGTATCGTTGTTTGTTCTGGGTTTTGCTTGCCTTCACCACCTGCTGTTGGTGCTGGTGCTGCTGCTGGTGCTGCTGGTGCTGCTGGTTGTGGTGGTACCGGTTTTTCTGGTTCTGTTGCTCGCTCTGCTGGGTTACAACCGCCTTTTTCCTCTGCTTTTGGTTCTT…	('DBLd1', 3, 458, 4.6e-143),('CIDRb3', 459, 709, 1.5e-88)	('Rask_block_4', 9, 26, 9.4e-07),('Rask_block_66', 31, 42, 0.013),('Rask_block_11', 71, 91, 2.1e-12),('Rask_block_16', 117, 131, 0.047),('Rask_block_3', 133, 150, 5.2e-08),('Rask_block_359', 156, 165, 0.015),('Rask_block_27', 168, 185, 0.0026),('Rask_block_5', 202, 221, 7.1e-11),('Rask_block_55', 230, 249, 0.0027),('Rask_block_29', 262, 283, 0.00017),('Rask_block_105', 289, 295, 0.2),('Rask_block…	Cluster-10.748	1.377	#N/A	297296_soapGraphK61	4.999	0.00058	3299	1786	100	#N/A	#N/A	#N/A	FALSE
SFC17_S7_L001_Contig924_frame_2	SFC17_S7_L001_Contig924	SFC17	2	#N/A	FVPAKNCKPCSQFKINCKNGNCRSGGGTNDKCDGKTPIVAKDIETIGKSPAELIMRISDNGSNGFEGDGLQQACRGANIFEGIKENKWKCGKVCGYVVCKPEKVNGETASGENPIITITALVTHWVQNFLEDYNKIKHKISHCTNNAEGITCISGCDKKCKCVGQWIEKKRGEWGKIKERFLEQYKNPDNYNVRSVLEEFKERPEFKNAIKPCKSLEQFENSIHCNGAASSESGKDGTQKDIVECLLDRLKTKVTSCQNPGTSGDQTKQTCENPSTTLDDEEDLLLEEENEKTNKQPGFCPEPPETKEQTDGTCDGADTSVPKKAEEQPAGPAAETKDKKEEHPPKPAAAPRPAPPAGGEEDQTEKDSKPKDEVPLPKKPEAPPPKVPEAKKKEEKQKP…	ATTTGTACCTGCAAAAAATTGTAAACCATGCTCTCAATTTAAAATAAATTGTAAAAATGGTAATTGTAGGAGTGGTGGTGGTACAAATGATAAGTGCGATGGAAAAACGCCTATTGTTGCAAAAGATATTGAAACAATCGGAAAATCTCCTGCAGAACTTATTATGCGTATCAGTGATAACGGTTCAAATGGATTTGAAGGAGATGGTTTACAGCAGGCTTGTAGAGGTGCAAATATCTTTGAAGGTATTAAAGAAAATAAATGGAAATGTGGCAAAGTATGTGGTTATGTTGTATGTAAACCGGAAAAAGTCAATGGGGAAACAGCCAGTGGGGAAAACCCAATTATAACAATTACAGCATTGGTTACACATTGGGTACAAAATTTTTTAGAGGATTA…	('CIDRb1', 11, 263, 1.4e-97)	('Rask_block_6', 1, 21, 6.2e-07),('Rask_block_138', 24, 38, 0.00017),('Rask_block_50', 42, 69, 4.2e-05),('Rask_block_22', 74, 96, 3.5e-09),('Rask_block_107', 98, 112, 1.9e-07),('Rask_block_8', 115, 147, 9.2e-16),('Rask_block_1', 156, 181, 2.9e-08),('Rask_block_24', 191, 231, 5e-16),('Rask_block_10', 240, 259, 3.9e-06),('Rask_block_31', 283, 303, 1.3e-05),('Rask_block_21', 413, 438, 1.1e-11),('Ras…	Cluster-10.142	-3.815	0.092	Contig1849	5.037	0.00234	1057	572	100	#N/A	#N/A	#N/A	FALSE
IFM23_S4_Contig578_frame_2	IFM23_S4_Contig578	IFM23	2	#N/A	TSIPLESFPPSFCNVPANPCGDKDATNVVGVEVVAKEMHEEAHKEMVSRSVVVDKSKGVGKGDEGKSGESELRADARKGQYKRGGQGNTLNGDICNINTSHSNDKRGSSKDPCNGKGDRFKIGTDWQGDSFVNPQYRGIYMPPRRQHFCTSNLEELDVNRVIKNIKGSTPGDSLLGDVLLAAKYEAERTKNHYVSKKEEHSEACRALRYSFADLGDIIKGTDLWDQNIGEQKTQ	CACATCTATACCACTTGAGTCTTTCCCCCCATCTTTTTGTAATGTTCCAGCAAATCCGTGTGGCGACAAAGATGCGACCAATGTGGTTGGAGTTGAAGTGGTGGCGAAGGAAATGCACGAAGAGGCACACAAGGAAATGGTAAGTCGTAGTGTTGTTGTTGATAAGAGTAAGGGTGTTGGTAAGGGTGATGAAGGTAAGAGTGGTGAGAGTGAATTGAGGGCTGATGCAAGGAAAGGACAATATAAACGTGGTGGTCAAGGAAATACGTTGAATGGAGATATATGTAACATTAATACCAGTCATTCCAATGATAAACGTGGTTCATCAAAGGATCCTTGTAATGGCAAAGGCGATCGGTTTAAAATAGGAACGGACTGGCAAGGTGATAGTTTCGTAAA…	('DBLb3', 18, 234, 2.8e-68)	('Rask_block_331', 7, 27, 3.4e-13),('Rask_block_52', 29, 46, 5.6e-05),('Rask_block_65', 68, 103, 8.2e-18),('Rask_block_53', 112, 128, 2.3e-06),('Rask_block_4', 139, 156, 4.4e-09),('Rask_block_13', 172, 193, 4.8e-11),('Rask_block_3', 203, 220, 1.6e-09),('Rask_block_174', 221, 231, 0.0016)	Cluster-21.0	0	#N/A	Contig12635	-1.643	0.359	148	107	91.59	#N/A	#N/A	#N/A	FALSE
IFM23_S4_Contig489_frame_-1	IFM23_S4_Contig489	IFM23	-1	#N/A	WNGMICALGYNTKEKEIIKLAHHNLTSKEIYKYNNVTFIGGFNSDKNSKTETSATKLEEFSRRPTYFRWLEEWGEEFCRKQKHKLYIIEKECRGNDKVCSGDGLKCDEPVPKNKEIFNDFECPSCAKPCRKYRKWIERKKIEFTEQQKAFPKQKENCEMETTVAEVNNHGNGFCTKLKTTSSTAASFLQNLGPCKVQNGEDEIKFDKDSETFKHTKHCDPCSKFKINCQKNSCKGDEERKCNGRTSITKDDIEKTENFTNDVDMVVSDNSDHKFEGDLKDCENAGIFKGFRKDKWKCRNVCGVDICTLEKTNNGQGDKKYIIMKELLQQWLEYFF	CAAAAAAATATTCTAACCATTGTTGAAGCAATTCTTTCATTATGATATATTTTTTATCACCTTGCCCATTATTGGTTTTTTCCAGAGTACATATATCTACACCACATACATTACGACATTTCCATTTATCTTTTCTAAAACCTTTAAATATACCTGCATTTTCACAATCTTTTAAATCACCTTCAAATTTGTGGTCACTGTTATCACTAACAACCATATCTACATCATTAGTAAAATTTTCCGTTTTTTCAATATCATCCTTAGTAATAGATGTTCTTCCATTGCACTTCCGTTCTTCATCACCTTTGCAACTATTTTTTTGACAATTTATTTTAAATTTAGAACATGGATCACAATGTTTTGTATGTTTAAATGTTTCACTATCTTTATCAAATTTTA…	('DBLd1', 1, 221, 1.6e-64),('CIDRb6', 222, 335, 4.3e-45)	('Rask_block_5', 1, 8, 0.11),('Rask_block_96', 31, 43, 0.0015),('Rask_block_2', 63, 79, 5.3e-08),('Rask_block_12', 80, 95, 0.00029),('Rask_block_7', 99, 123, 7.4e-07),('Rask_block_1', 125, 150, 5.9e-08),('Rask_block_72', 152, 167, 0.025),('Rask_block_9', 173, 195, 1.7e-05),('Rask_block_496', 199, 206, 0.037),('Rask_block_6', 208, 231, 1.2e-08),('Rask_block_138', 233, 247, 0.00025),('Rask_block_50…	Cluster-10.15	-3.997	#N/A	Contig7198	-1.437	0.603	409	283	92.93	#N/A	#N/A	#N/A	FALSE
IFM23_S4_Contig565_frame_3	IFM23_S4_Contig565	IFM23	3	#N/A	PNHVCHDINHVCMT*CSGGVKMAPGNAGGGNDYSSAKDAKDLLDRIGEDVYKKVKDDSNVFTDDLKGNLASATEGSSELVSTADPCGLDYTKRLNGNSNRYPCGNTTGKEEDVKRFSDKQGAECSKSKIKDSDYYRGACAPYRRLHLCSHNLETIDTDKIDSTKAKHKLLAEVCLAAKYEAESLIPYHDQHKGTNPDSQICTVLARSFADIGDIVRGRDIFRGNDEEKKQRD	CACCAAACCATGTATGCCACGATATAAACCACGTATGCATGACATAATGTAGTGGTGGTGTTAAAATGGCGCCAGGTAATGCTGGTGGTGGGAATGACTATAGTAGTGCCAAGGATGCTAAGGATCTTTTGGATAGAATTGGAGAAGATGTATATAAAAAAGTAAAAGATGATTCAAATGTCTTTACAGATGATTTGAAAGGAAATTTGGCAAGCGCAACAGAAGGTAGTTCGGAATTAGTTAGCACCGCAGATCCATGCGGACTTGATTATACTAAACGTCTTAATGGTAACAGTAACAGGTATCCGTGCGGAAATACAACAGGAAAAGAAGAAGATGTAAAGCGTTTTTCGGATAAACAAGGAGCAGAATGTTCTAAAAGTAAAATAAAAGATAGTG…	('NTSB', 22, 85, 7.5e-14),('DBLa0.15', 88, 230, 3.3e-57)	('Rask_block_20', 36, 57, 6e-09),('Rask_block_17', 63, 92, 7.4e-07),('Rask_block_19', 95, 132, 3.6e-15),('Rask_block_4', 138, 155, 3.3e-08),('Rask_block_13', 167, 188, 4e-11),('Rask_block_616', 190, 198, 0.03),('Rask_block_3', 200, 217, 2.8e-08),('Rask_block_79', 218, 232, 6.5e-07)	Cluster-25.0	0	#N/A	279511_soapGraphK61	-0.822	#N/A	351	524	79.77	#N/A	#N/A	#N/A	FALSE
IFM23_S4_Contig649_frame_1	IFM23_S4_Contig649	IFM23	1	#N/A	MKNANVQVEMF*QISIMCRSIFAGSRNGQKTFVEKKKKFLDIVKTNCRGKNGTDRYCSFNGYDCEKTINKIDHLVMGNNCTKCSVACRLYQKWIENQKQEFIKQKKKYDEEIKKYINEASSSSGSRTRQRRAVGGTTATNYEEYEKKFYNELKNNGNYGTVNAFLNLLNKEEECKRINDGKGGEINFAENLDDKSNIYTGTFYRSGYCQRCPPCGVKRNGSGWENKQDGKECTVESTFNPPNTKDITKINVLYSGEEHGDMTKKLEKFCNANGKTYIEDEEWQCYYENSNNNMCKMTNAVANDKNHAKIMSFNNFFNFWVGHVLNDSIDWRTQLTKCLSENKLKKCEKGCKSNCECFKKWIEKKEKEWIEVKKQYDDQPDFREWGHYLVLETILEEDFL…	ATGAAAAATGCCAATGTGCAAGTGGAAATGTTCTAACAAATTTCGATTATGTGCCGCAGTATCTTCGCTGGTTCGAGGAATGGGCAGAAGACTTTTGTGGAAAAAAAAAAAAAATTCCTTGATATAGTTAAAACAAATTGTCGCGGAAAAAATGGTACAGATCGATATTGTAGTTTCAATGGATACGATTGCGAAAAAACTATTAATAAAATAGATCATCTTGTTATGGGTAATAATTGCACTAAATGTTCTGTTGCGTGTCGTCTTTATCAAAAATGGATAGAAAACCAAAAACAAGAATTTATAAAACAAAAAAAAAAATATGATGAAGAAATAAAAAAATATATAAACGAAGCATCAAGTAGTAGTGGTAGTAGGACAAGGCAAAGACGAGCTGTA…	('DBLa0.4', 31, 211, 3.5e-64),('CIDRa5', 212, 426, 5.1e-95)	('Rask_block_130', 35, 48, 0.00023),('Rask_block_7', 56, 81, 1.1e-08),('Rask_block_1', 83, 108, 1.1e-08),('Rask_block_34', 123, 141, 0.0084),('Rask_block_9', 148, 175, 1.5e-10),('Rask_block_186', 178, 195, 2e-08),('Rask_block_6', 200, 222, 2.9e-09),('Rask_block_23', 246, 268, 2.2e-10),('Rask_block_57', 280, 298, 7.5e-07),('Rask_block_8', 308, 338, 1.1e-13),('Rask_block_1', 350, 375, 1.5e-06),('Ra…	Cluster-10.13	-5.789	0.0789	282134_soapGraphK61	-3.909	0.135	1426	772	100	#N/A	#N/A	#N/A	FALSE
IFM23_S4_Contig644_frame_-1	IFM23_S4_Contig644	IFM23	-1	#N/A	SAKDDVTISKYAYEYLNKALPKLCPEGSCNCMEQTSEQHKDATDASSAHIADMPASLDETPSDYKDRCKCKEEAALPHVPAVGPSGPKVHEEEKEEEKDKGDEQEEAASGTPGPAPAAPPSTPAAPKKDKKEKQPLPKPKPQPQPPQPYLPPALKNAMLSSTIMWSVGIGFAALTYFLLKKKPKSPVDLIRVLDIHKGDYGIPTTKSSNSYVPYESGPYKGKTYIYMEGDSDSG	GTCCACTATCACTATCTCCTTCCATATATATATATGTTTTGCCTTTATATGGACCACTTTCATATGGGACATAACTATTTGATGATTTCGTGGTAGGTATTCCATAATCTCCTTTGTGGATGTCAAGTACACGTATGAGGTCAACAGGTGATTTCGGTTTTTTCTTTAGTAAAAAGTAAGTCAACGCCGCAAAACCAATACCCACACTCCACATAATCGTTGAAGATAACATGGCATTTTTTAGTGCGGGCGGTAAGTAGGGTTGAGGGGGTTGAGGTTGTGGTTTTGGTTTTGGTAGAGGTTGTTTTTCTTTTTTGTCTTTTTTTGGTGCTGCTGGGGTTGATGGAGGCGCCGCAGGGGCCGGTCCCGGGGTGCCACTAGCTGCTTCTTCTTGTTCAT…	('DBLg13', 1, 70, 2.6e-20)	('Rask_block_45', 4, 36, 1.8e-09),('Rask_block_18', 52, 70, 4.3e-06),('Rask_block_205', 91, 102, 0.0005),('Rask_block_21', 154, 179, 2.9e-13),('Rask_block_41', 181, 231, 2.8e-28)	Cluster-10.1066	3.381	0.224	290830_soapGraphK61	-0.765	0.844	828	448	100	#N/A	#N/A	#N/A	FALSE
IFM23_S4_Contig641_frame_-1	IFM23_S4_Contig641	IFM23	-1	#N/A	IKKKLKPCIKNSDGSTCQNKCNDKCNCASKWIDEKRKEWDKIKKHYKTQNEGDDIKTFVKNILGALQPQTEVQKAIKPCPDLDKFEESKYCAVDASSAKGKDDTPKDIVECLLKKLETEVRNCANEPSDKTEQQCQDPPPELDEEDLLLEETEENTLEHPKICGDVIQKPPKEKNEGDCNPAPTTPKEAATPPADSPPAPPPDKKAPEPNKEETPPPSPPLSDQPTNSISDILSSTIPFGIAIA	ACGCAATAGCTATTCCAAAGGGGATGGTAGATGATAATATGTCACTTATAGAGTTTGTTGGTTGGTCGGACAGGGGTGGGGATGGAGGTGGAGTTTCCTCTTTATTTGGTTCCGGGGCTTTTTTATCTGGGGGTGGAGCTGGGGGACTATCTGCTGGTGGTGTTGCCGCTTCTTTCGGGGTTGTTGGTGCCGGGTTACAATCGCCTTCGTTTTTCTCTTTTGGGGGTTTTTGTATCACATCTCCACAAATTTTGGGGTGTTCCAATGTATTTTCTTCTGTTTCTTCAAGGAGTAAGTCCTCTTCATCGAGTTCAGGGGGGGGGTCTTGACACTGTTGTTCTGTTTTGTCACTAGGTTCGTTTGCACAATTTCTTACTTCTGTTTCAAGCTTTTTAAGCA…	('CIDRb1', 1, 134, 1e-37)	('Rask_block_1', 21, 46, 2.1e-09),('Rask_block_24', 59, 97, 2.2e-14),('Rask_block_10', 106, 133, 1.7e-05),('Rask_block_31', 148, 166, 0.00024),('Rask_block_21', 229, 244, 2.4e-05)	Cluster-22.0	0	#N/A	374936_soapGraphK51	-1.355	0.545	182	164	87.2	#N/A	#N/A	#N/A	FALSE
IFM23_S4_Contig224_frame_3	IFM23_S4_Contig224	IFM23	3	#N/A	PICGVKKTNNGDSGNQWEEKHESEECTSIKLYEPKAGVEGTEIIILKSGEKQKEIENKLNAFCQTQNGNSGNASGSGGSGGKNSDSSLYDPWKCYKEDDIEKHGVEDEVYDKEVKGAGGLCILKNKKHESGKNSSNEPEQFQKTFNEFFYFWIGRFLNDSMYWRGKVERCLKNDKKTCGNQKCKDNCGCFLKWIGKKK	GTCCTATTTGTGGGGTGAAAAAGACAAATAATGGTGATAGTGGTAATCAATGGGAAGAGAAACATGAGAGTGAAGAATGCACGAGTATAAAACTTTATGAGCCTAAAGCTGGCGTAGAAGGTACTGAAATTATAATCCTTAAAAGTGGTGAAAAACAAAAAGAAATTGAAAACAAATTAAACGCGTTTTGCCAAACACAAAACGGTAATAGTGGTAATGCTAGTGGTTCTGGTGGTAGTGGGGGAAAAAATAGTGATTCTTCTTTGTATGATCCATGGAAATGTTATAAAGAGGATGATATAGAAAAACACGGTGTGGAGGACGAGGTCTATGACAAGGAGGTAAAAGGCGCAGGCGGATTATGTATATTAAAAAACAAAAAACATGAAAGTGGAAAAA…	('CIDRa3.4', 1, 198, 1.4e-75)	('Rask_block_68', 18, 38, 4e-07),('Rask_block_23', 39, 62, 1.3e-07),('Rask_block_104', 63, 76, 0.00032),('Rask_block_63', 81, 100, 1.2e-09),('Rask_block_110', 104, 115, 0.035),('Rask_block_67', 116, 128, 8.1e-06),('Rask_block_354', 130, 140, 0.00014),('Rask_block_8', 142, 173, 8.7e-14),('Rask_block_1', 183, 198, 0.0068)	#N/A	#N/A	#N/A	272511_soapGraphK61	-1.648	0.47	455	246	100	#N/A	#N/A	#N/A	FALSE
IFM23_S4_Contig650_frame_3	IFM23_S4_Contig650	IFM23	3	#N/A	KRSLYW**RRKKKKLEANLKKLFEKLYEELTKNNKNPAIKTHYQDGTGNYYKLRNDWWEINRQEIWKAIICQAPDGAFYSARGCCGGKGSTSGHCKCIDGTVPTNFDYVPQFLRWFEEWSEEFCRLKELKLENVKTRCRGENNEKYCSRNGYDCEETIWKIGKFRMGKQCTRCLFGCNPYKDWINKKKEEFNKQKQKYGNEKNTNNKGQKTTSSDINNIYYQQFYKQLNEKHTNISDFLRLLNEETKCKNLDPEYNESKIDFNNSTTTFSGSQYCKPCPQCGVKKDNDGKFINRGEHELECQSKKPFTPTEKTPHTVINVLSFGEQTEEIKEKLDKFCSSPEKPDSKLIELWKCYYEDNNKEACILEKKENKKFQDKQKPFFDFFDFWVAHMLKDSIYW…	GGAAAAGATCTTTATATTGGTAATAAAGGAGAAAAAAAAAAAAATTAGAAGCAAATTTGAAAAAACTTTTCGAGAAATTATATGAAGAATTGACGAAGAACAATAAGAATCCGGCAATAAAAACGCACTACCAAGATGGAACTGGAAATTATTATAAATTAAGAAACGATTGGTGGGAAATCAATAGACAAGAAATATGGAAAGCAATAATATGTCAAGCACCTGACGGTGCTTTCTATTCTGCACGTGGATGCTGTGGAGGAAAAGGTTCAACTAGTGGACATTGTAAGTGTATTGATGGAACAGTTCCCACTAATTTCGACTACGTCCCGCAGTTTCTTCGCTGGTTCGAGGAATGGAGTGAAGAGTTTTGTAGACTAAAAGAACTAAAATTAGAAA…	('DBLa0.18', 10, 278, 9.6e-96),('CIDRa4', 279, 524, 7.8e-71),('DBLb5', 547, 1021, 4.1e-180),('DBLg13', 1041, 1404, 2.4e-132),('DBLz2', 1418, 1840, 2.3e-147),('DBLe4', 1847, 2112, 5.3e-116)	('Rask_block_14', 15, 35, 0.0034),('Rask_block_179', 45, 53, 0.024),('Rask_block_5', 54, 73, 3.7e-07),('Rask_block_2', 108, 125, 1.4e-09),('Rask_block_12', 130, 144, 0.028),('Rask_block_7', 146, 171, 4.8e-09),('Rask_block_1', 173, 198, 2.1e-07),('Rask_block_9', 224, 250, 0.0004),('Rask_block_6', 267, 289, 4.2e-09),('Rask_block_23', 315, 337, 6.5e-06),('Rask_block_57', 349, 367, 0.0014),('Rask_blo…	Cluster-10.194	-6.902	0.00689	Contig12703	-1.23	0.581	2942	3282	83.39	DBLg13.ns.2,DBLz2.ns.1	#N/A	#N/A	FALSE
IFM23_S4_Contig651_frame_-2	IFM23_S4_Contig651	IFM23	-2	#N/A	QNNETVTSKKNSMHYNAFFWDWVYRMLHDSLDWRNELKSCIDNAKSGQCENKCNSKCDCFLKWVNEKKTEWKNIVKHFYNQEGFDKEGGNSASQMFGGRMTADFVLAAVLDIGLLLKSIKDTHVDANDIDRIQNMLQQAGAVAGGSAGENKNTSIDKFLEKELQEANKCKNCKPPEESRGRSLPPAGAGPSQTPANQEEDEDDDDDDDDDDDDEDEEEVEKATEDTGRGEEPPEAPQQETQPKEEVNVCSIVGAILTKDNNALQEACRQKYGGNNSRLGWKCIPTSGDNTTTGGSICIPPRRRRLYLGGLTKWANKHNKVAPQGGDSSPDPTQAGTSSPSNSRDVDGLLTAFVESAAVETFFLWHKYKMDKEIEEKERKERENELVANTSEVGKKLQKK…	ACCACTAGGTTCTAGTACTACTTCGATCAATGTTTTATATTTAGGACTACCAGGTACATATATATCATTAATATCTAATTCTTCATACTCACTTTCTGAGGAAGTTATATCAGTAGTATCAGACATAAATGCATATTTATCTTCATCTGAATCTCCTTCCATATATATATATGTTTTGCCTTTATGTCGATCACTTGAATAGGGGATATATCTATTTTTTGATTTAAATGTTGGCATTCCATAATCGTTTTGGGGTATTTGCAGTATTTGGAATAAATTTCCAACAGATGCTTTGGTTTTTTTCTTTAGATAAAAATAAGTGAACGCAGCAAAACCGATGCCAACGCTCCAGGCGAGGGTGGATGTCACAAGGGATGGTATGACAGCGGGGTGGTTGAA…	('CIDRa2.5', 1, 172, 1.1e-71),('DBLd1', 249, 743, 2.1e-154),('CIDRb5', 744, 994, 9.8e-93)	('Rask_block_8', 12, 43, 4.1e-13),('Rask_block_1', 53, 78, 4.3e-07),('Rask_block_32', 100, 137, 1.1e-10),('Rask_block_10', 153, 174, 0.0033),('Rask_block_15', 249, 272, 4.8e-05),('Rask_block_35', 276, 292, 1.4e-06),('Rask_block_4', 296, 313, 1.1e-06),('Rask_block_11', 348, 368, 4.7e-11),('Rask_block_77', 369, 387, 0.00054),('Rask_block_16', 392, 408, 0.0058),('Rask_block_3', 409, 425, 1.1e-06),('…	Cluster-10.973	-0.38	0.869	293284_soapGraphK61	-0.397	#N/A	2248	1217	100	#N/A	#N/A	#N/A	FALSE
SFM-6_S3_L001_Contig1741_frame_1	SFM-6_S3_L001_Contig1741	SFM-6	1	#N/A	AASTSTSQTSLLRDAFIQSAAVETFFLWHKYKMERKPPAAQNGGLLLPLTQEGSQEVDPENQLQSGKIPPDFLRLMFYTLGDYRDILVRGVADVNSGSKKEGGGSNSDRNIVLNAGGDKASMEKIQEEIDKVIKQSGTEATRVNQKTVQSTQTPLQQREKLWQNYAPHIWNGMVCALTYKETSGSGGDKTIEKDEQVYKKFFGENNNKNPGTAATQNGTYKEKYDYEKVKLDEHSDTQAKTNEDTINNPKLSDFVKLPPFFRWLHEWGSDFCGKRAQMLKEVRDNCLKSDGRKQKCSGDGLNCNEPVPDKKDIFKDFNCPSCANSCRFYKKWIDIKKKEFDKQKSAYTEQQKKYTNKNKVSETNSHDNGFSKTLQNLPQAANFLQKLRPCKKDNENGED…	GCCGCGTCGACATCGACGTCACAGACGTCTCTCCTCCGCGACGCGTTTATTCAATCTGCGGCAGTTGAGACGTTTTTCTTATGGCATAAGTATAAAATGGAGAGGAAACCGCCGGCAGCACAAAATGGAGGACTTTTATTACCACTTACCCAAGAAGGGTCGCAGGAGGTCGACCCAGAAAACCAATTACAAAGTGGTAAGATACCCCCCGATTTTTTGAGATTAATGTTTTATACTTTAGGTGATTATAGGGATATTTTAGTACGTGGTGTTGCTGACGTGAACAGTGGTAGCAAAAAGGAAGGTGGTGGTAGTAATAGTGACAGAAATATTGTTCTTAATGCAGGGGGTGATAAGGCTTCTATGGAGAAAATACAAGAAGAAATAGATAAAGTTATC…	('DBLd1', 2, 419, 3.2e-135),('CIDRb5', 420, 615, 1.9e-80)	('Rask_block_11', 12, 32, 6.1e-13),('Rask_block_289', 34, 52, 0.00031),('Rask_block_16', 56, 71, 1.9e-05),('Rask_block_3', 72, 88, 5.1e-07),('Rask_block_27', 122, 137, 0.0067),('Rask_block_5', 158, 177, 2.3e-08),('Rask_block_55', 184, 203, 4.7e-05),('Rask_block_448', 204, 216, 0.0002),('Rask_block_29', 217, 239, 3.3e-06),('Rask_block_105', 245, 255, 1.2e-05),('Rask_block_2', 258, 272, 1.3e-07),('…	Cluster-10.858	-1.068	0.681	291496_soapGraphK61	4.647	0.0139	1520	1091	92.21	#N/A	#N/A	#N/A	FALSE
IFM23_S4_Contig235_frame_3	IFM23_S4_Contig235	IFM23	3	#N/A	PRYKPRMHV*HHVVATMAPSTTYSSAKDFLDSIGKKVHDEIVEKGVAETYKEALKGKLQEAKVMGERASSNDPCTFKYDKLTGAAGGKRYPCTELSVKVEVERFSDTLGGQCTDSKMRSDGKGACAPYRRLHLCHHNLESIDTKSTAKHDLLAEVCMAAKYEGDSIKTPYLKHKQTNNDSASQLCTVLARSFADIGDIVRGRDIFRGNDEEKKQRDKLDKNFKKYFQQIHDDVTKTNRELKARYNGDKDNNFFQLREDWWNNNRIMVWYAITCGVKGSQYFRQTCNGGTSSTNTQCRCTIHGVPTYFDYVPQYLRWFEEWAEDFCRLRKHKLENAKNKCRGKDKGGKKLYCDLNRYDCTQTASGKHDFFEEDNCIGCHFSCSHFVNWIDNQKLEFLKQK…	TGCCACGATATAAACCACGTATGCATGTATGACATCATGTTGTCGCAACCATGGCGCCATCCACTACATACAGTAGTGCCAAGGATTTTTTGGATAGCATAGGGAAAAAAGTACACGACGAAATAGTGGAAAAGGGTGTTGCTGAAACATATAAAGAGGCGTTGAAAGGAAAGTTACAGGAAGCAAAAGTTATGGGGGAAAGAGCTAGCAGCAATGATCCATGCACATTTAAATATGATAAACTTACTGGTGCTGCTGGCGGTAAAAGGTATCCGTGTACAGAGTTAAGTGTAAAAGTAGAAGTAGAACGTTTTTCGGATACACTTGGTGGCCAATGCACTGATAGTAAGATGCGTAGTGATGGTAAAGGAGCATGTGCACCATACCGACGTCTACATT…	('NTSB', 15, 71, 4.4e-13),('DBLa0.5', 81, 496, 1.5e-194),('CIDRa2.6', 497, 784, 4.2e-98),('DBLd1', 875, 1373, 6.1e-147),('CIDRb1', 1375, 1624, 2.3e-87)	('Rask_block_20', 23, 44, 6.1e-07),('Rask_block_17', 50, 79, 2.2e-06),('Rask_block_19', 83, 119, 9.7e-13),('Rask_block_4', 124, 141, 1.8e-07),('Rask_block_13', 149, 169, 8.7e-11),('Rask_block_215', 172, 183, 0.00019),('Rask_block_3', 184, 201, 3.3e-07),('Rask_block_79', 202, 217, 3e-06),('Rask_block_14', 218, 238, 0.053),('Rask_block_64', 241, 254, 0.0012),('Rask_block_5', 256, 274, 4.3e-06),('Ra…	Cluster-10.1084	-2.641	0.219	291562_soapGraphK61	-4.54	0.132	2019	1093	100	#N/A	#N/A	#N/A	FALSE
IFM23_S4_Contig427_frame_3	IFM23_S4_Contig427	IFM23	3	#N/A	KKEQEWSQIKEHFKKQNIAALTGCNPFVTLEYLFMDGDLLKNIEDTHADAKDIEHIRKMLEQAGVGGGVDAGSDKCTEGDNGKHNTKIDKFLEKELQEAQECQQKHKETCPPQQPAGGGGPGARSESATSPSSPAGPSPQSPAATGSVDQDDDDDDNSEDEDDEDEDEDDSDEDEEDEEE	AAAAAAAAGAACAAGAATGGTCACAAATAAAAGAACATTTTAAAAAGCAAAATATTGCAGCTTTAACAGGATGTAATCCTTTCGTAACTCTTGAATATCTTTTTATGGACGGCGATCTTTTGAAAAATATTGAAGATACACATGCGGATGCAAAGGACATAGAACACATTAGGAAAATGTTGGAACAAGCAGGCGTTGGTGGTGGTGTTGATGCTGGTAGTGATAAGTGTACTGAAGGTGACAACGGCAAACATAATACTAAAATTGATAAATTTCTCGAAAAGGAATTACAGGAAGCCCAAGAATGCCAACAAAAACACAAAGAAACGTGTCCACCACAACAACCCGCCGGAGGTGGTGGTCCTGGCGCCCGCTCCGAATCCGCCACTTCCCCATCAT…	('CIDRa2.9', 2, 107, 4.5e-30)	('Rask_block_32', 23, 61, 1.4e-14),('Rask_block_10', 88, 112, 5.3e-06)	Cluster-10.780	0.901	0.773	394598_soapGraphK51	-0.866	#N/A	944	511	100	#N/A	#N/A	#N/A	FALSE
SFC22_S9_L001_Contig2364_frame_3	SFC22_S9_L001_Contig2364	SFC22	3	#N/A	KDTVPDKEKIYEGFHCSTCARHCSFYKKWITRKKDEYEKQEKIYDEQKQSCQTQSENAKQFCEALKTTYTDAAEFLQKLGPCSKTDNDNGKGKIDFKKTQETFRHAEYCDPCSEFKVDCKNCNGGGTKATCPGGKISADAIRNGGNSTKILDMRVSDKSKNGSQNGLEDCISSGIFKGIRKDEWECGEYCGVDICTLKKTNNNGKTDEHIIVKEFLKRWLENFFEDYNRIQKKLKTCIKKGDENKCINGCVEKWIEKKTEEW	GTAAAGACACAGTTCCAGATAAGGAAAAAATTTATGAGGGTTTCCATTGTTCGACGTGTGCCAGACATTGTAGTTTTTATAAAAAGTGGATAACAAGGAAAAAAGACGAATATGAGAAACAGGAAAAAATTTATGATGAACAAAAGCAAAGCTGCCAAACGCAAAGTGAGAATGCTAAACAATTTTGTGAAGCACTAAAAACGACGTACACTGACGCTGCAGAATTTTTACAAAAGTTAGGACCATGTTCTAAAACTGATAATGATAATGGAAAGGGTAAAATAGATTTTAAGAAAACACAGGAAACATTTAGACACGCAGAATATTGTGATCCATGTTCTGAATTTAAAGTTGATTGTAAAAATTGTAATGGTGGTGGTACAAAAGCGACATGCCCTG…	('DBLd1', 8, 112, 1.7e-31),('CIDRb5', 113, 262, 1.7e-59)	('Rask_block_1', 19, 44, 2.3e-07),('Rask_block_9', 61, 84, 1.4e-07),('Rask_block_6', 99, 122, 1.2e-11),('Rask_block_243', 126, 138, 0.0017),('Rask_block_50', 143, 167, 1e-06),('Rask_block_22', 170, 192, 8.7e-11),('Rask_block_172', 194, 204, 0.00048),('Rask_block_8', 209, 241, 3.3e-13),('Rask_block_1', 250, 262, 0.014)	Cluster-199.0	0	#N/A	291496_soapGraphK61	4.647	0.0139	416	522	81.99	#N/A	#N/A	#N/A	FALSE
SFC17_S7_L001_Contig1735_frame_-1	SFC17_S7_L001_Contig1735	SFC17	-1	#N/A	KLDFSKPNETFVPAKNCDPCSQFKIDCRNGNCNGGGTQVNCKSKNSITASDIKNGGDSTHKLDMRVSDDSKSGSGFEDDGLSECKDKGIFKGIRKDVWECGEYCGVDICTLKKNNNGEESNEHIIVKEFLKRWLEYFFEDYNKINKKLKPCMNDDKESPCISACKENCECVQKWVDLKRKEWQNINSTYLKQYTENNGDDGNNLNSFLEQAPFKNEVDKAIGPCTNLGQFEKSKKCNGTSRSGNSEESTKYDGVLCLLKKLEDKANKCKENPQTSGEKTNTCGENNHPDDEDLLLEEENTVEAPKICENVLKTPQPEETGETCDAALPPNEPEEEKKKD	CTATCTTTTTTTTTTTCTTCTTCGGGTTCATTAGGAGGGAGTGCTGCATCACAAGTCTCTCCTGTTTCCTCTGGTTGTGGTGTTTTTAACACATTTTCACAAATTTTTGGTGCTTCCACTGTATTTTCTTCTTCAAGGAGTAAGTCCTCATCATCAGGGTGGTTGTTTTCGCCACAAGTATTTGTTTTTTCGCCACTAGTTTGAGGGTTTTCTTTACACTTGTTTGCTTTATCTTCAAGCTTTTTAAGCAAACATAGAACACCATCATATTTTGTGCTCTCTTCACTATTTCCTGATCTGGAAGTGCCATTACATTTCTTTGACTTCTCGAACTGACCTAAATTTGTACAAGGTCCTATAGCTTTGTCAACCTCATTCTTAAATGGTGCCTGCTCCAAA…	('CIDRb5', 21, 276, 6e-97)	('Rask_block_6', 6, 31, 3.3e-09),('Rask_block_50', 51, 80, 3.2e-10),('Rask_block_22', 84, 106, 8e-11),('Rask_block_172', 108, 120, 0.00011),('Rask_block_8', 123, 154, 1.2e-13),('Rask_block_1', 164, 186, 1.1e-07),('Rask_block_24', 202, 242, 4.8e-15),('Rask_block_10', 253, 276, 2.5e-06),('Rask_block_31', 292, 310, 2.2e-06),('Rask_block_56', 313, 333, 0.16)	Cluster-10.859	1.002	#N/A	291496_soapGraphK61	4.647	0.0139	1218	659	100	#N/A	#N/A	#N/A	FALSE
SFC17_S7_L001_5523_soapGraphK61_frame_1	SFC17_S7_L001_5523_soapGraphK61	SFC17	1	#N/A	VKLPPFFRWLHEWGSDFCGKRAQMLKEVRDNCLKSDGRKQKCSGDGLNCNEPVPDKKDIFKDFNCPSCANSCRFYKKWIDIKKKEFDKQKSAYTEQQKKYTNKNKVSETNSHDNGFSKTLQNLPQAANFLQKLRPCKKDNENGEDKLDFSKPNETFVPAKNCDPCSQFKIDCRNGNCNGGGTQVNCKSKNSITASDIKNGGDSTHKLDMRVSDDSKSGSGFEDDGLSECKDKGIFKGIRKDVWECGEYCGVDICTLKKNNNGEESNEHIIVKEFLKRWLEYFFEDYNKINKKLKPCMNDDKESPCISACKENCECVQKWVDLKRKEWQNINSTYLKQYTENNGDDGNNLNSFLEQAPFKNEVDKAIGPCTNLGQFEKSKKCNGTSRSGNSEESTKYDGV…	GTGAAATTACCCCCATTTTTTCGTTGGTTACATGAGTGGGGAAGCGACTTTTGTGGTAAAAGGGCACAAATGTTAAAAGAGGTGAGGGATAATTGTCTGAAAAGTGATGGTCGTAAACAAAAATGTAGTGGGGATGGTTTAAACTGTAACGAACCAGTTCCAGATAAGAAAGATATTTTTAAGGATTTCAATTGTCCCAGTTGTGCGAATTCTTGTAGATTTTATAAAAAATGGATAGACATAAAAAAAAAGGAATTTGATAAACAAAAAAGTGCATATACTGAACAACAAAAAAAATACACAAATAAAAATAAGGTTTCTGAAACTAATTCTCATGATAATGGATTTTCTAAAACACTACAAAATCTCCCTCAAGCTGCAAACTTTTTACAAAAGTTA…	('DBLd1', 1, 165, 7.9e-55),('CIDRb5', 166, 421, 1.7e-96)	('Rask_block_2', 4, 18, 9.8e-08),('Rask_block_7', 41, 66, 4.9e-08),('Rask_block_1', 68, 93, 1.1e-08),('Rask_block_9', 116, 138, 0.004),('Rask_block_443', 142, 150, 0.011),('Rask_block_6', 151, 176, 5.2e-09),('Rask_block_50', 196, 225, 5e-10),('Rask_block_22', 229, 251, 1.2e-10),('Rask_block_172', 253, 265, 0.00016),('Rask_block_8', 268, 299, 1.9e-13),('Rask_block_1', 309, 331, 1.7e-07),('Rask_blo…	Cluster-10.859	1.002	#N/A	291496_soapGraphK61	4.647	0.0139	2013	1090	100	#N/A	#N/A	#N/A	FALSE
IFM23_S4_Contig137_frame_1	IFM23_S4_Contig137	IFM23	1	#N/A	WTCKFNKAQNKDVCKLDKFKENIDLNQYTTFKVLLVYWLQDFIEGYYILRKRKIMDHCTKSGGNTCSEESKKNCACAKVWVDQKKNEWEKIKDNFKHRKSDDGDTVVSKVRNFLETLIPRIAPKKNNGEVTQLSDLEKSLGCNFAGRAENSKEDEKEDVVLCLLEKLKDKIQFCQNQPHEQTPPKTCENPPHSDDPTDDDNPEDIQMPPFCPKDVVPEKVEEPQVPSSKDDSRQKKNDEGKDKSTSKADDNTNIFIPSNCVENTAYKSREKTKNEKNYF	TGGACTTGTAAATTTAATAAAGCTCAAAATAAGGATGTGTGTAAACTAGATAAGTTTAAGGAAAATATAGACCTCAATCAATATACTACATTTAAGGTATTGCTAGTATATTGGTTACAAGATTTTATAGAAGGTTATTATATATTGAGAAAAAGAAAAATAATGGACCATTGTACAAAAAGTGGAGGAAATACATGTAGTGAAGAATCTAAAAAAAATTGTGCATGTGCGAAAGTATGGGTAGATCAAAAGAAAAATGAATGGGAAAAAATAAAAGATAATTTTAAACATCGAAAATCGGATGATGGTGATACTGTTGTGTCTAAAGTTAGAAATTTCTTGGAGACCTTGATACCTCGAATTGCTCCTAAAAAAAATAATGGAGAAGTTACACAATTA…	('CIDRg11', 1, 181, 2.8e-94)	('Rask_block_83', 13, 25, 0.00011),('Rask_block_8', 27, 62, 1e-11),('Rask_block_1', 71, 94, 1.2e-06),('Rask_block_554', 96, 106, 2e-05),('Rask_block_24', 107, 147, 9.3e-14),('Rask_block_10', 157, 184, 4.7e-09),('Rask_block_31', 194, 213, 0.048)	Cluster-10.584	-0.084	#N/A	282844_soapGraphK61	-1.132	#N/A	411	225	99.56	#N/A	#N/A	#N/A	FALSE
IFM23_S4_Contig639_frame_1	IFM23_S4_Contig639	IFM23	1	#N/A	VEYFLEDYNKIKHKISHCTKNGKGSKCINGCEKKCKCVEQWIAKKTEEWQKIKKHYLDKNTGRDDDMTSLVRNFLEPLVTQIAAANDKKKFYDKLDELEVSLGCNCTAKSEKKDTDERDVIDCMLEKLQVKATSCQEQHSAENQAQTCENPMTPPDDDEPLEETEENTEEAKKNMMPKFCEDVLKTPQPEEEDGKCDPAQTAPAATAPPAAPAAPPSSEENNPEQTPKAPVEPTPPAPAPVLPVPATPTPRPLPSDNTSDILKTTIPFGIAIALTSIVFLFLKKK	GTAGAATATTTTTTAGAAGATTATAATAAAATTAAACATAAAATTTCACATTGTACGAAAAATGGTAAAGGATCCAAATGTATAAATGGATGTGAAAAAAAATGTAAATGTGTAGAACAATGGATAGCGAAGAAAACAGAAGAATGGCAAAAAATAAAAAAGCATTACCTAGACAAAAATACAGGTCGTGACGATGACATGACATCTTTGGTTAGAAATTTTTTGGAGCCCTTGGTAACTCAAATTGCTGCTGCAAATGATAAAAAAAAATTTTATGACAAATTAGATGAGTTAGAGGTATCACTTGGATGTAATTGCACTGCAAAGTCAGAAAAAAAAGATACTGACGAAAGAGATGTTATAGATTGTATGCTTGAAAAGCTTCAAGTAAAAGCAACA…	('CIDRb1', 1, 146, 3.5e-53)	('Rask_block_8', 1, 22, 1.1e-09),('Rask_block_1', 31, 56, 9.1e-08),('Rask_block_24', 69, 110, 1.4e-12),('Rask_block_10', 118, 145, 7.4e-11),('Rask_block_31', 160, 183, 1.2e-07),('Rask_block_21', 258, 282, 6.1e-11)	Cluster-10.200	-5.437	0.0642	296516_soapGraphK61	-2.093	0.21	233	499	75.95	#N/A	#N/A	#N/A	FALSE
IFM23_S4_Contig636_frame_-2	IFM23_S4_Contig636	IFM23	-2	#N/A	GGGGGGNSDSQKLYQNWQCYQFKQLDKVGQEDDDDGEYDQWVEHGGGLCILKNENKKEQSEAKSQNNHADIQKTYNDFFNFWVAHMLKDSIYWRTKKLDKCINNTNKSKACKNNEKCNKECGCFQKWVQQKKDEWDKIKEHFGNQEDFKNKGKNSGSQMLGEEMSSPDYVLAAVLEKDVLLTSLREAYGDTDDIKRIDKMLQETGVLGGDNQKKTTIDKLIEHEDKDAKECIKKCEDPPTKPGDGGVARADPLTPGSPQPPDHEGDQDEDEEDEDDEDEVEEDEGEQEIAEDEKEETHAEDTEGDRQGPKEGEAPTDDVNVCKTVEEALKLDTLQKACPTKYGKTAPSNWKCIPSGEKSGSSGTNQGSICVPPRRRRLYVGKLDQWATAVETQTSDQKT…	TGGTTTGTTCTCCTTTTTGTATTTATGCCACAAGAAAAACGTCTCTATTGCCGCAGATTGAATAAACGCCTCACGCAGTTTGTCACTTGGTGTCTTTTGGTCACTTGTTTGTGTCTCCACCGCGGTAGCCCACTGGTCCAATTTCCCCACATATAATCGTCGCCTCCTGGGTGGCACACATATGGAACCCTGGTTAGTACCACTAGAACCACTTTTTTCACCACTTGGTATACATTTCCAATTGGATGGTGCGGTTTTGCCATATTTGGTTGGACAGGCTTTTTGGAGAGTGTCGAGCTTAAGTGCTTCTTCCACCGTTTTGCACACATTTACATCGTCTGTTGGTGCCTCCCCCTCTTTTGGTCCCTGCCGATCCCCTTCTGTGTCTTCCGCGTGTGT…	('CIDRa3.2', 2, 235, 6.1e-94),('DBLd1', 322, 427, 1e-40)	('Rask_block_63', 5, 25, 2.6e-10),('Rask_block_67', 44, 56, 2.5e-05),('Rask_block_316', 60, 70, 2e-05),('Rask_block_8', 72, 105, 4.5e-16),('Rask_block_441', 106, 116, 0.0081),('Rask_block_1', 117, 142, 1.6e-09),('Rask_block_32', 164, 202, 1.4e-13),('Rask_block_10', 214, 239, 0.00013),('Rask_block_15', 322, 343, 0.059),('Rask_block_35', 346, 361, 3.9e-05),('Rask_block_4', 369, 386, 7.1e-07),('Rask…	Cluster-26.0	-4.355	0.185	275043_soapGraphK61	-4.384	0.0261	1179	638	100	#N/A	#N/A	#N/A	FALSE
SFC17_S7_L001_Contig1714_frame_-2	SFC17_S7_L001_Contig1714	SFC17	-2	#N/A	YFRWLHEWGSDFCGKRARMLKNVKDNCMDDSVRKKCSGDGLNCNDPVPDNDKIFNDFECQSCITPCRFYRKWIERKKIEFHKQKSAYGQQQKKYVNECNGSGRNNDNGFCGTLKSLSDAAAFLNRLKNGPCKKENGKDEIKFDKDSKTFKHTEYCDPCSQFKIKCQNGNCRSGGGTNDKCDGIKPIVAKDIETIGKSP	GCAGGAGATTTTCCGATTGTTTCAATATCTTTTGCAACAATAGGCTTTATACCATCGCACTTATCATTTGTACCACCACCACTCCTACAATTACCATTTTGACATTTGATTTTAAATTGAGAACATGGATCACAATATTCTGTATGTTTAAATGTTTTACTATCTTTATCAAATTTTATTTCATCCTTTCCATTCTCCTTTTTACATGGTCCGTTTTTTAACCTATTTAAAAATGCTGCAGCGTCAGAGAGACTTTTTAGTGTTCCACAAAATCCATTATCATTATTACGTCCAGAGCCATTACATTCATTTACGTATTTTTTTTGTTGTTGACCATATGCACTTTTTTGTTTATGAAATTCGATTTTTTTTCTTTCTATCCATTTTCTATAAAATCTA…	('DBLd1', 1, 158, 7.5e-54)	('Rask_block_2', 1, 13, 1.1e-05),('Rask_block_12', 15, 30, 8.6e-05),('Rask_block_7', 35, 59, 3e-07),('Rask_block_1', 62, 87, 1e-08),('Rask_block_72', 88, 104, 0.048),('Rask_block_9', 109, 133, 4.4e-08),('Rask_block_6', 145, 169, 3.9e-12),('Rask_block_138', 172, 186, 0.0016)	Cluster-10.525	0	#N/A	291496_soapGraphK61	4.647	0.0139	359	543	79.56	#N/A	#N/A	#N/A	FALSE
IFM23_S4_14942_soapGraphK21_frame_-2	IFM23_S4_14942_soapGraphK21	IFM23	-2	#N/A	LREDWWTENRETVWKALTCKADDSNRYFRPTCAGGTTSTQGKCRCNDNQVPTYFDYVPQYLRWFEEWAEDFCTKRKHKLQNAIKKCRKTESGQPKYCDLNRHDCKETVRGDHIFVEDNDCDDCSVACKPFVKWIDKQKVEFDKQRKKYQTEITGGSGGVGKGKNEIHVMVVMIMGMKKNF	AAAATTTTTTTTCATACCCATTATCATTACTACCATCACGTGTATTTCGTTTTTTCCTTTTCCTACTCCTCCACTACCACCTGTTATTTCTGTTTGATATTTTTTTCTTTGTTTGTCGAATTCTACTTTTTGTTTATCTATCCATTTTACAAAAGGTTTACATGCAACAGAACAGTCATCACAATCATTATCTTCAACAAAAATATGATCTCCTCTAACTGTTTCTTTGCAATCATGCCTATTAAGATCACAATATTTTGGTTGACCACTTTCTGTTTTACGACATTTCTTTATAGCATTTTGTAATTTATGTTTTCTTTTTGTACAAAAGTCTTCTGCCCATTCCTCGAACCAACGAAGATACTGCGGCACGTAGTCAAAATATGTGGGGACCTGGTT…	('DBLa0.5', 1, 170, 8.7e-79)	('Rask_block_5', 2, 20, 9.7e-09),('Rask_block_36', 24, 51, 4.4e-12),('Rask_block_2', 56, 72, 1.3e-11),('Rask_block_12', 74, 88, 4.3e-05),('Rask_block_7', 96, 120, 2.1e-09),('Rask_block_1', 123, 148, 6.2e-10)	Cluster-10.415	-6.511	0.000155	296490_soapGraphK61	-0.619	0.751	313	367	82.56	#N/A	#N/A	#N/A	FALSE
IFM23_S4_Contig38_frame_3	IFM23_S4_Contig38	IFM23	3	#N/A	KVEDICKIVGDALTETNLKDACNQKYGPKAPTSWKCISDSTTKPGSDAKSRTTRAADGVKSGSDSGSICVPPRRRRLYIQKLHDWATALPQGKDAASTSPQETSADQKTPNGETTSATASTSPQVALLRDAFIQSAAVETFFLWHKYKQENKTQNTSQLLTTLGGLSGDGDDEDPSNPANLQSGKIPPSFLRQMFYTLGDYRDICVGKTPHGIDTVSASGDNKSSKNPMQEISDKIKDIVEKPNGDTTPVKTSVQKSENPRKTWWNENAKDIWKGMVCALTYKEKGDGKTIEKVKTADDKDLFEKLKTQYGEYDKVELKEDNDSGTEAKTTGGDDPLNNPKLTNFVKRPTYFRWLEEWGSDFCGTRQRMLKEVMDNCRNSEQEGKRHCSGDGHDCTENG…	CAAAAGTAGAAGACATTTGTAAAATCGTGGGAGATGCACTTACAGAAACAAACCTCAAAGACGCCTGCAACCAAAAATACGGCCCAAAGGCACCCACAAGTTGGAAGTGCATAAGTGACAGTACCACTAAACCAGGTAGTGACGCCAAAAGTCGTACTACACGTGCTGCCGATGGTGTCAAAAGTGGTAGTGATAGTGGTAGTATTTGTGTGCCACCCAGGAGGCGACGACTATACATACAAAAACTACACGATTGGGCTACCGCGCTCCCACAAGGTAAGGACGCCGCGTCGACATCGCCACAAGAAACAAGTGCTGACCAAAAGACACCAAATGGTGAAACCACTTCGGCGACCGCGTCGACATCGCCACAAGTGGCTCTCCTCCGCGACGCGTTCA…	('DBLd1', 6, 518, 8.8e-157),('CIDRg7', 519, 567, 5e-13)	('Rask_block_15', 6, 27, 1.6e-06),('Rask_block_35', 30, 46, 6.1e-05),('Rask_block_4', 68, 85, 7e-06),('Rask_block_106', 90, 102, 0.00075),('Rask_block_11', 128, 148, 5.5e-13),('Rask_block_406', 149, 160, 3e-05),('Rask_block_256', 162, 189, 0.0005),('Rask_block_3', 190, 207, 9.2e-10),('Rask_block_253', 209, 217, 0.00055),('Rask_block_5', 261, 280, 3.3e-10),('Rask_block_249', 281, 298, 0.00017),('R…	Cluster-10.307	-3.056	0.228	280899_soapGraphK61	-0.605	#N/A	1384	749	100	#N/A	#N/A	#N/A	FALSE
IFD6_S1_Contig352_frame_3	IFD6_S1_Contig352	IFD6	3	#N/A	SCEQVKYYKYNNAEKKNNKSLCHEKGNDRTWSKKYIKKLENGRTLEGVYVPPRRQQLCLYELFPIIIKKEKDMENVKKELLETLQIVAEREAYYLWKQYHAHNDTTYLAHKKACCAIRGSFYDLEDIIKGNDLVHDEYTKYIDSKLNEIFGSSNKNDIDTKRARTDWWENETIDVANGPDRKTIRQLVWDAMQSGVRKAIDEENEKKKPNENFPPCMGIEHIGIAKPQFIRWLEEWTNEFCEKYTKYFEDMKSKCDPPKRADTCGDNSNIECKRACANYANWLNPKRIEWNGMSNYYNKIYRKSNKESEDGKDYSMIMAPTVIDYLNKRCNGEINGNYICCSCKNIGAYNTTSGTVNKKLQKKETECEEEKGPLDLMNEVLNKMDEKYSAHKMKCTEVY…	GTTCGTGCGAACAAGTAAAATATTACAAATATAATAATGCTGAGAAAAAAAATAATAAATCTCTTTGTCATGAAAAAGGTAATGATAGGACATGGAGTAAAAAATATATAAAAAAATTGGAAAATGGTCGAACACTAGAGGGTGTATACGTCCCCCCAAGACGGCAACAATTATGTCTTTATGAACTATTTCCAATAATTATAAAAAAAGAAAAGGATATGGAAAATGTAAAAAAAGAATTATTGGAAACATTACAAATAGTTGCAGAGAGAGAAGCATATTATTTATGGAAACAGTATCATGCACATAATGATACAACTTATCTTGCACATAAGAAAGCATGTTGTGCTATTCGTGGAAGTTTTTATGATTTGGAAGATATTATTAAAGGCAACGATT…	('DBLepam4', 3, 343, 1e-213),('DBLepam5', 421, 727, 4.6e-174),('DBLe10', 775, 1069, 3.9e-132)	('Rask_block_305', 1, 45, 9.7e-21),('Rask_block_4', 48, 62, 7.1e-06),('Rask_block_401', 66, 79, 0.00092),('Rask_block_11', 80, 100, 0.00068),('Rask_block_3', 113, 130, 0.00052),('Rask_block_311', 131, 168, 8.3e-29),('Rask_block_390', 169, 180, 0.00038),('Rask_block_327', 183, 203, 1e-16),('Rask_block_326', 212, 224, 1e-06),('Rask_block_2', 227, 241, 2.4e-06),('Rask_block_304', 243, 271, 4.1e-18),…	#N/A	#N/A	#N/A	274611_soapGraphK61	3.991	0.0191	1199	649	100	DBLepam5.s.1,DBLe3.s.1	#N/A	#N/A	FALSE
IFM23_S4_Contig683_frame_3	IFM23_S4_Contig683	IFM23	3	#N/A	KKTEYENQQKAYSEQREKVEKNNGFCTKLKENYTDAAQFLERLGPCSKTNNGGSEITFDNIGETFGHAENCKPCSSFKIDCEKGNCSKDKEEECEKKKKKNSIDAKDIKNGGDSTEINMLVSDNSIKEFEDDLDECLLPECANANIFEGFRNDVWTCGNVCGYNVCKPKNVNGQYDDANQIIIIRALFKIW	GAAAAAAAACGGAATATGAGAACCAACAAAAGGCATATTCTGAACAAAGAGAGAAAGTTGAAAAAAATAATGGATTTTGTACAAAACTGAAAGAAAATTACACTGACGCTGCACAATTTTTAGAAAGGTTAGGACCATGTTCTAAAACTAATAATGGAGGTAGTGAGATAACTTTTGATAATATCGGTGAAACATTTGGACATGCAGAAAATTGTAAACCATGTTCTTCATTTAAAATAGATTGTGAAAAAGGTAATTGTAGTAAGGATAAAGAAGAGGAGTGCGAAAAAAAAAAAAAAAAAAATAGTATTGATGCAAAAGATATTAAGAATGGAGGGGATTCTACTGAAATAAATATGCTTGTGAGTGATAACAGTATAAAAGAATTTGAAGATGATT…	('DBLd1', 1, 74, 3.1e-15),('CIDRb1', 75, 191, 1.1e-35)	('Rask_block_9', 25, 48, 3.1e-08),('Rask_block_6', 61, 85, 3.7e-10),('Rask_block_50', 107, 133, 2.2e-11),('Rask_block_22', 141, 163, 5.9e-11),('Rask_block_159', 164, 174, 3.9e-05)	Cluster-10.550	-5.739	0.0243	259721_soapGraphK61	-3.255	0.283	857	490	98.37	#N/A	#N/A	#N/A	FALSE
SFM-1_S11_L001_Contig2051_frame_-3	SFM-1_S11_L001_Contig2051	SFM-1	-3	#N/A	YKQAGGDTKTNENCRFPDTEAVPQFLRWFQEWIENFCIRRDELYKNMVSTCQNAQCNKNTGKDNISYCIKACEKYKNYILSKKKEYEIQKKKYDTEFKTILNHKNATYFLKVECLSENFNDSKKWENPYEILEETLKNKCECTKSDFTIPAVYPSVPAEAEEKKPPPAPAPPLPTPALPEYDSTNDIIRTTIPFSIALALGSIAFLFIKKKPKTPVDLLRVLDIHKGD	AATCGCCTTTATGGATATCAAGTACACGTAAGAGGTCCACAGGTGTTTTGGGTTTTTTCTTTATAAACAGAAAAGCTATCGAACCTAAAGCCAAAGCAATACTAAAAGGGATAGTGGTTCTTATTATATCATTTGTAGAATCATATTCTGGGAGTGCGGGTGTTGGGAGTGGTGGTGCAGGTGCTGGAGGTGGTTTTTTTTCTTCTGCTTCAGCTGGCACTGAAGGATAGACTGCAGGAATTGTGAAATCAGATTTTGTACATTCGCATTTATTTTTGAGAGTTTCTTCCAAAATTTCATAAGGATTTTCCCATTTTTTTGAATCATTAAAATTTTCAGAGAGACATTCAACCTTTAAAAAGTATGTGGCATTTTTATGATTTAGTATAGTTTTAAATT…	('DBLe3', 1, 142, 1.6e-50)	('Rask_block_222', 2, 19, 2.1e-12),('Rask_block_2', 22, 38, 3.8e-10),('Rask_block_48', 39, 58, 0.00015),('Rask_block_1', 68, 93, 4.1e-06),('Rask_block_414', 94, 119, 1.8e-09),('Rask_block_78', 123, 142, 2.2e-05),('Rask_block_21', 184, 208, 6.9e-10),('Rask_block_41', 210, 228, 0.0016)	#N/A	#N/A	#N/A	274611_soapGraphK61	3.991	0.0191	1199	649	100	DBLe3.s.1	#N/A	#N/A	FALSE
IFM23_S4_Contig474_frame_2	IFM23_S4_Contig474	IFM23	2	#N/A	IFSAYILIIITEMS*YRL*KYFINKMGAGQSTNDTKSPTISESHNSARNVLEGFAKDIKGKASSDAEKHAYSLKGNLKDAKFYNPLFISLDVKKDVPNNPCELDFAFHSNTPGLYRINRHPCVGRKGKYFSNFDGSLCTNSKIKGNENNSDGGACAPYRRRHMCDYNLEYINENNTKTTHDLLGNVLVMAKYEGESIVKNHPHKGTSEVCTALARSFADIGDIIRGKDLYLGDNGKDRLEENLKKIFNKIYINLENKEAKEYYKNNDDPNYYKLREDWWIANRDQVWKAITCEAPQKVDYFRKGSDGTQLFSSQGQCGRNETDVPTNLDYVPQFLRWFDEWAEEFCRKKKMKLKMAKEACRDEPNGKYCSHNGYDCTKIIGDEAIFSWDSNCTGCSVKC…	TATATTTAGTGCATATATATTGATTATAATAACTGAAATGTCTTAATATAGATTATAAAAATATTTTATAAACAAAATGGGGGCAGGACAATCAACAAATGATACTAAAAGTCCTACTATAAGTGAAAGTCACAACAGTGCCAGAAATGTTTTGGAAGGTTTTGCAAAAGATATAAAAGGGAAAGCGTCAAGTGATGCGGAAAAACATGCATATTCGTTAAAAGGAAATTTGAAAGACGCAAAATTTTATAATCCATTATTCATAAGTTTGGATGTTAAAAAGGATGTACCTAATAATCCATGCGAACTTGATTTTGCTTTTCATTCTAATACACCTGGATTATATAGAATAAATAGACATCCTTGCGTTGGGCGTAAAGGAAAATATTTTTCAAATTT…	('NTSA', 26, 99, 1.5e-22),('DBLa1.2', 101, 499, 5.6e-174),('CIDRa1.4', 500, 748, 3.1e-98),('DBLg17', 792, 1124, 3.2e-143),('DBLd8', 1176, 1582, 2.2e-152),('CIDRb2', 1583, 1832, 3.4e-106),('DBLz6', 1884, 2302, 1.3e-158),('DBLe6', 2307, 2627, 2e-120)	('Rask_block_20', 44, 66, 1.4e-06),('Rask_block_17', 72, 108, 2.1e-08),('Rask_block_19', 118, 146, 1.1e-05),('Rask_block_4', 154, 171, 4e-08),('Rask_block_13', 180, 201, 4e-10),('Rask_block_3', 209, 226, 5.2e-08),('Rask_block_14', 239, 262, 0.0017),('Rask_block_5', 275, 294, 1.6e-07),('Rask_block_60', 305, 329, 1.3e-11),('Rask_block_2', 330, 347, 1.8e-09),('Rask_block_12', 348, 366, 0.088),('Rask…	#N/A	#N/A	#N/A	Contig12727	-3.047	0.148	8113	4393	100	DBLd4.ns.2,DBLz6.ns.1	380000_0.6-NTSA_block4,1290000_0.6-DBLa_block6	#N/A	FALSE
SFM-6_S3_L001_Contig662_frame_3	SFM-6_S3_L001_Contig662	SFM-6	3	#N/A	CKNIGAYNTTSGTVNKKLQKKETECEEEKGPLDLMNEVLNKMDEKYSAHKMKCTEVYLEHVEEQLKEIDNAIKDYKLYPLDRCFDDQTKMKVCNLIGDAIGCKDKTKLDELDEWNDMDLRDPYNKHKGVLIPPRRRQLCFSRIVRGPAHLRNLKEFKEEILKGAQSEGKFLGNYYNEDKGKEKKEDRKEKALEAMKNSFYDYEDIIKGTDMLTNIKFKDIKIKLDKLLTKETNNNIRNAEDWWKVNNKSIWNAMLCGYKKSGNKIIDPSWCKIITTEKTPQFLRWIKEWGTNVCIQKQEHKEYVKSKCSNVPNNNLGSQESESKNCTSEIRKYQEWSRKSSVQWEAISERYRKYKGKDEFKNVFNNANEPNANEYLKEYCSKCQCGFNDMEEMNNNEDN…	GTTGTAAAAATATAGGTGCATATAACACCACTTCAGGTACAGTTAATAAAAAACTACAAAAAAAGGAAACAGAATGTGAAGAAGAAAAAGGACCTCTAGATTTAATGAACGAGGTATTAAATAAAATGGACGAGAAATATAGCGCGCACAAGATGAAGTGCACAGAAGTTTACTTGGAACATGTTGAAGAACAATTAAAAGAAATTGACAATGCAATAAAAGATTACAAATTATATCCGTTAGATAGATGTTTTGATGATCAGACAAAAATGAAGGTATGTAATTTAATTGGAGATGCTATAGGATGTAAGGATAAAACAAAACTGGATGAACTGGATGAATGGAATGATATGGACCTGCGAGATCCTTATAATAAGCATAAAGGTGTTTTAATTCCTC…	('DBLepam5', 79, 385, 1.9e-174),('DBLe10', 433, 727, 1.6e-132)	('Rask_block_310', 1, 86, 2e-46),('Rask_block_76', 92, 128, 5.6e-12),('Rask_block_4', 129, 143, 0.0014),('Rask_block_404', 147, 153, 0.14),('Rask_block_11', 156, 176, 0.00014),('Rask_block_586', 177, 190, 0.0012),('Rask_block_3', 191, 208, 5.1e-07),('Rask_block_108', 209, 228, 4.3e-05),('Rask_block_5', 240, 258, 6.7e-05),('Rask_block_142', 263, 272, 0.058),('Rask_block_2', 279, 295, 8.3e-08),('Ra…	#N/A	#N/A	#N/A	274611_soapGraphK61	3.991	0.0191	1199	649	100	DBLepam5.s.1,DBLe3.s.1	#N/A	#N/A	FALSE
IFM23_S4_Contig443_frame_3	IFM23_S4_Contig443	IFM23	3	#N/A	FFEDHNKINKKLKLCTNSGKGSTCIKKCVDKWVEEKKNEWDKINEKYIQVYTENNDAESNNLNSFLETLIPRMDLVNDKGKISDLNKLKKLYRCSCAGNSQKKDGKKSDIIDCLLEKLEEKAKTCAENHTQTGDSPETECQNLPSTTPDDDEPLEEEENTVAQPNICPEPPKEEAKEEEKCDPAPPVVPEKKKEEEPATPSSEQNPEDTDSKDPGQQEQPVPKPPSPPAPAPPSTPHKPPRRKPPPQLLDDPLLKTALMSSTIMWSIGIGFAAFTYFFLKVLYICIDVDVCGCMLMYVDVCGCM	ATTTTTTTGAAGATCATAATAAAATTAACAAAAAATTAAAGCTATGTACGAATAGTGGTAAAGGATCCACATGTATAAAAAAGTGTGTAGATAAATGGGTAGAGGAAAAAAAGAACGAATGGGATAAAATAAATGAAAAATACATTCAAGTATATACAGAAAACAATGATGCTGAATCTAATAATTTAAACTCCTTTTTAGAGACCTTGATACCTCGAATGGATCTTGTAAATGATAAAGGAAAGATTAGTGATTTAAATAAGTTAAAGAAGTTATATAGATGTAGTTGCGCTGGAAACTCACAAAAAAAAGATGGTAAAAAAAGTGATATTATAGATTGTTTGCTTGAAAAGCTTGAAGAAAAAGCAAAAACGTGTGCAGAGAACCACACCCAAACTG…	('CIDRb6', 1, 133, 2.9e-51)	('Rask_block_8', 1, 19, 0.0017),('Rask_block_1', 24, 47, 2.2e-05),('Rask_block_24', 59, 100, 4.8e-14),('Rask_block_10', 108, 132, 1.2e-09),('Rask_block_31', 153, 170, 5.2e-05),('Rask_block_21', 254, 279, 2.8e-12)	Cluster-24.0	-3.848	#N/A	281522_soapGraphK61	-3.152	#N/A	1399	757	100	#N/A	#N/A	#N/A	FALSE
SXC2_S4_L001_Contig610_frm-3_orf4	SXC2_S4_L001_Contig610	SXC2	-3	4	LNFKIYINVYFCNCLDKMDSKTTIANKIEAYLEKKSNESDIDQSLKADPSEVEYYRSGGDGDYLRKNICKITVNHSDSGMYEPCDRKELSYGDIDEWKCDENLFKASGNHKNICVPPRRQHMCIKNLEKLNVEKIRDNNAFLADVLLTARNEGERIILYHPDTNSSDVCNALERSFADLADIIRGRDENKCETKSPNNVEELIKNFFGKNYRENKEYRKKYQNDDENYKKLREAWWNANRQKVWEVITCSARSNDLLIKRRWRTSKESNGDNKLELFRKCGHYEGKVPTKLDYVPQFLRWLTEWIVDFYREKQNLIDDMERHREECTREDHKSKEGTSYCSTCKEKHTKYCEFVKKWKSEWENQKNKYTELYEQNKNKTSQKNTSRYDDYVKEFFKNFK…	ATTTGTAATACTTATATTTTATTGATTTATATATACACATATAAATCATCACCTAAATTAGTTTCATTTCCTTATATTTTTCACGATATTTATTTTCTATATCATCAACAATTGTACGAATTTTCCATCTGATCGTCACCTATTATACTAGTGGCTACCACATTATTATTATTTGTTTCATCAATATATGTATCCATAGATATATTTGTGCGCAATCCATTATTTTGTTCCGTGGTAATATAACTGGGTATAATATTTGTTGATCCAAGTAGTTGGAGGGGGGTTTCCTGTGAGGGATGATCATATATATTATTTGTACTAATAATATTATATGTTTCATCATTAATTTTATGAATATCATCCAGAGTTGATGGTTGTATATCCAATAGATATTCCTTA…	('NTSpam', 18, 68, 9.1e-30),('DBLpam1', 69, 449, 4.1e-209),('DBLpam2', 549, 976, 2.1e-245),('CIDRpam', 985, 1212, 9.7e-132),('DBLpam3', 1231, 1584, 2.2e-215),('DBLepam4', 1585, 1925, 3.8e-213),('DBLepam5', 2003, 2309, 1.6e-173),('DBLe10', 2357, 2651, 1.3e-131)	('Rask_block_309', 18, 39, 5.1e-12),('Rask_block_65', 42, 77, 2.1e-13),('Rask_block_302', 78, 107, 3.5e-16),('Rask_block_4', 113, 130, 1.5e-08),('Rask_block_13', 140, 160, 3.3e-07),('Rask_block_3', 168, 185, 3.9e-06),('Rask_block_131', 200, 231, 1.6e-14),('Rask_block_5', 232, 251, 9e-07),('Rask_block_303', 252, 265, 1.7e-07),('Rask_block_60', 268, 292, 9e-08),('Rask_block_2', 293, 305, 8.1e-06),(…	#N/A	#N/A	#N/A	274611_soapGraphK61	3.991	0.0191	1199	649	100	DBLepam5.s.1,DBLe3.s.1	#N/A	#N/A	FALSE
IFM23_S4_Contig490_frame_-1	IFM23_S4_Contig490	IFM23	-1	#N/A	KKKKKLEDVKRNCRDEIDKYCSGNGYDCTKTIRAIGKYAIGDECTKCSVWCRLYEKWIDNQKKEFLKQKEKYAKEILGNGRRKRSASNNYEGYDRKFYEKFKSTYDDVNKFLGLLNKEGVCTKIKDKKEIIDFKTVDNRFDKNKNDEGTFYHSEYCKPCPHCGVKRNGNRWIEKSKTDQCNIKLYKPKPGESGTPIEILKSGDGQTEIGKKLKDFCTKTQNGSDGGSGGAGGSGGNSEKKELYDEWKCYEFKHLDKVEEGEDDEDYEKDVKNGGGLCILKN	TCGTTTTTTAATATACATAATCCGCCTCCATTTTTTACATCCTTCTCATAGTCCTCGTCATCCTCACCCTCTTCAACTTTATCCAGATGTTTAAATTCATAACATTTCCATTCATCATAAAGTTCCTTCTTTTCGCTATTACCACCACTTCCACCAGCGCCACCACTTCCACCATCACTACCATTTTGTGTTTTAGTGCAAAAGTCTTTCAATTTTTTTCCAATTTCTGTTTGTCCATCACCACTTTTAAGGATTTCAATAGGAGTACCTGACTCGCCAGGTTTAGGCTTATAAAGTTTTATATTGCATTGATCAGTTTTACTTTTCTCTATCCATCGGTTACCATTACGTTTGACCCCACAATGAGGACAGGGTTTACAATATTCCGAATGATAAAAC…	('DBLa0.16', 1, 159, 1.8e-61),('CIDRa3.1', 160, 281, 5.1e-38)	('Rask_block_12', 1, 16, 0.0014),('Rask_block_7', 20, 45, 6.8e-10),('Rask_block_1', 47, 72, 1.2e-08),('Rask_block_184', 75, 94, 0.00077),('Rask_block_9', 97, 123, 6.2e-09),('Rask_block_348', 126, 144, 2.1e-08),('Rask_block_6', 145, 169, 5.9e-14),('Rask_block_68', 173, 191, 6.3e-06),('Rask_block_23', 193, 215, 1.1e-08),('Rask_block_63', 234, 254, 1.6e-09),('Rask_block_110', 257, 271, 0.0059),('Ras…	#N/A	#N/A	#N/A	294448_soapGraphK61	-3.495	#N/A	538	879	79.07	#N/A	#N/A	#N/A	FALSE
IFM23_S4_Contig694_frame_1	IFM23_S4_Contig694	IFM23	1	#N/A	EKKREEEEKEKQEATGGASSGENKTTIDKLLDHEKEDATECKNCKPTKIRNPCSGESGKKLYPALVNQIAHQMHDDALAEASKRGLSLLKADASLGTYKRGGSGDHFKNLCSITKIDSNDSRSINDGEPCKGKDNDGVRMKIGTTWQTGNDIQITDPHLFLPPRRQHMCTSNLEKLDVHSVTGNSNVNHSFLGDVLLTAKMDADEIINRYKKQNNIEDVTDPNDQATVCRAIRYSFADLGDIIRGRDLWENGEAKSLQGNLVTIFEKIKSELNSTNKDTSKYSSDDEKIKPPYKQLREDWWTANRDQVWKAIQCTLKDVKTSHGDCAYSRSGIIPYDDYIPQRLRWMTEWAEWFCKAQSQEYENLETQCGSCKGKVQGCTSSDRKCTQCTKACEAYRNK…	GAAAAAAAACGTGAAGAAGAAGAAAAAGAGAAACAAGAAGCAACAGGTGGTGCCAGTAGTGGCGAAAATAAGACCACAATTGATAAATTGCTCGACCACGAAAAAGAAGATGCCACTGAATGCAAAAACTGCAAACCAACAAAAATCCGTAATCCATGTAGTGGCGAAAGTGGAAAGAAACTATACCCCGCTCTTGTGAATCAAATAGCACACCAAATGCATGATGACGCACTCGCTGAAGCAAGTAAGCGCGGTCTTAGTTTGTTGAAGGCTGATGCATCTCTAGGAACATATAAACGTGGAGGTAGTGGCGACCACTTCAAAAATCTATGTAGTATAACTAAAATAGATTCCAATGATAGTCGTAGTATTAATGACGGTGAACCATGTAAAGGAAAA…	('DBLb5', 51, 511, 3.7e-178),('DBLd1', 587, 1002, 1.6e-129)	('Rask_block_10', 24, 44, 9.4e-06),('Rask_block_347', 52, 63, 0.00018),('Rask_block_52', 64, 79, 0.07),('Rask_block_65', 85, 119, 1.5e-15),('Rask_block_53', 129, 149, 3.1e-07),('Rask_block_4', 160, 176, 1.5e-07),('Rask_block_278', 177, 188, 0.0077),('Rask_block_13', 189, 210, 7.5e-09),('Rask_block_234', 213, 227, 5.7e-05),('Rask_block_3', 228, 245, 1.5e-08),('Rask_block_14', 257, 277, 2.3e-05),('…	#N/A	#N/A	#N/A	274971_soapGraphK61	-4.672	0.0906	1208	654	100	DBLd1.ns.6	770009_0.6-DBLb_block23	#N/A	FALSE
IFM23_S4_Contig695_frame_-2	IFM23_S4_Contig695	IFM23	-2	#N/A	YQNTTKPCMPRYKPRMHV*HNVVVELAKMAPPEGGQGGEDIDETSAKNLLDSIGKIVHDQVKSESNGFKDDLKGNLQHATNINLELIGNIETCELVKQYISGGAARDKRHPCTNLSGKEERFSNTLGGQCTNEKMRSDGIGACAPYRRLHLCHHNLETIDTTSTKNDLLAEVCMAAKYEGDLIKTHYTIHQQTNEGTASQLCTVLARSFADIGDIVRGKDLYLGNPQEKEKREDLEKKLKDIFKKIHEDVTTTNGKNGAEELQKRYEGDDNNNYSKLREDWWTENRETVWKALTCKADDSNRYFRPTCAGGTTSTQGKCRCNDNQVPTYFDYVPQYLRWFEEWAEDFCRLRKRKLQNAKEQCRGTNGKDKYCSGNGYDCEQTIRGDEHFVEGECHKCSV…	TAGCTGTTGTGTTGTTACCACTAGCTGTTGTGTTGTTACCACTAGGTTCTAGTACTACTTCAATCAATGTTTTATATTTAGGACTACCTGGTACATATATATCATTAATATCCAATTCTTCATATTCACTTTCTGAGGAAGTTACATCAGTACTATCAGACATAAATGCATATTTCTCCTCTCCACTGCTATCTCCTTCCATATAAATATATGTTTTGCCTTTATATGAACCACTTCTATATGGTATGTACCTATTTTTGGATTTCAACGTAGGCATTTCATACTCTCCTTTCGGGATATTCAGTACACGTAAGAGGTCCACAGTTGATTTCGGTTTTTTCTTTATGAAAAGAAAAGCTATCGAACCCAAAGCCAAAGCAATTCCAACAGGAATAGTAG…	('NTSB', 22, 85, 1.1e-11),('DBLa0.13', 93, 528, 2.5e-194),('CIDRa2.9', 529, 822, 3.7e-118),('DBLd5', 912, 1319, 9.1e-127),('CIDRd1', 1320, 1569, 2e-94),('DBLb9', 1607, 2040, 3.6e-162),('DBLg9', 2054, 2432, 4.8e-126)	('Rask_block_20', 44, 64, 8.1e-09),('Rask_block_17', 69, 99, 0.00023),('Rask_block_19', 103, 137, 2e-12),('Rask_block_4', 142, 159, 3e-07),('Rask_block_13', 166, 187, 9.3e-10),('Rask_block_215', 190, 200, 9.3e-05),('Rask_block_3', 201, 218, 4.9e-07),('Rask_block_79', 219, 233, 1.6e-06),('Rask_block_14', 235, 256, 0.00012),('Rask_block_5', 278, 296, 2.2e-07),('Rask_block_36', 300, 327, 1.1e-10),('…	Cluster-10.415	-6.511	0.000155	Contig12635	-1.643	0.359	5609	3037	100	NTSB.ns.1,DBLa0.13.ns.1,CIDRa2.5.ns.1,DBLg9.ns.1	#N/A	#N/A	FALSE
SFC16_S6_L001_Contig1398_frm1_orf0	SFC16_S6_L001_Contig1398	SFC16	1	0	GTNCKEKCKCYKLWIEKIKKQWETQNQNYNKFQSKQIYDANKGSQNKKVVSLSHFLFFSCWEEYIQKYFNGDWSKIKNIGSDTFEFLIKKCGNNSGDGETIFSEKLKNAHIKCNENKSTNNKMKSSGKSCDLNATNYIRGCQSKRYDGFISPGKGGEKQWICKDTITHGDTNGACIPPRTQNLCVGELWDKSYGGRSNIKNDTKELLKNKLKNAIQKETELLYEYHDTGTAIISQNDKKEKANNNNSNGLPKGFCHAVQRSFIDYKNMILGTSVSTYEYIGKLQEDIKKIIEKGTPQQNGKTVGSGADKVNDWWKGIEGEMWDAVRCAITKINKKK	GGTACGAACTGCAAAGAAAAATGTAAATGTTACAAATTATGGATAGAAAAAATTAAGAAGCAGTGGGAAACACAAAATCAGAATTATAATAAATTTCAAAGTAAACAAATTTATGATGCAAATAAAGGTTCTCAGAATAAAAAAGTTGTTAGTTTATCTCATTTTTTGTTTTTTTCATGTTGGGAAGAATATATACAAAAATATTTCAATGGCGATTGGAGTAAAATTAAGAATATAGGATCTGATACGTTTGAGTTTCTAATAAAAAAATGTGGAAACAATTCAGGTGATGGAGAAACAATATTTAGTGAAAAATTGAAAAATGCACATATAAAATGCAATGAAAATAAAAGTACCAATAATAAAATGAAATCAAGTGGAAAATCATGTGACCTTAAC…	('CIDRpam', 1, 113, 1.8e-65),('DBLpam3', 132, 335, 1.9e-121)	('Rask_block_1', 4, 29, 3e-05),('Rask_block_329', 36, 171, 4.9e-76),('Rask_block_4', 174, 189, 4.4e-06),('Rask_block_307', 193, 234, 2.4e-30),('Rask_block_484', 244, 253, 0.0015),('Rask_block_3', 254, 271, 3.2e-05),('Rask_block_314', 272, 307, 3.1e-24),('Rask_block_5', 311, 329, 0.013)	#N/A	#N/A	#N/A	274611_soapGraphK61	3.991	0.0191	1188	643	100	#N/A	#N/A	#N/A	FALSE
IFM23_S4_Contig117_frame_1	IFM23_S4_Contig117	IFM23	1	#N/A	RGDTSLVKDEGVCMPPRRQNLCVHYLKELTVNEKKKQEDLRKAFIKCATTETFVLWKNYKSKNSEDAKQLNTGIIPPEFLRFMFYTFGDYRDICLGTDIPAKISDGDLAEAKKKISAVFQKIGLKSPDGNTARSQNGLDPEGWWKEYAPQIWEGMLCALQKAGGNYTIKYTYNYNKIKNHVVNFVERPTFLRWFTEWGEQFCFEHTKQLQTLKMACPEKTCTNGEDKQKCTEAC	CGCGGAGATACAAGTTTAGTGAAAGACGAAGGTGTGTGTATGCCACCAAGAAGACAAAATTTATGTGTTCATTATTTAAAAGAATTGACGGTTAACGAAAAAAAAAAACAAGAAGATTTGAGAAAGGCTTTTATTAAATGTGCAACAACAGAAACTTTTGTGTTATGGAAAAATTATAAGAGTAAGAATTCTGAGGACGCTAAACAATTAAATACTGGAATAATCCCTCCCGAATTTTTGAGATTTATGTTCTATACATTTGGAGATTATAGAGATATATGTTTGGGTACAGATATACCTGCAAAAATTTCAGATGGCGATTTAGCTGAGGCAAAAAAGAAAATAAGTGCTGTTTTCCAAAAAATTGGCCTCAAATCTCCTGATGGCAATACTGCTCGT…	('DBLg9', 4, 223, 4.4e-89)	('Rask_block_4', 12, 29, 2.9e-08),('Rask_block_11', 40, 60, 3.5e-08),('Rask_block_232', 62, 78, 1.7e-05),('Rask_block_3', 79, 96, 2.5e-08),('Rask_block_86', 97, 119, 0.001),('Rask_block_5', 141, 159, 1e-09),('Rask_block_2', 186, 202, 1.4e-08),('Rask_block_48', 204, 224, 0.00042)	Cluster-10.1066	3.381	0.224	290830_soapGraphK61	-0.765	0.844	926	501	100	#N/A	#N/A	#N/A	FALSE
IFM23_S4_Contig692_frame_2	IFM23_S4_Contig692	IFM23	2	#N/A	EKKQRDKLDKNFKKYFQQIHKDVTKGQTLKTRYKGDTTNYYQLREDWWYANRETVWKAMTCSEKLSNSSYFRPTCSDSHHKGSCSQANKYCRCNDNQVPTYFDYVPQFLRWFEEWAEDFCTKRKHKLQNAIKKCRKTESGQPKYCDLNRHDCKETVRGDHIFVEDNDCDDCSVACKPFVKWIDKQKVEFDKQRKKYQTEITGGSGRSRKRKKRNTRDGSNDNGYEKKFYGKLKGTDYKDVEEFLKKLSEEQICKRQPEVGNEKAEAADFTKKKMLETFSHTTYCQACPWCGAQKENGGKGWKAKSDGECGQDRGYEGYKKTEIPILTGDKTKGDMIKKYKNFCANGKNGATSGAAGATGATGATGTATSGDNSDNATTGYCGTNNSDSSLCEKWTCYYY…	AGAAAAAAAACAAAGAGATAAATTAGACAAGAATTTTAAAAAATATTTCCAGCAAATACATAAGGACGTGACGAAGGGGCAGACGCTAAAAACACGCTACAAAGGTGATACTACAAATTATTATCAATTACGAGAAGATTGGTGGTATGCTAATCGAGAAACAGTATGGAAAGCCATGACATGTAGCGAGAAGCTATCAAATTCTTCATATTTTCGACCAACGTGCAGTGATAGTCATCATAAAGGAAGTTGTTCTCAAGCTAATAAATACTGCCGGTGTAACGACAACCAGGTCCCTACATATTTCGATTATGTGCCACAGTTTCTTCGCTGGTTCGAAGAATGGGCAGAAGACTTTTGTACAAAAAGAAAACATAAATTACAAAATGCTATAAAGAA…	('DBLa0.19', 2, 287, 3.6e-112),('CIDRa2.6', 288, 424, 1.9e-51)	('Rask_block_14', 8, 29, 0.0037),('Rask_block_64', 30, 42, 0.003),('Rask_block_5', 44, 61, 7.8e-10),('Rask_block_36', 67, 99, 2.7e-11),('Rask_block_2', 104, 120, 2.4e-11),('Rask_block_12', 122, 136, 0.00015),('Rask_block_7', 144, 168, 6.5e-09),('Rask_block_1', 171, 196, 2e-09),('Rask_block_9', 228, 254, 4.2e-10),('Rask_block_118', 256, 270, 2.4e-05),('Rask_block_6', 275, 298, 9.9e-13),('Rask_bloc…	Cluster-10.96	-1.079	#N/A	271759_soapGraphK61	-2.25	0.452	1136	615	100	#N/A	#N/A	#N/A	FALSE
IFM23_S4_Contig693_frame_1	IFM23_S4_Contig693	IFM23	1	#N/A	RPHEPCKPTNICMT*HNVVVELTKMSSQGGGGGSSVEEDAKHVLDEFGQQVYKEKVEKDGADAETYKGELKGDLNTANGRSPELKYTTDTCTLVKQYYDGVNKGGAALGDPCGTGKDAKHEKVKRFSDTLGGQCTYNRIKDSNKNDNKGACAPYRRLYLCDKNMEKMDANNYDSGKATHTLLAEVCMAAYYEGNSINTHYTPHQATYPGTASQLCTVLARSFADIGDIVRGRDLYLGYDDEERKKRKQLEEKLQKIFGDIYNELTKGGKNGAEARYKGDKDFFQLREDWWEENRQQVWKALICHAPPDAKYFRKTACNGGKGTNGQCHCIGGEVPTYFDYVPQYLRWFEEWAEDFCRKKKKKLEDVKRNCRDEIDKYCSGNGYDCTKTIRAIGKYAIGD…	CGCCCACACGAACCATGCAAACCCACAAATATATGTATGACATGACATAATGTAGTGGTGGAGTTAACAAAAATGTCGTCGCAAGGTGGCGGTGGTGGAAGTAGTGTTGAGGAAGATGCCAAACATGTATTGGATGAATTTGGGCAACAAGTGTACAAAGAAAAAGTGGAAAAGGATGGTGCTGATGCTGAAACATATAAAGGTGAATTGAAAGGAGATTTGAACACAGCAAATGGTCGTAGTCCGGAATTAAAGTACACCACAGATACATGCACACTTGTAAAACAATATTATGATGGTGTTAATAAAGGTGGTGCTGCTCTCGGTGATCCGTGCGGAACAGGAAAAGATGCAAAACATGAAAAAGTAAAACGTTTTTCGGATACACTTGGTGGCCAA…	('NTSB', 22, 86, 1.2e-11),('DBLa0.16', 91, 516, 9.9e-182),('CIDRa3.4', 517, 825, 1.3e-117),('DBLb5', 832, 1292, 9.2e-178),('DBLd1', 1368, 1548, 1.1e-45)	('Rask_block_20', 38, 58, 6.5e-07),('Rask_block_17', 66, 98, 1.4e-06),('Rask_block_19', 104, 142, 2.8e-12),('Rask_block_4', 150, 167, 6.6e-06),('Rask_block_13', 179, 200, 3.4e-09),('Rask_block_3', 214, 231, 2.8e-07),('Rask_block_54', 232, 246, 0.024),('Rask_block_14', 249, 269, 1.4e-05),('Rask_block_64', 273, 284, 0.3),('Rask_block_5', 286, 305, 8.4e-09),('Rask_block_36', 308, 335, 1e-09),('Rask_…	#N/A	#N/A	#N/A	284766_soapGraphK61	-2.968	0.308	1537	832	100	DBLd1.ns.6	770009_0.6-DBLb_block23	19	FALSE
IFM23_S4_Contig665_frame_-1	IFM23_S4_Contig665	IFM23	-1	#N/A	HDFISQYLQSEQPKDVPNDYKSGDIPFNTQPNTLYIDKPEEKPFIMSIHDRDLYTGEDYNYDTSTNSGNNNLYSGENNVYGGIDPTSDNRGLTSGKHDSYSGIDLINDSLSGDYDIYDELLKRKENELFGTNHPKHTNTHNVTKSSNSDPIDNQLDLFHKWLDRHRNMCEKWENHHERLAKLKEEW	TCCCACTCTTCTTTCAATTTGGCTAATCGTTCGTGATGATTTTCCCACTTTTCGCACATATTTCTATGTCTATCTAACCATTTATGGAACAAATCCAACTGATTATCTATAGGATCACTATTACTTGATTTGGTAACATTGTGTGTATTAGTATGTTTTGGATGATTAGTTCCGAACAATTCGTTTTCTTTTCGTTTTAATAATTCATCATATATATCATAATCACCACTTAATGAATCGTTGATTAGGTCAATACCACTATATGAATCATGTTTGCCACTTGTTAGACCACGGTTATCACTTGTTGGATCAATACCACCATATACATTATTTTCACCACTATATAAATTATTATTACCACTGTTAGTACTCGTATCATAATTGTAGTCTTCCCCAGTA…	-	('Rask_block_42', 1, 12, 2e-06),('Rask_block_25', 15, 34, 3.6e-09),('Rask_block_39', 40, 68, 6.2e-17),('Rask_block_117', 78, 98, 2.1e-14),('Rask_block_40', 100, 114, 3.1e-08),('Rask_block_38', 115, 173, 1.4e-35),('Rask_block_44', 175, 186, 5.8e-05)	Cluster-10.97	-2.897	0.0202	540855_soapGraphK41	-1.049	0.41	268	426	78.87	#N/A	#N/A	#N/A	FALSE
SFC16_S6_L001_Contig1398_frm2_orf17	SFC16_S6_L001_Contig1398	SFC16	2	17	IKKNNKGTFNVDECGVSPPTGNDEDQSVSWFKEWGEQFCIERLRYEQNIREACTINGKNEKKCINSKSGQEDKIQGDCKRKCEKYKKYISEKKQEWDKQKTKYENKYVGKSASDLLKENYPECISANFDFIFNDNIEYKTYYPYGDYNSICSCEQVKYYKYNNAEKKNNKSLCHEKGNDRTWSKKYIKKLENGRTLEGVYVPPRRQQLCLYELFPIIIKKEKDMENVKKELLETLQIVAEREAYYLWKQYHAHNDTTYLAHKKACCAIRGSFYDLEDIIKGNDLVHDEYTKYIDSKLNEIFGSSNKNDIDTKRARTDWWENETIDVANGPDRKTIRQLVWDAMQSGVRKAIDEENEKKKPNENFPPCMGIEHIGIAKPQFIRWLEEWTNEFCEKYTKYF…	GGTACGAACTGCAAAGAAAAATGTAAATGTTACAAATTATGGATAGAAAAAATTAAGAAGCAGTGGGAAACACAAAATCAGAATTATAATAAATTTCAAAGTAAACAAATTTATGATGCAAATAAAGGTTCTCAGAATAAAAAAGTTGTTAGTTTATCTCATTTTTTGTTTTTTTCATGTTGGGAAGAATATATACAAAAATATTTCAATGGCGATTGGAGTAAAATTAAGAATATAGGATCTGATACGTTTGAGTTTCTAATAAAAAAATGTGGAAACAATTCAGGTGATGGAGAAACAATATTTAGTGAAAAATTGAAAAATGCACATATAAAATGCAATGAAAATAAAAGTACCAATAATAAAATGAAATCAAGTGGAAAATCATGTGACCTTAAC…	('DBLpam3', 4, 153, 1e-88),('DBLepam4', 154, 494, 1e-213),('DBLepam5', 572, 878, 4.5e-174),('DBLe10', 926, 1220, 3.8e-132)	('Rask_block_313', 2, 22, 1.5e-11),('Rask_block_2', 24, 40, 2.1e-05),('Rask_block_306', 41, 53, 5.9e-07),('Rask_block_428', 56, 76, 1.3e-12),('Rask_block_1', 78, 103, 1.4e-05),('Rask_block_305', 107, 196, 2.4e-54),('Rask_block_4', 199, 213, 7e-06),('Rask_block_401', 217, 230, 0.0009),('Rask_block_11', 231, 251, 0.00067),('Rask_block_3', 264, 281, 0.00051),('Rask_block_311', 282, 319, 8.1e-29),('R…	#N/A	#N/A	#N/A	274611_soapGraphK61	3.991	0.0191	1188	643	100	DBLepam5.s.1,DBLe3.s.1	#N/A	#N/A	FALSE
IFM23_S4_Contig346_frame_-2	IFM23_S4_Contig346	IFM23	-2	#N/A	VGACNDYKCGDNEDKKKKCTSACTQYKQFISGWKPQYENQIKKYGKHKHNIYSEHPVAKEAKDAQEYLDKQLQKSCNSGGKCDCMNKKSTSNGNNMPASLDDTPSEYKKKCNCPLPPKKPEAPLARAAAPPASTKKKPPSRKTQSSQPAREMQADEPASPSRRASLKEKAVASKKEAKTARPTKPPKKVEQPPKEIRAPTRTPRAAPTTTTSDVATMVKDILSKEPDNKGGIEGCNPKTNGPYPKWDCNVGKSKENINGACMPPRR	TCTTCTAGGAGGCATACATGCGCCATTTATATTTTCTTTAGACTTACCTACATTGCAATCCCATTTAGGATATGGGCCATTCGTTTTTGGATTACAACCCTCTATTCCACCCTTGTTGTCTGGTTCCTTCGAAAGAATGTCCTTTACCATTGTGGCCACATCAGATGTTGTTGTTGTTGGTGCTGCTCGTGGGGTTCGTGTTGGTGCTCGTATTTCTTTTGGTGGCTGTTCCACTTTTTTCGGAGGTTTTGTCGGCCGCGCTGTTTTCGCTTCTTTTTTCGATGCCACTGCTTTTTCTTTCAGTGATGCCCGTCGTGACGGTGATGCCGGTTCATCCGCTTGCATTTCTCGTGCTGGCTGTGATGATTGTGTTTTCCGTGATGGGGGTTTTTTCTTTGT…	('DBLe1', 1, 113, 8.2e-48),('DBLg8', 215, 266, 6.4e-25)	('Rask_block_1', 19, 44, 1.6e-05),('Rask_block_45', 55, 89, 4.2e-10),('Rask_block_18', 94, 113, 1.3e-06),('Rask_block_15', 216, 239, 2.4e-06),('Rask_block_74', 243, 256, 0.00083)	#N/A	#N/A	#N/A	Contig10698	-0.746	0.694	627	469	91.04	#N/A	#N/A	#N/A	FALSE
IFM23_S4_Contig581_frame_1	IFM23_S4_Contig581	IFM23	1	#N/A	ATTTPHTNHVCHDINHVPRMT*CSHEQTKMAPKAAVSAPRYDQATSAKELFDLIGETVQKKVHDAAKTYTSELKGDLSKAKFEKAPNGQQTPAGPCGLNYEYHTNVTIGGGREYPCRGKQTVRFSDTQGSECDNRKIEGNKSKEGKSEGACAPYRRLHLCVRNLENISALDKINNDTLLADVCLAALHEGQSITQDYPKYQAQYASSFSPSQICTMLARSFADIGDIIRGKDLYRGNNGKDKLEKKLKEYFKKIYDNLVEKKKEAKDYYKDTTNYYLLREDWWTANRETVWKAITCNVSGSQYFRKTACGGGKTPTQDNCQCINFSVPTYFDYVPQYLRWFEEWAEDFCTKRKHKLENAIEKCRGQDKEGKPRYCDLNGYDCKRTAKGEKRFVQGDDCY…	GCCACCACCACTCCCCACACGAACCATGTATGCCACGATATAAACCACGTACCACGTATGACATAATGTAGTCATGAACAAACAAAAATGGCGCCCAAGGCGGCTGTGTCTGCACCTAGGTATGATCAAGCCACTAGTGCCAAGGAACTTTTTGATTTAATTGGAGAAACTGTACAGAAAAAAGTGCATGATGCTGCTAAAACATATACTAGTGAATTGAAAGGAGATTTGTCAAAAGCGAAATTTGAGAAAGCTCCAAATGGCCAACAAACACCTGCTGGTCCATGTGGCCTTAATTATGAATATCATACTAATGTTACCATTGGTGGGGGTAGGGAGTATCCTTGTCGTGGTAAACAAACAGTTCGTTTTTCCGATACACAAGGATCAGAATGTGAT…	('NTSB', 29, 95, 5.7e-17),('DBLa0.9', 96, 510, 4.1e-189),('CIDRa2.7', 511, 773, 1.4e-95),('DBLd1', 863, 1339, 8.6e-139),('CIDRg1', 1340, 1420, 1e-20)	('Rask_block_599', 31, 43, 0.0013),('Rask_block_20', 44, 66, 1.5e-07),('Rask_block_17', 69, 103, 2e-12),('Rask_block_19', 109, 140, 1.2e-13),('Rask_block_4', 150, 167, 3.4e-08),('Rask_block_13', 176, 197, 2.6e-09),('Rask_block_102', 198, 210, 0.00034),('Rask_block_3', 213, 230, 4.7e-07),('Rask_block_14', 243, 263, 0.00037),('Rask_block_5', 279, 296, 2.3e-08),('Rask_block_36', 300, 328, 1.4e-10),(…	Cluster-10.440	-3.678	0.0514	287716_soapGraphK61	-3.916	#N/A	1705	923	100	CIDRa2.7.ns.1	#N/A	20	FALSE
IFM23_S4_1698_soapGraphK61_frame_-3	IFM23_S4_1698_soapGraphK61	IFM23	-3	#N/A	CVLQNNETVTSKKNSMHYNAFFWDWVYRMLHDSLDWRNELKSCIDNAKSGQCENKCNSKCDCFLKWVNEKKTEWKNIVKHFYNQEGFDKEGGNSASQMFGGRMTADFVLAAVLDIGLLLKSIKDTHVDANDIDRIQNMLQQAGAVAGGSAGENKNTSIDKFLEKELQEANKCKNCKPPEESRGRSLPPAGAGPSQTPANQEEDEDDDDDDDDDDDDEDEEEVEKATEDTGRGEEPPEAPQQETQPKEEVNVCSIVGAILTKDNNALQEACRQKYGGNNSRLGWKCIPTSGDNTTTGGSICIPPRRRRLYLGGLTKWANKHNKVAPQGGDSSPDPTQAGTSSPSNSRDVDGLLTAFVESAAVETFFLWHKYKMDKEIEEKERKERENELVANTSEVGKKL…	TGTTACCACTAGTTGGTATGGTATTGCCACTTAGTTTACCACTAGGTTCTAGTACTACTTCGATCAATGTTTTATATTTAGGACTACCAGGTACATATATATCATTAATATCTAATTCTTCATACTCACTTTCTGAGGAAGTTATATCAGTAGTATCAGACATAAATGCATATTTATCTTCATCTGAATCTCCTTCCATATATATATATGTTTTGCCTTTATGTCGATCACTTGAATAGGGGATATATCTATTTTTTGATTTAAATGTTGGCATTCCATAATCGTTTTGGGGTATTTGCAGTATTTGGAATAAATTTCCAACAGATGCTTTGGTTTTTTTCTTTAGATAAAAATAAGTGAACGCAGCAAAACCGATGCCAACGCTCCAGGCGAGGGTGG…	('CIDRa2.5', 1, 175, 3.6e-74),('DBLd1', 252, 746, 2.2e-154),('CIDRb5', 747, 997, 1e-92)	('Rask_block_116', 1, 12, 0.018),('Rask_block_8', 15, 46, 4.2e-13),('Rask_block_1', 56, 81, 4.3e-07),('Rask_block_32', 103, 140, 1.1e-10),('Rask_block_10', 156, 177, 0.0033),('Rask_block_15', 252, 275, 4.8e-05),('Rask_block_35', 279, 295, 1.5e-06),('Rask_block_4', 299, 316, 1.1e-06),('Rask_block_11', 351, 371, 4.8e-11),('Rask_block_77', 372, 390, 0.00055),('Rask_block_16', 395, 411, 0.0059),('Ras…	Cluster-10.973	-0.38	0.869	293284_soapGraphK61	-0.397	#N/A	2248	1217	100	#N/A	#N/A	#N/A	FALSE
IFC66_S31_L002_Contig1549_frame_1	IFC66_S31_L002_Contig1549	IFC66	1	#N/A	EIIEGTYGKSKETEHIKQLLEEGKKKKQEASVGGGKDNTTIDKFLREEAKDATKCKNCQPKKLKNPCSGDKTGDQRYEAVAEKVAKILQQKAQKQLDRNGSRNALSSDASKGEYRKRVKPQELSNICKISDDHSNDERNTGEPCTGKDKPGVRFEIGTEWKHKTEINMSDEYAYMPPRRQHMCTSNLENLNTNSTGLSDGTLASHSLLGDVLLSANHEAKKIIELYKK	GAAATTATTGAGGGTACTTATGGGAAATCAAAAGAAACAGAACACATTAAGCAACTGTTGGAAGAGGGAAAAAAAAAAAAGCAAGAAGCATCTGTTGGTGGTGGCAAGGACAATACCACAATTGATAAATTTCTCCGAGAGGAAGCAAAAGATGCCACCAAATGCAAAAACTGCCAACCAAAAAAATTAAAAAATCCATGTAGTGGCGACAAAACTGGTGACCAACGATACGAAGCGGTGGCGGAGAAGGTGGCCAAAATATTACAGCAGAAGGCACAAAAACAATTGGATCGTAATGGTAGTAGAAATGCGTTGAGTAGTGATGCATCTAAAGGAGAATACAGAAAACGAGTTAAGCCACAAGAGTTGAGTAACATATGTAAAATAAGCGACGATCAT…	('CIDRa2.6', 1, 58, 2e-14),('DBLb5', 65, 227, 3.8e-57)	('Rask_block_32', 1, 21, 0.0004),('Rask_block_560', 26, 35, 0.0025),('Rask_block_10', 38, 60, 0.002),('Rask_block_52', 79, 96, 0.0032),('Rask_block_65', 101, 135, 7.4e-11),('Rask_block_53', 143, 162, 5.7e-08),('Rask_block_4', 173, 190, 1.6e-10),('Rask_block_319', 192, 204, 0.0012),('Rask_block_13', 205, 226, 2.8e-09)	#N/A	#N/A	#N/A	284128_soapGraphK61	4.385	0.0216	968	524	100	#N/A	#N/A	#N/A	FALSE
IFM23_S4_Contig502_frame_-2	IFM23_S4_Contig502	IFM23	-2	#N/A	TNHARPQIHL*HHVVHEQTKMMKPGPRGGVGEIDDKDAKHLLDSIGKKVHDEIVKKDGAEKYKGELKGSLSLAKGSGVETASSIETCTFEYNELAGGDAGGERYPCGNTNVERFSVKQGAECSKSKIKDSKNYRGACAPFRRLHLCNKNMVKMDTNNYNSGNAKHDLLLEVCLAAKHEGQSISDYY	ATAATAATCTGATATTGATTGTCCTTCATGTTTGGCTGCAAGACACACTTCTAACAACAAATCATGTTTAGCATTACCACTATTATAATTATTTGTGTCCATTTTTACCATATTTTTGTTGCATAAATGTAATCGTCTGAACGGCGCACATGCTCCACGATAGTTTTTACTATCTTTTATTTTACTTTTAGAACATTCTGCTCCTTGTTTAACCGAAAAACGCTCTACATTTGTATTTCCGCACGGATACCTTTCACCGCCAGCATCACCACCAGCAAGTTCATTATATTCAAATGTGCATGTTTCAATACTGCTAGCTGTCTCCACACCAGAACCTTTTGCTAGTGACAAACTTCCTTTCAATTCACCTTTATATTTTTCAGCACCATCCTTTTTCAC…	('NTSB', 15, 83, 2.5e-16),('DBLa0.15', 89, 185, 2.2e-35)	('Rask_block_20', 35, 56, 2.5e-09),('Rask_block_17', 62, 92, 9.8e-08),('Rask_block_19', 98, 130, 7.3e-16),('Rask_block_4', 136, 153, 6.2e-07),('Rask_block_13', 165, 186, 1.5e-11)	Cluster-10.750	-3.717	#N/A	269411_soapGraphK61	-3.995	0.0554	837	453	100	#N/A	#N/A	#N/A	FALSE
SFC13_S23_L002_Contig2410_frame_1	SFC13_S23_L002_Contig2410	SFC13	1	#N/A	GACAPYRRLHLCHHNLETIDTDKIDNTHKLLLEVCMAAKYEGNSINTPYPPYQQTNEGTASQLCTVLERSFADIGDIVRGRDLFHGNPQEKEKRDELDDKLKKIFAKIHKKLVNKNGAEELQKRYQNDTKNYYQLREDWWTANRETVWKALTCDAEGSYFHATCNGEERTKGYCRCNDGKSKVGTNETDQVPTYFDYVPQYLRWFEEWAEDFCRLRKHKLEDAKSKCRGPSGTERYCDLNRHDCVKTIRGDHDFVEGDNCKYCHFSCAGFVKWIDNQKLEFEKQKEKYEKEISLKSRKKRGAGKSNYDRYESKFYDILKGGYKDVGKFLDLLSKETTCTKNNDIEEGGNIDFKNVHSGSAKKGDSNNKTFYRTTYCEACPWCGAHKKGDKWIDKELDCA…	GGAGCTTGTGCACCATACCGACGTCTACATTTATGTCATCATAATTTGGAAACTATAGACACTGATAAAATTGATAACACGCATAAGTTGTTGTTAGAGGTGTGTATGGCAGCCAAATACGAAGGAAACTCAATAAATACACCTTATCCACCATATCAACAAACTAATGAGGGTACTGCTTCCCAATTATGTACTGTATTGGAACGAAGTTTTGCAGATATAGGTGATATTGTCAGAGGAAGAGATCTATTTCATGGTAATCCACAAGAAAAAGAAAAAAGAGATGAATTAGATGATAAGTTGAAAAAAATTTTCGCGAAAATACATAAAAAATTGGTTAATAAGAATGGGGCGGAGGAGCTACAAAAACGCTACCAAAATGATACTAAAAATTATTAT…	('DBLa0.5', 1, 379, 7.8e-182),('CIDRa2.6', 380, 672, 2.7e-109),('DBLb5', 679, 841, 6.7e-56)	('Rask_block_4', 2, 19, 8.6e-08),('Rask_block_13', 28, 47, 5.1e-09),('Rask_block_215', 50, 62, 1.1e-05),('Rask_block_3', 64, 80, 6.2e-07),('Rask_block_79', 81, 96, 2.4e-07),('Rask_block_14', 97, 116, 0.00013),('Rask_block_64', 122, 134, 0.033),('Rask_block_5', 136, 154, 2.3e-08),('Rask_block_36', 157, 180, 6.9e-08),('Rask_block_88', 190, 196, 0.038),('Rask_block_2', 197, 214, 5.9e-11),('Rask_bloc…	#N/A	#N/A	#N/A	284128_soapGraphK61	4.385	0.0216	1509	817	100	#N/A	#N/A	#N/A	FALSE
IFM23_S4_Contig666_frame_1	IFM23_S4_Contig666	IFM23	1	#N/A	KRQMFYTLGDYRDLCVGNTNIVEAAVSSTEDEKEKMKQLQQKIKDILEKANGDKPSKPSVTTPQTWWDENAKHIWHGMICALTYKTDTSSGPKGTNKIEQNSDVYNKFFGENSESKDGKPVPPGTPATPNGTFESKYKYETVKLENSDTEAKDTQSSSTSDTPTLNTPKLTQFVLRPPYF	AAGCGTCAAATGTTTTATACATTAGGAGATTATAGAGATTTGTGTGTGGGGAACACAAATATTGTGGAGGCTGCAGTAAGTAGTACTGAGGACGAGAAGGAGAAAATGAAACAATTACAACAGAAAATAAAAGATATTTTAGAAAAAGCAAATGGCGACAAACCTAGCAAACCTAGTGTCACAACCCCTCAAACCTGGTGGGATGAAAACGCAAAACACATTTGGCATGGAATGATTTGTGCATTAACATATAAAACAGACACATCCAGTGGCCCAAAAGGCACAAACAAAATAGAACAGAATAGTGATGTGTACAACAAATTTTTCGGAGAAAACAGTGAATCCAAAGACGGAAAACCTGTCCCACCTGGCACACCCGCAACCCCAAACGGCACATTT…	('DBLd1', 2, 180, 6.9e-48)	('Rask_block_3', 1, 17, 1.4e-08),('Rask_block_27', 32, 51, 0.0025),('Rask_block_5', 63, 82, 6.1e-11),('Rask_block_55', 91, 110, 4.4e-06),('Rask_block_369', 117, 128, 0.14),('Rask_block_29', 130, 151, 2e-06),('Rask_block_105', 164, 174, 0.00013)	Cluster-10.692	-0.084	#N/A	283370_soapGraphK61	-1.653	0.624	388	369	86.72	#N/A	#N/A	#N/A	FALSE
IFC63_S16_L001_Contig2060_frame_2	IFC63_S16_L001_Contig2060	IFC63	2	#N/A	DYIPERYRFLQEWSEYYCKALNKKQDEMKKECEQCNTQKGTECENYKDDNVCNQCKTKCEKYKEFVGKWNNEFDEQNQLYKELYSKAKTASRVNARSDPSIKFTKKLEETCNDPYSADEYLDKSTHCTDYKFSETNSNGSNYAFSPYPKEYKDKCKCYEKSTRESDKILNFIKDNIFKSPNIPGLNKIKKAIPRIPKRIKNIRPDAHTIHELVARTFPYFVPFFQKDDKTPPTHNILNDVLPSAIPVGIALALTSIAFLYLKVIYICGIYICAFCVGVFGCIYMDIYVFLYIYVCVCLDIYV	TGATTATATACCTGAACGTTATCGTTTTTTGCAAGAATGGAGTGAATATTATTGTAAAGCACTAAATAAAAAGCAAGATGAAATGAAAAAGGAATGCGAACAGTGTAATACACAAAAAGGTACAGAGTGCGAGAATTATAAAGATGATAACGTATGTAATCAATGTAAAACAAAATGTGAAAAATATAAAGAATTTGTGGGTAAATGGAATAATGAATTTGATGAACAAAATCAATTATACAAAGAATTATATTCTAAGGCTAAAACTGCTAGTAGAGTTAATGCACGTAGTGATCCTTCTATAAAATTTACAAAAAAATTAGAAGAAACTTGCAACGATCCATATAGTGCTGACGAATATCTTGATAAATCAACACATTGCACAGATTATAAATTTTC…	('DBLz4', 1, 157, 2.5e-82)	('Rask_block_2', 2, 19, 1.1e-05),('Rask_block_99', 20, 52, 3.5e-12),('Rask_block_1', 55, 80, 1.2e-05),('Rask_block_283', 81, 114, 3.4e-20),('Rask_block_93', 116, 133, 3.6e-09),('Rask_block_18', 139, 157, 1e-06),('Rask_block_582', 158, 180, 8.6e-17),('Rask_block_280', 183, 235, 8.6e-32),('Rask_block_21', 237, 261, 4.3e-10)	#N/A	#N/A	#N/A	284084_soapGraphK61	3.616	0.0261	808	807	85.25	#N/A	#N/A	#N/A	FALSE
IFM23_S4_Contig485_frame_2	IFM23_S4_Contig485	IFM23	2	#N/A	ENKNTTIDKLLQHEGDEANNCLNTHKETCPPPVIPAGGPGAGRSLDPRSEEKEDDSDSDEDDEDDDEVEDTTEDGEEETAKEDTVDEEGESETPVPSVTPVPELPGPPVNVCETVATALEDTASLQDACGLKYGPGGKERFPNWKCVPTTSGGEKSGNDGAICIPPRRRRLYVGKLTEWAEKQTQLQTQVGEAAQGNGVSTSTSQTSLLHAFVKSAAVETFFLWDRYKKEKEKEEEEKK	CGAAAATAAGAATACTACAATTGATAAATTACTACAACATGAAGGAGACGAAGCCAATAACTGCCTAAATACACACAAAGAAACGTGTCCACCACCTGTAATCCCCGCTGGAGGTCCTGGTGCCGGTCGCTCTCTAGACCCACGTTCTGAGGAAAAGGAAGACGACTCAGACTCAGACGAAGACGACGAAGACGACGACGAAGTCGAGGACACCACAGAAGACGGGGAAGAGGAAACGGCAAAGGAGGACACGGTGGACGAGGAGGGGGAGTCGGAAACACCAGTACCATCGGTAACACCAGTACCAGAACTACCAGGACCACCAGTGAATGTGTGCGAAACAGTGGCCACAGCACTCGAGGACACGGCTAGTCTCCAAGATGCGTGTGGCCTAAAATA…	('DBLd1', 112, 237, 2.1e-45)	('Rask_block_10', 4, 31, 7.3e-08),('Rask_block_15', 112, 134, 3.8e-06),('Rask_block_35', 140, 154, 1e-05),('Rask_block_4', 162, 179, 2.2e-07),('Rask_block_106', 191, 205, 0.0013),('Rask_block_11', 208, 228, 2.3e-11)	#N/A	#N/A	#N/A	275347_soapGraphK61	-1.711	0.57	1016	550	100	#N/A	#N/A	#N/A	FALSE
IFM12_S16_Contig813_frame_3	IFM12_S16_Contig813	IFM12	3	#N/A	QTKKCGHDSEPPDYDYIPERYRFLQEWSEYYCKALNKKQDEMKKECEQCNTQKGTECENYKDDNVCNQCKTKCEKYKEFVGKWNNEFDEQNQLYKELYSKAKTASRVNARSDPSIKFTKKLEETCNDPYSADEYLDKSTHCTDYKFSETNSNGSNYAFSPYPKEYKDKCKCYEKSTRESDKILNFIKDNIFKSPNIPG	AACAAACGAAAAAATGTGGTCACGATTCTGAACCTCCTGATTATGATTATATACCTGAACGTTATCGTTTTTTGCAAGAATGGAGTGAATATTATTGTAAAGCACTAAATAAAAAGCAAGATGAAATGAAAAAGGAATGCGAACAGTGTAATACACAAAAAGGTACAGAGTGCGAGAATTATAAAGATGATAACGTATGTAATCAATGTAAAACAAAATGTGAAAAATATAAAGAATTTGTGGGTAAATGGAATAATGAATTTGATGAACAAAATCAATTATACAAAGAATTATATTCTAAGGCTAAAACTGCTAGTAGAGTTAATGCACGTAGTGATCCTTCTATAAAATTTACAAAAAAATTAGAAGAAACTTGCAACGATCCATATAGTGCTGACG…	('DBLz4', 1, 171, 1.8e-92)	('Rask_block_92', 1, 15, 4e-07),('Rask_block_2', 16, 33, 6.4e-06),('Rask_block_99', 34, 66, 1.9e-12),('Rask_block_1', 69, 94, 6.8e-06),('Rask_block_283', 95, 128, 1.8e-20),('Rask_block_93', 130, 147, 2.1e-09),('Rask_block_18', 153, 171, 6e-07),('Rask_block_582', 172, 194, 4.9e-17)	#N/A	#N/A	#N/A	284084_soapGraphK61	3.616	0.0261	496	587	82.62	#N/A	#N/A	#N/A	FALSE
IFM21_S3_Contig914_frame_1	IFM21_S3_Contig914	IFM21	1	#N/A	DIIKNLLSKYPCNESVICDAMKYSFADIGDIIRGRSKIKPNNGDNIEGELQNIFRKIQNNTTSLKSIELTQFREKWWDANRKEIWKAMTCSAPKDAHLKKKLNNPGDNSQNAHPITTPQEKCGYDREPPDYDYIPERYRFLQEWSEYYCKALKEKNNEMKKDCSSCKKNDKCENDKNDNTCEECKKKCEDYTKFVDKWKAQFEEQNEIYKKLYTQDRTHGTSTARRNPSIKFTQKLEESCKNPYSADEYLDKSTHCTDYKFSETNSNKIDYAFSPYPKEYKDKCKCKEKSENNASPGDTRSLPPQWFLPKIPGLNTIEKAVPRIAKRIKNIWPDAHTIHELVARTFTYFVPFFQTDDKTPPTHNILNDVLPSAIPVGIALALGSIAFLFIKVIYIYIYI…	GATATAATAAAAAATTTATTATCAAAATATCCGTGTAATGAAAGTGTAATATGTGATGCTATGAAATACAGTTTTGCAGATATAGGAGATATTATTAGAGGAAGAAGTAAAATAAAGCCTAACAATGGTGATAATATAGAGGGGGAATTACAAAATATTTTCAGGAAAATACAAAATAATACAACATCATTAAAGAGTATCGAGCTTACGCAATTTAGGGAGAAATGGTGGGATGCTAATAGAAAAGAAATTTGGAAAGCAATGACATGTTCAGCACCAAAGGATGCACATCTAAAAAAAAAACTAAATAACCCTGGAGATAATTCACAGAATGCACATCCAATAACGACACCACAAGAAAAATGTGGATATGATAGAGAACCTCCTGATTATGATTAT…	('DBLz4', 1, 286, 2.6e-150)	('Rask_block_393', 7, 16, 7.9e-05),('Rask_block_3', 17, 34, 2.5e-09),('Rask_block_387', 35, 45, 2.5e-05),('Rask_block_14', 46, 64, 0.029),('Rask_block_5', 73, 92, 3.7e-10),('Rask_block_284', 94, 114, 6.2e-11),('Rask_block_92', 115, 132, 3.9e-07),('Rask_block_2', 133, 150, 1.6e-05),('Rask_block_99', 151, 182, 1.8e-08),('Rask_block_1', 184, 209, 3.7e-06),('Rask_block_283', 210, 243, 6e-21),('Rask_b…	#N/A	#N/A	#N/A	284084_soapGraphK61	3.616	0.0261	582	823	80.56	#N/A	#N/A	#N/A	FALSE
IFM-049_S6_Contig3615_frame_-1	IFM-049_S6_Contig3615	IFM-049	-1	#N/A	KKKTLNNSGHNSHTTDSIRGTQEKCGYDKEPPDYDYIPERYRFLQEWSEYYCKALKEKNDEMKNKCSECLRNGTCENDKNDNTCEECKKKCEDYTKFVDKWKAQFEEQNEIYKTLYIQDRTHGPNAARRNPSIKFLKKLEESCDNPYSAEKYLDKSTHCTDYKFSETNNNENDAFSPYPNDYKEQCKCKEKSENNASPGDTRSLPPEWFLPKIPGIKTIQNVVPRIPNRIKNIMPDAHTIHAIVARSFDYFVPKFPKEVKPPPTHNILNDVLPSAVPVGIALALTSIAFLYLKVIYIYM*VFCVGVFGGIRISVYICMGVWMYIYGCTYVSVYICVSVFGYIYIDVYVFCVYIFVGVWIYIYIR	GTCCGTATATATATATATATCCAAACACCCACAAATATATATACACAGAACACATATACATCGATATATATATATCCAAAAACACTCACACATATATATACAGAAACATAAGTACATCCATATATATACATCCAAACACCCATACATATATATACAGAAATACGTATACCTCCAAAAACACCCACACAAAAAACTCACATATATATATATATTACCTTCAAATAAAGAAAAGCAATGGACGTCAAGGCCAGAGCAATTCCCACTGGTACAGCAGATGGTAATACATCATTCAGTATGTTGTGCGTTGGGGGAGGTTTAACCTCTTTTGGAAATTTTGGTACAAAATAATCAAATGATCTAGCAACAATTGCATGAATAGTATGTGCATCAGGCATAATA…	('DBLz4', 2, 188, 1.9e-91)	('Rask_block_284', 1, 17, 6.4e-05),('Rask_block_92', 21, 35, 3.2e-07),('Rask_block_2', 36, 53, 1.4e-05),('Rask_block_99', 54, 85, 2.5e-10),('Rask_block_1', 87, 112, 3.2e-06),('Rask_block_283', 113, 146, 2.5e-21),('Rask_block_93', 148, 165, 5.1e-09),('Rask_block_18', 169, 188, 0.00013),('Rask_block_280', 214, 266, 5e-28),('Rask_block_21', 268, 292, 1.2e-08)	#N/A	#N/A	#N/A	284084_soapGraphK61	3.616	0.0261	532	829	79.25	#N/A	#N/A	#N/A	FALSE
SXC2_S4_L001_4528_soapGraphK61_frame_3	SXC2_S4_L001_4528_soapGraphK61	SXC2	3	#N/A	QTKKCGHDSEPPDYDYIPERYRFLQEWSEYYCKALNKKQDEMKKECEQCNTQKGTECENYKDDNVCNQCKTKCEKYKEFVGKWNNEFDEQNQLYKELYSKAKTASRVNARSDPSIKFTKKLEETCNDPYSADEYLDKSTHCTDYKFSETNSNGSNYAFSPYPKEYKDKCKCYEKSTRESDKILNFIKDNIFKSPNIPGLNKIKKAIPRIPKRIKNIRPDAHTIHELVARTFPYFVPFFQKDDKTPPTHNILNDVLPSAIPV	AACAAACGAAAAAATGTGGTCACGATTCTGAACCTCCTGATTATGATTATATACCTGAACGTTATCGTTTTTTGCAAGAATGGAGTGAATATTATTGTAAAGCACTAAATAAAAAGCAAGATGAAATGAAAAAGGAATGCGAACAGTGTAATACACAAAAAGGTACAGAGTGCGAGAATTATAAAGATGATAACGTATGTAATCAATGTAAAACAAAATGTGAAAAATATAAAGAATTTGTGGGTAAATGGAATAATGAATTTGATGAACAAAATCAATTATACAAAGAATTATATTCTAAGGCTAAAACTGCTAGTAGAGTTAATGCACGTAGTGATCCTTCTATAAAATTTACAAAAAAATTAGAAGAAACTTGCAACGATCCATATAGTGCTGACG…	('DBLz4', 1, 171, 4.5e-92)	('Rask_block_92', 1, 15, 5.6e-07),('Rask_block_2', 16, 33, 9.1e-06),('Rask_block_99', 34, 66, 2.8e-12),('Rask_block_1', 69, 94, 1e-05),('Rask_block_283', 95, 128, 2.8e-20),('Rask_block_93', 130, 147, 3e-09),('Rask_block_18', 153, 171, 8.7e-07),('Rask_block_582', 172, 194, 7.1e-17),('Rask_block_280', 197, 249, 6.8e-32)	#N/A	#N/A	#N/A	284084_soapGraphK61	3.616	0.0261	756	776	84.79	#N/A	#N/A	#N/A	FALSE
IFM57_S30_L002_4402_soapGraphK61_frame_-2	IFM57_S30_L002_4402_soapGraphK61	IFM57	-2	#N/A	TIGDKKGKYTNTDGKYLELRKDWWEANRSQVWEAMKCALKTHNIPCNNHAPVDDYIPQRLRWMNEWAEWYCKLQSQEYNKLVTACEKCKNKGDGKDCTQKDRECTPCKAACDNYNKKIKPWEEQWTKIKEKYEKLYKKAKNYSDNAKKDTKDKDDCVLKFLNELQKANGDNELGVTTPYSTAAGYIHQEMGPHMECQVQKEFCEKKNGETSTSSDKKVDNDKYAFKHPPPDYDEACDCEDRRTLKPPPPPEVEESESKKVEKAKKKKEDEEDVCNTVKELIGNNNGINGGIEKCNPKTYGTYPKWKCGDKKLVTDDNVCMPPRRQKLCVINLQYFSGTSETDLRKAFIECAAIETFFLWHKYKKDNNGGADLQIKLEGGTIPEDFKRQMFYTFGDYRDF…	TTGGGTGGGGGTTTACAAGTACATTTACCTTGGACTTCATCAGGTTCATCATCTAATGATGCGGGCATATTATTGTTATTTTGTGACGAAGGTCGTTCCATACACTTATACTCACAATTTACCCTAGTAGTTGCACTAGTACATGGAATATTTGTTAATTTTTTGTTTAAATATTCATAGGCATGTGTAGAGTTCTTCACGTCGGGATCATCTTTATATTCAGGTTTTTCTTTATCTGTTGTAAATTTTGCACTTTGTTTTTTATATTGGTCTTTCCAATCTTTAAGCCATTGTTGATATTTTTCACACGCACTTTTACATTTTTTTTTTTCTTCTTCCGATTGTTCGCATATTCCATTTGGGCACGCCGCTTCCAATTTGGCCAACTCCTTTGTATGT…	('DBLb2', 9, 238, 1.2e-86),('DBLg11', 274, 639, 1.7e-138)	('Rask_block_5', 20, 39, 4.7e-11),('Rask_block_231', 45, 54, 0.0015),('Rask_block_2', 55, 72, 6.3e-09),('Rask_block_59', 74, 93, 9.8e-08),('Rask_block_250', 97, 106, 0.2),('Rask_block_1', 107, 132, 1.7e-06),('Rask_block_62', 149, 168, 0.059),('Rask_block_61', 177, 203, 1.4e-15),('Rask_block_18', 219, 238, 4.3e-07),('Rask_block_15', 274, 299, 4.8e-05),('Rask_block_139', 303, 316, 0.00065),('Rask_b…	Cluster-10.1085	1.228	0.581	280533_soapGraphK61	-0.618	#N/A	1373	743	100	#N/A	#N/A	#N/A	FALSE
SXC2_S4_L001_Contig1688_frame_-2	SXC2_S4_L001_Contig1688	SXC2	-2	#N/A	KCGHDSEPPDYDYIPERYRFLQEWSEYYCKALNKKQDEMKKECEQCNTQKGTECENYKDDNVCNQCKTKCEKYKEFVGKWNNEFDEQNQLYKELYSKAKTASRVNARSDPSIKFTKKLEETCNDPYSADEYLDKSTHCTDYKFSETNSNGSNYAFSPYPKEYKDKCKCYEKSTRESDKILNFIKDNIFKSPNIPGLNKIKKAIPRIPKRIKNIRPDAHTIHELVARTFPYFVPFFQKDDKTPPTHNILNDVLPSAIPVGIALA	GGCCAGAGCAATTCCCACTGGTATAGCGGATGGTAATACATCATTCAGTATGTTGTGCGTTGGGGGTGTTTTATCGTCTTTTTGAAAAAATGGTACAAAATAAGGAAATGTTCTGGCAACAAGTTCATGAATAGTATGCGCATCGGGCCTAATATTTTTTATACGCTTTGGTATTCGAGGAATTGCTTTTTTGATTTTATTTAATCCAGGAATGTTCGGAGATTTAAATATATTATCTTTAATGAAATTCAAGATTTTATCGGATTCTCTGGTTGATTTTTCATAGCATTTACATTTATCTTTATACTCCTTTGGATATGGTGAAAAGGCGTAATTACTTCCATTACTATTAGTTTCAGAAAATTTATAATCTGTGCAATGTGTTGATTTATCAAGATA…	('DBLz4', 1, 168, 6.7e-91)	('Rask_block_92', 1, 12, 2.1e-05),('Rask_block_2', 13, 30, 9.2e-06),('Rask_block_99', 31, 63, 2.8e-12),('Rask_block_1', 66, 91, 1e-05),('Rask_block_283', 92, 125, 2.8e-20),('Rask_block_93', 127, 144, 3e-09),('Rask_block_18', 150, 168, 8.8e-07),('Rask_block_582', 169, 191, 7.2e-17),('Rask_block_280', 194, 246, 6.9e-32),('Rask_block_21', 248, 263, 0.0003)	#N/A	#N/A	#N/A	284084_soapGraphK61	3.616	0.0261	778	791	84.96	#N/A	#N/A	#N/A	FALSE
IFM57_S30_L002_Contig939_frame_3	IFM57_S30_L002_Contig939	IFM57	3	#N/A	CGKNSNARNVVRVKQIAQYFKRKAYDEANKRSDGLHKLKGKAHEGIYKRGAKKNDFKDNLCRIGFRHSNRDTRRSKQPCAGKDGQRTMFQLLKGWENGRKVTEKHLYDVFLPPRRQHFCTSNLEHLNTNSTGIKNRKYASHSLLGDVLLAAKYEANKIIRMYKEKNNLKGQKELTDPKHQTTICRAIRYSFADIGDIVRGKDLYRGGGRGRDQLEENLKKIFEKIHDKLLEENQTNGKKSAKDHYQDDGPNYYLLREDWWEANRHQVWRAMKCHISNLNVTSYNGKSSSYCGYSDHTPLDDYIPQKLRWMTEWAEWYCKVQKKEYEKLKKDCQECKEKDAGCWKGESVCEKCTTARDKYKEKIDLWEKQWKTVSAIYQILYKQAEIYAGNGGPGYYNTE…	CTTGTGGTAAAAACAGTAATGCTAGAAATGTTGTCAGGGTAAAACAAATAGCACAATACTTTAAAAGAAAAGCGTACGACGAAGCAAATAAGCGTAGTGATGGTCTTCATAAATTAAAAGGAAAGGCACACGAAGGTATATATAAACGTGGGGCTAAAAAAAATGACTTTAAGGACAATTTATGTAGAATAGGATTTAGACATTCTAATCGTGATACTAGGCGTTCAAAACAACCATGCGCAGGTAAAGATGGGCAAAGAACGATGTTTCAGTTATTAAAAGGATGGGAAAATGGGAGAAAAGTAACTGAAAAACACCTATATGATGTTTTCTTGCCTCCAAGAAGACAACATTTTTGTACATCAAATTTGGAACATTTGAACACGAATAGCACCGGAA…	('DBLb1', 1, 478, 9.8e-199)	('Rask_block_52', 11, 25, 0.022),('Rask_block_65', 34, 69, 3.1e-13),('Rask_block_4', 109, 126, 4.3e-08),('Rask_block_13', 141, 162, 1.3e-10),('Rask_block_234', 164, 182, 9.1e-06),('Rask_block_3', 183, 200, 5.4e-09),('Rask_block_524', 204, 213, 0.11),('Rask_block_14', 214, 234, 5.9e-06),('Rask_block_64', 242, 253, 0.019),('Rask_block_5', 256, 274, 2.2e-09),('Rask_block_183', 288, 301, 5.6e-08),('R…	#N/A	#N/A	#N/A	Contig11473	-0.002	1	555	300	100	#N/A	#N/A	#N/A	TRUE
SXC2_S4_L001_Contig1018_frame_3	SXC2_S4_L001_Contig1018	SXC2	3	#N/A	AAAETFLSWHKYKEDTQKEKATHTADNDLNKGIIPEDFIRQMYYTFGDYRDLCLDKNIGNDVSDVESKINVVFSKDNKTVNGLTRETWWQTYGKDIWKGMVCGLSYHIGEKEAKREKLTKNKDYQYSTVASTLEEFSSRPQFLRWFTEWGEEFCRTRGVKIKELEAGCEKFECNNGDNEEQKKKCANACKQYEEWLQGWKDQYKEQNEKFDKDKKEKKFENTSAQEDVEDAYSAHDYLHEQLEKLCANGNCSCMEETSTQNDETDLPGQKFLPEALDNPPKGFEDKCECSEPYEPMSCVEKTAHKIRKNAENNIDAKLKVNGNTYNGYCNNVTKETYQEPNEGKCKFKEVSWSSIGIINNECKNTGKDRFDIGKYWDFNGKTFDGKNKLYIPPRRKHMC…	CTGCAGCAGCAGAAACTTTTTTGTCATGGCATAAATACAAAGAAGATACACAGAAAGAAAAAGCAACACACACAGCAGATAATGATTTGAACAAAGGAATAATTCCTGAAGATTTTATACGTCAAATGTATTATACATTTGGAGATTATAGAGATTTATGTTTGGATAAAAATATAGGTAATGATGTGAGTGATGTAGAAAGTAAAATAAATGTAGTCTTCTCAAAAGATAACAAAACTGTTAATGGTTTAACACGTGAAACTTGGTGGCAAACATATGGAAAAGATATCTGGAAAGGGATGGTTTGTGGTCTATCGTATCATATTGGTGAAAAGGAAGCGAAACGCGAAAAACTTACCAAAAACAAAGACTACCAATATTCCACCGTTGCATCTACTC…	('DBLg3', 1, 289, 1.7e-113),('DBLz4', 298, 729, 2.2e-192)	('Rask_block_11', 1, 13, 0.00036),('Rask_block_16', 24, 37, 0.064),('Rask_block_3', 38, 54, 8.3e-07),('Rask_block_98', 56, 74, 3.7e-05),('Rask_block_5', 85, 104, 1.3e-09),('Rask_block_167', 123, 137, 4.6e-05),('Rask_block_2', 139, 155, 3.4e-10),('Rask_block_48', 157, 176, 0.011),('Rask_block_1', 185, 210, 1.3e-05),('Rask_block_45', 227, 258, 1.6e-07),('Rask_block_18', 273, 289, 0.00014),('Rask_bl…	Cluster-10.414	1.987	0.303	284084_soapGraphK61	3.616	0.0261	1507	816	100	DBLg3.s.1,DBLz4.s.1	660118_0.8-DBLg_block2,1090004_0.5-DBLz_block12,860000_0.5-DBLz_block15	#N/A	FALSE
IFM57_S30_L002_Contig1006_frame_2	IFM57_S30_L002_Contig1006	IFM57	2	#N/A	TECKQGTRQCDTCKEKCTKYNDFIKKWQPQWKQMEQKYGELYKKAETYNDNGPKNTTNKEDYVLKFLNELQKANGVITSGATTRPKRESTSSKVAKSDVYATAAGYVHQELQNMECDTQNVFCGEKDKKEYAFKNPPNGYDVVCKCKDRPEEQIKKKEVEDACKIVDDILKDKHENDRIGECKRKDYAGREYPGWNCNSQIDPKHIGACMPPRRQKLCIHFLAHHKER	GACAGAATGTAAACAAGGAACGAGGCAATGTGACACGTGCAAAGAAAAATGTACAAAATATAACGATTTTATTAAAAAATGGCAACCTCAATGGAAACAAATGGAACAAAAATACGGCGAATTGTATAAAAAAGCAGAAACATATAATGATAATGGTCCCAAAAATACCACAAACAAAGAAGATTATGTCCTTAAGTTCTTGAATGAATTACAAAAAGCAAATGGTGTTATTACTAGTGGTGCTACCACACGTCCTAAACGTGAAAGCACTTCTTCTAAGGTTGCGAAAAGTGATGTGTATGCTACTGCTGCAGGATATGTACATCAAGAACTACAAAATATGGAATGTGACACACAAAATGTATTCTGTGGAGAAAAGGACAAAAAGGAGTATGCTTT…	('DBLb7', 2, 146, 3.4e-35),('DBLg18', 163, 228, 1.4e-25)	('Rask_block_1', 13, 38, 2.1e-05),('Rask_block_62', 56, 74, 0.00042),('Rask_block_61', 98, 123, 9e-15),('Rask_block_18', 129, 146, 1.3e-05),('Rask_block_15', 163, 187, 0.00025),('Rask_block_74', 192, 205, 0.0013),('Rask_block_4', 208, 224, 2e-07)	Cluster-188.0	-1.676	#N/A	269601_soapGraphK61	-0.257	#N/A	1048	567	100	#N/A	#N/A	#N/A	FALSE
SFC19_S24_L002_Contig625_frame_1	SFC19_S24_L002_Contig625	SFC19	1	#N/A	ICIKKLENMKNSVIDNNEKLLNLVMEAAKNEAIHILKNMKTEKKIKLSEICDAMKYSFADIGDIIRGRSKIKTNNGDNIEDKLKEIFTKLKSGNSSLNNMELTQFREKWWDANRKDVWNAMTCVAPNDAHLKKKTLNNSGHNSHTTDSIRGTQEKCGYDKEPPDYDYIPERYRFLQEWSEYYCKALKEKNDEMKNKCSECLRNGTCENDKNDNTCEECKKKCEDYTKFVDKWKAQFEEQNEIYKTLYIQDRTHGPNAARRNPSIKFLKKLEESCDNPYSAEKYLDKSTHCTDYKFSETNNNENDAFSPYPNDYKEQCKCKEKSENNASPGDTRSLPPEWFLPKIPGIKTIQNVVPRIPNRIKNIMPDAHTIHAIVARSFDYFVPKFPKEVKPPPTHNIL…	ATTTGCATAAAAAAGTTAGAAAATATGAAAAACTCAGTTATTGATAATAATGAGAAATTATTGAATTTAGTAATGGAAGCAGCAAAAAATGAAGCGATACATATTTTAAAAAATATGAAAACAGAAAAAAAAATTAAATTATCGGAAATATGTGATGCTATGAAGTATAGTTTTGCCGATATAGGAGATATCATAAGAGGAAGAAGTAAAATTAAGACAAACAATGGTGATAATATAGAGGATAAATTAAAAGAAATCTTCACTAAATTAAAAAGCGGAAATAGTTCATTAAACAACATGGAGCTTACGCAATTTAGGGAAAAATGGTGGGATGCCAATAGAAAAGATGTGTGGAATGCAATGACGTGTGTTGCTCCAAATGATGCACATCTTAAAAAA…	('DBLz4', 1, 319, 3e-159)	('Rask_block_13', 19, 38, 4e-05),('Rask_block_3', 50, 67, 2.7e-09),('Rask_block_387', 68, 78, 2.5e-05),('Rask_block_14', 79, 98, 0.15),('Rask_block_5', 106, 125, 6.5e-10),('Rask_block_284', 127, 148, 9.4e-10),('Rask_block_92', 152, 166, 4e-07),('Rask_block_2', 167, 184, 1.7e-05),('Rask_block_99', 185, 216, 3.1e-10),('Rask_block_1', 218, 243, 4e-06),('Rask_block_283', 244, 277, 3.2e-21),('Rask_blo…	#N/A	#N/A	#N/A	284084_soapGraphK61	3.616	0.0261	532	829	79.25	#N/A	#N/A	#N/A	FALSE
IFM57_S30_L002_Contig1000_frame_-2	IFM57_S30_L002_Contig1000	IFM57	-2	#N/A	IGKRVHAQVQNEAAGRGGSELKGLLSLATFSSEEMGDTNDPCIFNYTKVIKATDNNETCGKGKEDRFSKNRIAEYDKKKIRGNNGGASAPYRKLSLCNKNLETINIDKIDNKQKLLADVCFAAKHEGESISDYYPQYQTTYGNFPFELCTVLARRFADIGDIIRGKDLFYGNTQESAQRKKLDDKLKEIFKEIHDEVTKG	CTCCCTTTCGTCACTTCATCATGTATTTCTTTGAAAATTTCTTTCAACTTATCATCTAATTTTTTTCTTTGTGCACTTTCTTGTGTATTACCATAAAATAAATCTTTACCGCGTATAATGTCTCCTATATCTGCAAAACGTCGTGCTAAAACGGTACATAATTCAAAGGGAAAATTACCATATGTTGTTTGATATTGTGGATAATAATCTGATATTGATTCTCCTTCATGCTTGGCTGCAAAACACACATCTGCCAACAACTTCTGCTTGTTATCAATTTTATCAATGTTTATAGTTTCCAAATTTTTGTTACATAGAGATAACTTCCTATATGGAGCAGAGGCTCCACCATTATTACCTCTTATTTTTTTCTTATCATATTCAGCGATACGGTTTTTA…	('NTSB', 1, 41, 6.3e-10),('DBLa0.17', 60, 198, 5.5e-56)	('Rask_block_20', 1, 13, 0.13),('Rask_block_17', 18, 47, 6.4e-10),('Rask_block_19', 54, 83, 9.4e-08),('Rask_block_4', 89, 104, 0.0021),('Rask_block_13', 114, 134, 4.7e-08),('Rask_block_3', 149, 165, 0.0008),('Rask_block_79', 166, 181, 4.4e-09),('Rask_block_14', 182, 199, 0.0018)	#N/A	#N/A	#N/A	Contig12486	-0.024	0.98	1114	603	100	#N/A	#N/A	#N/A	FALSE
SFM-10_S1_L001_Contig2497_frame_1	SFM-10_S1_L001_Contig2497	SFM-10	1	#N/A	YDYIPERYRFLQEWSEYYCKELKEKKDEMESHCSKCMKNGATCEKQEDKQKCKECNDECKKYKEFVDKWEVQFEEQNHLYKELYMNAKAASKADARRDPSIKFTKKLEETCENPDSAEKYLDISTHCTDYKFSETNSNKIDYAFSPYPKEYKDKCKCKEKSENNASPGDTRSLPPQWFLPKIPGLNTIEKAVPRIAKRIKNIWPDAHTIHELVARTFTYFVPFFQTDDKTPPTHNILNDVLPSAIPVGIALALGSIAFLFIKKKTK	TATGATTATATACCTGAACGTTATCGTTTCTTGCAAGAATGGAGTGAATATTATTGTAAAGAATTAAAAGAAAAAAAAGATGAAATGGAAAGCCATTGCTCAAAATGTATGAAAAATGGTGCAACGTGCGAAAAACAGGAGGATAAGCAAAAATGTAAAGAATGTAATGATGAATGTAAAAAATATAAAGAATTTGTAGATAAATGGGAAGTTCAATTTGAGGAACAAAATCATTTATACAAAGAATTATACATGAACGCTAAAGCTGCTAGTAAAGCTGATGCACGTCGTGATCCTTCTATAAAATTTACAAAAAAATTAGAAGAAACCTGCGAGAATCCAGATAGTGCTGAAAAATATCTGGATATATCTACACATTGCACAGATTATAAATTTTCT…	('DBLz4', 1, 157, 8.2e-77)	('Rask_block_2', 3, 20, 9.4e-06),('Rask_block_99', 22, 53, 0.00022),('Rask_block_1', 55, 80, 2.5e-05),('Rask_block_283', 81, 114, 2.5e-20),('Rask_block_93', 116, 133, 2.2e-08),('Rask_block_18', 139, 157, 3.1e-06),('Rask_block_280', 183, 235, 6.1e-32),('Rask_block_21', 237, 261, 8.3e-10)	#N/A	#N/A	#N/A	284084_soapGraphK61	3.616	0.0261	608	803	81.07	#N/A	#N/A	#N/A	FALSE
SFM-10_S1_L001_Contig1166_frame_2	SFM-10_S1_L001_Contig1166	SFM-10	2	#N/A	LQEWSEYYCKLLKKKLEALKSTCHECENKNSMCENDENVKNREDKEKCEKCKTKCEDYSKFVNEWKSQFDEQNQLYKELYMNAKAASRVNARRDSSIKFIQQLEKTCNNPDNAEEYLDKSTHCTDYKFSEMNSNENYYAFSSYPKEYKDKCKCHENAPSDPSKILNFIKEKIFKSPKIPGLNKIEKAVAQIPKRIKNIIPDAHTIHAIVARSFPYFVPFFQEDHKTPPTNNILNDVLPSAIPVGIA	CTTGCAAGAATGGAGTGAATATTATTGTAAATTATTAAAAAAAAAACTGGAAGCGTTAAAATCAACATGTCATGAATGCGAAAACAAAAATAGTATGTGTGAAAATGATGAAAATGTTAAAAATAGGGAAGATAAGGAAAAATGTGAAAAATGCAAAACAAAATGTGAAGATTATAGTAAATTTGTGAATGAATGGAAATCTCAATTTGATGAACAAAATCAATTATATAAAGAATTATATATGAACGCTAAAGCTGCTAGTAGAGTTAATGCACGTCGTGATTCTTCTATAAAATTTATACAACAATTAGAAAAAACATGCAATAATCCAGATAATGCTGAGGAATATCTTGATAAATCAACACATTGCACAGATTATAAATTTTCTGAAATGAATAG…	('DBLz4', 1, 153, 5.7e-64)	('Rask_block_2', 1, 10, 0.073),('Rask_block_99', 11, 38, 0.00038),('Rask_block_1', 51, 76, 1.2e-05),('Rask_block_283', 77, 110, 1.2e-20),('Rask_block_93', 112, 129, 1.5e-08),('Rask_block_18', 138, 153, 2.1e-05),('Rask_block_582', 154, 176, 5.6e-14),('Rask_block_280', 179, 231, 6.6e-28),('Rask_block_21', 233, 246, 0.0049)	Cluster-10.414	1.987	0.303	284084_soapGraphK61	3.616	0.0261	1367	740	100	DBLz4.s.1	#N/A	#N/A	FALSE
IFM57_S30_L002_Contig331_frame_-3	IFM57_S30_L002_Contig331	IFM57	-3	#N/A	VWKALTCSAPYNAQYFLKSSDKEHSFSNEHCGHHNNDDPLTNLDYVPQFLRWFDEWADDFCRIKKIKLENVKNACRDERRGKYCSLNGFDCTQTIWKKGVLHWSNECTDCSVKCNLYEIWLGNQREAFRKQKEKYKNEINGNNLLRNNTNNSINNKYHKEFYDKLKDENYKTVDKFINLLNEGRYCKNQKNSEEENIDFTMTGDEKGTFYRSDYCQVCPDCGVVCKNETCKPKEKKYPECLNKEIYTPNGAETTEINVINSGDKQVGITEKLSEFCTNENNENGKNYEQWKCYYDNKKNNN	TTATTATTATTTTTTTTATTATCGTAATAGCATTTCCATTGTTCATAGTTTTTACCATTTTCATTATTTTCGTTAGTACAAAATTCACTTAATTTTTCAGTAATACCAACTTGTTTATCACCACTATTAATTACATTAATTTCAGTAGTTTCTGCACCATTAGGTGTATAGATTTCCTTATTTAAACACTCTGGATATTTTTTTTCTTTGGGTTTGCATGTTTCATTCTTACAAACGACTCCGCAGTCTGGACATACTTGGCAATAATCTGAGCGATAAAATGTCCCTTTTTCATCACCAGTCATAGTAAAATCAATATTCTCTTCTTCTGAATTTTTTTGATTTTTGCAATACCTTCCTTCATTTAGTAAATTTATAAATTTGTCCACTGTTTTATAA…	('DBLa1.7', 1, 218, 1.3e-102),('CIDRa1.5', 219, 301, 3.6e-26)	('Rask_block_60', 19, 44, 3.6e-08),('Rask_block_2', 45, 62, 5.5e-11),('Rask_block_12', 63, 81, 0.00059),('Rask_block_7', 83, 108, 1.7e-09),('Rask_block_1', 110, 135, 1.5e-05),('Rask_block_9', 161, 188, 1.9e-10),('Rask_block_449', 192, 202, 2.1e-05),('Rask_block_6', 204, 227, 5e-12),('Rask_block_150', 233, 250, 0.00056),('Rask_block_23', 252, 275, 2.6e-07),('Rask_block_57', 286, 301, 0.0018)	Cluster-10.1076	0.629	0.869	277251_soapGraphK61	-1.2	#N/A	555	683	81.7	#N/A	#N/A	#N/A	FALSE
IFM57_S30_L002_Contig441_frame_2	IFM57_S30_L002_Contig441	IFM57	2	#N/A	EDCKDCQYSCARFVKWIDNQKLEFLKQREKYTSEITGGGAGGRKKSGAGKSNYDRYESKFYGILKTDYGDVENFLDLLNKEDVCTKNNDIEEGGQINFKNVKRSSASGDDNNKTFYRTKYCEACPWCGVEGKKGNWTPKNDGECGEGKEYGNYENTQIPILTGDKTKSEIVERYTKFCKNNGEKGATGATGTPPAASGDNSDNATTGYCGGTNSDSSLCEKWKCYYKKKNENNDGKGNNDDINFCVLQDGKQHTKNQKDKSYNVFFWDWVHDMLIDSIKWRNEHGKCINKDNGNTCIRGCKSKCECFKKWVQQKENEWKLILEHFKEQGGFDSEGDKGNSVGDLGMTHDVVLNYLLDKKELLKIIEGTYGNTEETKHIKEMLEEETTVDADNENNTTID…	TGAAGATTGTAAAGATTGTCAGTATTCGTGCGCTCGTTTTGTAAAATGGATAGATAACCAAAAATTAGAATTTTTAAAACAAAGAGAAAAATACACAAGCGAAATAACAGGTGGTGGTGCTGGTGGTAGGAAAAAATCTGGTGCAGGTAAAAGTAATTATGATAGGTATGAAAGTAAATTTTATGGCATACTTAAAACTGACTATGGTGACGTTGAAAATTTTTTAGATTTATTAAATAAAGAAGATGTATGCACAAAAAATAATGACATAGAAGAAGGAGGACAAATTAATTTTAAAAACGTTAAAAGAAGTAGTGCTAGTGGTGATGATAATAATAAAACATTTTATCGTACAAAATATTGCGAAGCATGCCCCTGGTGTGGAGTTGAAGGGAAAAA…	('DBLa0.5', 1, 124, 2.3e-49),('CIDRa2.6', 125, 418, 1.7e-123),('DBLd1', 488, 533, 3e-06)	('Rask_block_1', 6, 31, 1.2e-06),('Rask_block_9', 60, 86, 1.8e-11),('Rask_block_75', 90, 106, 8.2e-07),('Rask_block_6', 110, 135, 1.2e-12),('Rask_block_143', 136, 153, 1.8e-06),('Rask_block_23', 155, 177, 7.1e-05),('Rask_block_63', 211, 229, 4.3e-09),('Rask_block_116', 244, 255, 8.6e-06),('Rask_block_8', 260, 290, 3.4e-14),('Rask_block_1', 300, 325, 3.5e-07),('Rask_block_32', 345, 383, 2.3e-14),(…	Cluster-10.358	1.082	#N/A	263121_soapGraphK61	-0.554	#N/A	985	533	100	#N/A	#N/A	#N/A	FALSE
IFM57_S30_L002_4330_soapGraphK61_frame_3	IFM57_S30_L002_4330_soapGraphK61	IFM57	3	#N/A	QTLNHQTIKPHQIV*HHVVGTMVRLVDTTISDYSIASDAKDLLDKIGEDIYKIANEAALKYENELHGRLSEATFSNKHKITSNDPCHLNYNYDTYVTSTVINPCEHKSGKRLSEVHNSECDNRKIRGSKDKEGACAPFRRLHVCDKNLEQIKPHTITATHNLLVDVCMAAKFEGQSITGYYPKYEVQYPGSGSTMCTMLARSFADIGDIIRGKDLYSGNSKEKKKRDELEKNLKKIFVNIYKDVTTNGKKSAEELQKRYQKDGDNYFQLREDWWNANRIMVWKAITCGAGGSQYFRHTCGSGEKGNATTGKCRCPSHKVPTYFDYVPQFLRWFEEWAEDFCRKRKKKIENA	TGCAAACACTAAACCACCAAACCATCAAACCCCACCAAATTGTATAACATCATGTTGTCGGTACAATGGTACGGCTGGTGGATACCACAATAAGTGATTATAGTATTGCCAGCGATGCTAAGGATCTTTTGGATAAAATTGGAGAAGATATATACAAAATAGCAAATGAGGCTGCTCTAAAGTACGAAAATGAATTGCATGGACGTTTGTCAGAAGCAACATTTTCTAATAAGCATAAAATTACCAGCAATGATCCATGTCATCTTAATTATAATTATGATACTTATGTTACTAGTACTGTAATTAATCCGTGCGAGCACAAATCAGGAAAACGTTTATCTGAGGTACATAACAGTGAATGTGACAATAGAAAAATAAGGGGTAGTAAGGATAAGGAAG…	('NTSB', 18, 85, 3.1e-16),('DBLa0.10', 86, 351, 1.2e-129)	('Rask_block_20', 36, 58, 4.3e-07),('Rask_block_17', 61, 93, 4.4e-12),('Rask_block_19', 96, 128, 2.3e-08),('Rask_block_4', 134, 151, 9.7e-08),('Rask_block_13', 160, 181, 2.1e-11),('Rask_block_135', 182, 194, 1.3e-06),('Rask_block_3', 195, 212, 2e-07),('Rask_block_79', 213, 228, 5.5e-06),('Rask_block_14', 229, 251, 0.0002),('Rask_block_64', 256, 268, 0.0059),('Rask_block_5', 270, 289, 1.2e-08),('R…	#N/A	#N/A	#N/A	289920_soapGraphK61	-4.029	0.0582	1862	1008	100	DBLa0.11.ns.2	#N/A	#N/A	FALSE
IFM57_S30_L002_4448_soapGraphK61_frame_2	IFM57_S30_L002_4448_soapGraphK61	IFM57	2	#N/A	FFYYWVVHMLKDSIHWRTKKLDKCINNSNETKACKNNNKCNKECECFERWVGKKREEWMAIKKHFGNQEHFKNKGENVASGMLGAEINSPDVVLQTLLKKDLLLEIIQDVHGDTDDIKHIEALLDDDAAALVDILGGENNTTIDKLLKHEGEEAQECQSKHNNCQDPPQKPAGGGAGRAITTPQSPAGPSSPGTPADGGATVEEDEEDEEDEEEEEEGEGPQETQDQDEKEPEVEETKVETVKPACKIVEELFQNPNDFSDACTLKYGGNQSRLGWKCVTPSGDKTGTGDKGGGVCIPPRRRKLYTQKIKEWAKNYNTETSQGEGAASSQSGKESSQSGQKTPSDKLREAFIESAAVETFFAWHEYKEEKKKEEEEKKEETSYLVGRAIPAQDDTSIDK…	TTTTTTTTACTATTGGGTAGTACATATGTTAAAAGATTCCATACACTGGAGAACAAAAAAACTTGATAAGTGTATAAATAACAGTAATGAAACAAAAGCATGTAAAAACAATAACAAATGTAATAAAGAATGTGAATGTTTTGAACGATGGGTTGGAAAAAAAAGAGAAGAATGGATGGCAATAAAAAAACATTTTGGCAACCAAGAACATTTTAAGAATAAAGGAGAAAATGTCGCAAGTGGAATGTTAGGCGCAGAAATCAATTCTCCTGATGTTGTTCTTCAAACTCTTTTGAAGAAAGATCTACTTTTGGAAATTATTCAGGATGTTCATGGAGATACAGATGACATAAAACACATTGAGGCACTGTTGGATGATGATGCAGCAGCACTAGTAGA…	('CIDRa3.2', 1, 162, 1.5e-62),('DBLd3', 246, 688, 7.3e-121),('CIDRg2', 689, 950, 3e-98),('DBLz6', 990, 1038, 2.8e-10)	('Rask_block_8', 1, 27, 1.6e-12),('Rask_block_441', 29, 39, 0.0088),('Rask_block_1', 40, 65, 3.5e-08),('Rask_block_299', 72, 84, 0.0017),('Rask_block_32', 89, 125, 2.1e-12),('Rask_block_10', 140, 166, 3e-07),('Rask_block_15', 246, 268, 2.7e-06),('Rask_block_35', 272, 288, 1.9e-06),('Rask_block_4', 295, 311, 9.2e-06),('Rask_block_11', 347, 367, 1.4e-10),('Rask_block_16', 398, 413, 0.0036),('Rask_b…	Cluster-10.1050	0.059	#N/A	296610_soapGraphK61	-0.167	#N/A	3027	1639	100	#N/A	#N/A	#N/A	FALSE
SFM-8_S8_L001_Contig2409_frame_2	SFM-8_S8_L001_Contig2409	SFM-8	2	#N/A	EYLDKSTHCTDYKFSETNSNGSNYAFSPYPKEYKDKCKCYEKSTRESDKILNFIKDNIFKSPNIPGLNKIKKAIPRIPKRIKNIRPDAHTIHELVARTFPYFVPFFQKDDKTPPTHNILNDVLPSAIPVGIALALTSIAFLYLKVIYICGIYICAFCVGVFGCIYMDIYVFLYIYVCVCLD	CGAATATCTTGATAAATCAACACATTGCACAGATTATAAATTTTCTGAAACTAATAGTAATGGAAGTAATTACGCCTTTTCACCATATCCAAAGGAGTATAAAGATAAATGTAAATGCTATGAAAAATCAACCAGAGAATCCGATAAAATCTTGAATTTCATTAAAGATAATATATTTAAATCTCCGAACATTCCTGGATTAAATAAAATCAAAAAAGCAATTCCTCGAATACCAAAGCGTATAAAAAATATTAGGCCCGATGCGCATACTATTCATGAACTTGTTGCCAGAACATTTCCTTATTTTGTACCATTTTTTCAAAAAGACGATAAAACACCCCCAACGCACAACATACTGAATGATGTATTACCATCCGCTATACCAGTGGGAATTGCTCT…	('DBLz4', 1, 39, 9.7e-18)	('Rask_block_93', 1, 15, 7.8e-07),('Rask_block_18', 21, 39, 5.3e-07),('Rask_block_582', 40, 62, 4.3e-17),('Rask_block_280', 65, 117, 3.5e-32),('Rask_block_21', 119, 143, 2.1e-10)	#N/A	#N/A	#N/A	284084_soapGraphK61	3.616	0.0261	610	433	92.15	#N/A	#N/A	#N/A	FALSE
SFC16_S6_L001_Contig1784_frame_-2	SFC16_S6_L001_Contig1784	SFC16	-2	#N/A	KKKLNNPGDNSQNAHPITTPQEKCGYDREPPDYDYIPERYRFLQEWSEYYCKALKEKNNEMKKDCSSCKKNDKCENDKNDNTCEECKKKCEDYTKFVDKWKAQFEEQNEIYKKLYTQDRTHGTSTARRNPSIKFTQKLEESCKNPYSADEYLDKSTHCTDYKFSETNSNKIDYAFSPYPKEYKDKCKCKEKSENNASPGDTRSLPPQWFLPKIPGLNTIEKAVPRIAKRIKNIWPDAHTIHELVARTFTYFVPFFQTDDKTPPTHNILNDVLPSAIPVGIALALGSIAFLFIKKKTKSTIDLLRVINIPKS	TCACTTTTGGGGATATTAATGACACGCAAAAGATCAATAGTAGATTTGGTTTTTTTCTTTATAAACAGAAAAGCTATCGAACCTAATGCCAAAGCAATTCCCACTGGTATAGCTGATGGTAATACATCATTCAGTATGTTGTGCGTGGGAGGTGTTTTATCGTCTGTTTGAAAAAATGGTACAAAATAAGTAAATGTTCTGGCAACAAGTTCATGAATAGTATGTGCATCGGGCCAAATATTTTTTATACGCTTTGCTATTCGAGGAACTGCTTTTTCGATTGTGTTTAATCCAGGAATTTTCGGCAAAAACCATTGAGGCGGCAAAGACCTTGTATCACCAGGGGAAGCATTGTTTTCTGATTTTTCCTTGCATTTACATTTATCTTTATACTCCTTT…	('DBLz4', 1, 188, 1.9e-91)	('Rask_block_284', 1, 16, 3.7e-06),('Rask_block_92', 17, 34, 2.9e-07),('Rask_block_2', 35, 52, 1.1e-05),('Rask_block_99', 53, 84, 1.2e-08),('Rask_block_1', 86, 111, 2.6e-06),('Rask_block_283', 112, 145, 4.2e-21),('Rask_block_93', 147, 164, 3.8e-09),('Rask_block_18', 170, 188, 3.8e-06),('Rask_block_280', 214, 266, 7.9e-32),('Rask_block_21', 268, 292, 1e-09),('Rask_block_41', 294, 311, 0.0038)	#N/A	#N/A	#N/A	284084_soapGraphK61	3.616	0.0261	582	823	80.56	#N/A	#N/A	#N/A	FALSE
SFM-7_S13_L001_Contig1863_frame_3	SFM-7_S13_L001_Contig1863	SFM-7	3	#N/A	FDEQNQLYKELYSKAKTASRVNARSDPSIKFTKKLEETCNDPYSADEYLDKSTHCTDYKFSETNNNENYYAFSKYPKDYKDKCKCKEKTSTSDLGKNMISFIQKSFKSPEIPGLKTIEKAVAQIPKRIKNISPDAHTIHAIVARSFDYFVPLFQEDDKTPPTNNILNDVLPSVIPVGIALALTSIVFLYLKKKSKSSVGNLFQIL	AATTTGATGAACAAAATCAATTATACAAAGAATTATATTCTAAGGCTAAAACTGCTAGTAGAGTTAATGCACGTAGTGATCCTTCTATAAAATTTACAAAAAAATTAGAAGAAACTTGCAACGATCCATATAGTGCTGACGAATATCTTGATAAATCAACACATTGCACAGATTATAAATTTTCTGAAACTAATAATAATGAAAATTATTACGCTTTTTCAAAATATCCAAAGGATTATAAAGATAAATGTAAATGCAAAGAAAAAACATCAACCAGTGATCTCGGTAAAAACATGATATCCTTTATACAGAAGTCATTTAAATCTCCGGAAATTCCAGGATTAAAAACAATCGAAAAAGCAGTTGCTCAAATACCAAAGCGTATAAAAAATATTAGTC…	('DBLz4', 1, 85, 2.4e-39)	('Rask_block_283', 9, 42, 1.9e-20),('Rask_block_93', 44, 61, 2.2e-09),('Rask_block_18', 70, 85, 1.3e-05),('Rask_block_280', 112, 164, 1e-29),('Rask_block_21', 166, 190, 9e-09),('Rask_block_41', 192, 205, 0.15)	Cluster-10.201	-3.12	0.0814	284084_soapGraphK61	3.616	0.0261	699	575	88.7	#N/A	#N/A	#N/A	FALSE
IFM57_S30_L002_Contig1677_frame_-2	IFM57_S30_L002_Contig1677	IFM57	-2	#N/A	LEEDEQNTVGNQKVGNKAPAFCKIEEKKEEEDEKCETAPTTPPEPAPTAPKAPEPAEEPTIQPKPAAPPSTPAQPTNPPSQPTPQLLDDPLKTALVTSTLAWSVGIGFAAFTYFYLKVLYIYVYMWIYMRFVYIYVWVYLDIYKYIYVDVYVFLYMYVFVCLDIYLCICMCF	TAAAACACATACATATACACAAATATATATCCAAACATACGAACACATACATATACAGAAACACATATACATCAACATATATATATTTATATATATCCAAATATACCCACACATAGATATACACAAAACGCATATATATCCACATATATACATATATATATAATACCTTTAGATAAAAATAAGTGAATGCAGCAAAACCGATGCCAACGCTCCAGGCGAGGGTGGAGGTCACCAGGGCGGTTTTAAGGGGGTCATCCAAGAGTTGTGGGGTTGGTTGTGATGGGGGGTTTGTTGGTTGTGCCGGGGTTGATGGAGGCGCCGCAGGTTTGGGTTGGATGGTTGGTTCTTCTGCTGGTTCAGGTGCTTTTGGTGCTGTTGGTGCTGGTTCGGGTGGTGTCG…	-	('Rask_block_31', 1, 24, 9.2e-05),('Rask_block_21', 91, 116, 1.7e-11)	Cluster-10.784	-0.747	#N/A	293380_soapGraphK61	-0.354	0.844	606	328	100	#N/A	#N/A	#N/A	FALSE
SFM-7_S13_L001_5036_soapGraphK61_frame_-3	SFM-7_S13_L001_5036_soapGraphK61	SFM-7	-3	#N/A	FDEQNQLYKELYSKAKTASRVNARSDPSIKFTKKLEETCNDPYSADEYLDKSTHCTDYKFSETNNNENYYAFSKYPKDYKDKCKCKEKTSTSDLGKNMISFIQKSFKSPEIPGLKTIEKAVAQIPKRIKNISPDAHTIHAIVARSFDYFVPLFQEDDKTPPTNNILNDVLPSVIPVGIALALTSIVFLYLKKKSKSSVGNLFQILQIPKSDYGTPTPKSSNRYIPYVSDTYKGK	TTTGCCTTTATATGTATCACTCACATAGGGGATATATCTATTTGATGATTTCGGGGTAGGTGTTCCATAATCACTTTTGGGTATTTGCAGTATTTGGAATAAATTTCCAACAGATGATTTGGATTTTTTCTTCAAATAAAGAAAAACAATGGACGTCAAGGCCAGAGCAATTCCCACTGGTATAACTGATGGTAACACATCATTCAGTATATTGTTGGTTGGGGGTGTTTTATCGTCTTCTTGAAAAAGTGGTACAAAATAATCAAATGATCTAGCGACAATTGCATGAATAGTATGAGCATCGGGACTAATATTTTTTATACGCTTTGGTATTTGAGCAACTGCTTTTTCGATTGTTTTTAATCCTGGAATTTCCGGAGATTTAAATGACTTCTGTAT…	('DBLz4', 1, 85, 3.2e-39)	('Rask_block_283', 9, 42, 2.4e-20),('Rask_block_93', 44, 61, 2.6e-09),('Rask_block_18', 70, 85, 1.5e-05),('Rask_block_280', 112, 164, 1.3e-29),('Rask_block_21', 166, 190, 1.1e-08),('Rask_block_41', 192, 234, 3e-22)	Cluster-10.201	-3.12	0.0814	284084_soapGraphK61	3.616	0.0261	699	575	88.7	#N/A	#N/A	#N/A	FALSE
SFM-5_S2_L001_Contig1929_frame_-2	SFM-5_S2_L001_Contig1929	SFM-5	-2	#N/A	SEISTDYVKKFFKILSLQCDSVSTIDQYLHESTHCTDYKFSETNNNENYYAFSTYPKGYKDKCKCHENSTRQSDEILKNIIQNSFKSPKIPGLNKIEKAVAQIPRTIKNIMPDAHTIHAIVAKSFPYFVPLFQEDDKTPPTHNILNDVLPSAIPVGIALALTSIAFLYLKKKTKSSVG	TCCAACAGATGATTTGGTTTTTTTCTTCAAATAAAGAAAAGCAATGGACGTCAAGGCCAGAGCAATTCCCACTGGTATAGCGGATGGTAATACATCATTCAGTATATTGTGTGTTGGGGGTGTTTTATCGTCTTCTTGAAAAAGTGGTACAAAATAAGGAAATGATTTAGCAACAATTGCATGAATAGTATGTGCATCAGGCATAATATTTTTTATAGTCCTTGGTATTTGAGCAACTGCTTTTTCGATTTTATTTAATCCAGGAATTTTCGGAGATTTAAATGAATTTTGTATAATGTTTTTCAAGATTTCATCGGATTGTCTGGTTGAGTTTTCATGGCATTTACATTTATCCTTATAACCCTTTGGATATGTTGAAAAAGCGTAATAATTTTCATT…	('DBLz4', 2, 65, 7.3e-23)	('Rask_block_115', 4, 13, 0.049),('Rask_block_93', 24, 41, 8.9e-09),('Rask_block_18', 50, 65, 5.7e-06),('Rask_block_582', 66, 88, 1.1e-06),('Rask_block_280', 91, 143, 3.6e-29),('Rask_block_21', 145, 169, 2.1e-10)	#N/A	#N/A	#N/A	284084_soapGraphK61	3.616	0.0261	569	433	90.53	#N/A	#N/A	#N/A	FALSE
IFM57_S30_L002_Contig1314_frame_2	IFM57_S30_L002_Contig1314	IFM57	2	#N/A	LFLVYRYI*LNFKIYINVYFCKWLDKMDSKTTIGDKIEEYLKEKSNESNIDQSLKADPSEVQYYGSGGDGYYLKNNICKITVNHSDSGTNDPCDRKELSYGDNDQWKCDENLFKASEKPENICVPPRRQRMCINNLENLNVDKIRDKHAFLADVLLTARNEGEKIVQNHPDTNSSNVCVALERSFADLADIIRGTDLWKGTNSNLEQNLKQMFAKILEKDKVLQDKYPKDQNYRKLREDWWNANRQKVWEVITCSARSNDLLIKRRWTTSGKSDRKKNFELCRKCGHYEKEVPTKLDYVPQFLRWLTEWIEDLYREKQNLIDDMERHREECTSEDHKSKEVTSYCSTCKDKCKKYCECVKKWKTEWENQENKYKDLYKKDKRKKSSAKHASRYDDYVKD…	GTTATTTTTAGTTTATCGCTATATATAACTGAATTTTAAAATATATATTAATGTTTATTTTTGTAAATGGTTGGACAAAATGGATAGTAAAACCACTATTGGTGACAAAATTGAAGAATACTTAAAGGAAAAATCCAATGAATCTAATATAGACCAATCGTTGAAAGCTGATCCTAGTGAAGTGCAGTACTATGGAAGTGGAGGTGATGGATATTACTTAAAAAATAATATTTGTAAAATTACTGTGAATCATTCAGATTCTGGAACAAATGATCCTTGTGATAGAAAAGAACTTTCTTATGGCGATAATGACCAATGGAAATGTGACGAAAATTTATTTAAAGCTAGTGAAAAACCTGAAAATATATGTGTTCCTCCGAGAAGACAACGTATGTGCAT…	('NTSpam', 27, 77, 9e-30),('DBLpam1', 78, 455, 2.3e-221),('DBLpam2', 555, 1018, 3.9e-247),('CIDRpam', 1027, 1254, 3.6e-128),('DBLpam3', 1273, 1626, 8e-218),('DBLepam4', 1627, 1958, 6.6e-204),('DBLepam5', 2036, 2335, 3.7e-177),('DBLe10', 2383, 2685, 4.4e-142)	('Rask_block_309', 27, 48, 1.1e-11),('Rask_block_65', 51, 86, 4.6e-14),('Rask_block_302', 87, 116, 7.9e-19),('Rask_block_4', 122, 139, 6.9e-07),('Rask_block_13', 148, 169, 5.6e-08),('Rask_block_3', 177, 194, 1.3e-05),('Rask_block_501', 195, 204, 0.00089),('Rask_block_131', 208, 236, 1.2e-08),('Rask_block_5', 237, 256, 9.2e-08),('Rask_block_303', 257, 270, 6.5e-08),('Rask_block_60', 273, 297, 1.5e…	Cluster-10.1172	-1.117	0.376	281330_soapGraphK61	-1.701	0.224	979	765	90.07	#N/A	#N/A	#N/A	FALSE
IFM57_S30_L002_Contig1317_frame_-3	IFM57_S30_L002_Contig1317	IFM57	-3	#N/A	CKNNNENEKDNEEHKIDFNDTKKTFGHETYCDPCSLNGLKCENSHCGSASKGNTCNGETITAEDIKTMKESIDVDMHVSDKSRKEFNGLPECADAGIFTGIRKDEWICGNLCKSDVCVLKNFNEEIHEKQNVLIRTLFIQWLEHFLKDYIEIQKKLKPCMNNNDASPCINGCKEKCKCVEEWIKLKQQEWPKIRDRYLKPYKNDDGNDMKSLVRTFLEDLIPRMDLTNGKKKISDLDAFLKSYECKCVDNAGNSEKDVVECLLEKLETKATSCPGKPSGDTQAKCQEYTPPVGDDEEDLLLEEENPENTVTHPQICKDEIKEETKQEEGEDECKAVTPSVPEASEDKKKEKEKEKQEEGEPSGEPEAPPPPSPAAPAAPPSTPATPQPLPSDNTSDILK…	CGCGCAATCGAAGTCAAGGCCAATGCAATACCAAACGGGATAGTAGTTTTTAATATATCGCTGGTATTATCACTTGGGAGTGGTTGTGGTGTTGCCGGGGTTGATGGAGGCGCCGCAGGGGCCGCGGGGGACGGGGGTGGAGGGGCTTCGGGTTCACCACTAGGTTCTCCTTCTTCTTGCTTTTCTTTTTCTTTTTCTTTTTTTTTATCCTCACTAGCTTCGGGTACACTAGGAGTGACTGCTTTACATTCGTCTTCTCCTTCCTCTTGTTTTGTTTCCTCTTTTATCTCATCCTTACAAATTTGAGGGTGTGTCACTGTATTTTCTGGGTTTTCTTCTTCAAGGAGTAAGTCCTCTTCATCGTCTCCAACGGGGGGGGTGTATTCTTGACACTTTGCT…	('CIDRb1', 38, 283, 3.1e-82)	('Rask_block_6', 20, 44, 1.2e-09),('Rask_block_226', 46, 59, 0.0059),('Rask_block_50', 63, 89, 2e-07),('Rask_block_22', 92, 112, 5.5e-10),('Rask_block_83', 116, 127, 0.00078),('Rask_block_8', 131, 162, 7.7e-14),('Rask_block_1', 172, 197, 1.8e-07),('Rask_block_24', 211, 250, 4.7e-13),('Rask_block_10', 256, 283, 4.2e-10),('Rask_block_195', 285, 295, 0.001),('Rask_block_31', 298, 318, 9.2e-06),('Ras…	#N/A	#N/A	#N/A	Contig12572	-0.319	0.837	664	359	100	#N/A	#N/A	#N/A	FALSE
IFM57_S30_L002_Contig1312_frame_-1	IFM57_S30_L002_Contig1312	IFM57	-1	#N/A	KKKKKIPNVKTNCRQVQRGKEKYCDLNGYNCDGTIRKQYIYRLDTDCTKCSLACKTFAEWIDNQKQEFLKQKQKYEKEIKKYTNGESGSSRTRRAAPSNINYEGYESKFYKILKGDYGSVDAFLEKLSNEDVCKKVEDDKGGIINFKEVNTGGTAGTSGSTNGDGGGDSGTNNEKEGTFSHSEYCDPCPLCGVDCSRNPCTRNLDTSCNKETTEKEYPETNTTKIPKLTAEKRKRGILKKYEKFCQKNKEDDQIKNWECHYEKKNEEDQNDASGDSNNCILGDWKNFKNVHYPISYYSFFYGSIIDMLNESIEWRTELDKCLKNNKKTCGKKKCNRDCKCYERWV	AACCCACCTTTCATAACATTTACAGTCTCTATTACATTTTTTTTTTCCACATGTTTTCTTATTATTTTTTAAGCATTTATCAAGTTCTGTCCTCCACTCAATAGATTCGTTCAACATATCAATAATCGAACCATAAAAAAATGAATAATAGGATATAGGGTAATGTACGTTTTTAAAATTTTTCCAATCTCCTAGTATGCAATTATTACTGTCACCACTTGCATCATTTTGATCCTCTTCATTTTTTTTTTCATAATGACATTCCCAATTTTTAATTTGATCATCCTCTTTATTTTTTTGACAAAACTTTTCATATTTCTTTAGTATACCTCTCTTTCTTTTTTCAGCGGTAAGTTTTGGGATTTTCGTAGTATTTGTTTCAGGGTATTCTTTCTCAGT…	('DBLa0.7', 1, 188, 1.8e-58),('CIDRa2.2', 189, 345, 1.5e-59)	('Rask_block_12', 1, 17, 0.056),('Rask_block_7', 23, 48, 4.1e-07),('Rask_block_1', 50, 75, 1.9e-07),('Rask_block_34', 87, 105, 5.4e-06),('Rask_block_9', 109, 135, 1.3e-12),('Rask_block_75', 138, 154, 1.7e-05),('Rask_block_6', 176, 196, 7e-13),('Rask_block_438', 200, 218, 5.5e-07),('Rask_block_23', 221, 244, 0.00011),('Rask_block_57', 253, 268, 0.0015),('Rask_block_626', 280, 287, 0.096),('Rask_bl…	Cluster-10.317	0.229	0.876	288292_soapGraphK61	-2.883	#N/A	1740	942	100	#N/A	#N/A	#N/A	FALSE
IFM57_S30_L002_Contig1708_frame_3	IFM57_S30_L002_Contig1708	IFM57	3	#N/A	IDEMLKDSVEWSKELDRCINNKETNNCIRECKSKCDCFKKWVGQKEKEWKQLEEHYEKEDFGKGLGIQWTPYMTLEGNLQNSYLEMIQKDYPQEKPVLEMKEIIKKNEKNFNVNEDDNSITKFLQHEAQEASECLDTHKEEKCNKQKKQQQQKQPGGDRGGVGRSDPGTDDTPHAGSDDEDEEEEEEEEKEAEPTATEEQVTPACEIVQKLFTNGDNTALQKACSTKYGSKSHVGWKCVTPSGDTTSGNDGAICVPPRRRKLYVGKLDQWANNSGSNTVVSGQTTSPSPSNPRDDDAALREAFIQSAAIETFFLWDRYKKEWEHRNKKSQGGLPPGSQLQLDNNIPSTEDGDDPNPQQQLEKGEIPEEFKRQMFYTLGDYRDILFGKDITGDTHIKKIE…	GGATAGATGAAATGTTAAAAGATTCTGTAGAATGGAGTAAAGAACTTGATAGGTGTATAAATAATAAAGAAACAAATAATTGTATACGTGAGTGTAAAAGTAAATGCGATTGTTTTAAAAAATGGGTTGGACAAAAAGAAAAAGAATGGAAACAATTAGAAGAACACTATGAAAAAGAAGATTTTGGTAAAGGTTTGGGCATACAATGGACTCCTTATATGACTCTTGAAGGGAATTTGCAAAACAGTTATTTGGAAATGATTCAAAAGGATTATCCACAAGAAAAACCCGTACTAGAAATGAAAGAAATAATTAAAAAAAATGAGAAAAATTTCAATGTTAATGAAGATGATAATTCAATAACCAAGTTCTTACAGCACGAAGCACAAGAAGCCAGTG…	('CIDRa2.4', 1, 143, 7.4e-59),('DBLd1', 205, 643, 5.2e-144)	('Rask_block_8', 3, 21, 0.00011),('Rask_block_1', 31, 56, 9.9e-08),('Rask_block_32', 69, 104, 4.8e-09),('Rask_block_10', 120, 143, 0.00061),('Rask_block_15', 205, 229, 4e-06),('Rask_block_35', 232, 247, 1.6e-05),('Rask_block_4', 253, 270, 8.2e-07),('Rask_block_11', 299, 319, 6.7e-12),('Rask_block_273', 320, 338, 8e-08),('Rask_block_16', 352, 368, 0.00036),('Rask_block_3', 369, 386, 7.9e-09),('Ras…	Cluster-10.417	3.796	0.186	284810_soapGraphK61	-0.203	#N/A	1541	834	100	#N/A	#N/A	#N/A	FALSE
IFM57_S30_L002_Contig1319_frame_-3	IFM57_S30_L002_Contig1319	IFM57	-3	#N/A	FFYGSIIDMLNESIEWRTELDKCLKNNKKTCGKKKCNRDCKCYERWVKGKKEEFNKIKEHFLKQGDIENLAQRDMTLKILLNYTFLDDIKDAYPVKQQLEKIKSLLEDKMDKEFDATRPQTSIDEFLEEEQQKADECVSNNPDNDCPPPKPKPQPGDGAARSAERPPEDSPSSQPPVDTVHDNVEENPDSEEEEEEEEEPEETAEDNTVNGQSEEKQEDVQEEDRKVKETTETTQQPPQPATTTPTVTVDVCATVAKALTIDTLKEACPTKYEYGREKFPNWKCISGDKAATGSESESPTRQRRDTDSTVTATGNDGAICVPPRRRKLYIGKLEQWATNTVGNTQECGETTEDLRDAFIQSAAIETFFLWDRYKMEKKKEDEEKKEANENVINTSQLGK…	CTGGTTCAGGTGCTTTTGGTGCTGTTGGTGCTGCTTCACACTTTTCTTCTTCTACCACTGTTTCTGCTGGTGTTGGCGGACAAATGTTCGGCGCCTTCACCTCTATTTCTTCGTGTAGTGTATCGTCTTCGTCTTCAACGAGGGGGGTGTATTCTTTACACTCTGCTTGTTTTTCGCCACTAGCTTGGTCTTTACACTCGTTTGCTTTTGTTTTAAGATTTTCAAGCAAACATAGTAAACCGTCCTTCTCTTTATTATTTCCTGAGTTGTCATTGCCATTACATTTCTTTGAACTTTGAAAACGATTTAAATATGTACAAGGTTTTATAGCTTTTTGAACTTCCTCGTGAAAGGGGGCCTGCTGTAAAAAATTAGTTAAATCATTAGAATCATCATTTT…	('CIDRa2.2', 1, 143, 1.9e-54),('DBLd1', 252, 730, 3.9e-155),('CIDRb5', 731, 976, 3.5e-94)	('Rask_block_8', 1, 26, 1e-06),('Rask_block_1', 36, 61, 1.7e-08),('Rask_block_32', 72, 107, 4.4e-07),('Rask_block_10', 121, 147, 0.00042),('Rask_block_15', 252, 273, 0.013),('Rask_block_35', 278, 292, 0.0061),('Rask_block_34', 296, 315, 0.0022),('Rask_block_4', 319, 336, 6.2e-07),('Rask_block_11', 354, 374, 1.2e-11),('Rask_block_16', 399, 414, 0.0015),('Rask_block_3', 415, 432, 8.8e-09),('Rask_bl…	Cluster-10.317	0.229	0.876	294528_soapGraphK61	-2.09	#N/A	2466	1335	100	#N/A	#N/A	#N/A	FALSE
IFM57_S30_L002_4300_soapGraphK61_frame_-3	IFM57_S30_L002_4300_soapGraphK61	IFM57	-3	#N/A	RKSSVQWEAISERYRKYKGMDEFKNVKEPDANEYLKEHCSKCPCGYNDMKEITNDTENKQDIFKQIKEQVKIPAELEDVIYRIKNRKYNSNDYFCRKYNNKNLYSRMQHNIDTIWTDLLVKNSSDINKGVLIPPRRKNLFLYIDPSKICKYKRDPKLFNDFIYSSAFTEVERLKKVYGEARAKVANAMKYSFADIGNIIKGDDMMESPTFRYIEEIFSDMKYKGIDRTKWWDSNKYHIWESMLCGYKQAGGDTETNENCRFPDTDGVPQFLRWFQEWTENFCTKRKELYEDVQKLCKSAECNKQNGRVHPE	TTTCTGGGTGAACTCTTCCATTTTGTTTGTTACACTCGGCGGATTTACATAGTTTTTGTACATCTTCATATAGTTCTTTTCGTTTAGTACAGAAATTTTCAGTCCATTCTTGAAACCATCGTAGAAATTGAGGAACACCATCAGTATCAGGAAACCTGCAATTTTCGTTCGTTTCTGTGTCTCCTCCAGCCTGTTTATATCCACATAACATAGATTCCCATATATGATATTTATTCGAGTCCCACCATTTTGTACGATCAATTCCTTTATATTTCATATCACTAAATATTTCCTCTATGTATCTAAATGTCGGACTTTCCATCATATCATCGCCTTTGATAATATTTCCTATATCGGCAAAACTATATTTCATTGCATTAGCAACTTTCGCTCTAGCCT…	('DBLepam5', 1, 44, 3.2e-13),('DBLe10', 91, 309, 8.3e-111)	('Rask_block_97', 26, 44, 2.1e-07),('Rask_block_206', 45, 84, 2.2e-18),('Rask_block_76', 94, 129, 1.5e-08),('Rask_block_4', 130, 142, 0.001),('Rask_block_160', 150, 178, 1e-18),('Rask_block_3', 186, 201, 3.8e-08),('Rask_block_126', 203, 220, 4.9e-08),('Rask_block_5', 227, 246, 3.8e-08),('Rask_block_222', 247, 264, 4.8e-12),('Rask_block_2', 267, 282, 2.7e-10),('Rask_block_48', 284, 303, 8.4e-05)	Cluster-10.554	-1.55	#N/A	288186_soapGraphK61	-0.126	0.961	309	385	81.3	#N/A	#N/A	#N/A	FALSE
SFC15-CM_S29_L002_Contig1705_frame_-2	SFC15-CM_S29_L002_Contig1705	SFC15-CM	-2	#N/A	KCGHDSEPPDYDYIPERYRFLQEWSEYYCKALNKKQDEMKKECEQCNTQKGTECENYKDDNVCNQCKTKCEKYKEFVGKWNNEFDEQNQLYKELYSKAKTASRVNARSDPSIKFTKKLEETCNDPYSADEYLDKSTHCTDYKFSETNSNGSNYAFSPYPKEYKDKCKCYEK	TTTTTCATAGCATTTACATTTATCTTTATACTCCTTTGGATATGGTGAAAAGGCGTAATTACTTCCATTACTATTAGTTTCAGAAAATTTATAATCTGTGCAATGTGTTGATTTATCAAGATATTCGTCAGCACTATATGGATCGTTGCAAGTTTCTTCTAATTTTTTTGTAAATTTTATAGAAGGATCACTACGTGCATTAACTCTACTAGCAGTTTTAGCCTTAGAATATAATTCTTTGTATAATTGATTTTGTTCATCAAATTCATTATTCCATTTACCCACAAATTCTTTATATTTTTCACATTTTGTTTTACATTGATTACATACGTTATCATCTTTATAATTCTCGCACTCTGTACCTTTTTGTGTATTACACTGTTCGCATTCCTTTTTCAT…	('DBLz4', 1, 168, 1.6e-91)	('Rask_block_92', 1, 12, 1.2e-05),('Rask_block_2', 13, 30, 5.3e-06),('Rask_block_99', 31, 63, 1.5e-12),('Rask_block_1', 66, 91, 5.4e-06),('Rask_block_283', 92, 125, 1.4e-20),('Rask_block_93', 127, 144, 1.7e-09),('Rask_block_18', 150, 168, 4.9e-07)	#N/A	#N/A	#N/A	284084_soapGraphK61	3.616	0.0261	416	513	82.07	#N/A	#N/A	#N/A	FALSE
IFM57_S30_L002_4406_soapGraphK61_frame_2	IFM57_S30_L002_4406_soapGraphK61	IFM57	2	#N/A	TTKPCMPRYKPRMHV*HHVVTNKMVKPGPRGGSGGGDGIDHQSAKHLLDSIGEKVYKEKVQSDAETYKDALKGKLQHATEDSSELVGNIETCKLVDDYYTKRLKGKRYPCEKRSPIRFSDESRSQCTHNRIKDNETHDNNCGACAPYRRLSVCDYNLEKMGTKKIDNTHKLLAEVCLAAKYEAESLEKYRAQYDSKYHDTGFTICTALARSFADIGDIIRGKDLYLGDKGEKLKLEDNLKKIFAKIHSDVTNGRNGRNGEAAKARYQNDTKNYFQLREDWWNANRQEIWKALTCDAPGNAQYFRNACSEGKTATKGKCRCDGKNADQVPTYFDYVPQFLRWFEEWAEDFCRKRKHKLQNAKEQCRKKDKDGKERYCSRNGYDCEKTIRGINKLVSDPEC…	CACCACCAAACCATGTATGCCACGATATAAACCACGTATGCATGTATGACATCATGTAGTCACGAACAAAATGGTGAAGCCAGGTCCTCGTGGTGGTAGTGGTGGTGGGGATGGTATTGACCACCAAAGTGCCAAACATTTATTGGATAGCATAGGGGAAAAAGTGTACAAAGAAAAAGTACAAAGTGATGCTGAAACATATAAAGATGCGTTGAAAGGAAAGTTGCAGCATGCAACAGAAGATAGTTCGGAATTAGTTGGCAACATTGAAACATGCAAACTTGTAGATGATTATTATACTAAACGTCTTAAAGGTAAAAGGTATCCGTGCGAAAAAAGATCACCAATTCGTTTTTCGGATGAAAGTCGAAGTCAATGTACACATAATAGAATAAAAGA…	('NTSB', 18, 86, 3.3e-16),('DBLa0.11', 92, 516, 3e-195),('CIDRa2.4', 517, 647, 1e-39)	('Rask_block_20', 41, 60, 3.4e-08),('Rask_block_17', 67, 99, 0.0022),('Rask_block_19', 103, 134, 5.4e-12),('Rask_block_4', 143, 160, 1.3e-06),('Rask_block_13', 169, 188, 4.2e-09),('Rask_block_3', 204, 221, 2.4e-08),('Rask_block_171', 222, 232, 0.0031),('Rask_block_14', 235, 254, 7.3e-06),('Rask_block_64', 263, 275, 0.0029),('Rask_block_5', 277, 295, 8.6e-09),('Rask_block_36', 299, 324, 4.7e-09),(…	Cluster-10.300	0.614	#N/A	261631_soapGraphK61	-2.402	#N/A	965	522	100	CIDRa2.4.s.1	#N/A	#N/A	FALSE
SFC15-CM_S29_L002_4539_soapGraphK61_frame_3	SFC15-CM_S29_L002_4539_soapGraphK61	SFC15-CM	3	#N/A	QTKKCGHDSEPPDYDYIPERYRFLQEWSEYYCKALNKKQDEMKKECEQCNTQKGTECENYKDDNVCNQCKTKCEKYKEFVGKWNNEFDEQNQLYKELYSKAKTASRVNARSDPSIKFTKKLEETCNDPYSADEYLDKSTHCTDYKFSETNSNGSNYAFSPYPKEYKDKCKCYEKSTR	AACAAACGAAAAAATGTGGTCACGATTCTGAACCTCCTGATTATGATTATATACCTGAACGTTATCGTTTTTTGCAAGAATGGAGTGAATATTATTGTAAAGCACTAAATAAAAAGCAAGATGAAATGAAAAAGGAATGCGAACAGTGTAATACACAAAAAGGTACAGAGTGCGAGAATTATAAAGATGATAACGTATGTAATCAATGTAAAACAAAATGTGAAAAATATAAAGAATTTGTGGGTAAATGGAATAATGAATTTGATGAACAAAATCAATTATACAAAGAATTATATTCTAAGGCTAAAACTGCTAGTAGAGTTAATGCACGTAGTGATCCTTCTATAAAATTTACAAAAAAATTAGAAGAAACTTGCAACGATCCATATAGTGCTGACG…	('DBLz4', 1, 171, 1.2e-92)	('Rask_block_92', 1, 15, 3.4e-07),('Rask_block_2', 16, 33, 5.5e-06),('Rask_block_99', 34, 66, 1.6e-12),('Rask_block_1', 69, 94, 5.7e-06),('Rask_block_283', 95, 128, 1.5e-20),('Rask_block_93', 130, 147, 1.8e-09),('Rask_block_18', 153, 171, 5.2e-07)	#N/A	#N/A	#N/A	284084_soapGraphK61	3.616	0.0261	416	513	82.07	#N/A	#N/A	#N/A	FALSE
IFM57_S30_L002_Contig1701_frame_-3	IFM57_S30_L002_Contig1701	IFM57	-3	#N/A	IYTYIYTYPHVRTKTPPNHVCHDINHVCMYA*HNVVVELTKMAPPGGSPHGSGGGGVDEDAKHMFDRIGQQVHDQVKKGGAETYKDDLKGSLSLASTSLETNSTENPCKFEYDKLTGAARGKRYPCGTRTEEVKRFSDTLGGQCTDSKMRSDGKGACAPYRRLHLCSHNLESIQTNNYDSSKAKHNLLAEVCYAAKYEGDLIKTHYTPYQQTNDSSQICTMLARSFADIGDIVRGRDLFYGNDEEKKQRDKLDENLKEIFKNIYKELSRTPTNGQKSAKDHYKDDTDKNYYKLREDWWTANRHTVWKALTCDDGLSNSKYFHATCNGKEPTKGYCRCDGAKSAKDGDVNIVPTYFDYVPQFLRWFEEWAEDFCRLRKHKLEDAKNKCRRPNGKDKYCDL…	TTGGTTATCTATCCATTTTACAAAACGAGCGCACGAATACTGACAATCTTTACAATCTTCATCTTGAACAAAATCATGATCTCCTCTAATGGTTTTTTCGCAATCATACCTATTAAGATCGCAATATTTATCTTTACCATTTGGTCTACGACATTTGTTTTTAGCATCTTCTAATTTATGTTTCCTTAATCTACAAAAGTCTTCGGCCCATTCCTCGAACCAGCGAAGAAACTGCGGCACATAATCGAAATATGTGGGAACAATATTTACGTCGCCGTCCTTTGCGCTCTTTGCGCCGTCACACCGGCAGTAACCTTTAGTTGGTTCTTTTCCATTGCACGTTGCATGAAAATATTTAGAATTTGATAGCCCGTCGTCACATGTTAGTGCTTTCCACAC…	('NTSB', 35, 103, 1.2e-15),('DBLa0.5', 114, 437, 5.4e-159)	('Rask_block_20', 59, 78, 5.8e-10),('Rask_block_17', 84, 113, 3.2e-06),('Rask_block_19', 117, 151, 7.1e-15),('Rask_block_4', 156, 173, 6.5e-08),('Rask_block_13', 185, 206, 2.5e-10),('Rask_block_3', 218, 235, 6.2e-08),('Rask_block_79', 236, 251, 8.9e-08),('Rask_block_14', 252, 268, 7.5e-05),('Rask_block_64', 279, 292, 0.042),('Rask_block_5', 294, 311, 1.3e-08),('Rask_block_36', 317, 341, 2.3e-08),…	Cluster-10.111	-3.591	#N/A	272509_soapGraphK61	-0.397	#N/A	1153	624	100	#N/A	#N/A	#N/A	FALSE
IFM57_S30_L002_Contig859_frame_1	IFM57_S30_L002_Contig859	IFM57	1	#N/A	VVVELAKMAQGGRGGQGGSDGGGTKDESAKHVLDKIGQQVYEQVKKEVDGTAKKYIEALKGDLKKATYPNDERSRESTPPNPCELDYQYHTNVTKGEDKEYPCLGRKTVRFSDKEGAECYKTKIKDSTTDTVGACAPFRRLYMCDRNLEHIEPKKITTHNLLLDVCLAAQYEGQSIRVDHDKYKLTNSSSQICTMLARSFADIGDIVRGRDLYRGNNRENDKLENKLKEYFQQIHSGLTENGVKERYNDAKKNFYKLRE	GTAGTGGTGGAGTTAGCAAAAATGGCGCAAGGAGGTAGGGGTGGTCAGGGTGGGAGTGATGGTGGTGGTACGAAGGATGAAAGTGCCAAACATGTATTGGATAAAATTGGGCAACAAGTGTATGAGCAAGTGAAAAAGGAAGTTGATGGTACTGCTAAAAAATATATTGAGGCGTTGAAAGGAGATTTGAAGAAAGCAACATATCCAAATGATGAACGTAGTAGAGAATCAACGCCACCAAATCCATGTGAACTTGATTATCAATATCATACTAATGTTACTAAAGGTGAGGATAAAGAGTATCCTTGTCTTGGTAGAAAAACAGTTCGTTTTTCTGATAAAGAAGGAGCAGAATGTTACAAGACAAAAATAAAAGATAGTACTACAGATACAGTAGGA…	('NTSB', 2, 82, 2.9e-19),('DBLa0.9', 83, 259, 2.3e-76)	('Rask_block_20', 26, 48, 6.5e-11),('Rask_block_17', 55, 90, 6.9e-12),('Rask_block_19', 96, 127, 2.5e-12),('Rask_block_4', 134, 151, 1.7e-07),('Rask_block_13', 159, 177, 3.3e-10),('Rask_block_3', 192, 209, 3.3e-08),('Rask_block_171', 211, 219, 0.027),('Rask_block_14', 223, 240, 0.00068),('Rask_block_64', 244, 256, 0.048)	Cluster-10.1110	-2.312	0.224	275039_soapGraphK61	-3.215	#N/A	444	240	100	#N/A	#N/A	#N/A	FALSE
SFC15-CM_S29_L002_4619_soapGraphK61_frame_2	SFC15-CM_S29_L002_4619_soapGraphK61	SFC15-CM	2	#N/A	YDYIPERYRFLQEWSEYYCKLLKKKLEALKSTCHECENKNSMCENDENVKNREDKEKCEKCKTKCEDYSKFVNEWKSQFDEQNQLYKELYMNAKAASRVNARRDSSIKFIQQLEKTCNNPDNAEEYLDKSTHCTDYKFSEMNSNENYYAFSSYPKEYKDKCKCHENAPSDPSKILNFIKEKIFKSPKIPGLNKIEKAVAQIP	TTATGATTATATACCTGAACGTTATCGTTTCTTGCAAGAATGGAGTGAATATTATTGTAAATTATTAAAAAAAAAACTGGAAGCGTTAAAATCAACATGTCATGAATGCGAAAACAAAAATAGTATGTGTGAAAATGATGAAAATGTTAAAAATAGGGAAGATAAGGAAAAATGTGAAAAATGCAAAACAAAATGTGAAGATTATAGTAAATTTGTGAATGAATGGAAATCTCAATTTGATGAACAAAATCAATTATATAAAGAATTATATATGAACGCTAAAGCTGCTAGTAGAGTTAATGCACGTCGTGATTCTTCTATAAAATTTATACAACAATTAGAAAAAACATGCAATAATCCAGATAATGCTGAGGAATATCTTGATAAATCAACACATTG…	('DBLz4', 1, 163, 1.8e-73)	('Rask_block_2', 3, 20, 6.6e-06),('Rask_block_99', 21, 48, 0.00029),('Rask_block_1', 61, 86, 8.9e-06),('Rask_block_283', 87, 120, 8.7e-21),('Rask_block_93', 122, 139, 1.2e-08),('Rask_block_18', 148, 163, 1.6e-05),('Rask_block_582', 164, 186, 4.3e-14)	Cluster-10.931	0.627	0.756	284084_soapGraphK61	3.616	0.0261	1122	607	100	DBLz4.s.1	#N/A	#N/A	FALSE
IFM57_S30_L002_Contig323_frame_-2	IFM57_S30_L002_Contig323	IFM57	-2	#N/A	DEWNCNGKTLDGQNKLCIPPRRKDMCLSKLKNISVNDISDSNTLLKKIQDAAQHEGSDIIYKLLPENPCDESIICDAMKYSFADIGDIIRGRSKIKTNNGDNLEEILKKVFREIHGKLDDDIKSKYSDNENKKYTKLREAWWDANRKEVWKAMTCNALKGAHLKKKQNNHAESSQNTSTETEQTKKCGHDSEPPDYDYIPERYRFLQEWSEYYCKALNKKQDEMKKECEQCNTQKGTECENYKDDNVCNQCKTKCEKYKEFVGKWNNEFDEQNQLYKELYSKAKTASRVNARSDPSIKFTKKLEETCNDPYSADEYLDKSTHCTDYKFSETNSNGSNYAFSPYPKEYKDKCKCYEKSTRESDKILNFIKDNIFKSPNIPGLNKIKKAIPRIPKRIKNIR…	AAAAAATGGTACAAAATAAGGAAATGTTCTGGCAACAAGTTCATGAATAGTATGCGCATCGGGCCTAATATTTTTTATACGCTTTGGTATTCGAGGAATTGCTTTTTTGATTTTATTTAATCCAGGAATGTTCGGAGATTTAAATATATTATCTTTAATGAAATTCAAGATTTTATCGGATTCTCTGGTTGATTTTTCATAGCATTTACATTTATCTTTATACTCCTTTGGATATGGTGAAAAGGCGTAATTACTTCCATTACTATTAGTTTCAGAAAATTTATAATCTGTGCAATGTGTTGATTTATCAAGATATTCGTCAGCACTATATGGATCGTTGCAAGTTTCTTCTAATTTTTTTGTAAATTTTATAGAAGGATCACTACGTGCATTAACTCT…	('DBLz4', 1, 353, 1.1e-185)	('Rask_block_4', 16, 33, 8.6e-06),('Rask_block_13', 42, 62, 4.9e-05),('Rask_block_3', 74, 91, 2.6e-09),('Rask_block_387', 92, 102, 2.4e-05),('Rask_block_14', 103, 126, 0.00017),('Rask_block_5', 138, 157, 2.1e-09),('Rask_block_284', 159, 179, 1.3e-10),('Rask_block_92', 181, 197, 8.6e-08),('Rask_block_2', 198, 215, 1.6e-05),('Rask_block_99', 216, 248, 5.4e-12),('Rask_block_1', 251, 276, 1.8e-05),('…	#N/A	#N/A	#N/A	397190_soapGraphK51	-0.398	0.825	835	601	91.85	#N/A	#N/A	#N/A	FALSE
IFM57_S30_L002_Contig1534_frame_-1	IFM57_S30_L002_Contig1534	IFM57	-1	#N/A	HEPCKTPQIYV*HNVVVELTKMAPVQGGGGDPQDESAKHMFDRIGGIIQKEAHKKALERSGSELKGFISRASYNGINTNATSPCELMHTYESSATTGHSDPCEGRAEDRFSDERRSQCTKNRIKDSTSDTVGACAPYRRLHVCDQNLEQIRPEQITSTHNLLVDVLLAAKYEGDSIINNYPDNRDKKEGICTALARSFADIGDIIRGKDLYLGNKKKSENKREK	TTTCTCTCTTTTATTTTCACTTTTTTTTTTATTCCCAAGATAAAGATCTTTTCCTCGTATAATGTCTCCTATATCTGCAAAACTTCGTGCCAAAGCTGTACAAATACCTTCCTTTTTGTCACGGTTATCAGGATAGTTATTAATTATTGAATCTCCTTCATATTTTGCTGCAAGTAACACATCAACCAATAAATTATGAGTACTTGTGATTTGTTCAGGCCTTATTTGTTCTAAATTTTGATCGCATACATGTAATCTTCTATATGGAGCACAGGCTCCTACAGTATCGCTAGTACTATCTTTTATTCTATTTTTAGTACATTGACTTCGACGTTCATCAGAAAAACGATCTTCTGCTCTACCTTCACATGGATCACTATGACCTGTAGTAGCACTGCT…	('NTSB', 15, 79, 3.6e-14),('DBLa0.18', 84, 219, 1.6e-68)	('Rask_block_20', 34, 56, 3.9e-10),('Rask_block_17', 60, 90, 6.7e-06),('Rask_block_19', 94, 126, 5.1e-13),('Rask_block_4', 133, 150, 6e-08),('Rask_block_13', 159, 180, 7.3e-13),('Rask_block_3', 190, 207, 6.8e-09),('Rask_block_54', 208, 222, 0.00043)	Cluster-10.711	-0.433	#N/A	266107_soapGraphK61	-0.6	#N/A	453	245	100	#N/A	#N/A	#N/A	FALSE
IFM57_S30_L002_Contig1537_frame_1	IFM57_S30_L002_Contig1537	IFM57	1	#N/A	QTPTTPPPTRTMQTLNHQTMKPHQIV*HHVVGTMVRQVYTTVNDYTLATDARDLLDRIGGKIQEQAYQKALGRSRNELHGRLKDAIFHARGENEKSDVSNPCELDYQYHTNVTSNVIEPCKHNSEKRFSDTKGAECDKSKIRGSNGKSEGACAPYRRLHVCDRNLEQIDPAKITTTHNLLADVCQAAKFEGQSIAGYYAQYEAQYPGSGSTICTALARSFADIGDIIRGKDLYLGNKKKSENKREKEKLESKLKSFFKQIHSSLEEKEKNHYNDDTTDFFKLREDWWNANRHTVWEAITCNAKGFNYFRHTCGDEKHPTATQDNCRCAAGDVPTYFDYVPQYLRWFEEWAEDFCRKRKHKLENAIKKCRGENNDKYCDLNGYNCKETARGKEKYKYEQE…	CAAACACCTACCACTCCACCGCCCACACGAACCATGCAAACACTAAACCACCAAACCATGAAACCCCACCAAATTGTATAACATCATGTTGTCGGTACAATGGTACGGCAAGTGTATACCACAGTAAATGATTATACCTTAGCCACTGATGCTAGGGATCTTTTGGATCGAATTGGTGGGAAAATACAAGAACAAGCATATCAAAAAGCTCTGGGACGTTCCAGGAATGAGCTGCATGGACGTTTGAAAGACGCAATATTTCATGCAAGGGGGGAAAATGAGAAATCTGATGTTTCAAATCCATGCGAACTTGATTATCAATATCATACTAATGTTACTAGTAACGTAATTGAACCTTGCAAGCATAATTCTGAAAAGCGTTTTTCTGATACAAAAGGA…	('NTSB', 29, 101, 6.3e-14),('DBLa0.10', 102, 427, 1.5e-158)	('Rask_block_20', 48, 70, 9.7e-08),('Rask_block_17', 74, 109, 8.1e-10),('Rask_block_19', 111, 144, 1.8e-12),('Rask_block_4', 151, 168, 1.3e-07),('Rask_block_13', 177, 198, 6.5e-10),('Rask_block_135', 199, 211, 1.2e-06),('Rask_block_3', 212, 229, 1.5e-08),('Rask_block_54', 230, 244, 0.00095),('Rask_block_14', 249, 272, 0.0011),('Rask_block_5', 283, 302, 2.5e-09),('Rask_block_36', 304, 333, 1.2e-12…	Cluster-10.259	0	#N/A	296682_soapGraphK61	-1.058	0.611	527	1013	77	DBLa0.11.ns.2	530031_0.7-DBLa_block7	#N/A	FALSE
SFC15-CM_S29_L002_Contig1721_frame_-1	SFC15-CM_S29_L002_Contig1721	SFC15-CM	-1	#N/A	IPERYRFLQEWSEYYCKLLKKKLEALKSTCHECENKNSMCENDENVKNREDKEKCEKCKTKCEDYSKFVNEWKSQFDEQNQLYKELYMNAKAASRVNARRDSSIKFIQQLEKTCNNPDNAEEYLDKSTHCTDYKFSEMNSNENYYAFSSYPKEYKDKCKCHENAPSDPSKILNFIKEKIFKSPKIPGLNKIEKAV	GCAACTGCTTTTTCGATTTTATTTAATCCAGGAATTTTCGGAGATTTAAATATCTTTTCTTTAATGAAATTCAAGATTTTACTAGGATCACTGGGTGCATTTTCATGGCATTTACATTTATCTTTATACTCCTTTGGATATGATGAAAAGGCGTAATAATTTTCATTACTATTCATTTCAGAAAATTTATAATCTGTGCAATGTGTTGATTTATCAAGATATTCCTCAGCATTATCTGGATTATTGCATGTTTTTTCTAATTGTTGTATAAATTTTATAGAAGAATCACGACGTGCATTAACTCTACTAGCAGCTTTAGCGTTCATATATAATTCTTTATATAATTGATTTTGTTCATCAAATTGAGATTTCCATTCATTCACAAATTTACTATAATCT…	('DBLz4', 1, 160, 9.5e-71)	('Rask_block_2', 1, 17, 2.7e-05),('Rask_block_99', 18, 45, 0.00027),('Rask_block_1', 58, 83, 8.5e-06),('Rask_block_283', 84, 117, 8.2e-21),('Rask_block_93', 119, 136, 1.1e-08),('Rask_block_18', 145, 160, 1.5e-05),('Rask_block_582', 161, 183, 4.1e-14)	Cluster-10.931	0.627	0.756	284084_soapGraphK61	3.616	0.0261	1085	587	100	DBLz4.s.1	#N/A	#N/A	FALSE
IFM57_S30_L002_Contig1532_frame_-2	IFM57_S30_L002_Contig1532	IFM57	-2	#N/A	GGHIKSTECVVPKDDDETPQFLRWFQEWIENFCSTRKELYEQVHKQCESANCDKKSGRVHPETCKTVCEQYRNYISSKKEEYQLLNHQYKRNFMNNNGNGKNAPMYFKEKSDTKYGCLLQYFNEDKKWNNPYETLGSDILKGKCDCQKTEKTIITPEKFPKKPLPPAPDTPPPVQPLPADEPFNRDILEKTIPFGIALALGSIAFLFLKKKTKSTID	ATCAATAGTAGATTTGGTTTTTTTCTTCAAAAATAAAAAAGCAATGGATCCTAATGCCAGCGCAATACCAAAAGGGATGGTTTTTTCCAGAATGTCACGATTGAACGGTTCATCCGCAGGGAGGGGTTGTACGGGTGGAGGGGTATCAGGTGCTGGGGGTAGAGGTTTTTTGGGGAATTTTTCAGGTGTAATAATTGTTTTTTCAGTTTTTTGGCAATCACATTTACCTTTAAGAATGTCACTTCCAAGAGTTTCATAAGGATTATTCCATTTTTTGTCTTCATTAAAATATTGAAGTAGGCATCCATATTTAGTATCAGATTTTTCTTTGAAGTACATTGGGGCATTTTTACCATTCCCATTATTGTTCATAAAATTCCTTTTATATTGATGGTTCAG…	('DBLe6', 1, 146, 9.8e-47)	('Rask_block_2', 18, 33, 1.4e-09),('Rask_block_48', 36, 54, 0.00059),('Rask_block_1', 64, 89, 0.029),('Rask_block_78', 126, 147, 2.6e-08),('Rask_block_21', 183, 208, 1.7e-12)	Cluster-10.648	-0.674	#N/A	270655_soapGraphK61	0	#N/A	1094	592	100	#N/A	#N/A	#N/A	FALSE
SFM-3_S12_L001_5178_soapGraphK61_frame_3	SFM-3_S12_L001_5178_soapGraphK61	SFM-3	3	#N/A	QTKKCGHDSEPPDYDYIPERYRFLQEWSEYYCKALNKKQDEMKKECEQCNTQKGTECENYKDDNVCNQCKTKCEKYKEFVGKWNNEFDEQNQLYKELYSKAKTASRVNARSDPSIKFTKKLEETCNDPYSADEYLDKSTHCTDYKFSETNSNGSNYAFSPYPKEYKDKCKCYEKSTRESDKILNFIKDNIFKSPNIPGLNKIKKAIPRIPKRIKNIRPDAHTIHELVARTFPYFVPFFQKDDKTPPTHNILNDVLPSAIPVGIALALTSIAFLYLKKKTKSSVGNLFQILQIPKSDYDIPTLKSKNR	AACAAACGAAAAAATGTGGTCACGATTCTGAACCTCCTGATTATGATTATATACCTGAACGTTATCGTTTTTTGCAAGAATGGAGTGAATATTATTGTAAAGCACTAAATAAAAAGCAAGATGAAATGAAAAAGGAATGCGAACAGTGTAATACACAAAAAGGTACAGAGTGCGAGAATTATAAAGATGATAACGTATGTAATCAATGTAAAACAAAATGTGAAAAATATAAAGAATTTGTGGGTAAATGGAATAATGAATTTGATGAACAAAATCAATTATACAAAGAATTATATTCTAAGGCTAAAACTGCTAGTAGAGTTAATGCACGTAGTGATCCTTCTATAAAATTTACAAAAAAATTAGAAGAAACTTGCAACGATCCATATAGTGCTGACG…	('DBLz4', 1, 171, 7.1e-92)	('Rask_block_92', 1, 15, 6.8e-07),('Rask_block_2', 16, 33, 1.1e-05),('Rask_block_99', 34, 66, 3.5e-12),('Rask_block_1', 69, 94, 1.2e-05),('Rask_block_283', 95, 128, 3.5e-20),('Rask_block_93', 130, 147, 3.7e-09),('Rask_block_18', 153, 171, 1.1e-06),('Rask_block_582', 172, 194, 8.7e-17),('Rask_block_280', 197, 249, 8.8e-32),('Rask_block_21', 251, 275, 4.4e-10),('Rask_block_41', 277, 307, 1.1e-13)	#N/A	#N/A	#N/A	284084_soapGraphK61	3.616	0.0261	833	821	85.51	#N/A	#N/A	#N/A	FALSE
IFM57_S30_L002_Contig1690_frame_-2	IFM57_S30_L002_Contig1690	IFM57	-2	#N/A	LDKLKTSLGCNCPDNSQKTGGEDGTKEDNDLVLCMIKKLEEKAKKCKDPSSGEEQKPCDVSNPLVEDDDEAIEEENSVTQPNICPPQKPETKVVDEDACITDAPQPDIKEEEEEKEEEKDKGDEEEEQEEEEEEEFYEEEEEEEEESDGNIDEYDSDSDAEDEDQNESLPESLSPSESQPKQLPREFPSPELKNAMLSSTILWMVGIGFAAISYFLLKKKPKSPVDLLRVIDIPKSDYDIPTLKSKNRYIPYRSGQYKGKTYIYMEGDSSGDEKYAFMSDTTDVTSS	CTGAGGAAGTTACATCAGTAGTATCAGACATAAATGCATATTTTTCATCTCCACTACTATCACCTTCCATATATATATATGTTTTGCCTTTGTATTGGCCACTTCTATATGGTATGTACCTATTTTTCGATTTCAATGTAGGTATATCATAATCACTTTTGGGTATATCAATTACTCGCAAGAGGTCAACAGGTGATTTCGGTTTTTTCTTTAGTAAAAAGTAACTGATTGCCGCAAAACCGATACCTACCATCCAGAGGATGGTAGAAGATAACATGGCATTTTTTAATTCGGGGGATGGAAATTCTCGTGGCAATTGTTTTGGCTGTGACTCTGAAGGTGATAAGGATTCTGGAAGAGATTCATTTTGATCTTCATCCTCTGCGTCTGAATCGGAGT…	-	('Rask_block_24', 1, 16, 0.041),('Rask_block_10', 29, 55, 5.5e-08),('Rask_block_31', 70, 87, 0.00071),('Rask_block_205', 110, 123, 0.018),('Rask_block_341', 153, 167, 0.00014),('Rask_block_295', 174, 191, 3e-09),('Rask_block_21', 192, 217, 5.9e-12),('Rask_block_41', 219, 269, 8.4e-31),('Rask_block_128', 270, 277, 0.00096)	Cluster-10.1085	1.228	0.581	286884_soapGraphK61	-1.978	0.293	556	352	95.17	#N/A	#N/A	#N/A	FALSE
IFM57_S30_L002_Contig1691_frame_-3	IFM57_S30_L002_Contig1691	IFM57	-3	#N/A	NKSGGHIKSTECVVPKDDDDTPQFLRWFQEWTQNFCTRRNELYEKVQKLCKSAECNKQNGRVHPEICKTVCEEYRNYISKKKQEYQYLNYQYKKTKLEDKEQGENASNYFKTKCNGKCECLSKHTDKENNWKEPYDTFDDPQHKVKCECKQSVIPIKKEKKTDKHSEESPQKPFPDPDPPPPPVEPLPSDQPLDPTILQTTIPFGVALALGSIAFLFLKKKTKSTIDLLRVINI	GGATATTAATGACACGCAAAAGATCAATAGTAGATTTGGTTTTTTTCTTCAAAAATAAAAACGCTATCGATCCTAATGCCAACGCCACTCCAAAAGGAATAGTTGTTTGCAAGATAGTCGGGTCCAAAGGTTGATCCGAAGGGAGGGGTTCTACGGGTGGAGGCGGAGGATCTGGATCGGGAAAGGGCTTTTGTGGTGATTCTTCGGAATGTTTATCTGTTTTTTTTTCTTTTTTAATAGGAATTACAGATTGTTTACATTCACACTTTACTTTATGTTGAGGATCATCAAATGTATCATATGGTTCTTTCCAATTATTTTCTTTATCAGTATGCTTAGAGAGACATTCACATTTACCATTACATTTTGTTTTGAAGTAATTTGAAGCGTTTTCACCTT…	('DBLe6', 3, 149, 1e-48)	('Rask_block_2', 21, 36, 1.7e-09),('Rask_block_48', 38, 57, 1.8e-05),('Rask_block_1', 67, 86, 0.0062),('Rask_block_45', 101, 124, 0.00029),('Rask_block_78', 129, 150, 8.3e-08),('Rask_block_21', 193, 218, 4.8e-12)	#N/A	#N/A	#N/A	529502_soapGraphK41	-1.238	0.709	998	540	100	#N/A	#N/A	#N/A	FALSE
SFM-3_S12_L001_Contig1753_frame_-2	SFM-3_S12_L001_Contig1753	SFM-3	-2	#N/A	KCGHDSEPPDYDYIPERYRFLQEWSEYYCKALNKKQDEMKKECEQCNTQKGTECENYKDDNVCNQCKTKCEKYKEFVGKWNNEFDEQNQLYKELYSKAKTASRVNARSDPSIKFTKKLEETCNDPYSADEYLDKSTHCTDYKFSETNSNGSNYAFSPYPKEYKDKCKCYEKSTRESDKILNFIKDNIFKSPNIPGLNKIKKAIPRIPKRIKNIRPDAHTIHELVARTFPYFVPFFQKDDKTPPTHNILNDVLPSAIPVGIALALTSIAFLYLKKKTKSSVGNLFQILQIPKSDYDIPTLKS	GGATTTCAATGTAGGTATATCATAATCACTTTTGGGTATTTGCAGTATTTGGAATAAATTTCCAACAGATGATTTGGTTTTTTTCTTCAAATAAAGAAAAGCAATGGACGTCAAGGCCAGAGCAATTCCCACTGGTATAGCGGATGGTAATACATCATTCAGTATGTTGTGCGTTGGGGGTGTTTTATCGTCTTTTTGAAAAAATGGTACAAAATAAGGAAATGTTCTGGCAACAAGTTCATGAATAGTATGCGCATCGGGCCTAATATTTTTTATACGCTTTGGTATTCGAGGAATTGCTTTTTTGATTTTATTTAATCCAGGAATGTTCGGAGATTTAAATATATTATCTTTAATGAAATTCAAGATTTTATCGGATTCTCTGGTTGATTTTTCATA…	('DBLz4', 1, 168, 9.7e-91)	('Rask_block_92', 1, 12, 2.5e-05),('Rask_block_2', 13, 30, 1.1e-05),('Rask_block_99', 31, 63, 3.4e-12),('Rask_block_1', 66, 91, 1.2e-05),('Rask_block_283', 92, 125, 3.4e-20),('Rask_block_93', 127, 144, 3.6e-09),('Rask_block_18', 150, 168, 1e-06),('Rask_block_582', 169, 191, 8.5e-17),('Rask_block_280', 194, 246, 8.6e-32),('Rask_block_21', 248, 272, 4.3e-10),('Rask_block_41', 274, 301, 1.7e-11)	#N/A	#N/A	#N/A	284084_soapGraphK61	3.616	0.0261	833	821	85.51	#N/A	#N/A	#N/A	FALSE
IFM57_S30_L002_Contig604_frame_1	IFM57_S30_L002_Contig604	IFM57	1	#N/A	IIILPYHYTPITYIHTYNHPTPHQTTYQTPTTAHTNHVNHVYHVCMT*CNGGVKMAAIGRGGGGSSGEEDKDAKHLLDSIGKKVHDKVKGEAENYIGDLKGLLSQAPILGVERAKTLDPCKLESKYTKLIKAKSNRYPCGNESVSQKRFSVKQQAEYDNKKMKCSNGGACAPYRRLHLCHHNLESIDTTSTAKHDLLAEVCMAAKYEGDSIKTHHTIHKQIYDDSASQLCTVLARSFADIGDIVRGRDLYGGNKKKDKLEKNLKTIFKEIYDKLLKDNQTNVNTLQERYEDKDPDKNYYKLREDWWTANRHTVWKAITCDDDNKLAGASYFRQTCGSGNNATQASHKCRCKDKNGEHDTDQVPTYFDYVPQFLRWFEEWAEDFCRKKNKKLEDAIKKCR…	ATTATTATTCTACCATATCACTATACTCCCATAACATACATACATACATACAATCACCCCACACCACACCAAACCACCTACCAAACACCTACCACCGCCCACACGAACCATGTAAACCACGTATACCACGTATGCATGACATAATGTAATGGTGGTGTTAAAATGGCGGCTATAGGTCGTGGTGGTGGTGGTAGTAGTGGTGAGGAAGATAAAGATGCCAAACATTTATTGGATAGCATAGGGAAAAAAGTGCACGACAAAGTGAAAGGTGAAGCTGAAAATTATATTGGTGATTTGAAAGGATTGTTGTCACAAGCACCAATTTTGGGTGTGGAAAGAGCTAAAACCCTTGATCCATGCAAACTTGAAAGTAAATATACTAAACTTATTAAGGCTAAA…	('NTSB', 55, 119, 1.1e-16),('DBLa0.15', 120, 544, 1.1e-183),('CIDRa3.2', 545, 841, 3.4e-107),('DBLd1', 916, 1431, 7.1e-153),('CIDRb1', 1432, 1684, 1.5e-90)	('Rask_block_20', 70, 92, 2.7e-09),('Rask_block_17', 95, 127, 1.9e-09),('Rask_block_19', 132, 165, 1.2e-11),('Rask_block_4', 169, 186, 1.8e-07),('Rask_block_13', 194, 215, 9.1e-12),('Rask_block_3', 229, 246, 3.3e-07),('Rask_block_14', 259, 279, 0.00042),('Rask_block_5', 302, 319, 2.9e-08),('Rask_block_36', 327, 355, 6.8e-11),('Rask_block_2', 368, 385, 9.1e-11),('Rask_block_12', 386, 405, 0.00018)…	Cluster-10.657	-3.933	0.0991	294894_soapGraphK61	-1.727	#N/A	2553	1382	100	#N/A	#N/A	#N/A	FALSE
IFM57_S30_L002_Contig1699_frame_-2	IFM57_S30_L002_Contig1699	IFM57	-2	#N/A	HVCHDINHVCMHV*HHVVVELTKMAPPSATQNGGGGGSGGDADKYKSAPDAKHLLDMIGEEVYKEKVHREAADYRGELHGHLSDANFKNEKNKAEEPCKLDHIYHTNVTDGYGREYPCKDRWDIRFSDKYGGQCTNSKIHGNDDSNGKDVGACAPFRRLHLCDQHLSHMKADKINTKHNLLLEVLLAAKYEGQSLVKKYNEYKETNTDSDFNICTALARSFADIGDIIRGKDLFIGYNQKDRKEKKQLQQNLKNIFGKIYEGLTTTIGAEARYKGDENYFQLREDWWNANRQEVWKALICHAPNDAEYFRKTACAGGKGTNRQCHCIAGEVPTYFDYVPQFLRWFEEWAEDFCRKRKKQLTDAIKNCRGENNDKYCDLNGYNCKET	CTGTTTCTTTGCAATTATATCCATTAAGATCACAATATTTGTCATTATTTTCTCCACGACAATTTTTTATAGCATCTGTTAATTGTTTTTTTCGTTTACGACAAAAATCTTCTGCCCATTCCTCGAACCAACGAAGAAACTGTGGAACGTAGTCAAAATATGTAGGAACTTCTCCAGCAATGCAGTGGCATTGACGATTAGTTCCTTTTCCTCCAGCACACGCTGTTTTTCTAAAATATTCAGCATCATTTGGCGCATGACATATTAATGCTTTCCATACTTCTTGTCTATTAGCGTTCCACCAATCTTCTCGTAATTGAAAATAATTTTCATCACCTTTGTAGCGTGCTTCTGCGCCAATCGTCGTCGTCAATCCTTCATATATTTTCCCGAAAATAT…	('NTSB', 18, 92, 8.7e-20),('DBLa0.12', 98, 386, 1.1e-142)	('Rask_block_20', 49, 66, 2.7e-07),('Rask_block_17', 74, 105, 1.9e-10),('Rask_block_19', 109, 142, 4.3e-14),('Rask_block_4', 152, 169, 2.9e-07),('Rask_block_13', 178, 199, 9e-11),('Rask_block_3', 213, 230, 1.3e-08),('Rask_block_54', 231, 245, 6.6e-05),('Rask_block_14', 248, 267, 1.2e-07),('Rask_block_64', 270, 281, 0.016),('Rask_block_5', 283, 302, 4.2e-09),('Rask_block_36', 305, 332, 2.3e-08),('…	Cluster-10.235	-0.816	#N/A	284472_soapGraphK61	-3.231	0.268	588	505	87.72	#N/A	#N/A	#N/A	FALSE
IFM57_S30_L002_Contig1002_frame_2	IFM57_S30_L002_Contig1002	IFM57	2	#N/A	TPDALLEQVLDKDVLLESIKSGYGKPEDIKHIEALLNDEEEKNKEEAAEVGETDNKNKTTIDKLLNHEDKDAKGCIEKHNECPQPPRESPGRSAETLTPGGPQPPTNPTDSGDEESDSDDDVGANEDTKVENHTEAKEKTVEDGKGPEAEGETAPKEAEKEPKVEDICKIVGDALKGENLTDACKQKYQYDKEKFPNWKCVTPSGKPTATTGSSDESAPSSDSNQGSICVPPRRRKLYIKKIVDWAESQSKTQTSGSETSEPPSETSSQSGKESSQSGKESSQSEKLRTAFIQSAAVETFFLWDRYKKLNTPQSGGLLGVGAQPLSSLPVTDSDNPQQQLSRGDIPPDFLRQMFYTLGDYRDILFSGDKDAKNGFNYIFSGDKEMKEKEENIKTAIQKF…	GACTCCTGATGCTCTTCTTGAACAAGTTTTGGACAAAGATGTACTTTTGGAAAGTATTAAATCGGGTTATGGGAAACCAGAGGACATAAAACACATTGAGGCACTGTTGAATGACGAAGAAGAAAAAAATAAAGAAGAAGCAGCAGAAGTTGGTGAAACCGACAATAAAAATAAGACCACAATTGATAAATTGCTCAATCACGAAGATAAAGATGCCAAAGGATGCATAGAAAAACACAACGAATGTCCACAACCACCACGCGAAAGTCCCGGCCGTTCCGCCGAAACCCTCACACCTGGCGGACCACAACCACCTACCAACCCCACTGATAGTGGCGACGAAGAATCCGACTCAGACGATGACGTCGGCGCCAACGAGGACACCAAGGTGGAAAACCA…	('CIDRa3.2', 2, 81, 2.3e-24),('DBLd1', 168, 442, 9.3e-90)	('Rask_block_32', 1, 36, 4.2e-12),('Rask_block_240', 48, 57, 0.034),('Rask_block_10', 58, 85, 1.4e-06),('Rask_block_15', 168, 188, 1.4e-05),('Rask_block_35', 194, 210, 6.5e-06),('Rask_block_4', 228, 244, 1.1e-05),('Rask_block_11', 287, 307, 4.7e-12),('Rask_block_16', 332, 348, 0.0012),('Rask_block_3', 349, 365, 1.4e-08),('Rask_block_156', 369, 381, 0.00016),('Rask_block_27', 385, 404, 0.00021),('…	#N/A	#N/A	#N/A	Contig12572	-0.319	0.837	2359	1351	98.45	#N/A	#N/A	#N/A	FALSE
SFC17_S7_L001_Contig1979_frame_3	SFC17_S7_L001_Contig1979	SFC17	3	#N/A	WSEYYCKALNKKQDEMKKECEQCKTQNDGRCAIEEDTEKCKKCKEECENYSKFVAEWKSQFEEQNRLYKELYMKAKAASKADARRDSSIKFIQKLEKICEDPHTAEKYLDKSTHCTDYKFSETNNNENDAFSQYPNKYKKACTCQKKSSSDPAEILNFIKEKIFKSPEIPGLNTIKKAVAQIPRTIKNIRPDAHTIHAIVARSFDYFVPFFQTDDKTPPTHNILNDVLPSAIPVGIALALTSIVFLYLKVIYIYIYMWYIYICVFCVSVFGCIYMDIYVFLYMYVFVCL	AATGGAGTGAATATTATTGTAAAGCACTAAATAAAAAGCAAGATGAAATGAAAAAGGAATGTGAACAGTGTAAAACACAAAATGATGGCAGGTGTGCAATTGAGGAAGATACGGAAAAATGTAAAAAATGTAAAGAAGAATGTGAAAATTATAGTAAATTTGTAGCTGAATGGAAATCTCAATTTGAGGAACAAAATCGATTATACAAAGAATTATATATGAAAGCTAAAGCTGCTAGTAAAGCTGATGCACGTCGTGATTCTTCTATAAAATTTATACAAAAACTAGAAAAAATATGCGAGGATCCACATACTGCTGAAAAATATCTTGATAAATCAACACATTGCACAGATTATAAATTTTCTGAAACGAATAATAATGAAAATGATGCTTTTTCTC…	('DBLz4', 1, 144, 2.6e-66)	('Rask_block_99', 8, 36, 2.5e-07),('Rask_block_1', 43, 68, 0.00015),('Rask_block_283', 69, 102, 2.8e-20),('Rask_block_93', 104, 121, 5.3e-09),('Rask_block_18', 125, 144, 0.00013),('Rask_block_582', 147, 167, 2.8e-09),('Rask_block_280', 170, 222, 1.7e-29),('Rask_block_21', 224, 248, 2.2e-09)	#N/A	#N/A	#N/A	284084_soapGraphK61	3.616	0.0261	758	651	87.86	#N/A	#N/A	#N/A	FALSE
IFM57_S30_L002_7215_soapGraphK51_frame_-3	IFM57_S30_L002_7215_soapGraphK51	IFM57	-3	#N/A	RSSLDKLKTSLGCNCPDNSQKTGGEDGTKEDNDLVLCMIKKLEEKAKKCKDPSSGEEQKPCDVSNPLVEDDDEAIEEENSVTQPNICPPQKPETKVVDEDACITDAPQPDIKEEEEEKEEEKDKGDEEEEQEEEEEEEFYEEEEEEEEESDGNIDEYDSDSDAEDEDQNESLPESLSPSESQPKQLPREFPSPELKNAMLSSTILWMVGIGFAAISYFLLKKKPKSPVDLLRVIDIPKSDYDIPTLKSKNRYIPYR	TCTATATGGTATGTACCTATTTTTCGATTTCAATGTAGGTATATCATAATCACTTTTGGGTATATCAATTACTCGCAAGAGGTCAACAGGTGATTTCGGTTTTTTCTTTAGTAAAAAGTAACTGATTGCCGCAAAACCGATACCTACCATCCAGAGGATGGTAGAAGATAACATGGCATTTTTTAATTCGGGGGATGGAAATTCTCGTGGCAATTGTTTTGGCTGTGACTCTGAAGGTGATAAGGATTCTGGAAGAGATTCATTTTGATCTTCATCCTCTGCGTCTGAATCGGAGTCATATTCATCAATGTTTCCATCTGATTCCTCTTCTTCTTCTTCTTCTTCCTCATAAAATTCTTCTTCTTCTTCTTCTTCTTGTTCTTCTTCCTCATCTCCTTT…	-	('Rask_block_24', 3, 19, 0.012),('Rask_block_10', 32, 58, 4.7e-08),('Rask_block_31', 73, 90, 0.00061),('Rask_block_205', 113, 126, 0.015),('Rask_block_341', 156, 170, 0.00012),('Rask_block_295', 177, 194, 2.6e-09),('Rask_block_21', 195, 220, 5.1e-12),('Rask_block_41', 222, 256, 2.6e-17)	Cluster-10.1085	1.228	0.581	286884_soapGraphK61	-1.978	0.293	556	352	95.17	#N/A	#N/A	#N/A	FALSE
IFM57_S30_L002_4198_soapGraphK61_frame_-3	IFM57_S30_L002_4198_soapGraphK61	IFM57	-3	#N/A	NKSGGHIKSTECVVPKDDDETPQFLRWFQEWIENFCSTRKELYEQVHKQCESANCDKKSGRVHPETCKTVCEQYRNYISSKKEEYQLLNHQYKRNFMNNNGNGKNAPMYFKEKSDTKYGCLLQYFNEDKKWNNPYETLGSDILKGKCDCQKTEKTIITPEKFPKKPLPPAPDTPPPVQPLPADEPFNRDILEKTIPFGIALALGSIAFLFLKKKTKSTIDLLR	CACGCAAAAGATCAATAGTAGATTTGGTTTTTTTCTTCAAAAATAAAAAAGCAATGGATCCTAATGCCAGCGCAATACCAAAAGGGATGGTTTTTTCCAGAATGTCACGATTGAACGGTTCATCCGCAGGGAGGGGTTGTACGGGTGGAGGGGTATCAGGTGCTGGGGGTAGAGGTTTTTTGGGGAATTTTTCAGGTGTAATAATTGTTTTTTCAGTTTTTTGGCAATCACATTTACCTTTAAGAATGTCACTTCCAAGAGTTTCATAAGGATTATTCCATTTTTTGTCTTCATTAAAATATTGAAGTAGGCATCCATATTTAGTATCAGATTTTTCTTTGAAGTACATTGGGGCATTTTTACCATTCCCATTATTGTTCATAAAATTCCTTTTATATT…	('DBLe6', 3, 149, 2.9e-47)	('Rask_block_2', 21, 36, 1.5e-09),('Rask_block_48', 39, 57, 0.00061),('Rask_block_1', 67, 92, 0.03),('Rask_block_78', 129, 150, 2.7e-08),('Rask_block_21', 186, 211, 1.8e-12)	Cluster-10.648	-0.674	#N/A	270655_soapGraphK61	0	#N/A	1112	602	100	#N/A	#N/A	#N/A	FALSE
IFM57_S30_L002_Contig1668_frame_3	IFM57_S30_L002_Contig1668	IFM57	3	#N/A	YRDICIGGDRDIVGDTIVSNIEGSSSSKTKISDKIKEILEKVDNKQPGVLPQNSVKDPKAWWEKNAQHIWNGMVCALTYNTESDGNTTGGGSGITQDQTLKGALLEADGTKPKESGEYNYKTARLKDDDSNRKPTTTDPTLSQFISRPPYFRWLEEWGGDFCRERSKRLDQIYIECKVENGGKNIETPKCSCYGEDCEEIFSKHYNTLPSFDCPKCGKYCRFYRKWIERKRTEFDKQQKAYGQQKTDATRNNGNTFDKEFCGTGGKCDTAAEFLNRLKKGPCKINNDDEKKE	ATTATAGAGATATATGCATAGGTGGTGACCGCGATATCGTGGGAGACACTATTGTTAGTAACATAGAGGGTAGTAGTAGCTCTAAAACAAAAATATCGGATAAAATAAAAGAAATTTTAGAAAAAGTTGACAACAAACAACCTGGTGTCCTACCCCAAAATAGTGTCAAAGACCCTAAAGCCTGGTGGGAAAAAAACGCACAACATATCTGGAATGGAATGGTTTGCGCCCTGACGTACAACACCGAAAGTGATGGTAACACTACTGGAGGTGGTAGTGGTATAACACAGGATCAGACTTTGAAAGGGGCACTTTTGGAGGCCGACGGCACGAAGCCCAAAGAGAGCGGCGAATACAACTACAAAACTGCCAGACTTAAAGATGATGATAGCAACCGTA…	('DBLd1', 1, 287, 6.4e-84)	('Rask_block_252', 8, 18, 0.00011),('Rask_block_452', 22, 40, 0.013),('Rask_block_5', 58, 77, 1e-09),('Rask_block_55', 90, 106, 0.0045),('Rask_block_2', 147, 163, 5.5e-09),('Rask_block_7', 189, 214, 1.7e-08),('Rask_block_1', 216, 241, 7.6e-08),('Rask_block_497', 246, 255, 0.077),('Rask_block_9', 266, 283, 0.00029)	Cluster-10.347	-3.586	0.0689	Contig11084	-1.244	0.688	593	533	87.43	#N/A	#N/A	#N/A	FALSE
IFM57_S30_L002_Contig1545_frame_1	IFM57_S30_L002_Contig1545	IFM57	1	#N/A	QFLRWIKEWGTNVCIQKEKYKKNVKSECSDVTNLGAQASESNKCIPEIKKYQEWSRKSSVQWEAISERYRKYKGMDEFKNVKEPDANEYLKEHCSKCPCGYNDMKEITNDTENKQDIFKQIKEQVKIPAELEDVIYRIKNRKYNSNDYFCRKYNNKNLYSRMQHNIDTIWTDLLVKNSSDINKGVLIPPRRKNLFLYIDPSKICKYKRDPKLFNDFIYSSAFTEVERLKKVYGEARAKVANAMKYSFADIGNIIKGDDMMESPTFRYIEEIFSDMKYKGIDRTKWWDSNKYHIWESMLCGYKQAGGDTETNENCRFPDTDGVPQFLRWFQEWTENFCTKRKELYEDVQKLCKSAECNKQNGRV	CAATTTTTACGATGGATAAAAGAATGGGGAACAAACGTGTGTATACAAAAAGAAAAGTATAAAAAAAATGTAAAATCAGAATGCTCTGATGTTACTAATTTAGGGGCACAAGCATCGGAATCAAATAAATGTATACCAGAAATTAAAAAATATCAAGAATGGAGCAGGAAAAGTTCTGTTCAGTGGGAAGCTATATCCGAAAGATATAGAAAATATAAGGGTATGGATGAATTTAAAAATGTAAAGGAACCAGATGCTAATGAATATTTGAAGGAACATTGTTCTAAATGTCCGTGTGGATATAATGATATGAAAGAAATAACTAACGATACAGAGAATAAACAAGATATATTTAAGCAAATAAAAGAACAAGTTAAGATTCCAGCTGAACTTGAAGAT…	('DBLepam5', 1, 99, 6.5e-42),('DBLe10', 146, 362, 3.2e-110)	('Rask_block_2', 1, 15, 3.1e-06),('Rask_block_371', 16, 41, 6.4e-16),('Rask_block_1', 44, 69, 0.013),('Rask_block_97', 81, 99, 2.5e-07),('Rask_block_206', 100, 139, 2.8e-18),('Rask_block_76', 149, 184, 1.9e-08),('Rask_block_4', 185, 197, 0.0012),('Rask_block_160', 205, 233, 1.2e-18),('Rask_block_3', 241, 256, 4.5e-08),('Rask_block_126', 258, 275, 6e-08),('Rask_block_5', 282, 301, 4.7e-08),('Rask_…	Cluster-10.554	-1.55	#N/A	288186_soapGraphK61	-0.126	0.961	309	385	81.3	#N/A	#N/A	#N/A	FALSE
IFM050_S11_Contig3573_frame_3	IFM050_S11_Contig3573	IFM050	3	#N/A	TSAEQPDPKVELLKAFVESAAVETFFLWHKYKAENSKTQGVATGLLRFDGSYGDSEDDEDKDPQKKLQESGEIPNDFLRLMFYTLGDYRDICVGVKDDVAEALKASGDNPNKKDTMKEISSKIEEILPKNGGTPPSGKDRKTWWDNNAKHIWHGMICALTYKETSGSGGEKKIEKDEQVYSKFFGSTPGKPDNPGTYESKYEYSKVVLKEEDESGERKTYEDPASSDTPTTLDSFIKRPPYFRYLEEWGETFCRERTKRLEKI	CAACAAGTGCAGAACAGCCAGACCCCAAAGTGGAACTACTCAAAGCATTTGTTGAGTCTGCGGCAGTAGAAACTTTCTTTTTATGGCATAAGTATAAAGCGGAAAACTCGAAGACACAAGGTGTAGCGACAGGATTATTACGATTTGATGGCAGCTACGGTGATAGTGAAGACGACGAAGACAAAGACCCCCAAAAGAAATTACAAGAAAGTGGAGAAATCCCCAACGATTTTTTGAGATTAATGTTCTATACATTAGGAGATTACAGAGATATATGTGTGGGTGTTAAAGACGACGTGGCTGAGGCTTTAAAAGCTAGTGGTGACAACCCAAATAAAAAAGACACTATGAAAGAAATATCGAGTAAAATAGAAGAAATTCTCCCAAAAAATGGTGGCA…	('DBLd1', 2, 263, 5.5e-89)	('Rask_block_11', 12, 32, 1.2e-11),('Rask_block_109', 33, 46, 0.004),('Rask_block_16', 60, 76, 8.3e-05),('Rask_block_3', 77, 94, 8.6e-09),('Rask_block_228', 95, 106, 0.00011),('Rask_block_27', 113, 132, 4.4e-05),('Rask_block_5', 140, 159, 2.5e-10),('Rask_block_55', 166, 185, 5.1e-05),('Rask_block_29', 195, 214, 0.00015),('Rask_block_87', 223, 236, 0.00049),('Rask_block_2', 237, 254, 4.7e-08)	Cluster-10.704	-3.985	0.127	297752_soapGraphK61	5.582	0.0295	206	311	79.42	DBLd1.ns.1	#N/A	#N/A	FALSE
IFM57_S30_L002_Contig1547_frame_-1	IFM57_S30_L002_Contig1547	IFM57	-1	#N/A	*LIYIYKYIYNTYIYIYSNTIQYYYYSTISLYSHNIRNTPPPPPTRTMQTLNHQTIKPHQIV*HHVVGTMVRLVDTTISDYSIASDAKDLLDKIGEDIYKIANEAALKYENELHGRLSEATFSNKHKITSNDPCHLNYNYDTYVTSTVINPCEHKSGKRLSEVHNSECDNRKIRGSKDKEGACAPFRRLHVCDKNLEQIKPHTITATHNLLVDVCMAAKFEGQSITGYYPKYEVQYPGSGSTMCTMLARSFADIGDIIRGKDLYSGNSKEKKKRDELEKNLKKIFVNIYKDVTTNGKKSAEELQKRYQKDGDNYFQLREDWWNANRIMVWKAITCGAGGSQYFRHTCGSGEKGNATTGKCRCPSHKVPTYFDYVPQFLRWF	CGAACCAGCGAAGAAACTGCGGCACATAGTCAAAATATGTGGGGACCTTATGACTAGGACATCGGCATTTTCCTGTAGTCGCATTTCCCTTCTCTCCTGAACCACATGTGTGTCGAAAATATTGAGAACCCCCAGCGCCGCATGTTATCGCTTTCCATACCATTATTCTATTAGCGTTCCACCAATCTTCTCTTAATTGAAAATAATTATCACCGTCCTTTTGGTAGCGTTTTTGTAGCTCCTCCGCCGACTTCTTCCCATTTGTCGTCACGTCCTTATATATATTCACGAAAATTTTTTTCAAATTCTTTTCTAATTCATCTCTTTTTTTTTTTTCTTTGCTATTACCACTATATAGATCTTTTCCTCGTATAATGTCTCCAATATCTGCAAAACTTC…	('NTSB', 66, 133, 3.9e-16),('DBLa0.10', 134, 381, 1.7e-116)	('Rask_block_20', 84, 106, 4.7e-07),('Rask_block_17', 109, 141, 4.9e-12),('Rask_block_19', 144, 176, 2.6e-08),('Rask_block_4', 182, 199, 1.1e-07),('Rask_block_13', 208, 229, 2.3e-11),('Rask_block_135', 230, 242, 1.5e-06),('Rask_block_3', 243, 260, 2.2e-07),('Rask_block_79', 261, 276, 6.1e-06),('Rask_block_14', 277, 299, 0.00023),('Rask_block_64', 304, 316, 0.0065),('Rask_block_5', 318, 337, 1.4e-…	#N/A	#N/A	#N/A	289920_soapGraphK61	-4.029	0.0582	1834	993	100	DBLa0.11.ns.2	#N/A	#N/A	FALSE
IFM57_S30_L002_Contig1543_frame_1	IFM57_S30_L002_Contig1543	IFM57	1	#N/A	PCMPRYKPRMHV*HHVVATMATGSAGTEDAKHALDKIGEDVYKKVKDEAQKRSNGELKGLLSLATASEETAGSNDPCDLIKDKVEKLLGTNSNRYPCANRSPVRFSDENRSQCTFNRIKDSKKDDEKGACAPFRRLSLCDRNLELMKPKNINTTHKLLAEVCLAAKYEAESLEKYRDQYEAKYHDFGSTICTVLARSFADIGDIIRGKDLYLGNPQESARRKQLEEKLKQYFKNIYDRLTGGAQNHYKDATGDFFKLREDWWALNRETVWKALTCSEHLKNSAYFRLTCDTGQGPSVAKDHCRCGDGKSKAGNGDVNIVPTYFDYVPQYLRWFEEWAEDFCRKRKHKLKDAIQNCRYPNGEEKYCSRNGYDCTRTIRGINQLVPDPECTNCSLV	CCATGTATGCCACGATATAAACCACGTATGCATGTATGACATCATGTAGTCGCAACCATGGCGACTGGTAGTGCTGGCACGGAGGATGCCAAACATGCATTAGATAAAATTGGAGAAGATGTATATAAAAAAGTAAAAGATGAAGCTCAAAAACGTAGTAATGGTGAATTGAAAGGATTGTTGTCACTTGCAACTGCTAGTGAAGAAACAGCTGGCAGCAATGATCCGTGCGACCTTATAAAAGATAAAGTTGAAAAACTTCTTGGTACTAACAGTAACAGGTATCCGTGCGCTAATAGATCACCAGTTCGTTTTTCGGATGAAAATAGAAGTCAATGTACATTTAATAGAATAAAAGATAGTAAAAAGGATGATGAAAAAGGAGCTTGTGCGCCGTTC…	('NTSB', 19, 74, 8.4e-14),('DBLa0.11', 77, 394, 3.3e-146)	('Rask_block_20', 29, 49, 1.7e-07),('Rask_block_17', 53, 81, 5.8e-08),('Rask_block_19', 89, 121, 1.1e-13),('Rask_block_4', 129, 146, 4.6e-07),('Rask_block_13', 155, 174, 2.4e-09),('Rask_block_102', 177, 189, 0.00064),('Rask_block_3', 190, 207, 8.3e-08),('Rask_block_79', 208, 223, 2.8e-08),('Rask_block_14', 224, 247, 2.3e-05),('Rask_block_5', 258, 275, 3.9e-08),('Rask_block_36', 281, 308, 6.7e-10)…	Cluster-10.40	-0.747	#N/A	280201_soapGraphK61	-0.266	#N/A	1360	736	100	#N/A	#N/A	#N/A	FALSE
IFM57_S30_L002_Contig1548_frame_-1	IFM57_S30_L002_Contig1548	IFM57	-1	#N/A	LGNKKKSENKREKEKLEGKLKSFFEQIYNSLNSSIRTKYDDKHKNYYQLREDWWDANRHTVWKAITCKAVGGKYFRQTACAGGTTPTHEKCTCASGDVPTYFDYVPQYLRWFEEWAEDFCTKRKHKLENAIEKCRGKTKGEKYCSGNGYDCTKTVRAQEIYSMENNCHKCFFACNPFVKWLDNQKLEFDKQKQKYANEINNKDDTKVTPYGEINNLYVKDFYDELKKGYGNVDAFLELLSKERACQKPPEASGEKARSVDFKNHETNETFCRTEYCKPCPICGGSFQGAQFVSKGDKESMCPYGSNYKPPDVEPTKIKVLISGEGHDDINKKLDAFCKTQNGTGSGSSGGGSGGKNSDSSLYEEWNCYHEKDGKDKCILQYDEEGKSKKKVKDFYGFFT…	TACATATAGATCCATTTTCCTTATTTATACAATGTGAAATTTTATGTTTAATTTTATTATAATCTTCTAAAAAATATTCTACCCAACGTTCAATCAATGCTCTAATTAATATAATTTGATCATATTTATTCCCATTGTCCTTTTTCAGACCACATATATCTACATTACATATATTAACACATTTCCATTTATCTTCTCTAATACCTTTAAAAATATTTGCACTTCCACAAGCCTCATCTAAACCAACACCTTTAAATTCCGTTGTACTGTTATCACTCACAAGCATACTTACATCATCAGTACATGTTCCCATTGTATTAAAATTTCCTGTAGTAATCGTTCCTCCATTGCAGTTCCCTTTTGTATGACCACCACCACAATTACCATTTTCACAATCAA…	('DBLa0.14', 2, 279, 2.8e-111),('CIDRa4', 280, 546, 1e-102),('DBLb5', 568, 1008, 6.2e-179),('DBLd1', 1045, 1513, 1.5e-157),('CIDRb1', 1514, 1650, 5.1e-48)	('Rask_block_14', 16, 39, 0.0022),('Rask_block_5', 50, 68, 1.6e-08),('Rask_block_36', 71, 99, 3.3e-10),('Rask_block_2', 104, 120, 1.7e-10),('Rask_block_12', 122, 140, 3.6e-05),('Rask_block_7', 143, 168, 2.8e-09),('Rask_block_1', 170, 195, 5.5e-08),('Rask_block_70', 196, 220, 0.00045),('Rask_block_9', 221, 247, 2.3e-10),('Rask_block_118', 248, 261, 6.1e-05),('Rask_block_6', 266, 283, 6.2e-08),('Ra…	Cluster-10.711	-0.433	#N/A	293462_soapGraphK61	-1.724	#N/A	2278	1233	100	#N/A	#N/A	18	FALSE
IFM53_S14_L001_Contig2087_frame_3	IFM53_S14_L001_Contig2087	IFM53	3	#N/A	CAAIETHFLWKYYKTKNSEAHDDLKKETIPEKFKRQMFYTFGDYRDLCLDKNIGNDVSDVENYIKGVFSNSDAKSPGNLSRQEWWDEHKEAIWKGMLCALEKCWGKDTIKNNSKYEYNNVKFSDDKNAPTLEEFAKRPQFLRWFTEWGDEFCKLRQLKVKDLEEGCKRYECNNGNNVEEKRKCEEACQKYQKWLQGWKDQYKKQNSKFMTDKPEYKDDSDAKELDYAYQYLGKQLTNIPCTSATTRVNCEYKCMYQRSSTDDMPASLDNEPEEVKGKCNCTPPPPQPPPPPPQSPRLPAAGGSRHDQRGRSEDSDEEPPARPPPPPQAAQPPQPKSKPTGEGLGRSLNPRDPATVDAEDDDDEDEEEEAEGPKVEVETVKPPCDIVDELFKKPEDFKDA…	AATGTGCTGCAATAGAAACACATTTTTTATGGAAATATTATAAAACTAAAAACTCAGAAGCACATGATGATTTGAAGAAAGAAACAATTCCTGAGAAATTTAAACGTCAAATGTTCTATACATTTGGAGATTATAGGGATTTATGTTTGGATAAAAATATAGGTAATGATGTGAGTGATGTAGAAAATTATATAAAGGGTGTTTTCTCAAATAGTGACGCCAAATCTCCTGGTAACCTATCACGCCAAGAATGGTGGGATGAACATAAAGAAGCTATTTGGAAAGGAATGTTATGTGCACTGGAAAAATGTTGGGGAAAAGACACTATCAAAAACAACAGTAAATACGAATACAACAACGTTAAATTCAGTGACGACAAGAACGCCCCCACTTTGGAGG…	('DBLg11', 1, 280, 3.2e-101),('DBLd1', 383, 866, 1.9e-160),('CIDRb1', 867, 1104, 2.1e-80)	('Rask_block_11', 1, 14, 8.8e-06),('Rask_block_3', 33, 49, 3e-08),('Rask_block_98', 51, 69, 1.6e-07),('Rask_block_5', 81, 100, 1.8e-09),('Rask_block_94', 117, 135, 1.5e-05),('Rask_block_2', 136, 153, 1.6e-10),('Rask_block_48', 158, 174, 0.092),('Rask_block_1', 183, 208, 4.2e-05),('Rask_block_45', 225, 258, 0.0007),('Rask_block_18', 261, 280, 2.3e-05),('Rask_block_134', 343, 352, 0.12),('Rask_bloc…	Cluster-10.1182	2.501	0.0318	297752_soapGraphK61	5.582	0.0295	3583	1940	100	#N/A	#N/A	#N/A	FALSE
IFM-049_S6_Contig31025_frame_-2	IFM-049_S6_Contig31025	IFM-049	-2	#N/A	GSSGATCIPPRRRKLYVGKLHDWATKTESPQGGETPQGGSEAAQSSSSEKPQNGDQTTSPPSSHSRADDANTLRDAFIQSAAIETFFLWHRYKKEWELKKAEEQEQNGLPLFSAPAAGITAVHGAAGGPQQPGSVSGDPQSKLEKGEIPNDFLRQMFYTLGDYRDICIGKDVVDETKGISEKIKDILEKANGDKPSKPSVKTPSTSVENPRKKWWDDNAKHIWHGMICALTYTDNTDTDQKGGTPKQNEGLKDALLDNDGNKPKKKTVNGHDYTYDGVKLDNTDDTGAKTNDDITTPTLTQFVKIPTYFRWLHEWGSDFCGKRARMLKNVKKACREKHDGGKKYCSG	TCCCCACTACAATATTTTTTACCACCATCATGCTTTTCTCTGCATGCTTTTTTCACGTTTTTCAACATCCGCGCCCTTTTACCACAAAAGTCGCTTCCCCACTCATGTAACCAACGAAAATATGTAGGTATTTTCACAAATTGGGTGAGGGTGGGTGTAGTGATGTCGTCGTTCGTTTTGGCACCCGTATCATCAGTATTATCGAGTTTGACACCGTCATACGTGTAGTCATGGCCATTGACGGTTTTTTTTTTGGGTTTGTTGCCGTCGTTATCCAAAAGTGCATCTTTCAAACCCTCATTCTGTTTTGGTGTACCACCCTTTTGGTCAGTATCTGTGTTGTCGGTGTATGTCAAGGCACATATCATACCATGCCATATATGTTTCGCATTATCATCC…	('DBLd1', 2, 347, 1.2e-100)	('Rask_block_4', 7, 23, 1.2e-06),('Rask_block_11', 73, 93, 7.1e-13),('Rask_block_158', 94, 115, 1.7e-05),('Rask_block_16', 135, 151, 0.00027),('Rask_block_3', 152, 169, 1.7e-09),('Rask_block_82', 174, 192, 0.00014),('Rask_block_5', 211, 230, 1.1e-09),('Rask_block_55', 241, 257, 0.00074),('Rask_block_29', 271, 287, 0.17),('Rask_block_105', 294, 303, 0.11),('Rask_block_2', 305, 320, 4.4e-08),('Rask…	Cluster-10.536	0	#N/A	297752_soapGraphK61	5.582	0.0295	302	334	83.53	#N/A	#N/A	#N/A	FALSE
IFM57_S30_L002_Contig345_frame_-1	IFM57_S30_L002_Contig345	IFM57	-1	#N/A	PDYKQMVHFFKKLQKEIDRSASQRSKRSTRATTTDTLTPTTPYFTAEGYIHQEIGNVGCNVQTKFCKHKIGSKASGKENHKEYAFRPQPHDHDNACACENNTKPPPARPPPPPVVPPIDVCNTVDNILTKDNESLQDACRQKYGKTAPTGWKCVPTSDATTGDKGSICVPPRRRRLYIGRLTQWAEEATKSLSPQEDGKASQGKDAASTSTSQTSLLRDAFIQSAAIETFFLWHKYKMDRKPPPKEEEVGLTGSSLLLAVVDDEEKKKPSQDVVAQQKLQSGDIPDGFLRQMFYTLGDYRDICVGNTPDGIDKVSASDKDTMEKIKTAIEKFFEEYGKNQESGSTHTQNSVKTPPPSGQKTPQQTPDKWWEANGEYIWKGMIYALTYNTDSGDKDKAPT…	GGTCTATATCATTATTAAAATTTTTTAATTCACATATATCCGTATTTTCATCTTTATATCTACACTCCCATTTTTGTTCTCTTATACCTTTAAATAAACGTGATGTTTTAAATAAATCTTTAAATGATTTGTCTGATTTTTTTTCCATATACTCTTTAATAAACGGCCACCTACGATCCATCATATCTACGGTAATAGTACTGTTTCCACTCATTTCATTAAAAACACTGCCCCACGACTTTCCTTTTCCGTTAACTACTGTACATTGATTATTACGACCACGTCCACCATTACAATTAACTACATAAGAAGGACACGTTTCACAATATTTTGAACGACGAAACGTTTCGAGAGGATTCTCAAAATTTATTTTATTATTTTCTTTTTCCTCAGTACCTT…	('DBLb5', 1, 98, 3.6e-29),('DBLd1', 121, 643, 3.6e-153),('CIDRg7', 644, 747, 4.4e-38)	('Rask_block_62', 1, 16, 2.4e-05),('Rask_block_209', 20, 36, 0.17),('Rask_block_61', 41, 66, 9.8e-13),('Rask_block_18', 79, 98, 3.3e-06),('Rask_block_15', 121, 144, 1.3e-05),('Rask_block_35', 147, 162, 1.1e-05),('Rask_block_4', 167, 184, 3.6e-06),('Rask_block_106', 199, 213, 0.004),('Rask_block_11', 217, 237, 1.1e-12),('Rask_block_16', 273, 286, 0.003),('Rask_block_3', 288, 305, 1.3e-09),('Rask_b…	Cluster-10.337	3.978	0.186	298426_soapGraphK61	-0.038	#N/A	3339	1808	100	#N/A	#N/A	#N/A	FALSE
IFC66_S31_L002_Contig1822_frame_-3	IFC66_S31_L002_Contig1822	IFC66	-3	#N/A	WGENFCKERKKRLEKIKEECKVDSADYKCSGYGEDCKNNLREKYDTVPSLECPRCNTSCRSYKKWINTKKTEFKKQEKAYDGQKQNCKKENDSAQKNNDDNGFCGTLEATYTDVAAFLQKLGSCSKKDNDDNDDGKDEINFNNPEQTFKHTKHCDPCSQFTVKCKVAGYCDNDKGNNCHGKGSITADDIENGGNSTEKLDMRFSDNGATEFDDLSICISSGIFKGIRKEQWTCGNVCGYNVCKPENANGQKVSEQEKNDVKHIITIRALVTHWVHNFLEDYNRIKQKISHCIKNSDGSTCIKNCVEQWISTKKGEWNKIKNLL	TAAGAAGGTTTTTTATTTTATTCCATTCTCCCTTTTTTGTACTTATCCATTGTTCTACACAATTTTTTATACATGTGGATCCATCACTATTTTTTATACAATGTGAAATTTTTTGTTTAATTCTATTATAATCTTCTAAAAAATTATGTACCCAATGTGTAACCAAAGCTCTAATTGTTATAATGTGTTTAACATCATTTTTTTCTTGCTCACTGACTTTTTGCCCATTAGCGTTTTCTGGTTTACATACATTATAACCACATACATTACCACATGTCCATTGTTCTTTTCTAATACCTTTAAATATACCTGAAGATATACAAATGCTTAAATCATCAAATTCAGTTGCACCGTTATCACTGAAACGCATATCAAGTTTTTCAGTAGAATTCCCTCCAT…	('DBLd1', 1, 157, 7.6e-48),('CIDRb1', 158, 322, 1.4e-61)	('Rask_block_12', 8, 25, 0.00012),('Rask_block_7', 28, 53, 1.9e-09),('Rask_block_1', 55, 80, 1.7e-08),('Rask_block_72', 82, 97, 0.15),('Rask_block_9', 103, 126, 9.5e-07),('Rask_block_6', 143, 168, 2.1e-10),('Rask_block_180', 170, 184, 0.00013),('Rask_block_50', 188, 214, 8.1e-08),('Rask_block_22', 217, 239, 4.4e-12),('Rask_block_107', 241, 254, 6.9e-05),('Rask_block_8', 262, 294, 5.5e-16),('Rask_…	Cluster-120.0	0	#N/A	297752_soapGraphK61	5.582	0.0295	721	854	82.67	#N/A	#N/A	#N/A	FALSE
SFC-18_S20_L002_Contig1470_frame_2	SFC-18_S20_L002_Contig1470	SFC-18	2	#N/A	GKVLTKDNESLQDACAQKYGKTAPTSWKCIPSDTKSVATGSEGSGEAKSRVARSADGTPSGDKDGAICVPPRRRKLYMHKVDDKVKDDASLRDWFVKSAAVETFFLWHRYKKEWESRQKKAEQEQNGLPLFSAPAAGITAVHGAAGGPQLTGSVSDGDPQNKLQNGEIPPDFLRQMFYTLGDYRDICVGVKQDVIEVLKASGDNNIETIKEAIDKILNSGNKESRGPQNSDKQRKTWWDENAPHIWHGMICALTYTDSDEKGGTPTQDTTVRTKLWDDSGNKPKNHDYNSVKLDENSGAKSTQAKTNEAPTHLSEFVLRPPYFRYLEEWGETFCKERKKRLDQIYRECKVDSDDYKCSGYGEDCKNNLREKYDTVPSLECPKCARHCRYYKKWIETKRK…	CGGGAAAGTACTTACAAAAGACAATGAAAGTCTCCAAGATGCGTGTGCCCAAAAATATGGCAAAACCGCACCCACAAGTTGGAAATGCATACCAAGTGACACAAAAAGTGTTGCCACTGGCAGTGAGGGTAGTGGTGAAGCCAAAAGTCGTGTCGCACGTAGTGCCGACGGTACCCCTAGTGGTGATAAGGACGGTGCCATATGTGTGCCACCCAGGAGGCGAAAACTATACATGCACAAAGTGGACGACAAAGTGAAGGACGATGCGTCATTACGTGATTGGTTTGTGAAGAGTGCCGCGGTTGAGACGTTTTTCTTATGGCATAGATATAAAAAAGAGTGGGAATCACGACAAAAGAAGGCGGAACAAGAACAAAATGGATTACCATTATTCTCTGC…	('DBLd1', 3, 481, 1.9e-151),('CIDRb1', 482, 558, 3e-15)	('Rask_block_15', 3, 20, 0.066),('Rask_block_35', 23, 38, 0.00014),('Rask_block_132', 45, 66, 0.00094),('Rask_block_4', 67, 80, 1.9e-05),('Rask_block_11', 91, 111, 1.1e-11),('Rask_block_158', 112, 134, 5.8e-06),('Rask_block_16', 156, 171, 1.7e-05),('Rask_block_3', 172, 189, 9e-10),('Rask_block_228', 190, 201, 0.029),('Rask_block_27', 203, 221, 0.0021),('Rask_block_5', 234, 253, 4.9e-11),('Rask_bl…	Cluster-10.1182	2.501	0.0318	297752_soapGraphK61	5.582	0.0295	2453	1378	98.84	#N/A	#N/A	#N/A	FALSE
IFM57_S30_L002_Contig1713_frame_-2	IFM57_S30_L002_Contig1713	IFM57	-2	#N/A	TPFTNWIHNQQKEFEKQKKKYDEEINKTHGTTLQVGDTTINNLYVKEFYDILKVQYGKVENFLKKLNDEAICKKQPYDEGRRGPMNFDNKNTSEIFSHTKYCQACPWCGLKSKTPPWEANPETECRNEQIKKFDDENSTKIELLVKDKGGQTMMQKLKSLCNTPSKPTIQEWKCHNVGPGKDYCVLQNGEENTKNQEIESFNSLFWRWVTEMFEDSIKWRKEHENCMKKGDKSTCMKGCKKPCDCFKRWVEQKKEKEWKQIEQHYVKEEDFKEFGPYGALELNLQYSYLPMIQKTYKNVDFAKEIEQIIQENLNNFNVKKEDNSIDKLLLYEKEIAEKCQQNQEQCKPPQQEVTRLRSETHEENVTNPTAPPEEDDEDEEDEDEVEAEEDVEAAKEDQD…	GTACCACTATTTTCTTCTTTAAGTGTGACGCTGTTGTATTGGTAGTTGTCTTTTTTGGGTTTGTTCATGGTGGTGTCCCAAAGTTCCTTTTTCACTTTGTCATCCACTGTAGGATTTCCGCCTTTTTCGCCACTATCTGTGTCATATGTCAGTGCACATATCATTCCATGCCAAATATGTTGTGCGTTTTTATCCCACCAGGCTTTAGGGTCTTTGTCACTATTAGGTTGGGTTTGGGGGCTACCACTTTCTTGGTTGTTGTCACCTTTTAAAATTTTTTGTATTCTTTCCGATATTTGTTTCACAGTTATTTTGGTAGTTGAGTCTTTTTCCTTTTGGTCACTTGTAATCACCGTGTCTATACCATCTGGTGTCTTACCCACACATATATCCCTATAA…	('DBLa0.11', 1, 105, 2.2e-32),('CIDRa2.4', 106, 346, 1.2e-92),('DBLd1', 419, 781, 5.8e-94)	('Rask_block_1', 2, 21, 2.6e-05),('Rask_block_70', 22, 47, 3.5e-08),('Rask_block_9', 48, 74, 8.5e-09),('Rask_block_6', 92, 111, 9.8e-10),('Rask_block_181', 117, 134, 1.2e-05),('Rask_block_23', 137, 158, 0.00038),('Rask_block_116', 183, 194, 0.0014),('Rask_block_8', 200, 230, 5.8e-14),('Rask_block_1', 239, 265, 6e-07),('Rask_block_32', 273, 310, 6.8e-08),('Rask_block_10', 324, 349, 0.0046),('Rask_…	Cluster-10.11	0.043	#N/A	283874_soapGraphK61	-0.613	#N/A	1498	811	100	DBLa0.11.ns.2	#N/A	#N/A	FALSE
IFM57_S30_L002_Contig1712_frame_-3	IFM57_S30_L002_Contig1712	IFM57	-3	#N/A	ETTTTEKSVDACSIVAELFKDTNKFSDACGLKYGPKAPTSWKCISDTTTTKPGAEPPTTSGDTGGSICVPPRRRKLYIGKIKEWAKTVGDTATQPQDDTTSPSDKLREAFIESAAVETFFAWHKYKMVKEIEKKQQQENGGPQTLNGAIGSDPDPQSKLQKSGTIPPDFLRQMFYTFADYKDILFSGDKGEKNGYSDILRGDKEMKAKEDNIKKAIEKIFQNSGEQQTSGAIPPPLSGGTQTQPSDEKRKTWWQQHAPSIWKGMVCALTHKTDNPQDVDNEVYKKFFGSTPDKPDNQNGTYQEKYQYTNVKLKEEASGEKTTPLTDFVKRPTYFRYLEEWGQNFCKERKKRLEKIKVECTKDGDGKTKKCSCYGEDCKTIFRQEYNVLPDLECRTCGEE…	CTTTTTGTTCTTCAATATCTCCACAAATTGCTGGCTTTTCCACTTTGTTTTCTGGGTCTTCATCTATTTGATCGTCAAGGTCAAGGGTTTGTTCTTGAGAACACTCGGTATCACTAGGTAGGTCTTTACACTCGTTTGCTCTTTCGCCAAGATTTTCAAGCAAACATTCTACGATATCCTTTTGTGTACCATCTTTACCACTTTCTGAGCTCCCTGCGACAGTACAATCAGTTGAATTTTGAAACTTCTCTAAACCATCACAAGGTTTTATAGCGTTTTTAAATTCAGGTCGATCCTTAAATTCCTCCAAAACACTTCTGACATTGTAATCAGGATCATCTTTATATTGCTCTTTGAAACGACCTCGTATAGTCTCCCATTCTGCTCTTTTCTTAGTTA…	('DBLd1', 12, 485, 3.8e-152),('CIDRb1', 486, 734, 6.2e-96)	('Rask_block_15', 12, 34, 1.5e-06),('Rask_block_35', 37, 54, 0.00021),('Rask_block_4', 67, 83, 1.4e-05),('Rask_block_11', 106, 126, 1.4e-11),('Rask_block_262', 128, 140, 6e-05),('Rask_block_16', 152, 168, 2.9e-05),('Rask_block_3', 169, 185, 1.1e-08),('Rask_block_156', 189, 201, 0.0013),('Rask_block_27', 205, 224, 0.00067),('Rask_block_5', 249, 268, 2.3e-09),('Rask_block_55', 269, 288, 0.0057),('R…	Cluster-10.66	0.236	#N/A	276727_soapGraphK61	-0.645	#N/A	1254	679	100	#N/A	#N/A	#N/A	FALSE
IFM57_S30_L002_Contig1715_frame_2	IFM57_S30_L002_Contig1715	IFM57	2	#N/A	SAEPTSDGVTTTGKSDGSVCIPPRRRRLYVTPLTTWASGGNTESSDKLRDAFIESAAVETFFLWDRYKKEKEIEKKQQQADGLLSFGSPAAGIQVLAPQLQSPVVDDDNNPQNQLKSGTIPPDFLRLMFYTLGDYRDILYSGDTVNGGNEDKIKKAIDNYFQNISEQNGGGGPPSPSGKPGTRNSDEKRKKWWDNNAEHIWKGMVYALTYKDSEQKGGTPQKVEAADKGKDLFDELKKKYGVYESVELENSETEARTNDTNNQPTKLSDFVKIPTYFRYLEEWGESFCRERTRRLGKIKEECTNSDGSKKSDGDGFECTQTVPDKDGTIKTFDYLTCGRYCGFYRKWIERKKIEFHKQSNAFTKQKTDATSNNNGNEFYTKLQSLHDAEAFLNRLKNGP…	TAGTGCCGAACCCACTAGTGATGGTGTTACAACCACTGGCAAGAGTGATGGTAGTGTTTGTATCCCACCCAGGAGGCGACGATTATATGTCACACCACTAACGACATGGGCAAGTGGCGGTAACACGGAGTCAAGTGACAAACTGCGTGATGCGTTTATTGAGTCCGCTGCTGTTGAGACGTTTTTTTTATGGGATAGATATAAAAAAGAAAAAGAAATAGAGAAAAAACAACAACAAGCTGATGGACTACTCAGCTTCGGGTCACCAGCAGCTGGAATACAAGTACTAGCACCACAACTACAATCACCCGTTGTAGACGATGACAATAACCCCCAAAACCAATTAAAAAGTGGTACAATCCCCCCCGATTTTTTGAGATTAATGTTCTATACATTAGG…	('DBLd1', 8, 431, 1.1e-132),('CIDRb1', 433, 679, 1.1e-84)	('Rask_block_4', 19, 36, 4.7e-06),('Rask_block_453', 38, 47, 0.0012),('Rask_block_11', 48, 68, 1.1e-11),('Rask_block_262', 69, 86, 1e-08),('Rask_block_16', 107, 123, 9.2e-07),('Rask_block_3', 124, 139, 1.3e-06),('Rask_block_27', 147, 163, 0.035),('Rask_block_5', 189, 208, 4.9e-08),('Rask_block_479', 213, 226, 2.1e-06),('Rask_block_509', 260, 271, 4.3e-07),('Rask_block_2', 273, 289, 1.7e-07),('Ras…	Cluster-10.275	-2.062	#N/A	288972_soapGraphK61	-0.406	#N/A	1792	970	100	DBLd1.s.3	#N/A	#N/A	FALSE
SFC15-CM_S29_L002_Contig1977_frm3_orf0	SFC15-CM_S29_L002_Contig1977	SFC15-CM	3	0	KKKKKSYKDFYLPPRRQHMCTSNLENLSTSSKGLTGANASDSLLGDVVLAAKMEGQDIKNKLTNNADASSICRALKYSFADLGDIIRGRDLWDLDDGSKKMETRLIAIFKKINEKLPDGIQKKYNDGKHLNLRSDWWEANRDQVWKAMQCLSKDLKKSDGDCKYKSGDRVPVDDYIPQRLRWMTEWAEWYCKMQKEEYDKLKVCEKCNVADGKCDKRNGECDNCKRACNTYKENIKKWEEQWTKIKEKYDELYKKATESGDADSKNGPKSTGDKDQYVIEFLKELQQQNGVHTTSGAESDVYSTAAGYVHQEVPHMECHTQTQFCEKKNGVKKPNGTEDDNYTFKDPPSVYKDACECESRSPLPKKPEAPKNEEACEIVDGILNAKCATDYIKGCKERD…	AAAAAAAAAAAAAAAAGTCATACAAAGACTTCTATTTACCTCCTCGGCGTCAACATATGTGTACTTCCAATTTAGAAAATTTGAGCACGAGTAGCAAAGGACTTACAGGAGCTAATGCAAGCGATTCATTACTGGGAGATGTTGTTCTAGCAGCAAAAATGGAAGGACAAGACATAAAAAATAAACTTACTAATAATGCTGATGCTTCTTCAATTTGTCGTGCACTGAAATATAGTTTTGCCGATCTAGGAGACATTATTCGAGGAAGAGACCTGTGGGATCTGGACGATGGTTCAAAAAAAATGGAAACACGTTTGATAGCCATATTTAAAAAAATTAATGAAAAACTTCCTGATGGCATCCAAAAAAAATATAACGACGGCAAACATCTAAATTTAC…	('DBLb3', 4, 357, 1.1e-140),('DBLg11', 376, 733, 7.5e-132),('DBLd1', 836, 1319, 7.1e-160),('CIDRb1', 1320, 1568, 2.3e-83),('CIDRb2', 1873, 1929, 0.87)	('Rask_block_4', 11, 27, 8.1e-08),('Rask_block_13', 41, 62, 1.5e-07),('Rask_block_3', 71, 88, 1.1e-08),('Rask_block_146', 89, 100, 0.00098),('Rask_block_14', 101, 124, 0.0007),('Rask_block_5', 133, 150, 1.6e-08),('Rask_block_400', 153, 173, 1.4e-09),('Rask_block_2', 175, 192, 1.5e-09),('Rask_block_59', 193, 211, 0.012),('Rask_block_1', 224, 249, 2.3e-05),('Rask_block_62', 270, 289, 5.1e-07),('Ras…	Cluster-10.1182	2.501	0.0318	297752_soapGraphK61	5.582	0.0295	3583	1940	100	#N/A	#N/A	#N/A	FALSE
SFC15-CM_S29_L002_Contig1977_frm-3_orf36	SFC15-CM_S29_L002_Contig1977	SFC15-CM	-3	36	PPSSCVLPLFAHSCSFPTYNRRLRGGIHKPPVVAPLVGMHFQPKRELFPLYLRVQASLKSSGFLNSSSTMSHGGFTVSTSTFGPSASSSSSSSSSSSASTVAGSRGFRERPRPSPVGFDFGCGGCAACGGGGGRAGGSSSLSSDRPLWSCRLPPAAGSLGD	AAAAAAAAAAAAAAAAGTCATACAAAGACTTCTATTTACCTCCTCGGCGTCAACATATGTGTACTTCCAATTTAGAAAATTTGAGCACGAGTAGCAAAGGACTTACAGGAGCTAATGCAAGCGATTCATTACTGGGAGATGTTGTTCTAGCAGCAAAAATGGAAGGACAAGACATAAAAAATAAACTTACTAATAATGCTGATGCTTCTTCAATTTGTCGTGCACTGAAATATAGTTTTGCCGATCTAGGAGACATTATTCGAGGAAGAGACCTGTGGGATCTGGACGATGGTTCAAAAAAAATGGAAACACGTTTGATAGCCATATTTAAAAAAATTAATGAAAAACTTCCTGATGGCATCCAAAAAAAATATAACGACGGCAAACATCTAAATTTAC…	-	('Rask_block_592', 88, 114, 0.12)	Cluster-10.1182	2.501	0.0318	297752_soapGraphK61	5.582	0.0295	3583	1940	100	#N/A	#N/A	#N/A	FALSE
IFM57_S30_L002_Contig1718_frame_-3	IFM57_S30_L002_Contig1718	IFM57	-3	#N/A	GENNDKYCDLNGYNCKETASGKKVFVEGVECHNCSVTCIPFGPWIDNQRKEFDKQKEKYAEEIKKADGRNGTSIRIGDTTINNLYVKEFYEQLQSGYKDVEEFLKKLSEEQICQSQPQVSGETADAADFTKVKTEKTFDHTTYCQACPWCGVKEEKVDGKWEPKKEDCANEIEKTYNEKDTTTIPILTHEEGKTDMLEKYDKLCNSVNGTANVEKDKKRVSNGATGKKGNQIETWQCHYEGTNRNNCILGNWKKVTKKDKIRPYVTFFSLWIDEMLEDSIKWREQLKNCINNKNTCISGCKSKCDCYKNWVKHMQIEWKEIEKHFDKQKNTDNLTHYTILQSYLSEFFKEKIKQAYGKEKCDELMDTFNNIQGSKGIKDTEHSKDPIKILLAHEEKEAD…	TTTCTTGTGATGTGTTCACGTCCTCGGTACCACTGTCACCCGACTCCTTTTCCTCCTCCTCGTCTTCTTCTTCGTCTGAGTCGTCGTCATCGTCTTGGCTGGTGGTCCGACGTAGTAGAATACGAGCGAGACTTTCTTTTGGTGGTGTTGATGGTGGCCTGCAAGCACACGCATCATCATAGTCATTGGGTTTACTCCTAAAGACATATTTATCCTGGTTGCCGTTAGTATTACAAAAATATTTTTGTACCTCGCATTCACCTACACGTGCCTCTTGGTGGATGTACCCTGCGGCGGTGGAGTAGACGTCGGTGTTTGGGGTGGTGGCGGTTACCCTAGTGGTGCTACTTTTACTACTAGCGGCAATATTTTCTGTGTGTAATTTTGACAAAAAATCTA…	('DBLa0.11', 4, 147, 2e-54),('CIDRa2.1', 148, 406, 2.2e-79),('DBLb5', 417, 874, 1.9e-169)	('Rask_block_7', 7, 28, 2.9e-05),('Rask_block_1', 34, 59, 2.9e-06),('Rask_block_70', 60, 88, 9.4e-10),('Rask_block_9', 89, 114, 1.7e-09),('Rask_block_118', 116, 130, 5.3e-07),('Rask_block_6', 133, 154, 3.4e-11),('Rask_block_251', 161, 178, 0.0026),('Rask_block_23', 181, 202, 0.00016),('Rask_block_57', 231, 251, 8.9e-08),('Rask_block_8', 260, 292, 3e-12),('Rask_block_1', 300, 325, 4.8e-06),('Rask_…	Cluster-10.611	-3.856	0.164	285122_soapGraphK61	-1.889	#N/A	1550	842	99.88	#N/A	#N/A	#N/A	FALSE
IFM57_S30_L002_Contig426_frame_1	IFM57_S30_L002_Contig426	IFM57	1	#N/A	EHCEDNLNKPPSTLSDLECPRCAISCRSYKKWISAKKNEFEKQKSAYEQQKENYVNGSNGDGGNNDVNGFSTRLKTYKEAKDFLQKLVSCKKDNGGSDITFDDSSDTFEPATNCAPCSQFKINCKKGNCDKTKGQECKTKTHIDVNDIETMGQPIDDISMLVSDNNSTDFPSDLKDVCKDAHIFKGIRKDVWKCGKVCGYNVCKPKNVNGEKDDRNQIIIIRALFKIWLEYFLKDYNKIRKKLKPCMNNENGSTCINDYDKTYNCVDEWIKLKMAEWEKIKEHYEKHNQDNDIKTSVSNFLGALQPQTDVDKAIKPCPTLEEFEKSCGLNGDESSRSGKDGTQKDIVECLLNKLQQKATSCQKQHSGDQTNCVQSSPLPDEEPEDLPLEEDEQNTVGNQ…	GAACATTGTGAAGATAATCTTAATAAACCTCCTAGTACTCTTTCGGATTTAGAATGTCCTCGTTGTGCGATTTCTTGTAGATCTTATAAAAAGTGGATAAGCGCAAAAAAAAACGAATTTGAAAAACAAAAAAGTGCGTATGAACAACAAAAAGAAAATTACGTAAATGGAAGTAATGGTGATGGAGGTAATAATGATGTTAATGGATTTTCTACAAGACTAAAAACGTACAAAGAAGCTAAAGACTTTTTACAAAAGTTAGTATCATGTAAAAAGGATAATGGAGGCAGTGACATAACTTTTGATGATAGCAGTGATACATTTGAACCTGCAACAAATTGTGCTCCATGTTCTCAATTTAAAATAAATTGTAAAAAAGGTAATTGCGATAAGACTAAA…	('DBLd1', 1, 117, 5e-28),('CIDRb1', 118, 370, 3.2e-95)	('Rask_block_7', 1, 20, 0.18),('Rask_block_1', 22, 47, 4.2e-07),('Rask_block_72', 48, 64, 0.00025),('Rask_block_9', 70, 91, 0.0054),('Rask_block_6', 104, 128, 6.6e-08),('Rask_block_180', 129, 143, 0.00015),('Rask_block_50', 147, 174, 1.5e-08),('Rask_block_22', 178, 200, 2.9e-13),('Rask_block_107', 202, 213, 6.5e-05),('Rask_block_8', 217, 250, 8.7e-17),('Rask_block_1', 265, 284, 1.5e-05),('Rask_bl…	Cluster-270.1	0	#N/A	293380_soapGraphK61	-0.354	0.844	1825	988	100	#N/A	#N/A	#N/A	FALSE
IFM050_S11_Contig3667_frame_-2	IFM050_S11_Contig3667	IFM050	-2	#N/A	MDDPKYVSNNVYSGIDLINDTLGGNKHIDIYDEVLKRKENELFGTENTKRTSTQNVAKITNSDPIECQLNLLHTWLDRHRDMCEKWNTKEELLDKLNEQWNKDNDGGNVPIDNISLNTDVSIQIDMDETKGKKEFSNMDTILDDMEDDIYYDVNDDENPFVDDIPMDHNKVDVPKKVHVEMK	ATTTTCATTTCAACATGTACTTTCTTAGGTACATCTACTTTATTATGATCCATAGGTATATCATCCACAAATGGGTTTTCATCATCATTTACATCATAATATATATCATCTTCCATATCATCCAAGATTGTATCCATATTACTAAATTCTTTCTTTCCCTTAGTTTCATCCATATCTATTTGTATCGAAACATCCGTATTCAACGATATGTTATCTATTGGTACATTACCTCCATCATTATCCTTATTCCATTGTTCATTTAATTTATCTAATAATTCTTCCTTGGTATTCCACTTCTCACACATATCTCTATGTCTATCTAACCATGTATGTAACAAGTTCAACTGACACTCTATAGGGTCACTATTTGTTATTTTGGCGACATTTTGTGTACTCGTA…	-	('Rask_block_89', 2, 11, 4.1e-05),('Rask_block_40', 12, 26, 4.5e-08),('Rask_block_38', 29, 87, 2.3e-33),('Rask_block_44', 89, 111, 2.5e-11),('Rask_block_46', 115, 141, 1.8e-17),('Rask_block_58', 146, 155, 0.00076),('Rask_block_47', 158, 182, 3.2e-12)	Cluster-10.871	-0.697	#N/A	290496_soapGraphK61	2.273	0.0318	254	539	76.44	#N/A	#N/A	#N/A	FALSE
IFD8_S2_Contig989_frame_-1	IFD8_S2_Contig989	IFD8	-1	#N/A	NHHPYSGIDLINDTLSGNKHIDIYDEVLKRKENELFGTNYKKNTSKNSVAKLTNSDPIMNQLDLLHKWLDRHRDMCEQWSNKEDILNKLNEQWNKEKDGGNVPSDNRSLNTNVSIQIDIDENKGKKEFSNMDTNVDTPTMDNILDDIEDDIYYDVNDENPSVNDIPMDHNKVDVPKKVHV	CAACATGTACTTTCTTTGGTACATCTACTTTATTATGATCCATAGGTATATCATTCACAGATGGGTTTTCATCATTTACATCATAATATATATCATCTTCTATATCATCCAATATATTATCCATAGTAGGTGTATCCACGTTTGTATCCATATTACTAAATTCTTTCTTTCCTTTATTTTCATCTATATCTATTTGTATAGAAACATTAGTATTCAACGATCTGTTATCACTTGGTACATTACCTCCATCTTTTTCCTTATTCCATTGTTCATTCAATTTATTCAAAATATCCTCCTTGTTACTCCATTGTTCACACATATCTCTATGTCTATCTAACCATTTATGTAACAAATCTAATTGGTTCATAATTGGATCACTATTTGTTAATTTAGCTACAC…	-	('Rask_block_40', 5, 19, 2.2e-09),('Rask_block_38', 22, 79, 1.5e-35),('Rask_block_44', 82, 104, 2.4e-09),('Rask_block_46', 107, 134, 8.8e-16),('Rask_block_277', 135, 143, 0.00039),('Rask_block_58', 148, 157, 0.00075),('Rask_block_47', 159, 180, 1.9e-07)	Cluster-10.1181	-3.162	0.139	290496_soapGraphK61	2.273	0.0318	381	535	79.81	#N/A	#N/A	#N/A	FALSE
SFM-10_S1_L001_Contig2533_frame_-2	SFM-10_S1_L001_Contig2533	SFM-10	-2	#N/A	LINDTLSGNQHIDIYDEVLKRKENELFGTNYKKNTSNNNVAKLTNSDPIDNQLNLFHTWLDRHRNICENWGKKEDILNKLKEQWNKEKDGGNVPNDNKTLNTDVSIQIDIDENKGKKEFSNMDTILDDMEDDIYYDVNDENPSVNDIPMDHNKVDVPKKVHVEMKILNNTSNGSLEPEF	GGAAATTCTGGTTCCAAGGATCCATTGGATGTATTATTAAGGATTTTCATTTCAACATGTACTTTCTTTGGTACATCTACTTTATTATGATCCATAGGTATATCATTCACAGATGGGTTTTCATCATTTACATCATAATATATATCATCTTCCATATCATCCAAGATAGTATCCATATTACTAAATTCTTTCTTTCCTTTATTTTCATCTATATCTATTTGTATCGAAACATCCGTATTCAAGGTTTTGTTATCATTTGGTACATTACCTCCATCTTTTTCCTTATTCCATTGTTCTTTCAATTTATTCAAAATATCTTCTTTTTTCCCCCAATTTTCACATATATTTCTATGTCTATCTAACCATGTATGAAACAAATTCAACTGATTATCTATAGGA…	-	('Rask_block_40', 1, 10, 0.00053),('Rask_block_38', 13, 70, 8.3e-33),('Rask_block_44', 73, 94, 2e-09),('Rask_block_46', 98, 125, 3e-17),('Rask_block_58', 130, 139, 0.00075),('Rask_block_47', 141, 166, 3.2e-11)	Cluster-10.992	-1.288	0.373	290496_soapGraphK61	2.273	0.0318	298	496	78.63	#N/A	#N/A	#N/A	FALSE
IFM57_S30_L002_Contig1293_frame_-1	IFM57_S30_L002_Contig1293	IFM57	-1	#N/A	ASSGKDNTTIDKFLREEAKDAKECLRKQDECKQQEREGLARSADSPSSPPSKVEPEEDEEEEEDEDAEGDEEEVEEKAEEDSSQAAEVVDVGKEVVPTVEEGVNPFQIVHDLFSNRDNTFKDACDLKYNKGKHYGWRCVAPSDTTKTSEGGENGRAGRVARGADGAPSGTNQGAICVPPRR	CGCCTCCTGGGTGGCACACAAATGGCACCCTGGTTAGTACCACTAGGGGCACCGTCGGCACCACGTGCGACACGACCAGCACGACCATTTTCTCCACCTTCACTTGTTTTAGTGGTATCACTTGGTGCCACACACCTCCAACCGTAGTGTTTTCCCTTGTTGTATTTGAGGTCGCAGGCGTCTTTAAAAGTGTTGTCTCGGTTACTAAATAGGTCGTGAACTATTTGGAAGGGATTCACCCCTTCTTCTACTGTTGGTACCACCTCCTTGCCCACATCCACAACCTCCGCGGCTTGTGATGAGTCCTCCTCGGCTTTCTCCTCGACTTCTTCTTCGTCGCCTTCGGCGTCCTCATCTTCTTCTTCCTCCTCGTCTTCCTCTGGTTCAACTTTAGAAGGT…	('DBLd1', 107, 181, 3.1e-15)	('Rask_block_10', 7, 34, 0.00075),('Rask_block_49', 36, 51, 0.028),('Rask_block_15', 107, 128, 0.041),('Rask_block_35', 132, 148, 2.4e-05),('Rask_block_132', 154, 174, 0.085)	Cluster-10.646	-1.134	#N/A	277397_soapGraphK61	-0.244	0.922	350	189	100	#N/A	#N/A	#N/A	FALSE
IFM57_S30_L002_Contig1295_frame_2	IFM57_S30_L002_Contig1295	IFM57	2	#N/A	FLEDYNKIKHKISRCMKNREESPCIKDCKDKCNCVGQWITTKKDEWGKIKERFLEQYKGEKSNEYFNVRSCLEDFESRPELNKAIKPCGDLTQFKGSCGLNGTVSSKEGKKNEINDVIDCLIKKLEDKIGECKKNHAQNGGDQTKQTCENSHPEPEEPLEEENQVEAPNICPQTSVEEKKKEE	TTTTTTAGAAGATTATAATAAAATTAAACATAAAATTTCACGTTGTATGAAAAATCGTGAAGAATCCCCATGTATAAAAGATTGTAAAGATAAATGCAATTGTGTTGGACAATGGATAACTACGAAAAAGGATGAATGGGGGAAAATAAAAGAACGTTTCCTTGAACAATATAAAGGTGAAAAATCAAATGAATATTTTAACGTTAGAAGTTGTTTGGAGGACTTTGAATCTCGACCTGAACTTAACAAAGCTATAAAACCTTGTGGTGATTTAACTCAGTTCAAGGGTTCGTGTGGTCTTAATGGCACTGTGAGCTCAAAAGAGGGTAAAAAAAATGAAATCAATGATGTTATAGATTGTTTGATTAAAAAGCTTGAAGATAAAATTGGCGAGTGCAA…	('CIDRb1', 1, 140, 2.3e-48)	('Rask_block_8', 1, 18, 5.2e-07),('Rask_block_1', 28, 53, 4.2e-09),('Rask_block_24', 65, 106, 1e-14),('Rask_block_10', 115, 138, 6.5e-09),('Rask_block_31', 157, 173, 7.6e-06)	#N/A	#N/A	#N/A	282714_soapGraphK61	-0.058	0.984	1016	550	100	CIDRb1.ns.2	#N/A	#N/A	FALSE
IFM57_S30_L002_Contig1320_frame_2	IFM57_S30_L002_Contig1320	IFM57	2	#N/A	MIQKTYKNVDFAKEIEQIIQKNKNNFNVKEDDNSINKVLDHEKDEAQNCLRNNPEKNCKPKERKPPSQRPQPVGPPGRSDEPRPDEPTASDDAGHDSDEEEEEEEEEDDEDEEEVEETHKGGSDKGDTGPKEEVNVCDIVGGILTKDKLQEACKLKYDGKYYGWKCVTPSGEKSGGEPTGSEPTSGKDGATGSVCIPPRRRRLYVGKLHDWATALPQGKDAASSTSTTSSSQLLRQAFIESAAVETFFLWDRYKKEWKAQKLAEQGLNGELQNLDRNSANGDDEDNPENQLKRGDIPPDFLRLMFYTLGDYRDICIGVKEDVIETLKKSGDKNIETIKKAIDSVFNSDNNQKSGRPQKNATENPRKTWWNKHAEPIWNGMICALTYEDEGARGESAKIK…	AATGATTCAAAAGACTTATAAAAATGTAGATTTCGCAAAAGAAATTGAACAAATAATTCAAAAAAATAAGAACAATTTCAATGTTAAAGAAGATGATAATTCAATAAACAAGGTGTTAGATCACGAAAAAGACGAAGCCCAAAACTGTTTAAGAAATAATCCAGAAAAAAACTGCAAACCAAAAGAACGAAAGCCACCATCACAACGACCACAACCCGTTGGACCCCCCGGCCGCTCCGACGAACCACGACCTGACGAACCAACAGCATCTGATGACGCCGGTCACGACTCAGACGAAGAGGAGGAAGAAGAAGAAGAGGAAGATGATGAAGATGAGGAAGAGGTGGAAGAAACACATAAGGGCGGTAGTGACAAAGGCGATACGGGACCAAAAGAGGA…	('CIDRa2.4', 1, 56, 1.2e-10),('DBLd1', 137, 619, 7.3e-154),('CIDRb1', 620, 872, 5.6e-89)	('Rask_block_10', 39, 58, 0.11),('Rask_block_15', 137, 158, 0.00038),('Rask_block_35', 160, 176, 3.1e-06),('Rask_block_4', 194, 211, 1.2e-06),('Rask_block_11', 234, 254, 3.1e-11),('Rask_block_158', 255, 271, 9.9e-05),('Rask_block_16', 283, 299, 0.00026),('Rask_block_3', 300, 317, 1.5e-07),('Rask_block_185', 320, 331, 0.0029),('Rask_block_27', 332, 349, 0.022),('Rask_block_5', 365, 384, 6.2e-09),(…	Cluster-10.564	-1.21	#N/A	291108_soapGraphK61	-1.547	#N/A	1971	1067	100	#N/A	#N/A	#N/A	FALSE
IFM57_S30_L002_Contig1138_frame_-3	IFM57_S30_L002_Contig1138	IFM57	-3	#N/A	PVIDFLVQLHKQNSGGKKDVDTVYSTAAGYIHQEGYIGGCKGQTRFCGENHEEYAFKDPPQGYDMACKCTENVAKPNKEETTPPLDVCSIVGGILTKDKLQDACKQKYDGKYYGWRCVNTTGSAEGEAASSNPRVRRSAPGGEKSGAGDTTGSVCIPPRRRKLYVGKLTQWVDKQVTPQAGGGSESTSDGKTASDSSDQTLSDSEKLRTAFIESAAIETFFLWHRYKQEKKKPQGVGAGDLFGGGAVHGMAAVGNNGGSPQQPDSGSDGDPEKQLKRGDIPPDFLRQMFYTLGDYRDILMGNTDMVGDTIISNTEGETPKTISDKIKEMLGKKSATRGSHSGTTPSSWWDKNGQHIWHGMICALTHKTDDPKVVDNEVYNKFFGTQNAKPVTPVNPGTA…	TTTTTTTGTTTCTCATATTCCGTTTTTTTTTTTTCAATCCACTTTTTATATTTTCTACATTCTCTTCCACAACCTGGACATTCTAAAGACGGAATAGTACTAGGATCATTTTTAAGATTTGTTTGACAATCTTCCCCATAACCACTACATTTTTTATTACCATTTTTACGATCATTTTCACCTACCTTACACTCTTTATAAATTAGTTCCAACCTCTTTTTCCTCTCTTTACAAAAATTTTCACCCCATTCTTCAAGGTATCGGAAATAGGTGGGGCGAGAAATAAACTCTTTTAACGTGGGGGAGGTGGTGTCGTTGTTGGTTTTGTCTTCTGTGTCACTATTTTCGTCGAGTTTTACTTTGTCGTATTTGTATCTGTCATTGTATGTGCCGGGGGTG…	('DBLb10', 1, 69, 2.5e-18),('DBLd1', 88, 536, 2.9e-133)	('Rask_block_62', 1, 13, 0.03),('Rask_block_61', 22, 47, 1e-15),('Rask_block_18', 50, 69, 1.5e-06),('Rask_block_15', 88, 109, 0.00018),('Rask_block_35', 111, 126, 0.00013),('Rask_block_4', 154, 171, 1.4e-07),('Rask_block_11', 207, 227, 3.8e-12),('Rask_block_16', 268, 283, 0.00068),('Rask_block_3', 284, 301, 4.9e-09),('Rask_block_452', 320, 332, 0.15),('Rask_block_5', 346, 364, 4.5e-10),('Rask_blo…	#N/A	#N/A	#N/A	Contig12546	-1.192	0.365	2977	1612	100	#N/A	#N/A	#N/A	FALSE
SFC22_S9_L001_Contig2270_frame_-2	SFC22_S9_L001_Contig2270	SFC22	-2	#N/A	HIDIYDEVLKRKENELFGTNNTKNTSNNSVAKLTNSDPIDNQLNLFHTWLDRHRDMCEKWNTKDELLDKLNEEWNKDNNSGDIRSDNHVMNTNVSIEIDIDENKGKKEFSNMDTNVDTPTMDTILDDMEDDIYYDVNDENPSVNDIPMDHNKVDVPKKVHVEMKILNNT	GATGTATTATTAAGGATTTTCATTTCAACATGTACTTTCTTTGGTACATCTACTTTATTATGATCCATAGGTATATCATTCACAGATGGGTTTTCATCATTTACATCATAATATATATCATCTTCCATATCATCCAAGATAGTATCCATAGTAGGTGTATCCACGTTTGTATCCATATTACTAAATTCTTTCTTTCCTTTATTTTCATCTATATCTATTTCGATCGAAACATTAGTATTCATCACATGATTATCACTACGTATATCGCCACTATTATTATCTTTATTCCATTCTTCATTCAATTTATCTAACAATTCATCCTTGGTATTCCACTTCTCACACATATCTCTATGTCGATCTAACCATGTATGAAACAAATTCAACTGATTATCTATAGGA…	-	('Rask_block_38', 3, 61, 2.6e-35),('Rask_block_44', 65, 85, 1.9e-10),('Rask_block_46', 88, 115, 4.1e-15),('Rask_block_277', 116, 124, 0.0072),('Rask_block_58', 129, 138, 0.0007),('Rask_block_47', 140, 165, 3e-11)	Cluster-10.645	0.718	0.716	290496_soapGraphK61	2.273	0.0318	427	494	82.59	#N/A	#N/A	#N/A	FALSE
IFM57_S30_L002_Contig1682_frame_2	IFM57_S30_L002_Contig1682	IFM57	2	#N/A	ETWIPKIPVANAKGNVIKLSKFDNFCGCNYRAHSPNGKDDAIDCMLNKLTEKIKTESCSTPTSGDQTKTACEKSPAPVEDEDDEPLEEENPVTQPGFCPSVEDKKKEEEEDDCNPASPAVPEKKEEEKKEEKTNKGDEQEEKETRPPPPPTPPEPAPAVPPAADPLPSDEPSKPIGDILSSTIPF	GGAGACCTGGATACCTAAAATTCCTGTAGCCAACGCTAAAGGAAATGTTATAAAATTAAGTAAGTTCGATAATTTTTGTGGATGTAATTACCGTGCGCACTCACCAAATGGTAAAGACGATGCTATAGATTGTATGCTTAATAAACTTACAGAAAAAATAAAAACAGAATCTTGTTCCACCCCAACTAGTGGCGATCAAACAAAAACTGCGTGTGAAAAATCCCCCGCCCCCGTTGAAGACGAAGACGATGAACCCCTTGAAGAGGAAAACCCAGTAACACAACCGGGATTTTGTCCATCAGTGGAAGATAAAAAAAAAGAGGAAGAAGAAGATGACTGTAACCCAGCATCCCCTGCTGTACCCGAAAAAAAAGAAGAAGAAAAAAAGGAAGAAAAAAC…	('CIDRg10', 1, 71, 2.8e-21)	('Rask_block_24', 1, 34, 4.1e-13),('Rask_block_10', 40, 66, 2.5e-06),('Rask_block_195', 70, 81, 9.8e-05),('Rask_block_31', 83, 101, 5.3e-07),('Rask_block_56', 104, 122, 0.0016),('Rask_block_21', 175, 185, 0.084)	Cluster-10.337	3.978	0.186	262479_soapGraphK61	-0.026	#N/A	976	528	100	#N/A	#N/A	#N/A	FALSE
IFD8_S2_Contig846_frame_1	IFD8_S2_Contig846	IFD8	1	#N/A	HTPLDDYIPQRLRWMTEWAEWYCKVQKKAYKELKDGCQKCMEKENGQHCIQSDYECVQCKTACEEYKKKIKSWEEQWKTVSAIYQILYKEAEIYARNGGPGYYNTEVQEEDKPVVDFLYNLYLQNGGKKGPPPDTHMPRIKEPGLVDTTPTVYSTAAGYIHQEMGPNVGCKGQEVFCDNNGNED	CATACCCCATTGGATGATTACATCCCACAAAGATTAAGATGGATGACGGAGTGGGCTGAATGGTATTGTAAGGTACAGAAAAAGGCGTATAAGGAGTTGAAGGATGGTTGTCAGAAGTGTATGGAGAAGGAGAACGGTCAACATTGTATACAAAGTGATTATGAATGTGTCCAGTGCAAAACAGCATGTGAAGAATATAAAAAGAAAATAAAATCATGGGAAGAACAATGGAAAACAGTATCAGCTATATACCAAATATTATACAAAGAAGCAGAAATTTATGCTCGTAATGGTGGTCCTGGGTATTATAATACGGAAGTACAGGAGGAAGACAAACCTGTCGTTGACTTTTTGTACAATTTATATCTACAAAATGGTGGCAAAAAAGGTCCCCCTCCT…	('DBLb1', 1, 181, 1.2e-78)	('Rask_block_2', 7, 24, 8.9e-11),('Rask_block_59', 25, 43, 1.8e-05),('Rask_block_1', 59, 84, 2e-05),('Rask_block_119', 85, 97, 0.00019),('Rask_block_62', 103, 125, 5.9e-07),('Rask_block_61', 151, 177, 3e-14)	#N/A	#N/A	#N/A	291428_soapGraphK61	5.212	0.0362	361	388	83.51	#N/A	#N/A	#N/A	TRUE
SFU-3_S21_L002_Contig528_frame_-1	SFU-3_S21_L002_Contig528	SFU-3	-1	#N/A	KQNIKKRYYHNINNLFDFFFFPVMYKLKEEAKWKELKENLKKQIASSKANNGTKDSEGAIKVLFDHLKEIATICKDNNTNEACVSSKKLKTNPCINNTTTTTGSDNKHATVKQIAQYYKRKAHAQLEEGGGSRSALKGDASQGQYDRKGKADDFKTKLCTIKDTHSNRDPKRSDGPCYGKNPERFNIGTEWSYGEKEKEKTHPKVYMPPRREHMCTSNLENLNTNSKGLSDGTLASHSLLGDILLAAKYEANFIKKKYNHDNNPKGFMDPATICRAIKYSFADLGDIIRGKDMWEHSDQTQLQRHLKTIFGKIKDTLKNKYTKEVSPYTQLRSDWWEANRDQVWKAMKCHISNLNVKSYNGKSSSHCGYSDHTPLHDYIPQRLRWMTEWAEWYCKVQKK…	TAAGTGTATTCCATCATTCTTTTAAATTCTTGTGGAATTTTTCCCTTTTGTAATTCAGAATGTGCTTCTGTATTCTTTTCTATATATTTATGCCATGCAAAATGCGTCTCTTTTGCTGCACAATTAATAAATTTTTCTAATAGTTCATTTTGTGCTATATTGTTATTCATATGTTTTATATCATGTACGCATAATTTTATTCTTCTAGGAGGCATACAGGCACCTTTATCTTTATCCCCTATTTGGTGTTGATTTTTATTGCATTCCCATTTAGGATATGGATTTTTTGAGTTGCATTTATTTATTTCTGTTGTTCCATTATTATGCCCTATAATTTTCTTCACCATGTTGCACACATCTACTTCATCTTTTTTCTCCGGCACCTTCTCCTTGTCCCTA…	('CIDRa1.4', 2, 83, 3.3e-33),('DBLb1', 92, 584, 2.9e-201),('DBLg16', 602, 718, 9.3e-52)	('Rask_block_121', 4, 41, 4e-17),('Rask_block_368', 43, 56, 1.4e-06),('Rask_block_10', 59, 83, 2e-05),('Rask_block_141', 85, 101, 0.0002),('Rask_block_52', 109, 126, 0.00068),('Rask_block_65', 132, 167, 1.4e-14),('Rask_block_53', 175, 194, 8e-08),('Rask_block_4', 205, 222, 4.6e-09),('Rask_block_319', 224, 236, 3e-05),('Rask_block_13', 237, 258, 2.5e-10),('Rask_block_3', 273, 290, 6.7e-09),('Rask_…	Cluster-10.552	2.932	#N/A	291428_soapGraphK61	5.212	0.0362	2004	1085	100	#N/A	#N/A	#N/A	TRUE
IFM57_S30_L002_Contig1208_frame_3	IFM57_S30_L002_Contig1208	IFM57	3	#N/A	NGI*ETKKCIWWTKKQLRKWTKKNCEKESGGGVNGFCVTLEENAAEFLKTLTSCSKTYIDNGKGKKFFENEGEAFRPATNCGPCSKFKIDCQKAKCTSGDTNVTCNGKTDISANDIEKMGNSTVIHMLVSDDSTKQFADELNDDCKDADIFKGIRKDEWTCGKVCGYVVCGLKGDNGQKVNEKHIIQIRALLRLWVEYFLDDYNKINKKLKPCMNNANGSTCQNKCQNKCKCVKTWVDLKRKEWKNIKERYLEQYKNEYGDYYNVKTILEDLQSRPEFKNAMKPCKELGDFESFCGLNRSNPSESGKQ	AAAACGGAATATGAGAAACAAAAAAATGCATATGGTGGACAAAAAAACAATTACGTAAATGGACAAAAAAAAACTGCGAAAAGGAAAGTGGGGGTGGTGTTAATGGATTTTGTGTAACACTAGAAGAGAACGCTGCAGAATTTTTAAAAACGTTAACATCATGTTCAAAAACTTATATTGATAATGGAAAGGGTAAAAAATTTTTTGAGAATGAAGGTGAAGCATTTAGACCTGCAACAAATTGTGGTCCATGTTCTAAATTTAAAATAGATTGTCAAAAAGCTAAATGCACCAGTGGTGATACAAACGTGACGTGCAATGGAAAAACGGATATTTCTGCAAATGACATTGAAAAAATGGGAAATTCTACTGTAATACATATGCTTGTGAGTGATGACA…	('CIDRb1', 85, 305, 2.5e-86)	('Rask_block_72', 22, 35, 0.25),('Rask_block_6', 70, 94, 4.8e-07),('Rask_block_138', 98, 111, 7.4e-05),('Rask_block_50', 115, 141, 1.8e-10),('Rask_block_22', 145, 167, 2.2e-13),('Rask_block_417', 169, 177, 0.003),('Rask_block_8', 184, 217, 1.7e-15),('Rask_block_1', 226, 251, 1.5e-08),('Rask_block_24', 262, 303, 7.4e-14)	#N/A	#N/A	#N/A	292766_soapGraphK61	-0.781	0.604	1454	787	100	#N/A	#N/A	#N/A	FALSE
IFM57_S30_L002_Contig1207_frame_-3	IFM57_S30_L002_Contig1207	IFM57	-3	#N/A	CYNSRIKGNVNDRGACAPFRKLHMCDKNLEGIQPQQIETTHNLLVDVLLAALHEGQSIINNYRQLGHNSSSSVCTALARSFADIGDIVRGKDLFLGHKQKKNELEARLQKMFENIQVKNAKLEGLSIDAVREYWWALNRDQVWKAITCKAERDDKYSKTMNNGNMFFWNDKCGHDENAPLTNLDYVPQFLRWFEEWAEDFCRKKNKKIKDVKKQCRGQYGDGGKERYCSRNGYDCEKTKRAIGKYRMGNQCISCLYACNPYVEWIDNQRKQFDKQKKKYDEEMQKYTNGASVSRRQKPGASTTNYEGYESKFYNILKERDYKD	CATCTTTATAGTCACGTTCTTTCAGTATATTATAAAATTTACTTTCATATCCTTCATAATTAGTAGTACTTGCACCCGGTTTTTGCCTCCTACTAACTGATGCTCCGTTTGTATATTTTTGCATTTCTTCATCATATTTTTTTTTTTGTTTGTCAAATTGTTTTCGTTGGTTATCTATCCACTCAACGTAAGGATTACATGCATACAAACAGCTAATGCATTGATTACCCATACGGTACTTACCAATCGCTCGTTTAGTTTTTTCGCAATCGTAGCCATTACGGCTACAATATCGTTCCTTACCACCATCACCGTACTGGCCACGACATTGTTTTTTCACATCTTTTATTTTTTTATTCTTTTTCCTGCAAAAGTCTTCTGCCCATTCCTCGAACCAAC…	('DBLa0.3', 1, 321, 3.8e-164)	('Rask_block_4', 15, 32, 1.7e-06),('Rask_block_13', 41, 62, 3.3e-11),('Rask_block_3', 73, 90, 2.9e-09),('Rask_block_204', 91, 101, 0.00027),('Rask_block_14', 104, 125, 0.0036),('Rask_block_5', 131, 149, 2.7e-08),('Rask_block_60', 162, 184, 1.5e-09),('Rask_block_2', 185, 202, 1.3e-11),('Rask_block_12', 203, 222, 0.00017),('Rask_block_7', 227, 251, 1.4e-09),('Rask_block_1', 254, 279, 1.4e-09),('Ras…	#N/A	#N/A	#N/A	268739_soapGraphK61	-0.02	0.995	1075	582	100	#N/A	#N/A	#N/A	FALSE
IFM57_S30_L002_Contig1706_frame_2	IFM57_S30_L002_Contig1706	IFM57	2	#N/A	QWWQKHGHEIWEGMLCALSYDTTHYNVKPETRKNLSEKNDYSNVKFNGDKATLEEFASRPQFLRWFTEWGEDFCKKRKTQFDILKRNCPEETCNNGENKKKCSQACGKYKSWLETWKTHYIQQSRKFKKDKELDKYKNTPAKKDVDNVTHAYQYLNKQLQTLCKNGDCRCMENASTQSPNNTDMPASLDNEPEEVGGRCTCKPPPKKPEVPPQPPAPPPRPPAAVDSGNDDRGRSEPGEDGPPPPLPAPRVLPRQPPPAQQPQPKSKPTGEGLGRSLNPRDPATVDAEDDDDEGDGAGGGSDKGEKEPKEEVNVCETVKSALTIDTLTQACQQKYGLPQRHWGWKCIPSGVTTTTSSSDATTGSGSICIPPRRRRLYVGKLKEWASGGNTQEDGKAAQG…	ACAATGGTGGCAAAAACATGGTCATGAGATATGGGAAGGAATGTTATGTGCTTTAAGTTATGATACCACCCATTATAATGTTAAACCGGAAACTCGCAAAAATCTTAGCGAAAAAAACGACTATTCCAACGTCAAATTCAATGGTGATAAAGCCACCTTGGAGGAATTTGCATCTAGGCCACAATTTTTACGATGGTTCACTGAATGGGGGGAAGATTTCTGTAAAAAACGGAAGACACAGTTCGATATTTTGAAGAGGAATTGTCCAGAAGAAACGTGCAATAATGGAGAGAATAAGAAAAAATGTTCACAAGCATGTGGAAAATATAAATCATGGCTTGAAACTTGGAAAACGCACTATATACAACAAAGCAGAAAGTTCAAAAAAGATAAAGAATT…	('DBLg11', 1, 201, 3.9e-67),('DBLd1', 315, 783, 4.1e-160),('CIDRb1', 784, 1036, 7.5e-89)	('Rask_block_5', 1, 18, 2.4e-07),('Rask_block_623', 19, 31, 1.4e-07),('Rask_block_94', 38, 57, 3.3e-10),('Rask_block_2', 59, 75, 3.3e-11),('Rask_block_48', 76, 96, 0.01),('Rask_block_1', 102, 127, 7.7e-05),('Rask_block_45', 143, 175, 1.5e-10),('Rask_block_18', 183, 201, 0.00022),('Rask_block_15', 315, 336, 0.00074),('Rask_block_35', 340, 355, 9.1e-06),('Rask_block_4', 367, 384, 2.9e-06),('Rask_bl…	#N/A	#N/A	#N/A	297468_soapGraphK61	-1.886	#N/A	3393	1837	100	#N/A	#N/A	#N/A	FALSE
SFC-023_S32_L002_Contig1063_frame_1	SFC-023_S32_L002_Contig1063	SFC-023	1	#N/A	GWENGRKVTEKHLYDVFLPPRREHMCTSNLENLNLNSKGLSNGSFASHSLLGDVLLAAKFEAQKIIQVYKNKNNINIRKRITDPNDQATVCRAIRYSFADIGDIIRGKDMWADEKGMSNLRVYLQRIFSKIKEKVPQKYKDDTSTHTQLRADWWEANRAKVWEAMKCHINYLKDKSGPRSTPSSYCGYSDHTPLDDYI	GGATGGGAAAATGGGAGAAAAGTAACTGAAAAACACCTATATGATGTTTTCCTTCCTCCTAGAAGAGAACATATGTGTACATCAAATTTAGAAAATTTGAACCTGAATAGCAAAGGACTTAGTAATGGTAGTTTTGCTAGTCACTCATTATTAGGTGATGTATTGCTCGCAGCAAAATTTGAAGCACAAAAGATAATACAAGTGTATAAAAATAAGAATAATATAAATATCAGAAAAAGAATAACTGACCCAAATGATCAAGCTACTGTATGTCGTGCTATACGTTACAGTTTTGCAGATATAGGTGATATTATTCGAGGAAAAGACATGTGGGCAGATGAAAAGGGCATGTCAAATCTACGTGTATATTTACAAAGAATTTTTAGTAAAATTAAAGAG…	('DBLb3', 2, 198, 4.4e-76)	('Rask_block_4', 16, 33, 1.7e-08),('Rask_block_319', 35, 47, 1.8e-05),('Rask_block_13', 48, 68, 1.5e-10),('Rask_block_234', 71, 89, 5.6e-07),('Rask_block_3', 90, 107, 1.3e-09),('Rask_block_14', 120, 138, 0.0053),('Rask_block_5', 150, 168, 6.6e-08),('Rask_block_605', 171, 182, 9.5e-05),('Rask_block_183', 183, 196, 1.9e-08)	Cluster-10.419	-1.714	#N/A	291428_soapGraphK61	5.212	0.0362	243	528	75.95	DBLb3.s.2	#N/A	#N/A	FALSE
SFC-023_S32_L002_2405_soapGraphK61_frame_2	SFC-023_S32_L002_2405_soapGraphK61	SFC-023	2	#N/A	LLKGWENGRKVTEKHLYDVFLPPRREHMCTSNLENLNLNSKGLSNGSFASHSLLGDVLLAAKFEAQKIIQVYKNKNNINIRKRITDPNDQATVCRAIRYSFADIGDIIRGKDMWADEKGMSNLRVYLQRIFSKIKEKVPQKYKDDTSTHTQLRADWWEANRAKVWEAMKCHINYLKDKSGPRSTPSSYCGYSDHTPLDDYIPQK	GTTATTAAAAGGATGGGAAAATGGGAGAAAAGTAACTGAAAAACACCTATATGATGTTTTCCTTCCTCCTAGAAGAGAACATATGTGTACATCAAATTTAGAAAATTTGAACCTGAATAGCAAAGGACTTAGTAATGGTAGTTTTGCTAGTCACTCATTATTAGGTGATGTATTGCTCGCAGCAAAATTTGAAGCACAAAAGATAATACAAGTGTATAAAAATAAGAATAATATAAATATCAGAAAAAGAATAACTGACCCAAATGATCAAGCTACTGTATGTCGTGCTATACGTTACAGTTTTGCAGATATAGGTGATATTATTCGAGGAAAAGACATGTGGGCAGATGAAAAGGGCATGTCAAATCTACGTGTATATTTACAAAGAATTTTTAGTAA…	('DBLb3', 4, 204, 7.2e-79)	('Rask_block_4', 19, 36, 1.8e-08),('Rask_block_319', 38, 50, 1.9e-05),('Rask_block_13', 51, 71, 1.6e-10),('Rask_block_234', 74, 92, 5.9e-07),('Rask_block_3', 93, 110, 1.4e-09),('Rask_block_14', 123, 141, 0.0056),('Rask_block_5', 153, 171, 6.9e-08),('Rask_block_605', 174, 185, 9.8e-05),('Rask_block_183', 186, 199, 2e-08)	Cluster-10.419	-1.714	#N/A	291428_soapGraphK61	5.212	0.0362	248	555	75.68	DBLb3.s.2	#N/A	#N/A	FALSE
SFC17_S7_L001_Contig1950_frame_2	SFC17_S7_L001_Contig1950	SFC17	2	#N/A	GTLASHSLLGDILLAAKYEANFIKKKYNHDNNPKGFMDPATICRAIKYSFADLGDIIRGKDMWEHSDQTQLQRHLKTIFGKIKDTLKNKYTKEVSPYTQLRSDWWEANRDQVWKAMKCHISNLNVKSYNGKSSSHCGYSDHTPLHDYIPQRLRWMTEWAEWYCKVQKKAYKELKDGCQGCMGNNEG	CGGTACTCTTGCTAGCCACTCTCTATTGGGAGATATATTGCTCGCAGCAAAATATGAAGCAAATTTCATAAAAAAAAAGTATAATCATGATAATAATCCAAAAGGTTTTATGGACCCTGCAACTATATGTCGAGCAATAAAATATAGTTTTGCTGATCTAGGTGATATTATTCGAGGAAAAGACATGTGGGAACATAGTGATCAGACGCAATTACAAAGACATTTAAAAACAATATTTGGTAAAATTAAAGACACACTCAAAAACAAATATACGAAAGAAGTCTCTCCATATACACAATTGAGATCAGATTGGTGGGAAGCAAATCGAGACCAAGTTTGGAAAGCCATGAAATGTCATATATCAAATTTGAATGTTAAATCATATAACGGAAAATCAAG…	('DBLb1', 2, 184, 3.7e-86)	('Rask_block_13', 6, 27, 4.6e-11),('Rask_block_3', 42, 59, 1.3e-09),('Rask_block_467', 60, 69, 1.7e-05),('Rask_block_14', 71, 89, 2.3e-06),('Rask_block_5', 101, 119, 3.5e-10),('Rask_block_183', 133, 144, 1.6e-06),('Rask_block_2', 147, 164, 9.1e-11),('Rask_block_59', 165, 184, 9.6e-07)	Cluster-10.552	2.932	#N/A	291428_soapGraphK61	5.212	0.0362	1035	560	100	#N/A	#N/A	#N/A	FALSE
IFM050_S11_Contig3381_frm-3_orf4	IFM050_S11_Contig3381	IFM050	-3	4	EITRKSGGTKYNEDNDQYLKLRADWWEANRDQVWKAMQCPPPPTTTKPAVINIKCGTDTPLMDYIPQRLRWMVEWAEWFCKAQKEAYEKLKEGCQKCMDKDKGLSCTQDTEECTSCTTARDAYKKEIEKWEKQWKTVSAIYQILYKEAEIYAANGGPGYYKFDVQEEDKPVVDFLYNLYLQNGGKKGPPPDTHRVKHLIARVKRDATVDTTPTVYSTAAGYIHQELQQVGCNTQKEFCDKKNGGAE	TTCGGCACCTCCATTTTTTTTATCACAAAACTCCTTCTGCGTGTTACATCCCACTTGTTGTAGTTCCTGATGTATGTACCCTGCAGCAGTACTATACACAGTGGGTGTTGTATCAACAGTGGCATCACGTTTAACACGTGCGATAAGATGTTTAACACGATGAGTGTCAGGAGGGGGACCTTTTTTGCCACCATTTTGTAGATATAAATTGTACAAAAAGTCAACGACAGGTTTGTCTTCCTCCTGTACATCAAACTTATAATACCCAGGACCACCATTAGCAGCATAAATTTCTGCTTCTTTGTATAATATTTGGTATATAGCTGATACTGTTTTCCACTGTTTTTCCCATTTTTCTATTTCCTTCTTATATGCATCACGTGCTGTTGTGCACGACGT…	('DBLb1', 4, 245, 3.3e-98)	('Rask_block_5', 22, 39, 1.9e-09),('Rask_block_259', 51, 63, 9.5e-06),('Rask_block_2', 64, 81, 1.3e-10),('Rask_block_59', 82, 101, 1.4e-06),('Rask_block_1', 116, 141, 0.0022),('Rask_block_119', 142, 154, 0.0017),('Rask_block_62', 163, 182, 9.9e-06),('Rask_block_255', 188, 210, 4.3e-13),('Rask_block_61', 213, 238, 4.9e-15)	Cluster-334.0	1.01	#N/A	291428_soapGraphK61	5.212	0.0362	350	401	82.54	#N/A	#N/A	#N/A	TRUE
IFM57_S30_L002_23591_soapGraphK21_frame_3	IFM57_S30_L002_23591_soapGraphK21	IFM57	3	#N/A	MLCGYKNAGGRVTIDDCSLPKEEGTPQLLRWFVEWGKVVCKEKKKRKEALEMECKCSGSTGKSGYELKNSDNCKYELDEYIRWNKLIKKSLDLFKIKYENITNSLTDSEKPSELTLEEYIETGIKIGECNLFDIHEIHDIYTNKEIDSHKEILKRFCPHLDFTYDIT	CTATGTTATGTGGATATAAAAATGCTGGAGGAAGAGTTACGATAGATGACTGTTCATTACCAAAAGAAGAAGGAACTCCTCAATTACTTCGATGGTTTGTTGAATGGGGAAAAGTAGTATGTAAAGAGAAAAAAAAACGTAAAGAAGCTCTGGAAATGGAATGTAAATGTTCTGGATCAACTGGAAAATCAGGTTATGAATTAAAAAATAGTGATAATTGTAAATATGAACTTGACGAATATATAAGGTGGAATAAATTAATAAAAAAATCATTAGATTTATTTAAAATAAAATATGAAAATATAACTAATTCACTTACTGATTCAGAAAAACCTTCTGAATTAACTCTAGAAGAATACATAGAAACAGGGATTAAAATAGGGGAATGCAATTTATTTG…	('DBLe12', 1, 157, 1.4e-63)	('Rask_block_213', 6, 22, 6.1e-07),('Rask_block_2', 25, 41, 1.3e-06),('Rask_block_200', 42, 101, 9.8e-23),('Rask_block_97', 111, 129, 0.0037),('Rask_block_274', 131, 162, 3.2e-17)	#N/A	#N/A	#N/A	Contig1811	2.781	0.0385	839	454	100	#N/A	#N/A	#N/A	FALSE
IFM57_S30_L002_Contig892_frame_3	IFM57_S30_L002_Contig892	IFM57	3	#N/A	VTPSGTTSGEATGARQRRSAEPTSDGVTTTGKSDGSVCVPPRRRRLYVGKLETLDTDSTSQNDGKTSSQPDPLIKAFVEDAASSTSSQNATQLLRDAFIQSAAIETFFLWDRYKKEWEQKNKPQNEVGAAALVQEAPREDNPEHPQKELEKGEIPNDFLRQMFYTLGDYRDICTGDEKVINTLKAGGIDMENIKKAIEKLLPKNGDTPTPRVQQPSGENPRVKWWDQNAQHIWNGMICALTYTDSSDKGVEKKTQKVDAVEKAFFGDKDKPVTAATQKGTYQEKYDYNTVTLKDESSDAKTAPASSGENKPTLLSHFVERPPYFRYLEEWGQHFCKERKKRLEKIKEDCYKNGERCSGDGLKCNEIVIDKEKIFEDFLCSTCARHCRSYRKWIKKKKDE…	GTGTCACACCAAGTGGTACCACAAGTGGTGAAGCCACTGGCGCTCGTCAACGACGTAGTGCCGAACCCACTAGTGATGGTGTTACAACCACTGGCAAGAGTGATGGTAGTGTTTGTGTGCCACCCAGGAGGCGACGACTATACGTGGGGAAATTGGAAACACTAGATACGGACAGCACGTCGCAAAATGACGGCAAAACATCGTCACAACCTGACCCCCTAATCAAAGCATTTGTTGAGGACGCCGCGTCGTCGACCTCGTCGCAGAACGCGACTCAGCTCCTCCGCGACGCCTTCATCCAATCTGCTGCAATAGAGACGTTTTTTTTATGGGATAGATACAAAAAAGAGTGGGAACAAAAGAACAAGCCACAAAATGAAGTGGGAGCAGCAGCACTTG…	('DBLd1', 18, 485, 1.7e-146),('CIDRb5', 486, 737, 1.8e-95)	('Rask_block_4', 37, 54, 1.3e-06),('Rask_block_11', 94, 114, 9.6e-12),('Rask_block_273', 115, 131, 0.00011),('Rask_block_16', 142, 157, 0.0011),('Rask_block_3', 158, 175, 8.1e-09),('Rask_block_27', 187, 205, 0.00081),('Rask_block_5', 221, 240, 2.8e-09),('Rask_block_29', 278, 300, 2.6e-06),('Rask_block_87', 304, 318, 1.5e-05),('Rask_block_2', 319, 336, 4.5e-07),('Rask_block_12', 337, 350, 0.02),('…	Cluster-10.1139	0.711	0.798	285938_soapGraphK61	-1.33	0.611	1602	867	100	#N/A	#N/A	#N/A	FALSE
SFM-10_S1_L001_Contig2228_frame_-3	SFM-10_S1_L001_Contig2228	SFM-10	-3	#N/A	TPQLLRWFVEWGKVVCKEKKKRKEALEMECKCSGSTGKSGYELKNSDNCKYELDEYIRWNKLIKKSLDLFKIKYENITNSLTDSEKPSELTLEEYIETGIKIGECNLFDIHEIHDIYTNKEIDSHKEILKRFCPHLDFTYDITENTETSEDTHTDEDTDKTKIITPAIKPLPPPPHPAVDPPQADEPFDPTILQTTIPFGVALALGSIAF	AAAAGCAATGGATCCTAATGCCAACGCCACTCCAAAAGGAATGGTTGTTTGTAGTATAGTTGGGTCGAAAGGTTCATCCGCTTGGGGGGGATCTACTGCTGGATGCGGAGGAGGGGGTAGAGGTTTTATTGCAGGTGTTATGATTTTAGTTTTATCAGTATCTTCATCTGTATGTGTATCTTCGGATGTTTCGGTATTTTCTGTTATATCATATGTAAAATCTAAATGCGGACAAAATCGTTTCAATATTTCTTTATGAGAATCAATTTCTTTGTTTGTATATATGTCATGTATTTCATGTATATCAAATAAATTGCATTCCCCTATTTTAATCCCTGTTTCTATGTATTCTTCTAGAGTTAATTCAGAAGGTTTTTCTGAATCAGTAAGTGAATTAGT…	('DBLe12', 1, 133, 4.2e-52)	('Rask_block_2', 1, 17, 2.3e-06),('Rask_block_200', 18, 77, 1.6e-22),('Rask_block_97', 87, 105, 0.005),('Rask_block_274', 107, 138, 4.6e-17),('Rask_block_21', 188, 210, 3.5e-10)	#N/A	#N/A	#N/A	Contig1811	2.781	0.0385	972	526	100	#N/A	#N/A	#N/A	FALSE
IFM57_S30_L002_Contig1711_frame_-1	IFM57_S30_L002_Contig1711	IFM57	-1	#N/A	FEEWAEDFCRKRKKKIENAITNCRGQDKEGKPRYCDRYGLDCERTKYKIGYFVEGEGCKKCTVACDRFVKWIDNQKQEFLKQKKKCENEISGGDGRRQKRSTHSTKEYKGYEKHFNEELRNEGKDVRSFLQLLSKEKICKERIQVGEEKANSVDFTESTVKTFSHTTYCQACPWCGVDCSSGNCTKNLDESCNEGTYNKPTDASNTTDIPKLTPEKGKKGILKKYETFCQNPDKKNEQIKNWECHYEQTDKSNICVLQKEKQDTEEQKVTSYYSFFYGSIIDMLNDSIDWRERLKSCINNETKACKNGCKNNCDCYKRWVEEKKKEFQGIKDYFRKQKDLLNDIGGGGDPGKIFEYYLENIFLEDMEEAQGDPKVIEKFADLLQKKINLGTDDTTKTII…	GGGTTGTGACACTTTTTTGGGGGACAGGTGCGGGAGGTGTGGAAACCCTATTTGAAAAAAACGTTTGTATAGCTTCTTTTATTTTCTCTTCTTTTGCTTTCATTTCTTTATCACTAGCACCACTACCTGTATTTCCAATCACGATATCATTTTTCCCAAACAATATATCTGCATAATCCCCTAAAGTATAAAACATCTGGCGCAAGAAACCATCAGGTATTGTTCCTTCTAGTAATTGTTTGTCGGGGGGCTCCTCCTCTTGTGACACGCCGGAGAATAGTGATCCTCCCGCTGCACCTCCCACTTCATTTTTTGGTTTCTCCTTTTGTTTTTTATATCTATGCCATAAGAAAAACGTCTCTATTGCAGCAGATTGGATGAACGCATCACGTAACGCGG…	('DBLa0.7', 1, 172, 5.3e-58),('CIDRa2.2', 173, 413, 7e-95),('DBLd1', 505, 755, 1e-70)	('Rask_block_2', 1, 10, 0.012),('Rask_block_12', 11, 29, 6.6e-05),('Rask_block_7', 34, 58, 0.00023),('Rask_block_1', 61, 85, 1.4e-07),('Rask_block_34', 92, 111, 0.0072),('Rask_block_9', 115, 140, 1.5e-05),('Rask_block_118', 143, 156, 1.7e-05),('Rask_block_6', 160, 183, 4.1e-13),('Rask_block_438', 184, 202, 0.00088),('Rask_block_23', 205, 228, 6.8e-06),('Rask_block_57', 238, 256, 0.0022),('Rask_bl…	Cluster-10.1049	1.22	#N/A	285430_soapGraphK61	4.114	0.0423	1299	703	100	#N/A	#N/A	#N/A	FALSE
SFM-1_S11_L001_5120_soapGraphK61_frame_1	SFM-1_S11_L001_5120_soapGraphK61	SFM-1	1	#N/A	ICMCTFMT*CSREEKMAAPASTTYSSAKDLLEKIGKQVQEEATKVSIDYRNSLRGILSSVTYPNDKRPERTTPSEPCDLKHEYNSNVTDGYNYPCGNRPDVRFSDEYGGQCTDSKIKGNEGNNGGACAPFRRLFLCDQNLEHIKEEKIESTHNLLLEVLLAAKHEGESIIKDYEHLGHHNKEGICTALARSFADIGDIVRGKDLYLGNAKEKEKLEKNLKKLFKKLYEELTSTSGRKNGELKTRYNDNGGNFFKLREDWWNANRQEVWKAIICQAPDGAFYSARGCCGGKGSTSGHCKCIDGTVPTNLDYVPQYLRWFEEWSEQFCRKRKNKLENSIKNCRGNDGTGEDIYCSPNGYDCKKTIRARNIYSISKECAKCFFSCHSYVKWIDNQKLEFEKQ…	ATATGTATGTGTACATTTATGACATAATGTAGTCGGGAAGAAAAAATGGCAGCACCAGCATCCACTACATACAGTAGTGCCAAGGACCTTTTGGAAAAGATTGGAAAACAAGTACAAGAAGAAGCAACAAAAGTTTCTATCGATTATAGAAATTCTTTGAGAGGTATTTTAAGTAGCGTAACTTATCCAAATGATAAACGTCCTGAAAGAACAACACCTTCAGAGCCATGTGATCTTAAACATGAATACAACAGTAATGTTACTGATGGTTATAATTATCCATGTGGAAATAGACCAGACGTTCGTTTTTCTGATGAATATGGAGGTCAGTGCACTGATAGTAAAATAAAGGGTAACGAAGGTAATAATGGTGGAGCATGTGCTCCATTTAGAAGGTTA…	('NTSB', 16, 76, 8e-14),('DBLa0.18', 77, 484, 6.6e-175),('CIDRa6', 485, 736, 8.8e-108),('DBLb5', 757, 1231, 3.5e-195),('DBLg14', 1249, 1615, 3.4e-138),('DBLz5', 1624, 2048, 5.6e-179),('DBLe4', 2054, 2080, 0.025)	('Rask_block_20', 24, 44, 2.4e-07),('Rask_block_17', 49, 83, 2.6e-09),('Rask_block_19', 86, 119, 5.1e-15),('Rask_block_4', 126, 143, 8.5e-07),('Rask_block_13', 152, 173, 1.5e-10),('Rask_block_3', 184, 201, 4.8e-08),('Rask_block_171', 202, 212, 0.011),('Rask_block_14', 215, 236, 0.00083),('Rask_block_64', 242, 254, 0.026),('Rask_block_5', 256, 275, 1.1e-08),('Rask_block_2', 310, 327, 2.1e-09),('Ra…	Cluster-10.181	1.07	0.716	298068_soapGraphK61	5.038	0.0428	3827	2072	100	#N/A	120025_0.7-DBLg_block7	6	FALSE
IFM57_S30_L002_Contig1553_frame_1	IFM57_S30_L002_Contig1553	IFM57	1	#N/A	PCMPRYKPRMHV*HHVVTNKMVKPGPRGGSGGGDGIDHQSAKHLLDSIGEKVYKEKVQSDAETYKDALKGKLQHATEDSSELVGNIETCKLVDDYYTKRLKGKRYPCEKRSPIRFSDESRSQCTHNRIKDNETHDNNCGACAPYRRLSVCDYNLEKMGTKKIDNTHKLLAEVCLAAKYEAESLEKYRAQYDSKYHDTGFTICTALARSFADIGDIIRGKDLYLGDKGEKLKLEDNLKKIFAKIHSDVTNGRNGRNGEAAKARYQNDTKNYFQLREDWWNANRQEIWKALTCDAPGNAQYFRNACSEGKTATKGKCRCDGKNADQVPTYFDYVPQFLRWFEEWAEDFCRKRKHKLQNAKEQCRKKDKDGKERYCSRNGYDCEKTIRGINKLVSDPECTNC…	CCATGTATGCCACGATATAAACCACGTATGCATGTATGACATCATGTAGTCACGAACAAAATGGTGAAGCCAGGTCCTCGTGGTGGTAGTGGTGGTGGGGATGGTATTGACCACCAAAGTGCCAAACATTTATTGGATAGCATAGGGGAAAAAGTGTACAAAGAAAAAGTACAAAGTGATGCTGAAACATATAAAGATGCGTTGAAAGGAAAGTTGCAGCATGCAACAGAAGATAGTTCGGAATTAGTTGGCAACATTGAAACATGCAAACTTGTAGATGATTATTATACTAAACGTCTTAAAGGTAAAAGGTATCCGTGCGAAAAAAGATCACCAATTCGTTTTTCGGATGAAAGTCGAAGTCAATGTACACATAATAGAATAAAAGATAATGAAACC…	('NTSB', 15, 83, 3.3e-16),('DBLa0.11', 89, 513, 3e-195),('CIDRa2.4', 514, 644, 1e-39)	('Rask_block_20', 38, 57, 3.4e-08),('Rask_block_17', 64, 96, 0.0022),('Rask_block_19', 100, 131, 5.4e-12),('Rask_block_4', 140, 157, 1.3e-06),('Rask_block_13', 166, 185, 4.2e-09),('Rask_block_3', 201, 218, 2.4e-08),('Rask_block_171', 219, 229, 0.0031),('Rask_block_14', 232, 251, 7.2e-06),('Rask_block_64', 260, 272, 0.0028),('Rask_block_5', 274, 292, 8.5e-09),('Rask_block_36', 296, 321, 4.6e-09),(…	Cluster-10.300	0.614	#N/A	261631_soapGraphK61	-2.402	#N/A	965	522	100	CIDRa2.4.s.1	#N/A	#N/A	FALSE
SFM-1_S11_L001_Contig1618_frame_-3	SFM-1_S11_L001_Contig1618	SFM-1	-3	#N/A	SIDAITTDPTTPYSSAEGYIHQEAHISDCQKQTRFCKNPNGETPSSGTENKEYAFREKPHDHDDACSCDSRTAPVVPPKKEDEDACKIVDGILNGQDGTKKIDGCELKDKDNNYPTWKCGDANLVKDQDVCMPPRRQKLCLYYLKELNGETENDLREAFIKSAAAETFVSWNYYKSKNSADANQLERGIIPPEFLRSMIYTFGDYRDICLDTDISLKQGDVAKAQKKIDGVFKSGKTPDEQRKAFWGKYGKDIWKSMLCALEKISGKDNIKSNTKYSYSKVTFTEQNGTPLPTFAQTPQFLRWFIEWGEEFCKKRKEQVEKLEKECPDYTCSLDSIKEQCEKACKEYQEFINKWKPQYEQQSAKFMTDKHKYNGDADVNDSTHAYEYLNKKLKPICQNG…	TTTTTTTTTTTTGACAAGGATATTTACCATATTTTTCGCATTCGTCCTTGTCAACAGGACATTCATCCAATGGATCAAAATCTTTCGCACATTTGCAATGCTCTTCATAACTAGGTGGATCTGTATGGAAAGCATAATTTAGATGACGTGAGTCCTTATTCCCAAATTTAAATCTTCGACAAACACTTCCTCCTTCAAGATATTTATCGGCAGTAGCGAAATCGTCGTTTTCGCATGTTTTTTTAAGTTTTTGGACAAATTTTTTAGTATTTTCATCAATACTATTAAAATATCTTCCGTTAGATGTTGTTGCTTTTTTATATATTTCTTTATATGCTTTCTTTTGTATTTCAAATTGAGCCTTCCATTCGTCTACAAATTTCTTATATTTTTCACATT…	('DBLb8', 6, 68, 5.2e-20),('DBLg14', 86, 452, 7.5e-139),('DBLz5', 461, 885, 1.1e-179),('DBLe4', 891, 913, 0.029)	('Rask_block_61', 11, 36, 8.5e-16),('Rask_block_18', 50, 68, 6.4e-07),('Rask_block_15', 86, 109, 5.7e-06),('Rask_block_139', 115, 127, 0.0062),('Rask_block_4', 130, 147, 1.6e-07),('Rask_block_11', 155, 175, 2.2e-09),('Rask_block_232', 177, 193, 4.7e-06),('Rask_block_3', 194, 210, 1e-06),('Rask_block_86', 212, 232, 0.00027),('Rask_block_5', 242, 261, 1.5e-06),('Rask_block_29', 272, 292, 0.0099),('…	Cluster-10.181	1.07	0.716	298068_soapGraphK61	5.038	0.0428	2270	1229	100	#N/A	120025_0.7-DBLg_block7	6	FALSE
IFM57_S30_L002_Contig1550_frame_-1	IFM57_S30_L002_Contig1550	IFM57	-1	#N/A	TPHHLPNHLPRMHDIM*SRTINKMGRPSAVSAPDYSKATNVKYLFDMIGEIVQKKVTRKAIQYNNDLHGVLSNVNFSNKEKIDTTNPCLLDHNKHTTVSWGVINPCDRRSKERFSDDGRSQCSTSRITGNNSNTGACAPYRKLQLCDYNLERITDTNTTNTHKLLVDVLLAAKYEGNSINTHYPKYQAQYDADNPDFNTTICTALARSFADIGDIIRGKDLYIGNRKEKEKEKLQNNLKYIFKKIYDNLSKNKEDAKGHYGGDENYYKLREDWWDANRQEVWKAITCHAGESDKYFRNTCGSGNNASPTQGKCRCKTNVVPTYFDYVPQYLRWFDEWAEDFCRKRKYKLQDAIDKCRGQDGTGKDRYCDLNGYDCEKTKRGRNIYRWDYKCTGCFRSCS…	ATGATCTTAGAGGAATTTTGGACTTCAATAGCTTGCTCTATCTTATTACATTCACCATTAAAATTTTTTCCGACTCCTATCAAAGTACTATCATATTTTTTCACCTTCCTTTCTGCCTCTTCTCTTAATTCCTTAGCAACCTTCTCAACACACGTCAAAGGCGGTTCCGGAACTGGCGGTGGTGGACAAAAGTTCGGCTGTTGTATGTGGTGCATGTGGTCGTGGTCGGGGTCAAGGGGTTCGATGTACGTTTGGGTGGGGAAGTCGTCACAAGTATTTGGAGGTGTTTCGTCATGTTTGGTTTTGCATTCATGAATTTTATTTTGAAGTTTAGAAATTAAATTTGTTATAAAATCTCCATCCTCACATGTCTTTTTATCACGATTTTCAATATTATCA…	('NTSB', 24, 86, 1.9e-13),('DBLa0.9', 88, 505, 3.1e-170),('CIDRa3.2', 506, 810, 1.6e-112),('DBLd3', 894, 1336, 1.9e-120),('CIDRg2', 1337, 1598, 6.5e-98),('DBLz6', 1638, 1684, 8.7e-10)	('Rask_block_599', 25, 36, 0.00043),('Rask_block_20', 38, 60, 2.3e-05),('Rask_block_17', 63, 95, 3.9e-08),('Rask_block_19', 97, 130, 1.1e-09),('Rask_block_4', 136, 153, 1.7e-05),('Rask_block_13', 162, 183, 4.1e-10),('Rask_block_3', 201, 218, 7e-08),('Rask_block_171', 219, 229, 0.0012),('Rask_block_14', 234, 253, 1.8e-05),('Rask_block_210', 258, 269, 0.0089),('Rask_block_5', 270, 289, 8.2e-09),('R…	Cluster-10.1050	0.059	#N/A	296610_soapGraphK61	-0.167	#N/A	3027	1639	100	#N/A	#N/A	#N/A	FALSE
IFM57_S30_L002_Contig828_frame_3	IFM57_S30_L002_Contig828	IFM57	3	#N/A	KGNWTDKGDSECGQGRGYKGYNETKIPILTGDKTKSDMVKKYNKFCNGNGKNGAPATAPATANGGDNSDNVTTGYCGTNIDSSLCEKWTCYYKKKEKDVGNGAINFCVLQDGNENTKEHKVTSYNAFFWDWVYRMLHDSLEWRKELDNCLKNENKQCIIKCNRECGCFLKWVNEKKTEWTNIKEHFYQ	CGAAAGGAAACTGGACAGATAAAGGTGATAGTGAATGTGGACAAGGTAGGGGATACAAGGGTTATAATGAAACCAAGATACCAATACTTACCGGTGATAAAACAAAAAGTGATATGGTAAAAAAATATAATAAGTTTTGTAATGGTAATGGTAAAAACGGTGCACCTGCTACTGCCCCTGCTACTGCAAATGGTGGTGATAATAGTGATAATGTTACCACTGGTTATTGTGGTACTAATATTGATTCTTCTTTGTGTGAAAAATGGACATGTTATTATAAAAAAAAAGAAAAGGATGTTGGCAATGGTGCCATTAATTTTTGTGTACTACAAGATGGAAATGAGAATACAAAGGAACATAAGGTTACGTCTTATAATGCATTTTTTTGGGATTGGGTAT…	('CIDRa2.6', 3, 187, 1.8e-81)	('Rask_block_143', 4, 21, 3.7e-05),('Rask_block_23', 24, 45, 1.4e-07),('Rask_block_154', 52, 69, 0.00052),('Rask_block_63', 77, 94, 2.2e-08),('Rask_block_116', 106, 118, 4.6e-06),('Rask_block_8', 120, 153, 9.5e-15),('Rask_block_1', 161, 186, 1.7e-08)	Cluster-10.640	1.19	0.681	277397_soapGraphK61	-0.244	0.922	597	323	100	#N/A	#N/A	#N/A	FALSE
IFM57_S30_L002_Contig1704_frame_-3	IFM57_S30_L002_Contig1704	IFM57	-3	#N/A	TLKEENSGTEAMSNDTLNNPKLKDFVVRPPFFRWLHEWGESFCFERAKRLAQIKHECKVEENGGASSRRGGNEKKPKCSCYGEHCDDNLPDDPSTVPTFYCPSCANSCSSYKKWIKKKRREYDEQSNAFTKQKTDATSDNGNTFDKEFCETLKTYTTAAAFLQKLGPCKNNDTGEDNGKDKLNFTNPEETFVPATNCKPCSQFKVKCNRNGNCSDTSNGNMCKRGMITAEDINGSTEDIGMVVSDDSTNGFKDGLHEACGSSHIFKGIRKDEWKCGNVCGYNVCKPVKVNGKEDDGKQIIIIRALFKILLEYFLKDYNKIRKKLKPCIENGNGSTCINDYGIKHTCIKAWIEKKRGEWDKIKKHYKTHNQDDIKTFVSNILGGLYPETELNKAIKPCRT…	TTTTTTTTCCTCTATTTTACAAAATGCTGGCGCTTTATTTCCCACTTTTTGATTTTCCACTGGGTTTTGTTCATCTTCTTCAAGGAGTTCCTCTTCCTCATCAGGTTGGGTGGGGTCAACACAATTTGCTTCTGGGCTGCCACTATGTTTGGATTGACACTCCTCAATTTTTTTTTGAAGTTTTGTAATCATACAATCTATAGCATCCTCATTACCATCTTTTGTTTTGGAGCTATCAGCGCCATTAAGACCACACGAACTCTCGAATTGTTGTAATGTTCTACAAGGTTTAATAGCTTTGTTAAGTTCAGTTTCAGGATACAAGCCACCCAAAATATTTGAAACGAACGTTTTGATGTCATCTTGATTGTGTGTTTTGTAATGTTTTTTTATTTTATC…	('DBLd1', 1, 200, 1.7e-60),('CIDRb1', 201, 449, 3.5e-86)	('Rask_block_105', 16, 26, 3.2e-05),('Rask_block_2', 28, 43, 1.7e-07),('Rask_block_12', 45, 64, 4.1e-05),('Rask_block_7', 77, 102, 1.2e-06),('Rask_block_1', 104, 129, 3.2e-07),('Rask_block_9', 148, 170, 1.3e-08),('Rask_block_443', 175, 185, 0.0021),('Rask_block_6', 186, 211, 4e-10),('Rask_block_226', 213, 226, 0.0028),('Rask_block_50', 230, 255, 1.8e-10),('Rask_block_22', 259, 281, 3.6e-11),('Ras…	Cluster-0.0	0	#N/A	280331_soapGraphK61	-0.128	#N/A	1365	739	100	#N/A	#N/A	#N/A	FALSE
SFM-1_S11_L001_Contig1590_frame_1	SFM-1_S11_L001_Contig1590	SFM-1	1	#N/A	ICMCTFMT*CSREEKMAAPASTTYSSAKDLLEKIGKQVQEEATKVSIDYRNSLRGILSSVTYPNDKRPERTTPSEPCDLKHEYNSNVTDGYNYPCGNRPDVRFSDEYGGQCTDSKIKGNEGNNGGACAPFRRLFLCDQNLEHIKEEKIESTHNLLLEVLLAAKHEGESIIKDYEHLGHHNKEGICTALARSFADIGDIVRGKDLYLGNAKEKEKLEKNLKKLFKKLYEELTSTSGRKNGELKTRYNDNGGNFFKLREDWWNANRQEVWKAIICQAPDGAFYSARGCCGGKGSTSGHCKCIDGTVPTNLDYVPQYLRWFEEWSEQFCRKRKNKLENSIKNCRGNDGTGEDIYCSPNGYDCKKTIRARNIYSISKECAKCFFSCHSYVKWIDNQKLEFEKQ…	ATATGTATGTGTACATTTATGACATAATGTAGTCGGGAAGAAAAAATGGCAGCACCAGCATCCACTACATACAGTAGTGCCAAGGACCTTTTGGAAAAGATTGGAAAACAAGTACAAGAAGAAGCAACAAAAGTTTCTATCGATTATAGAAATTCTTTGAGAGGTATTTTAAGTAGCGTAACTTATCCAAATGATAAACGTCCTGAAAGAACAACACCTTCAGAGCCATGTGATCTTAAACATGAATACAACAGTAATGTTACTGATGGTTATAATTATCCATGTGGAAATAGACCAGACGTTCGTTTTTCTGATGAATATGGAGGTCAGTGCACTGATAGTAAAATAAAGGGTAACGAAGGTAATAATGGTGGAGCATGTGCTCCATTTAGAAGGTTA…	('NTSB', 16, 76, 4.1e-14),('DBLa0.18', 77, 484, 2.3e-175),('CIDRa6', 485, 736, 3.7e-108),('DBLb5', 757, 1177, 3.2e-175)	('Rask_block_20', 24, 44, 1.3e-07),('Rask_block_17', 49, 83, 1.3e-09),('Rask_block_19', 86, 119, 2.7e-15),('Rask_block_4', 126, 143, 4.6e-07),('Rask_block_13', 152, 173, 8.2e-11),('Rask_block_3', 184, 201, 2.6e-08),('Rask_block_171', 202, 212, 0.0059),('Rask_block_14', 215, 236, 0.00044),('Rask_block_64', 242, 254, 0.014),('Rask_block_5', 256, 275, 5.7e-09),('Rask_block_2', 310, 327, 1.1e-09),('R…	Cluster-10.559	2.074	#N/A	298068_soapGraphK61	5.038	0.0428	1640	888	100	#N/A	#N/A	#N/A	FALSE
SFC19_S24_L002_Contig1552_frame_-2	SFC19_S24_L002_Contig1552	SFC19	-2	#N/A	IHSLLGDVLLTAKMDAEEIIKRYKNQNGLSQKSDSIDAKHKESICRAIRYSFADLGDIIRGRDMWDLDEGSKKMEDIFKKIFGTLHKSLDGIKGNDKYTQDENKTPKYKQLREDWWEANRHQVWKAIKCALKNGSFPCKSDHTPLHDYIPQRLRWMTEWAEWYCKMQSQEYSKLVAACVDCMNKGQGDGKDCTKVDSECSPCKQACETYKTKIQ	GTTGTATTTTCGTTTTATATGTTTCACATGCTTGCTTGCACGGACTACATTCACTATCGACTTTCGTACAATCTTTACCATCACCCTGACCCTTATTCATACAATCCACACACGCCGCCACCAATTTGCTATACTCCTGTGACTGCATTTTGCAATACCATTCTGCCCATTCAGTCATCCAACGTAACCTTTGGGGTATGTAGTCATGTAGCGGTGTATGATCACTTTTACATGGGAATGAACCATTTTTTAGGGCGCATTTTATGGCTTTCCATACTTGATGTCTATTAGCTTCCCACCAGTCTTCTCTCAATTGTTTATATTTGGGTGTTTTGTTTTCATCTTGAGTATATTTGTCATTTCCTTTGATGCCATCTAGTGACTTGTGGAGAGTACCAA…	('DBLb5', 2, 214, 2.9e-99)	('Rask_block_13', 2, 23, 2.9e-10),('Rask_block_3', 44, 61, 7.2e-09),('Rask_block_146', 62, 73, 1.7e-05),('Rask_block_14', 74, 95, 0.0035),('Rask_block_436', 101, 111, 0.00028),('Rask_block_5', 112, 131, 4.3e-11),('Rask_block_2', 148, 165, 1.1e-10),('Rask_block_59', 166, 186, 1.7e-08)	Cluster-225.0	3.061	#N/A	298068_soapGraphK61	5.038	0.0428	307	199	94.47	#N/A	#N/A	#N/A	FALSE
SFC-21_S22_L002_Contig1670_frame_1	SFC-21_S22_L002_Contig1670	SFC-21	1	#N/A	WEQKHSRDTTYSDVFLPPRRQHMCTSNLEKLHVESVIKNGNAIHSLLGDVLLTAKMDAEEIIKRYKNQNGLSQKSDSIDAKHKESICRAIRYSFADLGDIIRGRDMWDLDEGSKKMEDIFKKIFGTLHKSLDGIKGNDKYTQDENKTPKYKQLREDWWEANRHQVWKAIKCALKNGSFPCKSDHTPLHDYIPQRLRWMTEWAEWYCKMQSQEYSKLVAACVDCMNKGQGDGKDCTKVDSECSPCKQACETYKTKIQPWKDQWDAISGKYLILYLQAQTTVNNGKRTVFPDAGPDYQLMVDFL	TGGGAACAAAAGCATAGCAGAGATACGACATACAGTGATGTCTTTTTACCTCCCCGACGTCAACATATGTGTACATCAAATTTAGAAAAATTACATGTTGAGAGTGTCATTAAAAATGGTAATGCTATCCACTCATTATTGGGGGATGTTCTTTTAACAGCAAAAATGGATGCAGAAGAGATAATAAAACGCTATAAAAATCAAAATGGACTAAGTCAGAAAAGTGATTCAATAGACGCAAAACACAAGGAGTCTATATGCCGTGCTATACGTTATAGTTTTGCCGACCTTGGAGATATTATAAGAGGAAGAGACATGTGGGATCTAGACGAAGGCTCAAAAAAAATGGAAGACATTTTTAAAAAAATTTTTGGTACTCTCCACAAGTCACTAGATGGC…	('DBLb5', 1, 302, 4.6e-138)	('Rask_block_4', 14, 31, 5.7e-09),('Rask_block_444', 32, 42, 4.1e-05),('Rask_block_13', 44, 65, 4.5e-10),('Rask_block_3', 86, 103, 1.1e-08),('Rask_block_146', 104, 115, 2.6e-05),('Rask_block_14', 116, 137, 0.0055),('Rask_block_436', 143, 153, 0.00043),('Rask_block_5', 154, 173, 6.7e-11),('Rask_block_2', 190, 207, 1.7e-10),('Rask_block_59', 208, 228, 2.6e-08),('Rask_block_1', 244, 269, 2e-06),('Ra…	Cluster-225.0	3.061	#N/A	298068_soapGraphK61	5.038	0.0428	342	242	92.15	#N/A	#N/A	#N/A	FALSE
SFU-3_S21_L002_Contig1063_frm-3_orf4	SFU-3_S21_L002_Contig1063	SFU-3	-3	4	VKPKITSTRTNLFRVIDIPQNDYGIPHKTSINRYVPYSSNLYKEKTYIYIEGEETDDYSYVRVISSSDITSSSEGEYEEMDINDIYPYKSPTYKTLIEVVLKPSIKNEEAHNTEDAQDILIENMEDTNDTPTNKLTDEEWNKLRNDFISQYLKDLPNGMDYQLPNEYTVDDNIYMDIEPNILHDSMDEKPFITQIQDRDLHNGKQITYDINWNIQKRNEKLLVILQMIRNIFQIMIYILE	CAGAAATATTATGTGTATCTTTTAAATTAGGGTTAATTGAGAGTCGTATAATATTATTGGTTTTTTTTTTTTTTGTTTTTGTAGGATCATCTGAAAAATTATCATATATATTATTTTCATATCTTTTCTCAATATTATTTTCAATTTCATCTAATACATTATTATTTTTTGAGTACATATCAATAAATGTCATATCATTATTTGGGGTACTTGGATGATCCATAATAACGTCTATAGGAATATTAGTCGTCAAGTTCAAAATATTATTAATAATATTGTTATTATTTTTGCATTCTTCATTTAATTTATTTAACCATTCGTTTTTATTACTAAATTTTTCTAAAATATATCTATGTCTATCAAGCCATTTATGATATAAATTTATTTGGTTTATAATAG…	-	('Rask_block_41', 6, 53, 3.8e-20),('Rask_block_43', 65, 104, 5.7e-21),('Rask_block_140', 132, 140, 0.024),('Rask_block_42', 145, 152, 0.015),('Rask_block_112', 174, 186, 0.002),('Rask_block_39', 187, 213, 1.4e-13)	Cluster-10.874	1.401	0.416	Contig35812	3.215	0.0428	2671	1453	99.86	#N/A	#N/A	#N/A	FALSE
IFM57_S30_L002_23855_soapGraphK21_frame_-1	IFM57_S30_L002_23855_soapGraphK21	IFM57	-1	#N/A	VWEAMKCAIKGLNVTSSDGKLSDHCGYSDHTPLDDYIPQKLRWMAEWAEWYCKIQSEAYKRLESMCKDCRIGKCMNGETMCDKCIQACKDYKKKIEPWRDQWDKIQKKYKDLYTKATKNDGHASATPGDPKDEKDVVEFLSKLYKQNKENKIYESAAGYIHQELPNMECKEQTEFCNKNSDGSDKEYAFRSVPHDHVTECDCNKQPEKKNACTIATNLVKDNNGKTPIHGCGSKTEGRYPGWDCINKNLKKEHNGACIPPRRQKL	TAATTTTTGTCTTCTAGGAGGAATACATGCTCCATTATGTTCTTTTTTCAAATTTTTGTTTATACAATCCCAACCAGGATATCTACCTTCTGTTTTTGATCCACAACCATGTATTGGAGTTTTTCCATTATTATCTTTAACTAAATTTGTGGCTATAGTGCAGGCATTTTTTTTTTCCGGCTGTTTATTACAATCACACTCCGTAACATGGTCATGTGGTACAGAACGAAACGCATACTCCTTGTCGCTACCATCACTATTTTTATTACAAAACTCTGTTTGTTCCTTACATTCCATATTTGGTAATTCTTGATGTATATATCCTGCAGCACTTTCATATATTTTATTTTCTTTATTTTGTTTGTATAATTTTGACAAAAATTCAACGACATCTTTCTC…	('DBLb3', 1, 202, 5.7e-71),('DBLg4', 212, 265, 4.9e-13)	('Rask_block_5', 1, 9, 0.073),('Rask_block_470', 10, 21, 1.1e-06),('Rask_block_183', 22, 35, 3.2e-08),('Rask_block_2', 36, 53, 7.3e-09),('Rask_block_1', 84, 109, 3.1e-07),('Rask_block_62', 126, 147, 2.7e-07),('Rask_block_61', 152, 176, 8.4e-15),('Rask_block_18', 184, 202, 0.0013),('Rask_block_15', 212, 235, 0.048),('Rask_block_74', 239, 247, 0.057),('Rask_block_4', 256, 265, 0.0019)	#N/A	#N/A	#N/A	Contig12688	2.927	0.0537	1253	693	99.28	#N/A	#N/A	#N/A	FALSE
IFM058_S13_Contig1037_frame_-2	IFM058_S13_Contig1037	IFM058	-2	#N/A	VKKKEQEWNSIKKLFTKKKKMPKQYYDNINNLFEGYFFQVMDKLKKEEAKWYELKDNIKEKIKSSKGKADGKNSEGAIKVLFDHLKENATICKDNNTNEGCDPSVDPTKNPCVNNSEGSKIATVKQIAQYYKRKAHAQLEESGSRRALKGDASKGTYRKGGNANMLSDICNIKVGYSNDSRIGNKGEPCKGKDNDGVRFKIGTPWTNIVEKNKTSYKDVFLPPRREHMCTSNLENLDVDSVIKNGNASHSLLGDVLLAAKMDADEIIKRYKDQNNIQLTDRKHQVTVCRAVRYSFADLGDIIKGTDMWDGDRGEIKTQGNLVKIFEKIKAQLPKNKDRYANDNDGKHLNLRSDWWEANRDQVWKAMQCPTTTKRFSLNIKCGDTSITPLVDYIPQRLRW…	GGTACATATATATCATTAATATCCAATTCTTCATACTCACTTTCTGAGGAAGTTACATCAGTTGTATCTTCGTAGTAGTGTCCACTATCACTATCTCCTTCCATATATATATATGTTTTGCCTTTATATGTACCACTTCTATATGGTATGTACCTATTTTTGGATTCCAACGTAGGCATTCCATAATCGCCTTTATGGATATCAATTACACGTAAAAGGTCCACAGTTGATTTCGGTTTTTTCTTTAGTAAAAAGTAAGTCAACGCCGCAAAACCGATGCCAATACTCCACATGATCGTCGAAGATAACATGGCATTTTTTAGTGCTGGATTTGGGAAATCTAGTTCTTTTGGTTGTCTGGGTTTTCGTCCTTTTGGTTTTGCTGGTTGTGACGCAGCT…	('CIDRa1.7', 1, 101, 3.4e-40),('DBLb3', 110, 592, 1.5e-190),('DBLg12', 603, 970, 5.6e-146),('DBLd5', 975, 1364, 7.6e-159),('CIDRb3', 1365, 1619, 7.7e-105),('DBLb7', 1648, 2114, 2e-202),('DBLg2', 2126, 2477, 3.8e-116)	('Rask_block_121', 21, 59, 1.3e-18),('Rask_block_10', 77, 101, 0.00049),('Rask_block_141', 103, 120, 0.00079),('Rask_block_52', 122, 139, 0.003),('Rask_block_65', 144, 178, 1.5e-12),('Rask_block_53', 188, 207, 3.4e-07),('Rask_block_4', 219, 236, 3.6e-07),('Rask_block_444', 237, 248, 7.5e-05),('Rask_block_13', 249, 270, 3.9e-09),('Rask_block_234', 272, 286, 0.00025),('Rask_block_3', 287, 304, 4.4e…	#N/A	#N/A	#N/A	Contig12688	2.927	0.0537	6789	3676	100	#N/A	#N/A	5	TRUE
IFM57_S30_L002_4466_soapGraphK61_frame_2	IFM57_S30_L002_4466_soapGraphK61	IFM57	2	#N/A	DLYLGNKKKSENKREKEKLEGKLKSFFEQIYNSLNSSIRTKYDDKHKNYYQLREDWWDANRHTVWKAITCKAVGGKYFRQTACAGGTTPTHEKCTCASGDVPTYFDYVPQYLRWFEEWAEDFCTKRKHKLENAIEKCRGKTKGEKYCSGNGYDCTKTVRAQEIYSMENNCHKCFFACNPFVKWLDNQKLEFDKQKQKYANEINNKDDTKVTPYGEINNLYVKDFYDELKKGYGNVDAFLELLSKERACQKPPEASGEKARSVDFKNHETNETFCRTEYCKPCPICGGSFQGAQFVSKGDKESMCPYGSNYKPPDVEPTKIKVLISGEGHDDINKKLDAFCKTQNGTGSGSSGGGSGGKNSDSSLYEEWNCYHEKDGKDKCILQYDEEGKSKKKVKDFYG…	AGATCTTTATCTTGGGAATAAAAAAAAAAGTGAAAATAAAAGAGAGAAAGAAAAATTAGAAGGAAAATTAAAAAGCTTTTTCGAGCAGATATATAATAGTTTGAACAGTAGCATAAGAACAAAGTATGATGATAAACACAAAAATTATTATCAATTACGAGAAGATTGGTGGGATGCGAATCGGCACACTGTGTGGAAAGCTATCACATGTAAAGCTGTGGGTGGTAAATATTTTCGACAAACAGCGTGTGCTGGAGGAACAACTCCGACTCATGAAAAATGCACATGCGCTAGTGGAGATGTTCCTACATATTTTGACTACGTGCCGCAGTATCTTCGCTGGTTCGAGGAATGGGCCGAAGACTTTTGTACAAAAAGAAAACATAAATTAGAAAATGC…	('DBLa0.14', 1, 282, 2.4e-113),('CIDRa4', 283, 549, 1.2e-102),('DBLb5', 571, 1011, 7.9e-179),('DBLd1', 1048, 1516, 1.9e-157),('CIDRb1', 1517, 1767, 8.9e-84)	('Rask_block_54', 1, 14, 0.029),('Rask_block_14', 19, 42, 0.0025),('Rask_block_5', 53, 71, 1.8e-08),('Rask_block_36', 74, 102, 3.8e-10),('Rask_block_2', 107, 123, 2e-10),('Rask_block_12', 125, 143, 4.1e-05),('Rask_block_7', 146, 171, 3.3e-09),('Rask_block_1', 173, 198, 6.4e-08),('Rask_block_70', 199, 223, 0.00052),('Rask_block_9', 224, 250, 2.7e-10),('Rask_block_118', 251, 264, 7.1e-05),('Rask_bl…	Cluster-10.711	-0.433	#N/A	293462_soapGraphK61	-1.724	#N/A	2278	1233	100	#N/A	#N/A	18	FALSE
SFM-8_S8_L001_Contig3362_frame_1	SFM-8_S8_L001_Contig3362	SFM-8	1	#N/A	KNYQKWECYYKDSIDNKCKMGKTSGNYTAEDKITSFHNFFDLWVIYLLRDTIKWNDKIKNCINNTTIHCIDKCNKNCVCFDKWVKKKEQEWNSIKKLFTKKKKMPKQYYDNINNLFEGYFFQVMDKLKKEEAKWYELKDNIKEKIKSSKGKADGKNSEGAIKVLFDHLKENATICKDNNTNEGCDPSVDPTKNPCVNNSEGSKIATVKQIAQYYKRKAHAQLEESGSRRALKGDASKGTYRKGGNANMLSDICNIKVGYSNDSRIGNKGEPCKGKDNDGVRFKIGTPWTNIVEKNKTSYKDVFLPPRREHMCTSNLENLDVDSVIKNGNASHSLLGDVLLAAKMDADEIIKRYKDQNNIQLTDRKHQVTVCRAVRYSFADLGDIIKGTDMWDGDRGEIK…	AAAAACTATCAAAAATGGGAATGCTATTATAAAGATAGTATCGATAATAAATGTAAAATGGGCAAAACTAGTGGAAACTATACAGCTGAGGATAAAATAACATCATTTCATAATTTTTTTGATTTGTGGGTTATATATTTATTAAGGGATACTATAAAGTGGAACGATAAAATTAAAAATTGTATAAATAATACAACCATACATTGTATTGATAAATGTAACAAAAATTGCGTATGTTTTGACAAATGGGTTAAAAAAAAAGAGCAAGAATGGAATAGTATAAAGAAACTATTCACAAAAAAAAAAAAAATGCCGAAACAATATTATGATAATATTAATAACCTTTTTGAAGGTTATTTTTTTCAAGTTATGGATAAACTTAAGAAGGAAGAAGCAAAA…	('CIDRa1.7', 1, 184, 1e-87),('DBLb3', 193, 675, 1.1e-190),('DBLg12', 686, 1053, 4.3e-146),('DBLd5', 1058, 1447, 5.9e-159),('CIDRb3', 1448, 1702, 6.1e-105),('DBLb7', 1731, 2197, 1.5e-202),('DBLg4', 2207, 2303, 1.8e-32)	('Rask_block_57', 2, 21, 6.6e-06),('Rask_block_8', 32, 65, 5.9e-13),('Rask_block_1', 73, 98, 2e-06),('Rask_block_121', 104, 142, 1.1e-18),('Rask_block_10', 160, 184, 0.0004),('Rask_block_141', 186, 203, 0.00065),('Rask_block_52', 205, 222, 0.0025),('Rask_block_65', 227, 261, 1.3e-12),('Rask_block_53', 271, 290, 2.8e-07),('Rask_block_4', 302, 319, 2.9e-07),('Rask_block_444', 320, 331, 6.2e-05),('R…	#N/A	#N/A	#N/A	Contig12688	2.927	0.0537	6050	3276	100	#N/A	#N/A	5	TRUE
IFM57_S30_L002_23659_soapGraphK21_frame_-3	IFM57_S30_L002_23659_soapGraphK21	IFM57	-3	#N/A	DKEIKKYENGASRSSRAKRAATTTKYEGYEKIFYDELNKSEYRTVEDFLKKLSKEKACQAVTDIEGGTIDFEKVNSSSTNGDGGGDSGTNNEKEGTFSHSEYCDPCPLCGVDCSRNPCTRNLDTSCNKETTEKEYPETNTTKIPKLTAEKRKRGILKKYEKFCQKNKEDDQIKNWEC	ACATTCCCAATTTTTAATTTGATCATCCTCTTTATTTTTTTGACAAAACTTTTCATATTTCTTTAGTATACCTCTCTTTCTTTTTTCAGCGGTAAGTTTTGGGATTTTCGTAGTATTTGTTTCAGGGTATTCTTTCTCAGTAGTTTCTTTGTTGCATGAAGTATCTAGGTTTCTTGTACATGGATTTCTGCTGCAATCAACTCCACACAAAGGACAAGGATCGCAATATTCCGAATGAGAAAACGTTCCTTCTTTTTCATTATTAGTACCACTATCACCACCACCATCACCATTAGTACTACTACTATTAACTTTTTCAAAATCAATTGTTCCTCCTTCTATGTCAGTAACAGCTTGACATGCTTTTTCTTTACTTAATTTTTTTAAAAAATCTTCAAC…	('DBLa0.6', 2, 106, 2.9e-31),('CIDRa2.2', 107, 177, 1.4e-20)	('Rask_block_492', 1, 10, 0.00045),('Rask_block_34', 11, 29, 0.00027),('Rask_block_9', 33, 59, 5.7e-09),('Rask_block_75', 65, 79, 5.5e-07),('Rask_block_6', 94, 114, 2.9e-13),('Rask_block_438', 118, 136, 2.3e-07),('Rask_block_23', 139, 162, 4.5e-05)	Cluster-10.317	0.229	0.876	288292_soapGraphK61	-2.883	#N/A	590	553	86.8	#N/A	#N/A	#N/A	FALSE
SFM-8_S8_L001_Contig3084_frame_-2	SFM-8_S8_L001_Contig3084	SFM-8	-2	#N/A	AAIETHFAWQKYKSENREANDQLKSGTIPDEFKRQMYYTFGDYRDIFFGTDITSHKHIPEVSSNVITILKKRNQKPDEWWDQHGKEIWEGMLCALPYSENFKNKNEYGKTPEDFAKTPQFLRWFTEWSDEFCREQKKEYNKLVEGCREYECNGKNDENGKKEQCETACKVYKNFINNWKPQWTQQSE	TTCTGATTGTTGTGTCCATTGAGGTTTCCAATTATTAATAAAATTTTTATATACTTTACATGCAGTTTCACATTGTTCTTTTTTACCATTTTCATCATTCTTACCATTACACTCATATTCTCTGCACCCTTCCACCAATTTGTTATATTCCTTTTTCTGTTCGCGACAAAATTCATCACTCCATTCAGTGAACCATCGTAAAAACTGGGGGGTTTTTGCAAAGTCCTCAGGGGTTTTTCCGTACTCGTTTTTGTTTTTGAAGTTTTCACTATATGGTAGGGCGCATAACATTCCTTCCCATATCTCCTTCCCATGTTGATCCCACCATTCATCAGGTTTTTGGTTTCGTTTTTTTAAAATGGTTATTACATTTGATGATACCTCTGGAATATGCTTATG…	('DBLg4', 1, 186, 1.8e-69)	('Rask_block_11', 1, 13, 4.2e-05),('Rask_block_16', 22, 31, 0.0031),('Rask_block_3', 32, 49, 3.8e-09),('Rask_block_82', 52, 73, 1.1e-05),('Rask_block_5', 77, 95, 1.3e-09),('Rask_block_519', 96, 115, 6.7e-12),('Rask_block_2', 117, 133, 1.2e-10),('Rask_block_59', 134, 156, 7e-07),('Rask_block_1', 164, 187, 4e-07)	#N/A	#N/A	#N/A	Contig12688	2.927	0.0537	852	461	100	#N/A	#N/A	#N/A	FALSE
SFC22_S9_L001_Contig2985_frame_2	SFC22_S9_L001_Contig2985	SFC22	2	#N/A	QWWQKHGHEIWEGMLCALSYNTNEKQFKDEVRAKLMNPENNNTYSRVTFTSGSDNPPTLEKFAQTPQFLRWFTEWSDEFCTERQKKEKKVSEDCKTDYDGCENTKDNGNGNCVSACNKYKEYISGKQTQYEKQAKKFDIDKSQNKPGYEDYSGKKASEYLEKECLNSSCDCILKVNEIPNYWEKPHTTYEETSLQNKCSCPPPPCEIVDKTLGDKTSKSYADGCRHKYKTRGLEGWECNSGKEDGDVCIPPRRQRLYVGNLKTLAEGATQVDLRQAFIESAAIETFFAWHEFKKEKERDEKEQANLIYISTGPNKLDEQLEKGKIDDEFKRQMFYTFGDYRDICLGKDIGSHVDTKNISTNVQNILEKQNGQHRVPKLTGDKWWDKNGEDIWKGMLCAL…	ACAATGGTGGCAAAAACATGGTCATGAGATATGGGAAGGAATGTTATGTGCTTTAAGTTATAATACGAATGAAAAACAGTTTAAAGATGAAGTGCGCGCGAAACTTATGAACCCCGAAAACAACAACACCTACTCCCGTGTCACCTTCACTAGTGGTAGCGACAATCCCCCCACCTTGGAGAAATTCGCCCAAACCCCCCAGTTTTTACGATGGTTCACTGAATGGAGTGATGAATTTTGTACAGAACGGCAGAAAAAGGAAAAAAAGGTATCAGAGGATTGTAAGACGGATTATGATGGGTGTGAAAACACTAAGGATAATGGTAATGGTAATTGTGTTAGCGCATGTAACAAATATAAAGAATATATTAGCGGAAAACAAACACAATATGAAAAACA…	('DBLg12', 1, 200, 6.4e-82),('DBLd5', 205, 594, 4.5e-159),('CIDRb3', 595, 849, 4.8e-105),('DBLb7', 878, 1344, 1.2e-202),('DBLg2', 1356, 1707, 2.3e-116)	('Rask_block_5', 1, 18, 3.7e-07),('Rask_block_90', 19, 33, 0.055),('Rask_block_96', 37, 57, 0.0003),('Rask_block_2', 65, 80, 1.9e-08),('Rask_block_136', 82, 105, 6.1e-08),('Rask_block_1', 112, 137, 0.0006),('Rask_block_45', 148, 175, 0.00043),('Rask_block_78', 180, 201, 5.3e-08),('Rask_block_15', 205, 228, 0.00075),('Rask_block_585', 230, 246, 1.9e-05),('Rask_block_4', 247, 264, 5.4e-07),('Rask_b…	#N/A	#N/A	#N/A	Contig12688	2.927	0.0537	6789	3676	100	#N/A	#N/A	5	FALSE
SFC17_S7_L001_Contig1404_frame_-2	SFC17_S7_L001_Contig1404	SFC17	-2	#N/A	GTLASHSLLGDILLAAKYEAENIKELYEKNKGTSGLNDENDKATVCRAMKYSFADLGDIIKGTDMWDKDSGEKKTQNNLVTIFGKIKVELKDKLNGKYDSDTQNKQLRADWWEANRKQIWEAMQCKTTTIPSYRDKNPCSDKDLTPLVDYIPQRLRWMTEWAEWYCKIQSEAYKRLESMCKDCRIGKCMNGETMCDKCIQACKDYKKKIEPWRDQWDKIQKKYKDLYTKATKNDGHASATPGDPKDEKDVVEFLSKLYKQNKENKIYESAAGYIHQELPNME	TTCCATATTTGGTAATTCTTGATGTATATATCCTGCAGCACTTTCATATATTTTATTTTCTTTATTTTGTTTGTATAATTTTGACAAAAATTCAACGACATCTTTCTCATCTTTGGGATCACCAGGAGTAGCAGAAGCATGACCATCATTTTTTGTTGCTTTTGTGTATAAATCTTTGTATTTTTTTTGTATTTTATCCCATTGATCTCTCCATGGTTCTATTTTCTTTTTATAATCTTTACAAGCTTGTATGCACTTGTCACACATAGTTTCCCCATTCATACATTTTCCAATCCTACAATCCTTACACATACTCTCTAGTCTTTTATACGCCTCTGATTGTATTTTACAATACCATTCTGCCCACTCAGTCATCCATCTTAATCTTTGAGGAATATA…	('DBLb6', 1, 281, 7.1e-118)	('Rask_block_13', 6, 27, 1.7e-10),('Rask_block_3', 45, 62, 7.3e-11),('Rask_block_174', 63, 73, 0.00021),('Rask_block_14', 76, 98, 4.9e-06),('Rask_block_5', 108, 125, 6.2e-09),('Rask_block_589', 137, 148, 0.13),('Rask_block_2', 150, 167, 1.5e-10),('Rask_block_1', 198, 223, 3.4e-07),('Rask_block_62', 240, 261, 2.9e-07),('Rask_block_61', 266, 282, 6.2e-08)	#N/A	#N/A	#N/A	Contig12688	2.927	0.0537	804	814	85.14	#N/A	#N/A	#N/A	FALSE
SFC17_S7_L001_Contig1373_frame_3	SFC17_S7_L001_Contig1373	SFC17	3	#N/A	TDITSHKHIPEVSSNVITILKKRNQKPDEWWDQHGKEIWEGMLCALPYSENFKNKNEYGKTPEDFAKTPQFLRWFTEWSDEFCREQKKEYNKLVEGCREYECNGKNDENGKKEQCETACKVYKNFINNWKPQWTQQSEQYQKLYKKTSDTTNTNISEQEKLVIDHLKTLSSNGNTYDTAGKYI	GAACAGATATTACTTCACATAAGCATATTCCAGAGGTATCATCAAATGTAATAACCATTTTAAAAAAACGAAACCAAAAACCTGATGAATGGTGGGATCAACATGGGAAGGAGATATGGGAAGGAATGTTATGCGCCCTACCATATAGTGAAAACTTCAAAAACAAAAACGAGTACGGAAAAACCCCTGAGGACTTTGCAAAAACCCCCCAGTTTTTACGATGGTTCACTGAATGGAGTGATGAATTTTGTCGCGAACAGAAAAAGGAATATAACAAATTGGTGGAAGGGTGCAGAGAATATGAGTGTAATGGTAAGAATGATGAAAATGGTAAAAAAGAACAATGTGAAACTGCATGTAAAGTATATAAAAATTTTATTAATAATTGGAAACCTCAAT…	('DBLd5', 8, 53, 1.9e-09),('DBLg2', 59, 183, 2.7e-43)	('Rask_block_82', 3, 24, 1.1e-05),('Rask_block_5', 28, 46, 1.2e-09),('Rask_block_519', 47, 66, 6.5e-12),('Rask_block_2', 68, 84, 1.2e-10),('Rask_block_59', 85, 107, 6.8e-07),('Rask_block_1', 115, 140, 2e-08),('Rask_block_129', 143, 173, 1.7e-05)	#N/A	#N/A	#N/A	Contig12688	2.927	0.0537	582	315	100	#N/A	#N/A	#N/A	FALSE
IFM57_S30_L002_Contig999_frame_2	IFM57_S30_L002_Contig999	IFM57	2	#N/A	QYSHNIHIYPYQTPTTYDIM*SGRRRRRIQKMDPPVRSPRATGPAPAPASASTTYSSVKDLLEDIGKSIQKQAHDAALGRSGSDLHGLLSRAKFNGQKTNVRDPCQLDHEYETNVGTGKSDPCADRSDVRFSDVHGGQCTRNRIKDSKSDIVGACAPYRRLHVCDKNLEEIEPEKIESTDNLLVDVLLAAKHEGEMITKNLKEYDKSNYASRICTELARSFADIGDIIRGKDLYLGDRKEKVKLEKKLKEYFKKIYDNFVEKKDEAKDHYEDKGENYYKLREDWWDLNRHDVWNAITCGAPKEAKYFRQTCSNGISETNNNCRCVNRADVPTNFDYVPQYLRWFEEWA	ACAATACTCCCATAACATACATATATACCCCTACCAAACACCTACCACGTATGACATAATGTAGTCGGGAAGAAGAAGAAGAAGAATACAAAAAATGGATCCCCCTGTCCGTTCCCCTCGTGCGACTGGGCCAGCGCCAGCGCCCGCATCAGCATCCACTACATATAGTAGTGTAAAGGATCTTTTGGAGGACATTGGAAAGTCTATACAAAAACAAGCTCATGATGCTGCTCTAGGACGTAGTGGTAGTGATTTGCACGGATTGTTATCAAGGGCCAAATTTAATGGTCAGAAAACTAACGTTAGAGATCCTTGCCAACTTGATCATGAATATGAGACGAATGTTGGAACGGGTAAAAGTGATCCGTGCGCTGATAGATCTGACGTGCGTTTTTCCGA…	('NTSB', 24, 100, 8e-15),('DBLa0.4', 105, 348, 2.8e-110)	('Rask_block_20', 55, 77, 1.9e-07),('Rask_block_17', 81, 111, 1.6e-10),('Rask_block_19', 114, 147, 3.6e-14),('Rask_block_4', 154, 171, 1.1e-07),('Rask_block_13', 180, 201, 1.3e-10),('Rask_block_416', 202, 212, 0.0042),('Rask_block_3', 213, 230, 7.2e-08),('Rask_block_171', 231, 241, 0.00097),('Rask_block_14', 244, 259, 0.0022),('Rask_block_5', 281, 300, 3e-10),('Rask_block_36', 304, 327, 3.8e-10),…	Cluster-10.1159	-2.992	#N/A	276703_soapGraphK61	-2.446	#N/A	1112	602	100	#N/A	#N/A	#N/A	FALSE
IFM57_S30_L002_Contig1007_frm1_orf7	IFM57_S30_L002_Contig1007	IFM57	1	7	NIVFKYFIIKMGSGYSSSDASKSVNITESEKSARNVLEKIALQIYNQVKDKRIPHKDQLIGTLSKAQFLDGLYRATGGNVRPGPGDSCSLDHKFHTNINNGTNHGRNPCDLRNQNRFGENAESYCNSDKIRGNENNRKDGACAPFRRQNLCDKNLEYLINENTNTTHDLLGNVLVTAKYEGASIVNNHPHKGTSDVCTALARSFADIGDIVRGRDMFKRNDKDYVENGLREVFKKIHSGLNKSKINDYDHDGPHYYKLREAWWTANRDQVWRAITCYIPYYVNYFKKTSDDTIVFTNDGKCGHYEGAPPTNLDYVPQFLRWFEEWSEEFCRKKKDKLNKVKEACRGEDNKKYCSLNGYDCTQTIWKKGVLHWSNKCTDCSVKCNLYEIWLGNQREAFDK…	AAATATGTGAATTTTTTCTTATTATAATTATAGTAGTGTTAAAGAATATTTTGAGAATTTATATTGATTGTAATAATTATAATGTGATAAAATATAGTATTTAAATATTTTATTATAAAAATGGGATCAGGTTATTCATCATCAGATGCGAGTAAAAGTGTTAATATAACTGAAAGTGAAAAAAGTGCCAGAAATGTTTTGGAAAAAATTGCACTACAAATATATAATCAGGTAAAAGATAAAAGGATTCCACATAAAGATCAATTGATAGGCACATTATCAAAAGCACAATTTCTTGATGGCTTGTATAGGGCAACGGGTGGGAACGTAAGACCTGGTCCTGGAGATTCGTGTAGTCTTGATCACAAATTCCATACTAATATAAACAATGGTACTAAT…	('NTSA', 11, 87, 3.3e-26),('DBLa1.1', 88, 485, 1.8e-193),('CIDRa1.7', 486, 654, 6.9e-71)	('Rask_block_20', 31, 50, 1.3e-08),('Rask_block_17', 55, 95, 1.6e-13),('Rask_block_19', 100, 133, 2.8e-10),('Rask_block_4', 141, 158, 5.3e-08),('Rask_block_13', 167, 188, 3.6e-10),('Rask_block_513', 189, 195, 0.046),('Rask_block_3', 196, 213, 6.7e-09),('Rask_block_219', 214, 223, 0.01),('Rask_block_14', 225, 248, 0.0006),('Rask_block_5', 259, 276, 1e-07),('Rask_block_590', 279, 287, 0.011),('Rask…	#N/A	#N/A	#N/A	Contig12688	2.927	0.0537	6789	3676	100	#N/A	1290000_0.6-DBLa_block6	#N/A	FALSE
IFM57_S30_L002_Contig1007_frm2_orf39	IFM57_S30_L002_Contig1007	IFM57	2	39	RNYSQKKKKMPKQYYDNINNLFEGYFFQVMDKLKKEEAKWYELKDNIKEKIKSSKGKADGKNSEGAIKVLFDHLKENATICKDNNTNEGCDPSVDPTKNPCVNNSEGSKIATVKQIAQYYKRKAHAQLEESGSRRALKGDASKGTYRKGGNANMLSDICNIKVGYSNDSRIGNKGEPCKGKDNDGVRFKIGTPWTNIVEKNKTSYKDVFLPPRREHMCTSNLENLDVDSVIKNGNASHSLLGDVLLAAKMDADEIIKRYKDQNNIQLTDRKHQVTVCRAVRYSFADLGDIIKGTDMWDGDRGEIKTQGNLVKIFEKIKAQLPKNKDRYANDNDGKHLNLRSDWWEANRDQVWKAMQCPTTTKRFSLNIKCGDTSITPLVDYIPQRLRWMTEWAEWFCKM…	AAATATGTGAATTTTTTCTTATTATAATTATAGTAGTGTTAAAGAATATTTTGAGAATTTATATTGATTGTAATAATTATAATGTGATAAAATATAGTATTTAAATATTTTATTATAAAAATGGGATCAGGTTATTCATCATCAGATGCGAGTAAAAGTGTTAATATAACTGAAAGTGAAAAAAGTGCCAGAAATGTTTTGGAAAAAATTGCACTACAAATATATAATCAGGTAAAAGATAAAAGGATTCCACATAAAGATCAATTGATAGGCACATTATCAAAAGCACAATTTCTTGATGGCTTGTATAGGGCAACGGGTGGGAACGTAAGACCTGGTCCTGGAGATTCGTGTAGTCTTGATCACAAATTCCATACTAATATAAACAATGGTACTAAT…	('CIDRa1.7', 6, 90, 9.3e-31),('DBLb3', 99, 581, 1.4e-190),('DBLg12', 592, 959, 5.4e-146),('DBLd5', 964, 1353, 7.3e-159),('CIDRb3', 1354, 1608, 7.4e-105),('DBLb7', 1637, 2103, 1.9e-202),('DBLg2', 2115, 2466, 3.7e-116)	('Rask_block_121', 10, 48, 1.3e-18),('Rask_block_10', 66, 90, 0.00048),('Rask_block_141', 92, 109, 0.00077),('Rask_block_52', 111, 128, 0.0029),('Rask_block_65', 133, 167, 1.5e-12),('Rask_block_53', 177, 196, 3.3e-07),('Rask_block_4', 208, 225, 3.5e-07),('Rask_block_444', 226, 237, 7.3e-05),('Rask_block_13', 238, 259, 3.8e-09),('Rask_block_234', 261, 275, 0.00025),('Rask_block_3', 276, 293, 4.3e-…	#N/A	#N/A	#N/A	Contig12688	2.927	0.0537	6789	3676	100	#N/A	#N/A	5	TRUE
SFC-025_S33_L002_Contig1492_frm2_orf0	SFC-025_S33_L002_Contig1492	SFC-025	2	0	KKLKSNPDKLYDEKFIKEIPKNYNTVETFLENLKNAQCSNNNNGNNKINFNNKKETFQPAKDCKPCSTIGFKCIGDDSSGVTENGCKGKTLIGAEDIKKKNRND	TAAGAAACTAAAAAGTAATCCTGATAAATTATATGATGAAAAATTTATTAAAGAAATTCCTAAAAACTATAATACTGTTGAAACATTTTTAGAAAACTTAAAGAACGCACAATGTTCTAATAATAATAATGGAAACAATAAAATAAATTTTAATAATAAAAAGGAAACATTTCAACCTGCAAAAGATTGTAAACCATGTTCTACAATTGGATTCAAATGTATAGGAGATGATAGCAGTGGGGTTACTGAAAATGGGTGCAAAGGAAAAACGCTTATTGGTGCAGAAGATATTAAAAAAAAAAACAGAAACGATTGAAGTAAATATGCTTGTTATTGATAACGGTGAAAATAAATTTGAAGGTGCTTTAGACGATTGTGCAAATGCAGGTATCTTTACAG…	('DBLd5', 3, 66, 2.6e-15)	('Rask_block_9', 18, 40, 7.2e-05),('Rask_block_6', 54, 76, 1.8e-06),('Rask_block_149', 79, 94, 1.6e-05)	Cluster-10.947	0.456	#N/A	Contig12688	2.927	0.0537	826	1256	79.14	#N/A	#N/A	#N/A	FALSE
IFM57_S30_L002_Contig1552_frame_2	IFM57_S30_L002_Contig1552	IFM57	2	#N/A	KKKMDFSKANTGTNDSQDAIKVLLDHLKDNATICKDNNTIEACEDSKKSTRNPCAKTHGNNKHATVKQIAQYYKRKAHEQLEERGSRSALKGDASQGQYDRGGKADDFKTKLCTITQDHSNAEKRSLKPCHGKDGNSQRFIIGTDWKDENFVSKTHKNVYMPPRRQHFCTSNLEYLINGGHKEILHVKNGKINHSFLGDVLLAAKYQAQHTMNDYKPKNDNGGKCRDVRYSFADLGDIIKGTDLWNANGGEQNTQNNLVKIFEKIKDELKDKLNGKYNDDKHDNKYINLRKDWWEANRDQVWEAMKCHINDLKDPSIDRSKSHCGYSDHTPLDDYIPQRLRWMTEWAEWYCKMQSQEYEKLMEACGSCKIKGEQCTNGKNGCEKCKAACEQYKTKIQPW…	AAAAAAAAAAATGGATTTTTCCAAAGCAAATACAGGTACCAATGATTCACAAGATGCTATAAAAGTGTTGTTAGATCACTTAAAAGATAATGCTACAATATGCAAAGACAATAATACAATCGAAGCATGTGAAGATTCCAAGAAGTCGACTCGAAACCCATGTGCCAAAACTCATGGTAATAACAAACATGCAACTGTAAAACAAATCGCACAATATTATAAAAGGAAGGCGCACGAACAATTGGAAGAACGCGGTAGTAGAAGTGCTTTGAAAGGGGATGCGTCACAAGGTCAATATGATCGTGGAGGTAAAGCAGATGACTTCAAGACAAAATTATGTACAATAACGCAAGATCATTCCAATGCTGAAAAAAGATCACTAAAACCATGTCATGGAAA…	('CIDRa1.4', 1, 43, 5.4e-13),('DBLb1', 52, 550, 6.1e-192),('DBLb7', 566, 594, 0.63)	('Rask_block_10', 17, 43, 6.7e-06),('Rask_block_141', 46, 59, 0.00044),('Rask_block_52', 64, 81, 0.00027),('Rask_block_65', 86, 121, 1.8e-17),('Rask_block_53', 129, 148, 0.00014),('Rask_block_4', 159, 176, 5.3e-09),('Rask_block_584', 177, 193, 6.9e-07),('Rask_block_13', 194, 215, 6.8e-10),('Rask_block_3', 225, 241, 4.4e-07),('Rask_block_174', 242, 252, 0.0078),('Rask_block_14', 255, 277, 2.9e-06)…	Cluster-10.1076	0.629	0.869	293482_soapGraphK61	-1.163	#N/A	2263	1225	100	#N/A	#N/A	#N/A	TRUE
IFM061_S15_Contig772_frame_1	IFM061_S15_Contig772	IFM061	1	#N/A	PGASTTNYEGYESKFYNILKERDYKDVGKFLNLLNNEKACKDITDEKEGKIDFKEVNTGGTAGTSGGTSDTSGTNNEKKGTFYRSKYCQPCPLCGVKKTNDGSGNKWEEKHDSKKCKNINLYKPKNEEGGTPIKILKSGEGKEDIKNKIEKFCNQTSGDTTNAPSGGAGGRGAVNAVGGSDSQELYEEWKCYNDVEKDGQDGVDDDDDLEYDQLVNSSGGLCILQKTNGEENVNKQKTYNDFFNFWVAHMLKDSIHWRTKKIKGCLKNGKKKCGNEQCKVDCKCFERWVVQKKTEWTNIKEHFGKQTDIPTGMTPDALLEQVLDKDVLLESIKSGYGKPEDIKHIEALLNDEEEKNKEEAAEVGETDNKNKTTIDKLLNHEDKDAKGCIEKHNECPQPP…	CCGGGTGCAAGTACTACTAATTATGAAGGATATGAAAGTAAATTTTATAATATACTGAAAGAACGTGACTATAAAGATGTTGGTAAATTTTTAAATTTATTAAATAATGAAAAAGCATGCAAAGATATTACTGATGAAAAAGAAGGGAAAATTGATTTTAAAGAAGTTAATACTGGTGGTACTGCTGGTACTAGTGGTGGTACTAGTGACACTAGTGGCACTAATAATGAAAAAAAAGGAACATTTTATCGTTCAAAATATTGCCAACCCTGTCCTCTATGTGGAGTGAAAAAGACAAATGATGGTAGTGGTAACAAATGGGAAGAGAAACATGATAGTAAAAAATGCAAGAATATAAACCTTTATAAGCCTAAAAATGAGGAAGGTGGTACTCCTATT…	('DBLa0.17', 2, 91, 5.1e-29),('CIDRa3.2', 92, 394, 2.3e-110),('DBLd1', 481, 992, 2.4e-158),('CIDRb1', 996, 1101, 4.9e-30)	('Rask_block_9', 15, 41, 1.5e-10),('Rask_block_75', 45, 61, 3e-05),('Rask_block_6', 79, 102, 1.6e-12),('Rask_block_68', 108, 126, 4.9e-06),('Rask_block_23', 130, 152, 2.4e-06),('Rask_block_63', 178, 196, 4.5e-09),('Rask_block_110', 202, 216, 0.035),('Rask_block_67', 218, 229, 0.0001),('Rask_block_8', 235, 269, 1.2e-15),('Rask_block_1', 278, 303, 1.6e-08),('Rask_block_32', 312, 349, 6.8e-13),('Ras…	#N/A	#N/A	#N/A	Contig12572	-0.319	0.837	4484	2502	99.16	#N/A	#N/A	#N/A	FALSE
IFM061_S15_Contig777_frame_-1	IFM061_S15_Contig777	IFM061	-1	#N/A	KYTNVQTFRSAWWDANRREIWKAMTCNAPTDAKLYKKKEKREQTDNNKRVLKCGHENNPPDDDYIPQPLRWISEWGESFCLAQKNFLKTMNVCENCKKINGDCKKNVRQDCKHCKRKCEEYSQFVENWKKQFQVQNEAYKEIYTKATTNGKYSNGIDENTIKFVKKLQTNCKTDEHTPFDTADRYLELGGFCEIFKFGNTDSSYTNYAFHTEPSSYKEHCKCAKDFDPLDQCPVDKEDCAKYGPIRCNFKYYNENEHKWDNTFLKESSGKNFGALIPPRRRNLCFTNIIYNWGKITNENILKEYILRGSKSEAKRLSAFYKDNNTKALEAIKYSFADIGNIIKGDDIVNDNLAERMNHIFNKIKIKNNGQLQNIDRSNWWDKNKNHIWHVMLCGYNEAN…	ATGGTATGTACCTATTTTTGGATTTCAATGTAGGTATATTATAATCACCTTTATGTACATCAAGTACACGTATGAGGTCCACAGTTGATTTCGGTTTTTTCTTCATGAACAGAAAAGCAATCGAACCTAACGCCAAAGCAATTCCAACGGGGATAGTAGTTTTCAATATATCATTTGTAGAATCATATTCTGGGAGTGATGGTGGTTGAGGTCCTATAGATGGAGGATCTGATGAGGGATCTTTTTCAGGTGCCTTTATATCTTCATTAACCGATGTTTCTTGATCACATCTTTTTTCCGGATGATGCTCTTTTATGAAACTATGTATTATTGAAATTCCATATCTGTTCTTATCATATTCATTTATTACATTATCAAAGTCGCATTTACATTCGTTAC…	('DBLz5', 2, 222, 5.4e-91),('DBLe4', 228, 553, 1.2e-88)	('Rask_block_5', 9, 28, 4.9e-08),('Rask_block_92', 52, 63, 0.055),('Rask_block_2', 64, 80, 1e-08),('Rask_block_403', 82, 104, 6.4e-07),('Rask_block_1', 114, 139, 1.5e-05),('Rask_block_430', 140, 149, 0.0058),('Rask_block_115', 155, 172, 0.00011),('Rask_block_18', 206, 222, 0.00024),('Rask_block_407', 223, 235, 1.4e-06),('Rask_block_76', 241, 273, 0.0039),('Rask_block_4', 274, 289, 3.8e-05),('Rask…	Cluster-10.1068	-2.728	0.27	Contig12576	-0.523	0.876	3592	1945	100	#N/A	#N/A	#N/A	FALSE
IFM061_S15_Contig776_frame_-3	IFM061_S15_Contig776	IFM061	-3	#N/A	KKNKEEEEADDGVDDLAAFAVSCTQGPVAGQDTTIDKLLNHEEQDAQKCVTNNPEKCEDTPGVRSLDPDSDEDFSEDEEPPPEEVENPCANPSGIKHPVLATKVAHQMQQKAHQKMIENSVKNSEIGKGESGESKSSLIGDISKAQFKDGTKANGLTEDVCDITNQYSNAIGESKNPCHGKDNDGVRFKIGTPWTGENKVNTTHLNLFMPPRRQHMCTSNLEFLETGQSPLKGKDNNGKLVNNSFLGDVLLSANKQVEWIKKKYKDQRHLNDNETMCRAIRYSFADLGDIIRGRDMWDENDGSQKMETILKNIFGTLHQSLDDIKGKYEGDDKATPKYKQLREDWWTANRRQVWNAMQCQKNGIICPGMPVDDYIPQRLRWMTEWAEWYCKVQKKQYSE…	CTTCAAAAATAAAAAAGCAATGGATCCTAATGCCAGCGCAACACCAAAAGGAATGGTCTTTTCCAGAATGTCACGATTGAATGGTTCGTCCCAAGGAAGGGGTAAAGGTGGTGGAGGCGCCGCAGGGGCCGGTGCCGGGGGGTTTTGCTCGGTTTGGTCATCACTAGCTTTTGGTTCCGCACTATCTTGTGCTGGTTTTTCTGCTGCTTCTGATCCTGGTAGAGTTGGGGAACCATCTTGTCCTTCTCCTGATGATGTCGATGTGTCTTTTCCTTCTTCTGATTCCGATTTTTCATCTTTTTCTCCATCCACGTTTTTGTCGTCTTCTTCACACTTGCCTTCATCCACTTCTGGTTCTGGTTTTATCACACCTTCACAAATTTTCGGAATCATGTTCTT…	('CIDRa2.8', 9, 50, 5.5e-11),('DBLb10', 87, 562, 1.7e-187),('DBLd1', 583, 1035, 5.2e-152),('CIDRb1', 1036, 1290, 3.7e-91)	('Rask_block_372', 18, 30, 9.9e-05),('Rask_block_10', 33, 57, 5.9e-06),('Rask_block_101', 69, 96, 1.2e-08),('Rask_block_52', 99, 116, 0.0021),('Rask_block_65', 136, 169, 9.4e-07),('Rask_block_53', 177, 196, 9.1e-08),('Rask_block_4', 208, 224, 1.3e-07),('Rask_block_189', 225, 238, 0.12),('Rask_block_13', 243, 264, 6.5e-06),('Rask_block_3', 276, 293, 1.4e-07),('Rask_block_146', 294, 305, 0.00041),(…	#N/A	#N/A	#N/A	Contig12472	-2.23	0.41	3480	1884	100	#N/A	#N/A	#N/A	FALSE
SFC-025_S33_L002_Contig1492_frm3_orf5	SFC-025_S33_L002_Contig1492	SFC-025	3	5	EMIAVGLLKMGAKEKRLLVQKILKKKTETIEVNMLVIDNGENKFEGALDDCANAGIFTGIKENKWSCGYVCGLDICEHINSHGDKDDKPTLLIRALFKRWLESFLEDYNKINDKISHCMKNGEGSTCIKGCKNKCNCVDKWITKKKDEWKNVRDRYFKQYSDKNMDGVYEVKSFLQQGPFHDDVQKAIKPSTDLNEFEKSTECTDSNSSGKGEGKKKDVVECLLDKLLEKIKTCQNNHKETPGIKCSDESPPEDTPAYVIPPDVPPPFCNVPANPCGDKDATNVVNVTEVAKEIQEKRHKDMLERSGKNSESKGIKGNEKVSLLKGDISKAIFKDGASPNEVNNVCQITEKHSNAHDSSKDPCNGNENGSDTRFQIETEWKYAGDKDKEIGIYLPPRRQ…	TAAGAAACTAAAAAGTAATCCTGATAAATTATATGATGAAAAATTTATTAAAGAAATTCCTAAAAACTATAATACTGTTGAAACATTTTTAGAAAACTTAAAGAACGCACAATGTTCTAATAATAATAATGGAAACAATAAAATAAATTTTAATAATAAAAAGGAAACATTTCAACCTGCAAAAGATTGTAAACCATGTTCTACAATTGGATTCAAATGTATAGGAGATGATAGCAGTGGGGTTACTGAAAATGGGTGCAAAGGAAAAACGCTTATTGGTGCAGAAGATATTAAAAAAAAAAACAGAAACGATTGAAGTAAATATGCTTGTTATTGATAACGGTGAAAATAAATTTGAAGGTGCTTTAGACGATTGTGCAAATGCAGGTATCTTTACAG…	('CIDRb3', 10, 246, 1.1e-101),('DBLb9', 274, 449, 5.5e-68)	('Rask_block_50', 24, 48, 1.9e-06),('Rask_block_22', 51, 73, 1.1e-10),('Rask_block_8', 92, 122, 2.8e-15),('Rask_block_1', 131, 156, 4.6e-08),('Rask_block_24', 168, 209, 9.3e-17),('Rask_block_10', 217, 242, 2.7e-10),('Rask_block_331', 263, 283, 2e-13),('Rask_block_52', 285, 302, 0.0044),('Rask_block_65', 321, 354, 1.3e-09),('Rask_block_53', 368, 382, 0.0089),('Rask_block_4', 392, 409, 2.7e-08),('R…	Cluster-10.947	0.456	#N/A	Contig12688	2.927	0.0537	826	1256	79.14	#N/A	#N/A	#N/A	FALSE
IFM12_S16_Contig815_frame_1	IFM12_S16_Contig815	IFM12	1	#N/A	SEKEKMKEIQKKIKDIVEKPSGGTTPGKPNGKTPKEWWNDTLGPAVWNGMICALTYTDSGAKETPPQQDTKVKGQLLENGKNTPKNPQYQYTNVTLQDENSVTDGPKASTSEPPSASGENTPLTDFISRPTYFRYLEEWGETFCRQRTRMLEQIKEECRGDGNKYSSGDGENCENMLPENYNTLPSLEYPGCGKHCRKYRKWIEKKK	AGTGAGAAGGAGAAAATGAAAGAAATACAAAAGAAAATAAAAGACATTGTGGAAAAACCAAGTGGTGGCACAACTCCTGGCAAACCTAATGGCAAAACACCAAAAGAATGGTGGAACGATACCCTTGGACCTGCTGTTTGGAATGGAATGATATGTGCTTTAACCTATACAGATAGTGGCGCCAAAGAGACACCACCACAACAGGATACGAAAGTGAAAGGACAACTTTTGGAAAATGGAAAGAACACCCCCAAAAACCCCCAATACCAATACACAAATGTCACACTCCAAGATGAAAATAGTGTTACTGATGGTCCCAAAGCCTCCACCTCCGAACCCCCCTCAGCTAGTGGTGAAAACACCCCCCTCACCGACTTTATATCACGCCCCACCTACTTC…	('DBLd1', 3, 207, 1.3e-63)	('Rask_block_27', 2, 19, 0.0075),('Rask_block_5', 34, 54, 4.9e-09),('Rask_block_55', 60, 78, 7.5e-05),('Rask_block_29', 82, 103, 3.5e-06),('Rask_block_87', 115, 127, 3.2e-05),('Rask_block_2', 129, 145, 6.1e-08),('Rask_block_12', 146, 163, 6.1e-07),('Rask_block_7', 165, 190, 1.4e-06),('Rask_block_1', 192, 207, 0.0013)	Cluster-31.0	-2.921	#N/A	298360_soapGraphK61	4.809	0.0579	248	276	83.33	#N/A	#N/A	#N/A	FALSE
IFM061_S15_Contig885_frame_3	IFM061_S15_Contig885	IFM061	3	#N/A	*TRRAPDLKVIRLIIHFWGMFSSQQNMKQKNIKELYQQNNSKNDLNDSNDQATICRAMKNSFADIGDIIRGKDMWDKDSGEIKTQGNLVKIFQKIKTQLPKEIQGKYTDGSPYLDLRKDWWEANRDQVWEAMKCKTNGVDITCDSDHTPLDDYIPQKLRWMTEWAEWYCKEQSRAYTTLVNGCKQCREMGGKCMN	TTTGAACACGAAGAGCACCGGACTTAAAGGTGATAAGGTTAATAATTCATTTTTGGGGGATGTTCTCCTCGCAGCAAAATATGAAGCAAAAAAATATAAAGGAACTGTATCAACAAAATAATAGCAAAAATGACTTAAATGACTCAAATGACCAGGCAACTATATGTCGAGCAATGAAAAACAGTTTTGCAGATATTGGGGATATTATACGAGGAAAAGACATGTGGGATAAAGATAGTGGAGAGATTAAAACACAAGGAAATTTGGTAAAAATATTTCAAAAAATTAAAACGCAACTTCCTAAAGAAATCCAAGGAAAATATACGGATGGCTCCCCATATTTAGATTTACGTAAAGACTGGTGGGAAGCAAACCGTGATCAAGTATGGGAAGCAATGA…	('DBLb3', 26, 194, 8.8e-74)	('Rask_block_234', 37, 53, 6.8e-06),('Rask_block_3', 54, 71, 1.6e-10),('Rask_block_174', 73, 82, 0.0028),('Rask_block_14', 85, 107, 4e-06),('Rask_block_5', 117, 134, 6.8e-10),('Rask_block_297', 139, 151, 3.9e-05),('Rask_block_2', 153, 170, 7e-10),('Rask_block_59', 171, 191, 3.5e-06)	Cluster-10.286	1.661	#N/A	289898_soapGraphK61	-0.154	0.964	243	423	78.25	#N/A	#N/A	#N/A	FALSE
SFU2_S5_L001_Contig1085_frame_2	SFU2_S5_L001_Contig1085	SFU2	2	#N/A	PDFLRLMFYTLGDYRDILVRGVADDKNGGNNIVFEAGGTDEKEKQKMQEIQKKIDEILSKQPGTTVPQTQPSDKRKSWWKQHGPAIWNAMVCALTYTDDTNGGPPTEDPTVRTKLWDEASNKPKKNAGPESNIDYTYEGVKLEENSGPKGQTKAPAPSENTPTTLDSFIKRPPYFRYLEEWGETFCRQRTRMLEQIKVDCRGDGNKYSSGDGENCENMLRDDPTIVRHLEGPSCANSCRFYKKWIGRKKDEYEKQKNAYGEQKKKCVNGSNNHDKEFCVKLKDDAAEFLERLKDGPCKNNNDESGTVKTENSHIKFDDAKTFVHTNLCDPCPILGVQNTVNGWRDVEQKKCNGTTVINKDNIKTKIKADQQVVLHVSDNSDHKFERGLDECKEADIFKG…	CCCAGATTTCTTGAGATTAATGTTTTATACTTTGGGGGATTATAGGGATATTTTGGTACGAGGTGTTGCTGACGACAAAAACGGTGGCAACAATATTGTGTTTGAAGCTGGTGGTACTGACGAGAAGGAGAAGCAGAAAATGCAAGAAATACAAAAGAAAATAGATGAAATTTTAAGCAAACAACCTGGCACAACTGTCCCCCAAACCCAACCTAGTGATAAACGTAAATCCTGGTGGAAACAACATGGTCCAGCTATATGGAATGCTATGGTATGTGCTTTAACCTATACAGACGACACGAATGGTGGACCACCAACAGAAGATCCCACTGTGCGCACAAAACTTTGGGACGAAGCCAGCAACAAACCCAAAAAAAACGCCGGACCCGAAAGCAACAT…	('DBLd1', 1, 331, 6.2e-103),('CIDRb1', 346, 583, 3e-86)	('Rask_block_3', 3, 19, 6.2e-07),('Rask_block_27', 43, 61, 0.00019),('Rask_block_5', 75, 94, 9.4e-10),('Rask_block_55', 101, 117, 0.001),('Rask_block_29', 133, 149, 0.0019),('Rask_block_87', 155, 169, 0.00015),('Rask_block_2', 170, 187, 1.6e-07),('Rask_block_12', 188, 205, 6.9e-06),('Rask_block_7', 207, 232, 9.6e-06),('Rask_block_1', 234, 259, 1.4e-08),('Rask_block_72', 260, 274, 0.0014),('Rask_b…	Cluster-10.548	4.715	0.0477	298360_soapGraphK61	4.809	0.0579	3382	1831	100	#N/A	#N/A	#N/A	FALSE
SXC2_S4_L001_Contig1907_frame_3	SXC2_S4_L001_Contig1907	SXC2	3	#N/A	LKQACPTKYVNGREKFPNWKCIPSGNTSETTTDKGGGVCIPPRRRRLYVGHLQKWAENTAVSQVEDAASPSNSRDADGLREAFIQTAAIETFFLWDRYKKIKAKEEEEKKKKQQELFTHMSSVDEKPQNKLEKGEIPPDFLRLMFYTLGDYRDILVRGVADDKNGGNNIVFEAGGTDEKEKQKMQEIQKKIDEILSKQPGTTVPQTQPSDKRKSWWKQHGPAIWNAMVCALTYTDDTNGGPPTEDPTVRTKLWDEASNKPKKNAGPESNIDYTYEGVKLEENSGPKGQTKAPAPSENTPTTLDSFIKRPPYFRYLEEWGETFCRQRTRMLEQIKVDCRGDGNKYSSGDGENCENMLRDDPTIVRHLEGPSCANSCRFYKKWIGRKKDEYEKQKNAYGEQ…	ACCTCAAACAAGCCTGTCCAACCAAATATGTAAATGGCCGCGAAAAATTCCCCAATTGGAAGTGCATACCAAGTGGTAACACGAGTGAAACCACTACTGATAAGGGTGGCGGTGTGTGTATTCCGCCGCGACGAAGGAGGTTATACGTGGGTCATTTACAGAAGTGGGCGGAAAACACCGCGGTCTCACAAGTTGAGGACGCCGCGTCGCCGTCCAACTCACGCGACGCCGACGGCTTGCGTGAGGCATTTATTCAAACTGCGGCAATAGAAACTTTTTTCTTATGGGATAGATATAAGAAAATAAAAGCAAAAGAGGAAGAAGAAAAGAAAAAAAAACAACAAGAACTATTTACACATATGTCATCCGTCGATGAAAAACCCCAAAACAAATTAGAAA…	('DBLd1', 2, 468, 5.7e-156),('CIDRb1', 483, 720, 4.6e-86)	('Rask_block_35', 15, 30, 1.6e-05),('Rask_block_4', 38, 55, 8e-07),('Rask_block_11', 79, 99, 9.7e-11),('Rask_block_16', 123, 139, 0.00011),('Rask_block_3', 140, 156, 7.8e-07),('Rask_block_27', 180, 198, 0.00024),('Rask_block_5', 212, 231, 1.2e-09),('Rask_block_55', 238, 254, 0.0013),('Rask_block_29', 270, 286, 0.0024),('Rask_block_87', 292, 306, 0.00019),('Rask_block_2', 307, 324, 2e-07),('Rask_b…	Cluster-10.548	4.715	0.0477	298360_soapGraphK61	4.809	0.0579	4143	2243	100	#N/A	#N/A	#N/A	FALSE
SFM-1_S11_L001_Contig1916_frame_-3	SFM-1_S11_L001_Contig1916	SFM-1	-3	#N/A	KKKCVNGSNNHDKEFCVKLKDDAAEFLERLKDGPCKNNNDESGTVKTENSHIKFDDAKTFVHTNLCDPCPILGVQNTVNGWRDVEQKKCNGTTVINKDNIKTKIKADQQVVLHVSDNSDHKFERGLDECKEADIFKGIRKEEWECDKLCNSVVCFLKKKNENGTDLKQYIEIRALLKRWVEYFLEDYNKINAKISHCMKNGNGSKCTNDCGKKCDCVKEWITKKKDEWKEIKKRFLEQHKVTQSQVFEVKSFLQQGMFTYDVDKAIKPCKSLDEFQESRHCAVDANSKSGEVKKKDIVECLLEKLEEKATSCKDKHSGEEKECVNPPHVEDDDEPMEGENTVTQPNICPKPDPEPEDEGTCEEAKPPSTVPEKKEQEPAADSPPAGPAPAPATPDSGEQ…	ATCCAAACACACCCCACAAATACATATACAGAAACACATATACATGAACATATATATATATATATATACATCCAAAAACACATATACATCCACATATACACAAATATATATATATACATCCAAACATACTAACAGATATATATACACAAAACACATATACATATATACTTCCATTTACCTTTAGATAAAAATAAGTGAAAGCAGCAAAACCAATACCAACGCTCCAGGCGAGGGTGGAGGTCACCAGGGAGGGTATGACAGCGGGGTTGTTGAACGGGTTTTCATCCACTTGAGGGGGGTTGGGGTTTCGTCGTGGGGGTTTTGGTGCTGCTGGTGTTGCTGGGGGTGCTGTTGGTGCTTTTTCTTCGGGGTTGGATCCGGGGGTTTCTTCGGGTTTTT…	('DBLd1', 5, 69, 8.4e-07),('CIDRb1', 84, 321, 1.5e-86)	('Rask_block_9', 15, 37, 1e-05),('Rask_block_6', 57, 75, 1.5e-05),('Rask_block_138', 86, 95, 0.12),('Rask_block_50', 100, 126, 0.0017),('Rask_block_22', 129, 150, 8.8e-10),('Rask_block_8', 168, 201, 6.6e-17),('Rask_block_1', 210, 235, 2.4e-08),('Rask_block_24', 246, 287, 5.9e-15),('Rask_block_10', 295, 320, 2.6e-11),('Rask_block_31', 333, 351, 0.00015),('Rask_block_21', 446, 471, 4.3e-10)	Cluster-10.222	0.989	0.455	298360_soapGraphK61	4.809	0.0579	1932	1046	100	#N/A	#N/A	#N/A	FALSE
IFM061_S15_Contig909_frame_2	IFM061_S15_Contig909	IFM061	2	#N/A	KKRGAGKSNYDGYEKKFYKILESNGYVDDDKFLEKLSKEGICKDPPKVVEETADAADFTEKKMLKTFSHTEYCQACPWCGAEQESNGGGWKAKEKNCSQTKEYDPNNITKIPVLYPDKTEGDMVRKYKRFCDSATGATPTANGGGQIKNWECYYDKSNTNSEQNDKCILGDWQKVKEEDKIMSYNPFFWDWVHDMLHDSIEWKTELNSCINDVKTGKCKKRCHGNCKCFESWVKQKKDEWGKIKDHFGKQSDIVEQTGCDPGVTLAALLDKEVLLKIIQDTYGNAKETKHLRQMLQETADGVAALAGLCTEVGVAEQNTLMDKLLDEELKDAQNCLKTHKSDTCPPQESLARSETGETTPRNGTIEEDDDEDEDDDDEEEEVDDDADEEEEEDKDEAEE…	GAAAAAACGTGGTGCAGGTAAAAGTAATTATGATGGGTATGAAAAAAAATTTTATAAAATACTAGAAAGTAATGGATATGTTGACGATGATAAATTTTTAGAAAAATTAAGTAAAGAAGGAATATGTAAAGATCCACCTAAAGTAGTAGAGGAAACAGCAGATGCTGCTGATTTCACCGAAAAAAAAATGCTCAAAACATTTTCTCATACGGAATATTGTCAAGCATGTCCGTGGTGCGGGGCGGAACAAGAAAGTAATGGTGGTGGATGGAAAGCTAAAGAAAAAAACTGTTCACAAACAAAGGAATACGATCCTAATAATATTACCAAAATACCAGTACTTTACCCTGATAAAACAGAAGGTGATATGGTACGAAAATATAAAAGGTTTTGTGATAG…	('DBLa0.9', 3, 76, 7e-18),('CIDRa2.3', 77, 340, 5.7e-97),('DBLd1', 431, 625, 1.9e-66)	('Rask_block_9', 17, 43, 2.6e-08),('Rask_block_118', 45, 59, 1.2e-05),('Rask_block_6', 64, 82, 5.9e-11),('Rask_block_143', 90, 105, 0.0069),('Rask_block_23', 107, 130, 1.5e-06),('Rask_block_57', 146, 165, 8.1e-05),('Rask_block_626', 168, 176, 0.0038),('Rask_block_8', 180, 212, 8.8e-16),('Rask_block_1', 222, 247, 1.8e-09),('Rask_block_32', 258, 296, 3.3e-15),('Rask_block_372', 304, 316, 0.0085),('…	Cluster-10.1073	-0.76	0.612	284664_soapGraphK61	-0.73	0.755	1533	830	100	#N/A	#N/A	#N/A	FALSE
SFM-1_S11_L001_Contig2099_frame_-1	SFM-1_S11_L001_Contig2099	SFM-1	-1	#N/A	YYYYSTISLYSHNIHTYIHTPTYVPKHHQTMYATI*TTYACMT*CSREEEEYKKMAPTGDGGADANKSAKEVLDEFGQQVYEQVKKDVGAEAYKEALKGDLQKAASTSVETVSTDKPCDLVEEYRSKAIGDASDKRHPCKELSGKMGENRFSDTLGGQCTNSKISGNKYSTKSGKDCGACAPYRRLHLCHHNLESIDTDKIDSGNAKHKLLAEVCYAAKYEGETLTTQHGQYQQTNSYSQLCTVLARSFADIGDIIRGRDIFRGNDEEKKQRKQLDDKLKNIFKKIHEGLDHRIKSNYNDAPYYYKLREYWWEANRETVWKALTCHAPEHASYFRETCAGGTSPTPNKCRCSDNQVPTYFDYVPQYLRWFEEWAEDFCRLRKHKLKDAKNKCREQDKDG…	TTTTTTTTTTGTTCACCATATGCATTTTTTTGTTTCTCATATTCGTCTTTTTTTCTTCCTATCCATTTTTTATAAAATCTACAAGAATTCGCACAACTGGGACCTTCTAAATGCCGAACAATAGTAGGATCGTCACGAAGCATGTTTTCACAATTTTCACCATCTCCACTACTATATTTATTACCATCCCCACGGCAATCCACTTTAATTTGTTCCAACATACGTGTCCTTTGTCGACAAAATGTTTCACCCCATTCTTCAAGGTAACGGAAATAGGGGGGTCGTTTGATGAAGGAGTCAAGGGTGGTGGGGGTGTTTTCACTAGGGGCTGGGGCTTTGGTTTGGCCTTTGGGACCACTGTTTTCTTCAAGTTTAACACCTTCATACGTATAGTCGATG…	('NTSB', 60, 116, 2e-12),('DBLa0.5', 118, 551, 5e-198),('CIDRa2.3', 552, 810, 9.5e-95),('DBLd1', 883, 1294, 1.1e-144)	('Rask_block_20', 67, 87, 6.4e-09),('Rask_block_17', 93, 125, 2.8e-07),('Rask_block_19', 131, 167, 1.2e-13),('Rask_block_4', 179, 196, 1.3e-07),('Rask_block_13', 208, 229, 4.5e-08),('Rask_block_3', 241, 258, 3.1e-07),('Rask_block_79', 259, 274, 7.2e-07),('Rask_block_14', 275, 293, 0.00086),('Rask_block_5', 308, 327, 5.3e-08),('Rask_block_36', 330, 357, 9.7e-12),('Rask_block_2', 362, 379, 9.5e-11)…	Cluster-10.548	4.715	0.0477	298360_soapGraphK61	4.809	0.0579	2230	1207	100	#N/A	#N/A	#N/A	FALSE
IFM061_S15_2216_soapGraphK61_frame_-2	IFM061_S15_2216_soapGraphK61	IFM061	-2	#N/A	DYIPERYRFLQEWSEYYCKALKEKNDEMKNKCPEDLKNCTECGNNADGTKSQNCKQCKQKCKDYSDFVEKWKKQLDKEKASYSDIYIRGSTASNSETSTDYVKKFFKILSIQCDSVSTIDKYLHESTHCTDYKFSETNSNGSNYAFSTYPKGYKDKCKCKEKPLPSHLGKNVISFIQNSFKSPKVPGIKTIKKAVAQIPKRIKNISPDAHTIHAIVARSFDYFVPLFQEDDKTPPTNNILNDVLPSVIPVGIALALTSIAFLYLKKKTKASVGNLFQILQIPKS	CACTTTTGGGTATTTGCAGTATTTGGAATAAATTTCCAACAGATGCTTTGGTTTTTTTCTTCAAATAAAGAAAAGCAATAGAAGTCAAGGCCAGAGCAATTCCCACTGGTATAACTGATGGTAACACATCATTCAGTATATTGTTGGTTGGGGGTGTTTTATCGTCTTCTTGAAAAAGTGGTACAAAATAATCAAATGATCTAGCGACAATTGCATGAATAGTATGCGCATCGGGACTAATATTTTTTATACGCTTTGGTATTTGAGCAACTGCTTTTTTGATTGTTTTTATTCCAGGAACTTTCGGAGATTTAAATGAATTTTGTATAAAGGATATTACGTTTTTACCGAGATGACTTGGTAATGGTTTTTCCTTGCATTTACATTTATCCTTATAAC…	('DBLz4', 1, 159, 2.3e-65)	('Rask_block_2', 2, 19, 1e-05),('Rask_block_99', 20, 51, 1e-07),('Rask_block_1', 57, 77, 0.0018),('Rask_block_115', 98, 113, 0.027),('Rask_block_93', 118, 135, 4.9e-09),('Rask_block_18', 141, 159, 1.2e-06),('Rask_block_280', 186, 238, 5.1e-29),('Rask_block_21', 240, 264, 2.6e-09),('Rask_block_41', 266, 284, 9.4e-05)	#N/A	#N/A	#N/A	274913_soapGraphK61	-4.548	0.0261	1206	653	100	#N/A	#N/A	#N/A	FALSE
IFM061_S15_Contig763_frame_2	IFM061_S15_Contig763	IFM061	2	#N/A	TENVAKPNKEETTPPLDVCSIVGGILTKDKLQDACKQKYDGKYYGWRCVNTTGSAEGEAASSNPRVRRSAPGGEKSGAGDTTGSVCIPPRRRKLYVGKLTQWVDKQVTPQAGGGSESTSDGKTASDSSDQTLSDSEKLRTAFIESAAIETFFLWHRYKQEKKKPQGVGAGDLFGGGAVHGMAAVGNNGGSPQQPDSGSDGDPEKQLKRGDIPPDFLRQMFYTLGDYRDILMGNTDMVGDTIISNTEGETPKTISDKIKEMLGKKSATRGSHSGTTPSSWWDKNGQHIWHGMICALTHKTDDPKVVDNEVYNKFFGTQNAKPVTPVNPGTAATPNGTPGTYNDRYKYDKVKLDENSDTEDKTNNDTTSPTLKEFISRPTYFRYLEEWGENFCKERKKRLE…	TACGGAGAATGTGGCAAAACCAAACAAAGAGGAAACAACACCACCACTGGATGTTTGCAGTATAGTGGGTGGAATACTTACTAAAGACAAACTTCAAGATGCATGTAAACAAAAATACGACGGAAAATATTACGGATGGAGGTGTGTTAATACCACTGGTAGTGCTGAGGGCGAAGCCGCTAGCAGTAACCCACGTGTTAGACGTAGTGCACCTGGTGGTGAAAAAAGTGGTGCTGGTGATACCACCGGTAGTGTTTGTATCCCACCCAGGAGACGAAAACTATACGTGGGGAAATTGACACAGTGGGTAGACAAACAGGTGACACCACAAGCGGGTGGTGGAAGTGAGTCAACAAGTGATGGCAAAACTGCGTCAGACAGTAGTGATCAAACCTTGTC…	('DBLd1', 19, 515, 1.8e-142)	('Rask_block_15', 19, 40, 0.00017),('Rask_block_35', 42, 57, 0.00012),('Rask_block_4', 85, 102, 1.4e-07),('Rask_block_11', 138, 158, 3.7e-12),('Rask_block_16', 199, 214, 0.00065),('Rask_block_3', 215, 232, 4.7e-09),('Rask_block_452', 251, 263, 0.15),('Rask_block_5', 277, 295, 4.3e-10),('Rask_block_55', 296, 315, 0.0029),('Rask_block_29', 338, 358, 1e-05),('Rask_block_2', 376, 392, 6e-08),('Rask_b…	#N/A	#N/A	#N/A	Contig12546	-1.192	0.365	2880	1559	100	#N/A	#N/A	#N/A	FALSE
IFM061_S15_Contig948_frame_-2	IFM061_S15_Contig948	IFM061	-2	#N/A	PEKKTDIPVLTADKEKFGIYEKYKRFCANGKNGNQIVTWQCYYDKEKTSGQNDNCVEGTWEKFTGKQTVKSYNAFFWDWVYHMLHDSLDWRNELKSCIDNAKSGQCENKCNSKCECFLKWVGQKKDEWDKIKDHFGKQENIGIEGGLIAFTHDGVLEGVLDKDELLKNIKDTHADAKDIERIEALLDEEKKKTEETPGATGQKSIIVELLKHEGEEAETCKNCEPPQEQESPLRSLPSPRPDQEVDNGSEEDDEEDEDDEDDDDGDEEAASEETVAEVTDTSVEVCKIVETLFKDVTTLQKACSTKYGSKSHVGWKCVPTTSGDKGSICIPPRRRRLYLGGFKRLTDGTAVSSEPTSASTSSQSQSDPLLLTAFVESAAIETFFLWDRYKKENKPQNTS…	CGCAGCAAAACCGATGCCAACGCTCCAGGCGAGGGTGGAGGTCACCAGGGAGGGTATGACAGCGGGGTGTTCGAATGGATTTTGGGGTTGTTGTGATGGGGGTTGTGGTTGTGGTTGGGGTTGTGGTTCCACTTTTTTTTCTTCTTTTGGTGCTTCCTCTGTGGAGGGTTGTTCCTCTTCGGGTTTGAGAACGGGGGTTTGGTCGCCACCACCTGCTGCTGTATCTTTCGGTGTTGTTGTTGCCGTTTCTTTTGGTGCTGGTTGTGCTGGTTGTGGTGGTGCTTCTTCACACTTGCCTTCCGGTTCTGCTGGTTCTGTTGGTACCGCACCATCACAAATTTTGGGTATCATCTTTTTTGCGTCATCTGTATTCTCTTCTTCTTCAAGGAGTAAGTCCTC…	('CIDRa2.3', 2, 223, 4.8e-94),('DBLd1', 286, 768, 2.5e-163),('CIDRb1', 769, 1021, 2.5e-95)	('Rask_block_23', 4, 26, 0.075),('Rask_block_57', 35, 52, 0.0007),('Rask_block_223', 56, 65, 0.041),('Rask_block_8', 69, 100, 6.4e-14),('Rask_block_1', 110, 135, 3.6e-09),('Rask_block_32', 150, 187, 3e-15),('Rask_block_10', 204, 229, 6.4e-05),('Rask_block_15', 286, 308, 9.9e-06),('Rask_block_35', 311, 326, 0.00011),('Rask_block_4', 328, 345, 0.00015),('Rask_block_11', 370, 390, 3.5e-10),('Rask_bl…	#N/A	#N/A	#N/A	260645_soapGraphK61	-4.795	0.107	952	515	100	#N/A	#N/A	#N/A	FALSE
IFM061_S15_Contig894_frame_2	IFM061_S15_Contig894	IFM061	2	#N/A	LLFYHITILP*HTYIHTYPYQPPTTANTNHARPHKYMYDMT*CSAPITKMARPVSGGGEDGIDDKDAKHLLDSIGKIVHKKVHSEAQTYKQALTGQLSFATLSGGESAHTTNPCNLESVYTKLINGSGGSGVARGDPCTNLSGKLEPRFSDTLGGQCTDSKMRSGGKGACAPYRRLHLCSHNLETIETTPTTTNKLLLEVCMAAKYEAQSLKNYHAQYRGNNTDLNTNICTVLARSFADIGDIVRGRDIFRGNDEEKKK	ATTATTATTCTACCATATTACAATACTCCCATAACATACATATATACATACATACCCCTACCAACCACCTACCACCGCCAACACGAACCATGCAAGACCCCACAAATATATGTATGACATGACATAATGTAGTGCACCAATAACGAAAATGGCGAGGCCAGTTAGTGGTGGGGGTGAGGATGGTATTGATGATAAAGATGCCAAACATTTATTGGATAGCATAGGGAAAATAGTGCACAAAAAAGTGCATAGTGAAGCTCAAACATATAAACAGGCGTTGACAGGACAGTTGTCATTTGCAACACTTTCTGGTGGGGAATCAGCACACACCACAAATCCATGCAACCTTGAAAGTGTATATACTAAACTTATTAATGGTAGTGGTGGTAGTGGTGTTGC…	('NTSB', 49, 113, 3.5e-20),('DBLa0.13', 128, 258, 9.4e-68)	('Rask_block_20', 64, 86, 2.2e-10),('Rask_block_17', 89, 120, 1e-09),('Rask_block_19', 130, 164, 1e-12),('Rask_block_4', 169, 186, 3.8e-08),('Rask_block_13', 194, 215, 3.4e-10),('Rask_block_3', 229, 246, 3.2e-08),('Rask_block_79', 247, 259, 0.00017)	#N/A	#N/A	#N/A	283024_soapGraphK61	-4.908	0.00321	1437	778	100	#N/A	#N/A	#N/A	FALSE
IFM061_S15_Contig895_frame_1	IFM061_S15_Contig895	IFM061	1	#N/A	RLYVKKLHDWANNSGSNTQVSGEDAASSTSSQNATQLLRQAFIESAAIETFFLWHKYKMEKKKPQGGGLVPGVGVAPGVGVAPGVGVGNGEDEDKDPQKKLEENGEIPTDFLRLMFYTLGDYRDILFSGDKDNKNGYSDIFSGDKDMQFIKEKITNFFQNGDKKPSIQTTPKAWWETNGEHIWNAMVCALTYDTDSGTKDQPPTQIDEVKNALWDEDKKKPKKPQYQYQTAKLEEENSGTQAKTDTIQPPTLKQFTSRPTYFRY	CGATTATATGTAAAAAAATTACACGATTGGGCAAACAATAGTGGTAGCAACACACAAGTTAGTGGTGAGGACGCCGCGTCGTCGACCTCGTCGCAGAACGCGACTCAGCTCCTCCGCCAGGCGTTTATTGAGTCCGCTGCAATAGAGACGTTTTTCTTATGGCATAAGTATAAAATGGAGAAGAAGAAACCACAAGGCGGTGGATTAGTACCAGGAGTTGGAGTGGCACCAGGTGTGGGAGTTGCACCAGGAGTTGGTGTTGGAAACGGCGAGGACGAAGACAAAGACCCCCAAAAGAAATTAGAAGAAAATGGTGAAATCCCCACCGATTTTTTGAGATTAATGTTTTACACTTTAGGTGATTATAGAGATATATTATTTAGTGGTGATAAAGACAAT…	('DBLd1', 1, 264, 1.9e-79)	('Rask_block_66', 15, 24, 0.015),('Rask_block_11', 38, 58, 1.6e-12),('Rask_block_16', 94, 110, 0.00066),('Rask_block_3', 111, 127, 1.7e-07),('Rask_block_156', 131, 143, 6.7e-05),('Rask_block_27', 145, 162, 0.012),('Rask_block_5', 171, 190, 1.7e-10),('Rask_block_55', 197, 215, 4.8e-06),('Rask_block_29', 220, 242, 2.7e-07),('Rask_block_198', 248, 256, 0.0072)	Cluster-10.880	-2.814	0.092	286262_soapGraphK61	-2.862	0.223	250	135	100	#N/A	#N/A	#N/A	FALSE
IFM53_S14_L001_Contig2124_frm-1_orf3	IFM53_S14_L001_Contig2124	IFM53	-1	3	CSREEEEYKKMAPTGDGGADANKSAKEVLDEFGQQVYEQVKKDVGAEAYKEALKGDLQKAASTSVETVSTDKPCDLVEEYRSKAIGDASDKRHPCKELSGKMGENRFSDTLGGQCTNSKISGNKYSTKSGKDCGACAPYRRLHLCHHNLESIDTDKIDSGNAKHKLLAEVCYAAKYEGETLTTQHGQYQQTNSYSQLCTVLARSFADIGDIIRGRDIFRGNDEEKKQRKQLDDKLKNIFKKIHEGLDHRIKSNYNDAPYYYKLREYWWEANRETVWKALTCHAPEHASYFRETCAGGTSPTPNKCRCSDNQVPTYFDYVPQYLRWFEEWAEDFCRLRKHKLKDAKNKCREQDKDGKKLYCDLNRYDCEKTASGKHDFFEEDVCKDCHFSCSHFVNWIDN…	CTTTAGATAAAAATAAGTGAAAGCAGCAAAACCAATACCAACGCTCCAGGCGAGGGTGGAGGTCACCAGGGAGGGTATGACAGCGGGGTTGTTGAACGGGTTTTCATCCACTTGAGGGGGGTTGGGGTTTCGTCGTGGGGGTTTTGGTGCTGCTGGTGTTGCTGGGGGTGCTGTTGGTGCTTTTTCTTCGGGGTTGGATCCGGGGGTTTCTTCGGGTTTTTGCTCACCACTATCTGGTGTTGCTGGTGCTGGTGCTGGTCCTGCTGGGGGACTATCTGCTGCTGGTTCTTGTTCTTTTTTTTCGGGTACAGTACTGGGGGGTTTTGCTTCTTCACAAGTGCCTTCATCCTCTGGTTCTGGGTCTGGTTTTGGACAAATGTTCGGTTGTGTTACTGTGTT…	('NTSB', 16, 72, 7.9e-13),('DBLa0.5', 74, 507, 1e-198),('CIDRa2.8', 508, 673, 1e-59)	('Rask_block_20', 23, 43, 3.1e-09),('Rask_block_17', 49, 81, 1.3e-07),('Rask_block_19', 87, 123, 5.8e-14),('Rask_block_4', 135, 152, 6.2e-08),('Rask_block_13', 164, 185, 2.2e-08),('Rask_block_3', 197, 214, 1.5e-07),('Rask_block_79', 215, 230, 3.5e-07),('Rask_block_14', 231, 249, 0.00041),('Rask_block_5', 264, 283, 2.6e-08),('Rask_block_36', 286, 313, 4.6e-12),('Rask_block_2', 318, 335, 4.6e-11),(…	Cluster-10.548	4.715	0.0477	298360_soapGraphK61	4.809	0.0579	4143	2243	100	#N/A	#N/A	#N/A	FALSE
IFM061_S15_Contig1006_frame_-3	IFM061_S15_Contig1006	IFM061	-3	#N/A	KHHQTMYATI*TTYV*HNVVGTMVTSPTPTVNKYTWASDAKNLLEEIGEDIYKKAKEAALGRGGNKLQGDLSKARFKDGKKFESGKSTLCQLNHDYHTNVTNGKSYPCRAGTEKRFSKERGGECDDKKIEGNDRKNGGACAPFRRLHLCVRNLENINDVKKIDTKDNLLLEVSLAAQYEGASITLYYPQYQQTNSDVNINICTMLARSFADIGDIIRGKDLYRRDSRTDKLEENLKKIFAKIYEGLIGDAQNRYNGDDPDFFKLREDWWYANRRQVWKAMICYAHKDNTYFRKKTSEGKECTVQKCKCLNGDPPTNLDYVPQYLRWFEEWAEDFCRLRKHKLENAIKNCRGENGKPKYCDLNGYDCKKTARGKEMYSYEQDCIQCSFSCTPFTNWIDNQ…	CCTTTCAAATCTTCTTGCTGATCAAAATGTTTTTCCATAAATTTCCATTCTTTTTTTTTTTGTTCAATCCATTTTGCAAAACATTCACAAGGCTTTTTACAACCCCCTATACAATTGCTTCCTTTTTTATTATTTATACACTGACTATGTTCTGTCCTCCATTTTATAGAATCATCTAACATTTCATGTATCCAAAGGTTAAAAAAAGCTTCATACTGCTTAACTGTTCGTTCTGGTTTATCTTGATTGCCATCTTGTAGTACACAATAATCCTTACCAGTACTTTCATAATGACATTTCCATTTTTGAATAGTTGGTTCAGAAGAATCATTACACAAACTTTTTAGTTTCTGCATCATAGTTTGTCCTGCTTTGTCCTTCACAAGTAACTCAATCTCA…	('NTSB', 24, 81, 7e-12),('DBLa0.9', 90, 494, 6.9e-178),('CIDRa2.1', 495, 660, 9.7e-65)	('Rask_block_20', 37, 59, 3.9e-08),('Rask_block_17', 64, 97, 5.7e-08),('Rask_block_19', 99, 132, 5.2e-13),('Rask_block_4', 139, 156, 1.6e-08),('Rask_block_13', 166, 187, 1.6e-06),('Rask_block_3', 201, 218, 2e-07),('Rask_block_446', 219, 230, 3.1e-05),('Rask_block_14', 231, 254, 5.9e-07),('Rask_block_210', 256, 264, 0.05),('Rask_block_5', 265, 282, 2.4e-09),('Rask_block_36', 287, 314, 9.3e-05),('R…	Cluster-10.914	-4.756	0.00744	293994_soapGraphK61	-0.486	0.848	2362	1279	100	CIDRa2.1.ns.1	#N/A	#N/A	FALSE
IFM53_S14_L001_Contig2124_frm-2_orf27	IFM53_S14_L001_Contig2124	IFM53	-2	27	IKIREKHVNVVVTQNVNVLKNGLNKKKEEWENIKKHFKKQKDIVQEGLLAALMKHEIVLEQVLNKKQLLQIIQDTYGNSQETEHIRKMLDDDAAEYVGVTGTEQKSTIVELLEHEKKIAENCLQKQNDCNKQSERENTGGARAGKPPSEKGDDVEEEDEDDEDEEEEDEDLGPEEEPEPATTEDTKQVEVPAAPQEDTVDVCKTVAEALTETNLKQACPTKYVNGREKFPNWKCIPSGNTSETTTDKGGGVCIPPRRRRLYVGHLQKWAENTAVSQVEDAASPSNSRDADGLREAFIQTAAIETFFLWDRYKKIKAKEEEEKKKKQQELFTHMSSVDEKPQNKLEKGEIPPDFLRLMFYTLGDYRDILVRGVADDKNGGNNIVFEAGGTDEKEKQKMQE…	CTTTAGATAAAAATAAGTGAAAGCAGCAAAACCAATACCAACGCTCCAGGCGAGGGTGGAGGTCACCAGGGAGGGTATGACAGCGGGGTTGTTGAACGGGTTTTCATCCACTTGAGGGGGGTTGGGGTTTCGTCGTGGGGGTTTTGGTGCTGCTGGTGTTGCTGGGGGTGCTGTTGGTGCTTTTTCTTCGGGGTTGGATCCGGGGGTTTCTTCGGGTTTTTGCTCACCACTATCTGGTGTTGCTGGTGCTGGTGCTGGTCCTGCTGGGGGACTATCTGCTGCTGGTTCTTGTTCTTTTTTTTCGGGTACAGTACTGGGGGGTTTTGCTTCTTCACAAGTGCCTTCATCCTCTGGTTCTGGGTCTGGTTTTGGACAAATGTTCGGTTGTGTTACTGTGTT…	('CIDRa2.3', 13, 129, 2.2e-30),('DBLd1', 202, 681, 2.9e-159),('CIDRb1', 696, 933, 6.3e-86)	('Rask_block_1', 23, 37, 0.042),('Rask_block_532', 39, 47, 0.0068),('Rask_block_32', 53, 90, 5.3e-13),('Rask_block_10', 106, 130, 0.00036),('Rask_block_241', 137, 146, 0.18),('Rask_block_15', 202, 223, 0.0014),('Rask_block_35', 228, 243, 2e-05),('Rask_block_4', 251, 268, 9.8e-07),('Rask_block_11', 292, 312, 1.2e-10),('Rask_block_16', 336, 352, 0.00013),('Rask_block_3', 353, 369, 9.5e-07),('Rask_b…	Cluster-10.548	4.715	0.0477	298360_soapGraphK61	4.809	0.0579	4143	2243	100	#N/A	#N/A	#N/A	FALSE
IFM-049_S6_Contig39839_frame_-1	IFM-049_S6_Contig39839	IFM-049	-1	#N/A	KKKKKEFTGQTNKFVTDASKPKADPEYSGYEYKNGVTKQGNDYLKDKCDNKKCDCMEGNVLGDNPKEKPFGIYSHEYKNKCDCLGGRHAPSAPHPPAVVPTEQEAEPPPQEAPPKKTQEPQNNECTMVENLFLNDPEKKFKDACKQKYDGKYYGWKCVPTTSGDKTATGGSICVPPRRRKLYVGGLSQWANETLSSGETQARGSETPSQPNSHPASPSDPRDGLRDAFIKSAAVETFFLWHKYKAENTKTQSESPLGGAAAQPQQLPGSNSDDSDPQKKLQQTGEIPPDFLRLMFYTLGDYRDILYSGSKDSDSHIFSGDKEMVEREKTIKEKITSFFQNGNKEAAPRVPQTQHSVENPRKTWWEKNAQHIWEGMICALTHKTETPGDVDDDVKRALFG…	CTCCTTCAAGGTAAATGTACCGTTTGCCTCTGTATTTACCACTAGTATAAGGTATATAACGATTGCTTGATTTAAATGTCGGCATTCCATAATCGTTTTGGGGTATTTCCAAAACACTGAAAAAGTCCACAGGAGATTTTATTTTTTTCTTCAAAAATAAAAAAGCAATAGATCCTAAAGCGAAAGCAATACCAAAAGGGATGGTCGTTGCCAGGATGTCGCTGGTATTATCACTAGGTTGGGGTCTTGGTGCTGCTGGGGTTTCTGCTGCCGGGGTTGATGAAGGCGCCGGTGCTTCTTTTTCGGGCAGTTTGGGGACAGGGGTTTCATCACCACTCTTTGCTGGTGGTGGTTCCGGTTCTGTTGTTGCTGGGACACAACCGCTTTCTTCTTCCTCTT…	('DBLg5', 2, 83, 3.6e-23),('DBLd1', 125, 611, 2.3e-155),('CIDRb1', 613, 859, 1.2e-81)	('Rask_block_45', 36, 59, 1.5e-06),('Rask_block_257', 63, 86, 1.7e-10),('Rask_block_15', 125, 149, 2.4e-05),('Rask_block_35', 151, 168, 1.2e-06),('Rask_block_4', 172, 189, 1.2e-06),('Rask_block_11', 224, 244, 1.3e-12),('Rask_block_109', 245, 266, 0.0065),('Rask_block_16', 272, 289, 0.00083),('Rask_block_3', 290, 305, 1.6e-06),('Rask_block_27', 323, 342, 0.00039),('Rask_block_398', 345, 355, 0.000…	Cluster-10.721	2.599	0.307	298058_soapGraphK61	4.292	0.069	3818	2067	100	#N/A	#N/A	#N/A	FALSE
SFM-6_S3_L001_Contig2019_frame_-1	SFM-6_S3_L001_Contig2019	SFM-6	-1	#N/A	QWNTMEIKYLTSYRQAKNGSDGISFHGAGPDYKQVVDFLSKLHRASVASSGKGVEPTRNPPSTTPNTPYETAAGYIHQELPHTQCDVQKHFCTSVDKEDKDYVFREKPKDHDEACGCKSRPKPEKKTGKKKEEEDPECKTVNDILKGNDGNRKVGDCHPKKNSNGYPDWQCDQQSGLVTEDGICMPPRRQKLCLYYLTQLGDNEKEDKLREAFIKTAAAETFLAWQYYKSKHGNDAHTLDEQLKKGKIPPEFLRSMYYTYGDYRDICMDTDISKKEKDVGTAKTKIDNIFKNGKLDGLSRQQWWEKNGQHIWKGMLCALTHGVTNTDNKRKIKTDYSYKELNKSKNVTTPLEKFAERPQFLRWMIEWGEEFCRERQKKENKIKDGCSEGDGCNNTQHPC…	TATCTCCTTCAAGGTAAATGTACCGTTTGCCTCTGTATTTACCACTAGTATAAGGTATATAACGATTGCTTGATTTAAATGTCGGCATTCCATAATCGTTTTGGGGTATTTCCAAAACACTGAAAAAGTCCACAGGAGATTTTATTTTTTTCTTCAAAAATAAAAAAGCAATAGATCCTAAAGCGAAAGCAATACCAAAAGGGATGGTCGTTGCCAGGATGTCGCTGGTATTATCACTAGGTTGGGGTCTTGGTGCTGCTGGGGTTTCTGCTGCCGGGGTTGATGAAGGCGCCGGTGCTTCTTTTTCGGGCAGTTTGGGGACAGGGGTTTCATCACCACTCTTTGCTGGTGGTGGTTCCGGTTCTGTTGTTGCTGGGACACAACCGCTTTCTTCTTCCT…	('DBLb8', 1, 117, 3e-34),('DBLg5', 138, 493, 5.8e-159),('DBLd1', 535, 1021, 4.8e-155),('CIDRb1', 1023, 1269, 2.1e-81)	('Rask_block_62', 24, 46, 1.9e-08),('Rask_block_61', 67, 92, 4.2e-14),('Rask_block_18', 99, 117, 0.00016),('Rask_block_15', 138, 160, 0.0028),('Rask_block_139', 167, 181, 0.00024),('Rask_block_4', 183, 200, 4.2e-07),('Rask_block_11', 209, 229, 7.2e-09),('Rask_block_16', 237, 251, 0.0073),('Rask_block_3', 252, 268, 3.5e-06),('Rask_block_86', 270, 290, 6.7e-06),('Rask_block_5', 300, 319, 1.5e-10),(…	Cluster-10.721	2.599	0.307	298058_soapGraphK61	4.292	0.069	3818	2067	100	#N/A	#N/A	#N/A	FALSE
IFM061_S15_Contig893_frame_2	IFM061_S15_Contig893	IFM061	2	#N/A	EKQNVLIRTLFIQWLEIFFDDYNKINAKISHCLKKGDGSKCIKKCGKKCDCVKKWIEAKTKEWETIRDRYLKPYKSDDDNDMKYLVRTFLEGLQSQIDFKKATGREKISDFESSCHCNGAASSEKENGKKRDVIDCMIEKLEKKATSCKQKHQASGETCTDTAQPKTLDDETFDNDIEIEEAKKNMMPKICKDVIKAQTETVVEEEKCEPESTIPKETEPTSGGEQTPVLKPEEEAPAPAPVPSTPAPTTPKKPQPPQIVEENPFNHPAVIPALVTSTLAWSVGIGFATFT	TGAGAAACAAAATGTATTAATTAGAACATTGTTTATACAATGGCTAGAAATTTTTTTTGACGATTATAATAAAATAAATGCCAAAATTTCACATTGCCTGAAAAAGGGTGATGGATCCAAATGTATAAAAAAATGTGGGAAAAAATGTGATTGTGTGAAAAAATGGATAGAAGCGAAAACGAAAGAATGGGAAACAATACGGGATCGCTACTTGAAACCATATAAAAGTGATGATGACAATGACATGAAATATTTGGTTAGAACGTTTTTGGAGGGCTTGCAATCTCAAATTGATTTTAAAAAAGCTACAGGACGTGAAAAAATAAGTGATTTCGAGAGCTCATGTCATTGTAATGGAGCTGCGAGCTCAGAAAAGGAAAATGGTAAAAAAAGAGATGT…	('CIDRb1', 2, 157, 2.6e-57)	('Rask_block_8', 4, 36, 1.2e-10),('Rask_block_1', 45, 70, 1.3e-07),('Rask_block_24', 84, 123, 6.8e-17),('Rask_block_10', 131, 156, 4.5e-10),('Rask_block_31', 170, 194, 0.00015),('Rask_block_137', 224, 234, 6.5e-06),('Rask_block_21', 270, 291, 1.5e-06)	Cluster-10.877	-2.245	0.219	293116_soapGraphK61	-0.696	0.72	946	512	100	#N/A	#N/A	#N/A	FALSE
SFC16_S6_L001_Contig1791_frame_-1	SFC16_S6_L001_Contig1791	SFC16	-1	#N/A	PKADPEYSGYEYKNGVTKQGNDYLKDKCDNKKCDCMEGNVLGDNPKEKPFGIYSHEYKNKCDCLGGRHAPSAPHPPAVVPTEQEAEPPPQEAPPKKTQEPQNNECTMVENLFLNDPEKKFKDACKQKYDGKYYGWKCVPTTSGDKTATGGSICVPPRRRKLYVGGLSQWANETLSSGETQARGSETPSQPNSHPASPSDPRDGLRDAFIKSAAVETFFLWHKYKAENTKTQSESPLGGAAAQPQQLPGSNSDDSDPQKKLQQTGEIPPDFLRLMFYTLGDYRDILYSGSKDSDSHIFSGDKEMVEREKTIKEKITSFFQNGNKEAAPRVPQTQHSVENPRKTWWEKNAQHIWEGMICALTHKTETPGDVDDDVKRALFGENNTGKPDNQNGTYKTKYQY…	TATCTCCTTCAAGGTAAATGTACCGTTTGCCTCTGTATTTACCACTAGTATAAGGTATATAACGATTGCTTGATTTAAATGTCGGCATTCCATAATCGTTTTGGGGTATTTCCAAAACACTGAAAAAGTCCACAGGAGATTTTATTTTTTTCTTCAAAAATAAAAAAGCAATAGATCCTAAAGCGAAAGCAATACCAAAAGGGATGGTCGTTGCCAGGATGTCGCTGGTATTATCACTAGGTTGGGGTCTTGGTGCTGCTGGGGTTTCTGCTGCCGGGGTTGATGAAGGCGCCGGTGCTTCTTTTTCGGGCAGTTTGGGGACAGGGGTTTCATCACCACTCTTTGCTGGTGGTGGTTCCGGTTCTGTTGTTGCTGGGACACAACCGCTTTCTTCTTCCT…	('DBLg5', 3, 63, 6.8e-16),('DBLd1', 105, 591, 2.2e-155),('CIDRb1', 593, 839, 1.2e-81)	('Rask_block_45', 16, 39, 1.5e-06),('Rask_block_257', 43, 66, 1.6e-10),('Rask_block_15', 105, 129, 2.4e-05),('Rask_block_35', 131, 148, 1.2e-06),('Rask_block_4', 152, 169, 1.2e-06),('Rask_block_11', 204, 224, 1.3e-12),('Rask_block_109', 225, 246, 0.0064),('Rask_block_16', 252, 269, 0.00081),('Rask_block_3', 270, 285, 1.6e-06),('Rask_block_27', 303, 322, 0.00039),('Rask_block_398', 325, 335, 0.000…	Cluster-10.721	2.599	0.307	298058_soapGraphK61	4.292	0.069	3818	2067	100	#N/A	#N/A	#N/A	FALSE
SFC-18_S20_L002_4654_soapGraphK61_frame_-3	SFC-18_S20_L002_4654_soapGraphK61	SFC-18	-3	#N/A	KKFKDACKQKYDGKYYGWKCVPTTSGDKTATGGSICVPPRRRKLYVGGLSQWANETLSSGETQARGSETPSQPNSHPASPSDPRDGLRDAFIKSAAVETFFLWHKYKAENTKTQSESPLGGAAAQPQQLPGSNSDDSDPQKKLQQTGEIPPDFLRLMFYTLGDYRDILYSGSKDSDSHIFSGDKEMVEREKTIKEKITSFFQNGNKEAAPRVPQTQHSVENPRKTWWEKNAQHIWEGMICALTHKTETPGDVDDDVKRALFGENNTGKPDNQNGTYKTKYQYNSVKLEEEDDSGEKKTNDTIQPPTLKNFVERPPYFRYLEEWGETFCRERTRRLAKIEEECTENGLGTKQKCSGDGENCKTVRTQDYHNTSDFFCPGCGKHCSSYRKWIEKKKEEFTE…	TATCTCCTTCAAGGTAAATGTACCGTTTGCCTCTGTATTTACCACTAGTATAAGGTATATAACGATTGCTTGATTTAAATGTCGGCATTCCATAATCGTTTTGGGGTATTTCCAAAACACTGAAAAAGTCCACAGGAGATTTTATTTTTTTCTTCAAAAATAAAAAAGCAATAGATCCTAAAGCGAAAGCAATACCAAAAGGGATGGTCGTTGCCAGGATGTCGCTGGTATTATCACTAGGTTGGGGTCTTGGTGCTGCTGGGGTTTCTGCTGCCGGGGTTGATGAAGGCGCCGGTGCTTCTTTTTCGGGCAGTTTGGGGACAGGGGTTTCATCACCACTCTTTGCTGGTGGTGGTTCCGGTTCTGTTGTTGCTGGGACACAACCGCTTTCTTCTTCCT…	('DBLd1', 3, 474, 6.5e-153),('CIDRb1', 476, 722, 9.3e-82)	('Rask_block_35', 14, 31, 1.1e-06),('Rask_block_4', 35, 52, 1e-06),('Rask_block_11', 87, 107, 1.1e-12),('Rask_block_109', 108, 129, 0.0055),('Rask_block_16', 135, 152, 0.00071),('Rask_block_3', 153, 168, 1.4e-06),('Rask_block_27', 186, 205, 0.00034),('Rask_block_398', 208, 218, 0.00068),('Rask_block_5', 223, 242, 3.6e-10),('Rask_block_55', 243, 262, 0.00038),('Rask_block_29', 273, 294, 8.1e-06),(…	Cluster-10.721	2.599	0.307	298058_soapGraphK61	4.292	0.069	3181	1722	100	#N/A	#N/A	#N/A	FALSE
IFM061_S15_Contig890_frame_-1	IFM061_S15_Contig890	IFM061	-1	#N/A	KDCGACAPYRRLHLCDHNLETISNYDSTKAKHKLLAEVCYAAKEEGASLQGYYAQHQGTNPDSHLCTALARSFADIGDIVRGKDLFLGNSVESAQRDKLEKNLKEIFAKIHEDVTSSGRNGEIEERYGKDPNFFQLREDWWTANRHTVWKALTCNAQGFNYFRHTCNGGERTKGYCRCNGDQPNADKANTDPPTYFDYVPQYLRWFEEWAEDFCR	CCTACAAAAATCTTCTGCCCATTCTTCGAACCAGCGAAGATACTGTGGCACGTAGTCAAAATAGGTTGGGGGATCGGTATTTGCCTTGTCGGCATTTGGCTGGTCGCCGTTACACCGGCAGTAACCTTTAGTTCGTTCTCCTCCATTACATGTGTGTCGAAAATAGTTAAAACCCTGAGCGTTACATGTTAGTGCTTTCCACACGGTGTGCCGATTTGCAGTCCACCAATCTTCTCGTAATTGAAAGAAATTTGGATCTTTTCCGTAGCGTTCTTCTATCTCCCCATTCCTCCCGCTAGACGTCACGTCCTCATGTATTTTCGCGAAAATTTCTTTCAAATTCTTTTCTAATTTATCTCTTTGTGCACTTTCTACGCTATTACCAAGGAAAAGATCTTT…	('DBLa0.11', 2, 215, 9.6e-104)	('Rask_block_4', 5, 22, 2.4e-09),('Rask_block_13', 32, 53, 1.2e-07),('Rask_block_215', 54, 63, 0.039),('Rask_block_3', 65, 82, 3.6e-09),('Rask_block_79', 83, 98, 2.6e-07),('Rask_block_14', 99, 118, 1.3e-06),('Rask_block_210', 124, 136, 1.5e-05),('Rask_block_5', 137, 156, 4e-09),('Rask_block_36', 158, 183, 8.3e-09),('Rask_block_163', 191, 197, 0.18),('Rask_block_2', 198, 215, 1.2e-11)	Cluster-10.539	-3.398	0.127	278487_soapGraphK61	-3.009	0.158	1192	645	100	#N/A	#N/A	#N/A	FALSE
IFM061_S15_Contig494_frame_3	IFM061_S15_Contig494	IFM061	3	#N/A	VFHILYV*HNVVRITKMMARGHGGGGGSAGGKDKYDDAKHMFDRIGEEVHKKVHTAALKYEKELHGCLKDAIFEEKPPGQQTPSNPCDLDYQWHTNATNVRSYPCRAGKEERFSEVSGAECDEKKIKDSENNTAGACAPFRRLHLCVRNLENININKKIDNDTLLADVCLAAKYEGDLIKTHHTKHEQTNQGTASQLCTVLARSFADIGDIVRGKDLYLGNKKERARLEENLQKIFRNIYDNLVGAAKNHYKDDAKKNFYQLREDWWNNNRKMVWYAMTCGAGTSDKYFRDACSGGTTATNKKCRCAAGTVPTYFDYVPQYLRWFEEWAEDFCRKRKHKLQNAKEQCRGKNGNDRYCDLNGFDCTQTARGAEVFVKGDDCYKCYVACNPFVPWIDNQKL…	ATGTATTCCACATATTGTATGTATGACATAATGTAGTCCGAATAACCAAAATGATGGCGCGAGGTCATGGTGGTGGTGGAGGTAGTGCTGGTGGTAAGGATAAGTATGATGATGCCAAACATATGTTTGATAGGATAGGAGAAGAAGTGCACAAAAAGGTGCATACTGCTGCTCTAAAGTACGAAAAAGAATTGCATGGATGTTTGAAGGACGCAATATTTGAGGAAAAACCACCGGGTCAACAAACACCATCAAATCCATGCGATCTTGATTATCAATGGCATACTAATGCTACTAACGTTAGAAGTTATCCATGTAGAGCTGGAAAAGAAGAACGTTTTTCTGAAGTAAGTGGCGCTGAATGTGATGAGAAAAAAATAAAAGATAGTGAAAATAATA…	('NTSB', 10, 86, 2.6e-18),('DBLa0.9', 87, 491, 1.1e-186),('CIDRa2.2', 492, 737, 5e-92),('DBLd1', 839, 1340, 1.2e-155),('CIDRg4', 1341, 1613, 8.2e-117)	('Rask_block_20', 36, 57, 4.8e-09),('Rask_block_17', 60, 94, 3.2e-10),('Rask_block_19', 96, 129, 4.1e-12),('Rask_block_4', 136, 153, 4.7e-08),('Rask_block_13', 162, 183, 3.2e-10),('Rask_block_215', 184, 196, 0.0028),('Rask_block_3', 197, 214, 3.2e-07),('Rask_block_171', 215, 224, 0.011),('Rask_block_14', 228, 251, 2.4e-07),('Rask_block_5', 263, 282, 1.9e-08),('Rask_block_36', 285, 312, 3.9e-09),(…	#N/A	#N/A	#N/A	297912_soapGraphK61	-3.994	0.232	3696	2001	100	CIDRa2.2.ns.1	630040_0.97-DBLd_block15	#N/A	FALSE
SFC-21_S22_L002_Contig1907_frame_-2	SFC-21_S22_L002_Contig1907	SFC-21	-2	#N/A	ANKDNAEGVATTIPILINDGSTNGATNGTTNGIDEELRNCSEKYNFFKRLRKQEWKCQKKKGVYQCNLKNAADNIYTDKDIVFNEFFQRWLRYFIYDYNKLKHKIDLCIKMEDGTEHKCITACKKNCDCVRKWLEIKEREWKKIKEHYGKHSNDDRDTIASSVKSYFEQLHFDRDYQKAQEVVENPDDINKIWGCTGRDDCTTDELQENKDFITNLIGALKVKVQTCKNKHIEIQENTCDTFSHLKDILDDDPEPDPEEDPDTSTTSSPPDFCKIVDTSDGEKSPIDTEETEVAGELDVTKEEEKENQEETDKGDEEEEEEEEEEEDDEEDEQSSDEIYEDDSDSKTEEDDEYEDVPDTSSHSESQPKQLPREFPSPELKNAMLFSTILWMVGIGFA	AGCAAAACCAATACCTACCATCCAGAGGATGGTAGAAAATAACATGGCATTTTTTAATTCGGGGGATGGAAATTCTCGTGGCAATTGTTTTGGCTGTGACTCTGAATGTGATGAAGTGTCTGGAACATCTTCATATTCATCATCTTCCTCTGTTTTTGAATCGGAGTCGTCTTCATAAATCTCATCAGATGATTGCTCATCTTCTTCGTCATCTTCTTCTTCTTCTTCTTCTTCTTCTTCTTCCTCATCTCCTTTATCTGTTTCTTCTTGATTTTCTTTTTCCTCTTCTTTGGTTACATCAAGCTCTCCTGCTACTTCCGTTTCTTCTGTATCTATCGGTGATTTCTCTCCATCTGATGTATCAACAATTTTACAAAAATCCGGAGGTGAAGATGTGGT…	('CIDRg9', 1, 239, 2.1e-107)	('Rask_block_148', 5, 37, 2.7e-12),('Rask_block_22', 43, 63, 1.1e-07),('Rask_block_8', 81, 110, 2.9e-13),('Rask_block_1', 123, 148, 3.6e-08),('Rask_block_24', 160, 199, 1.4e-12),('Rask_block_31', 254, 276, 0.012),('Rask_block_341', 337, 358, 4.7e-05),('Rask_block_295', 361, 378, 6.1e-10),('Rask_block_21', 379, 397, 7.1e-07)	Cluster-10.1079	0	#N/A	279595_soapGraphK61	5.287	0.069	1341	726	100	#N/A	#N/A	#N/A	FALSE
IFM061_S15_Contig551_frame_-2	IFM061_S15_Contig551	IFM061	-2	#N/A	EKVKTVIEKFFDKSRSQNPSEKNSVDKEQRENFWTKYGKDIWKGMICSLIYKEKGDGKTIDKDEGVYKKIFGKNNASKDGNLVPPGTSGIPNGTYKETYDYETVKLDEVDSEGAKGTGDSPLLTDFVKRPTYFRWLEEWGEEFCRKQKHKLEIIRVDCRGKIGVEKNCSGDGLNCDEPVPKKEAIFKYFDCHSCAKSCSSYR	TTCTATAAGAACTACAAGATTTGGCACAACTGTGACAATCGAAATACTTAAAAATAGCTTCCTTTTTTGGAACTGGTTCATCACAGTTCAAACCATCCCCACTACAGTTTTTTTCAACACCAATTTTTCCACGACAATCCACCCTAATTATTTCCAATTTGTGTTTTTGTTTACGACAAAACTCTTCTCCCCATTCTTCTAACCATCGAAAATATGTGGGTCTTTTGACAAAATCGGTCAGGAGGGGAGAGTCACCAGTGCCTTTGGCGCCTTCACTATCTACTTCGTCGAGTTTAACAGTTTCGTAGTCGTATGTCTCTTTGTATGTGCCGTTTGGGATTCCGGATGTGCCAGGGGGGACAAGGTTTCCGTCTTTGGATGCATTGTTTTTTCCGAAAA…	('DBLd1', 2, 202, 3.3e-53)	('Rask_block_5', 30, 49, 4.4e-08),('Rask_block_55', 54, 72, 0.0012),('Rask_block_29', 92, 113, 1.5e-05),('Rask_block_2', 128, 145, 2.9e-09),('Rask_block_12', 146, 163, 9.7e-05),('Rask_block_7', 168, 192, 1.1e-06)	#N/A	#N/A	#N/A	282440_soapGraphK61	-0.713	0.613	505	276	99.64	#N/A	#N/A	#N/A	FALSE
IFM061_S15_Contig1001_frame_-2	IFM061_S15_Contig1001	IFM061	-2	#N/A	KKKNKEEAAVADSKKKNTIDKLLDHEEEEAEQCKNCEDPEESVARALKPLAPADTDGHDSSHEDSSDEDEEHDEDEDGEDGDEVAVDEEEENEAASEEEDRKGEEPVSPPVKKDDVNVCSIVDGILTGKGNLNAACTQKYSEPNRYWGWKCIPSGEPTSDKGAICVPPRRRRLYVGKLHDWATAVSPQASGEALQTGDTTSQSEKLRNAFIESAAIETFFLWDRYKKENKPPVPQDVLQPLQPLSGGSGDPQSKLEKGEIPPDFLRLMFYTLGDYRDICIGKTPDGIDAVIVSSSGGSVKDIKGEEKSKMTTNEISTKIKEFLQKQNSDTAGSSSGRAPSQTGTHSPSSGTTPSSWWDKNAKHIWNGMICALTYKENGDDGAKPIEGEKTNTPKITQNT…	TTTTTTTTGGGCTGTTTGCCGTCGTTATCCAAAAGTGCATTTTTCAGTTGTGTATTCTGTGTAATTTTTGGTGTGTTAGTTTTTTCACCTTCAATGGGCTTGGCTCCATCATCACCATTTTCTTTGTATGTTAAGGCACATATCATGCCATTCCAGATATGTTTCGCATTTTTATCCCACCAGGAGGAGGGGGTTGTACCACTAGATGGGGAGTGGGTGCCAGTTTGTGAAGGGGCTCTACCACTAGATGAACCAGCTGTGTCACTATTTTGTTTTTGGAGAAATTCTTTTATTTTTGTTGATATTTCATTCGTAGTCATTTTACTCTTTTCCTCACCCTTTATGTCTTTAACACTACCACCACTACTACTAACAATCACCGCGTCTATACCATCTGGT…	('DBLd1', 119, 409, 5.3e-87)	('Rask_block_10', 16, 40, 1.5e-06),('Rask_block_15', 119, 140, 3.9e-05),('Rask_block_35', 145, 159, 1.4e-05),('Rask_block_4', 164, 181, 8.5e-07),('Rask_block_81', 187, 205, 0.015),('Rask_block_11', 206, 226, 9.2e-12),('Rask_block_16', 248, 263, 0.00012),('Rask_block_3', 264, 281, 5.3e-08),('Rask_block_27', 307, 328, 0.0018),('Rask_block_5', 354, 372, 7.3e-10),('Rask_block_55', 388, 407, 0.00078)	#N/A	#N/A	#N/A	294544_soapGraphK61	-2.277	0.404	2305	1248	100	#N/A	#N/A	#N/A	FALSE
IFM061_S15_Contig1000_frame_-3	IFM061_S15_Contig1000	IFM061	-3	#N/A	YYYYYN*YIYINIYIILIYIYFNKYNIIILPYHYTPITYIYTYPHVRTKTPPHHVCHDINHVCMHV*HHVVVELTKMVTQGGRGGHGGGSSKEKEDEPDYTNVKDAKELLDKIGEHIYKKVHLGDANYRGKLYGRLTQAQFSNKDSVTNENPCNLNYQYDTTVSWGVINPCKHKSEERFSEVSGAECDDKKIEGNKSKEGKSEGACAPFRRLYVCDRNLEQIKPSNITSTHNLLVDVCMAAQFEGASISGRYPQYVAKYPGSGSTMCTMLARSFADIGDIVRGKDLFVGYDEKEKKRRKQLENKLKEVFGKIHEDVTRGKNGKKQALQERYKDDPNYFQLREDWWDANRAKVWYAMTCGAGKNDKYFRQTCSNDKADTYEKCRCVSTDPPTYFDYVPQY…	GTTTTCGTTTACGACAAAAGTCTTCTGCCCATTCCTCGAACCAGCGAAGATACTGCGGCACATAATCAAAATATGTAGGAGGATCGGTACTGACACATCGACATTTTTCATAAGTGTCTGCTTTGTCATTAGAACATGTTTGTCGAAAATATTTATCATTTTTTCCTGCACCACACGTCATAGCATACCATACTTTGGCGCGGTTCGCGTCCCACCAATCTTCTCGTAATTGAAAATAATTTGGATCATCTTTGTACCGTTCTTGTAGCGCCTGCTTCTTCCCATTCTTCCCTCTCGTCACGTCCTCATGTATTTTCCCAAAAACCTCTTTCAACTTATTTTCTAATTGTTTTCTTCGTTTTTTTTCTTTTTCATCATAACCAACGAAAAGATCTTTGC…	('NTSB', 69, 151, 1.5e-15),('DBLa0.9', 153, 415, 2.9e-123)	('Rask_block_20', 104, 122, 1.7e-06),('Rask_block_17', 128, 160, 2.7e-08),('Rask_block_19', 162, 195, 8.2e-13),('Rask_block_4', 205, 222, 5.3e-06),('Rask_block_13', 231, 252, 7.9e-10),('Rask_block_135', 253, 265, 0.00042),('Rask_block_3', 266, 283, 1.2e-07),('Rask_block_54', 284, 298, 0.00095),('Rask_block_14', 301, 322, 1.9e-05),('Rask_block_64', 328, 339, 0.0062),('Rask_block_5', 341, 360, 1.6e…	Cluster-10.1118	-1.237	0.198	289920_soapGraphK61	-4.029	0.0582	438	953	75.87	#N/A	#N/A	#N/A	FALSE
SFC-18_S20_L002_Contig1722_frm-1_orf114	SFC-18_S20_L002_Contig1722	SFC-18	-1	114	KKKKEFTGQTNKFVTDASKPKADPEYSGYEYKNGVTKQGNDYLKDKCDNKKCDCMEGNVLGDNPKEKPFGIYSHEYKNKCDCLGGRHAPSAPHPPAVVPTEQEAEPPPQEAPPKKTQEPQNNECTMVENLFLNDPEKKFKDACKQKYDGKYYGWKCVPTTSGDKTATGGSICVPPRRRKLYVGGLSQWANETLSSGETQARGSETPSQPNSHPASPSDPRDGLRDAFIKSAAVETFFLWHKYKAENTKTQSESPLGGAAAQPQQLPGSNSDDSDPQKKLQQTGEIPPDFLRLMFYTLGDYRDILYSGSKDSDSHIFSGDKEMVEREKTIKEKITSFFQNGNKEAAPRVPQTQHSVENPRKTWWEKNAQHIWEGMICALTHKTETPGDVDDDVKRALFGE…	AAGGTAAATGTACCGTTTGCCTCTGTATTTACCACTAGTATAAGGTATATAACGATTGCTTGATTTAAATGTCGGCATTCCATAATCGTTTTGGGGTATTTCCAAAACACTGAAAAAGTCCACAGGAGATTTTATTTTTTTCTTCAAAAATAAAAAAGCAATAGATCCTAAAGCGAAAGCAATACCAAAAGGGATGGTCGTTGCCAGGATGTCGCTGGTATTATCACTAGGTTGGGGTCTTGGTGCTGCTGGGGTTTCTGCTGCCGGGGTTGATGAAGGCGCCGGTGCTTCTTTTTCGGGCAGTTTGGGGACAGGGGTTTCATCACCACTCTTTGCTGGTGGTGGTTCCGGTTCTGTTGTTGCTGGGACACAACCGCTTTCTTCTTCCTCTTTTATTTT…	('DBLg5', 2, 82, 5e-23),('DBLd1', 124, 610, 2.3e-155),('CIDRb1', 612, 858, 1.2e-81)	('Rask_block_45', 35, 58, 1.5e-06),('Rask_block_257', 62, 85, 1.7e-10),('Rask_block_15', 124, 148, 2.4e-05),('Rask_block_35', 150, 167, 1.2e-06),('Rask_block_4', 171, 188, 1.2e-06),('Rask_block_11', 223, 243, 1.3e-12),('Rask_block_109', 244, 265, 0.0065),('Rask_block_16', 271, 288, 0.00082),('Rask_block_3', 289, 304, 1.6e-06),('Rask_block_27', 322, 341, 0.00039),('Rask_block_398', 344, 354, 0.000…	Cluster-10.721	2.599	0.307	298058_soapGraphK61	4.292	0.069	3818	2067	100	#N/A	#N/A	#N/A	FALSE
SFC-18_S20_L002_Contig1722_frm-2_orf0	SFC-18_S20_L002_Contig1722	SFC-18	-2	0	LKDAGGLCILENQKKKEEGKEKKSKKEPEQFQKTFNNFFNFWVAHVLNDSIDWRTQLTKCLSEDKLKKCEKGCKSKCECFKKWIEKKEKEWEKIKEHFNTQEDIPEGLSHYNLLENILEEYYFKNIQKAYGDLKSIQEMQNIIDANKGKATKRTKDDVDALDVLFDHELEEAEDCLDIHEDEDGDGNTCVEESEKIPNNPCSGTRHRAMVKNVAAVMHLEARQQLGSRAGGRRTLKADATKGHYTRGGSGENFKKEALCTITDQHSNDSRNGNNGGPCTGKDGTHQMFKLEKGWKGKSEINTPEDVFLPPRREHFCTSNLENLNADASGLKNSSLASHSLLGDVLLAAKEQADFVKERYNKQSTSEHFKDKATICRAIKYSFADIGDIIKGTDLWDKNS…	AAGGTAAATGTACCGTTTGCCTCTGTATTTACCACTAGTATAAGGTATATAACGATTGCTTGATTTAAATGTCGGCATTCCATAATCGTTTTGGGGTATTTCCAAAACACTGAAAAAGTCCACAGGAGATTTTATTTTTTTCTTCAAAAATAAAAAAGCAATAGATCCTAAAGCGAAAGCAATACCAAAAGGGATGGTCGTTGCCAGGATGTCGCTGGTATTATCACTAGGTTGGGGTCTTGGTGCTGCTGGGGTTTCTGCTGCCGGGGTTGATGAAGGCGCCGGTGCTTCTTTTTCGGGCAGTTTGGGGACAGGGGTTTCATCACCACTCTTTGCTGGTGGTGGTTCCGGTTCTGTTGTTGCTGGGACACAACCGCTTTCTTCTTCCTCTTTTATTTT…	('CIDRa5', 31, 183, 1.6e-67),('DBLb5', 199, 652, 6.3e-182),('DBLg5', 673, 970, 5.8e-131)	('Rask_block_67', 4, 15, 2.4e-05),('Rask_block_8', 32, 61, 1.2e-12),('Rask_block_1', 73, 98, 7.9e-09),('Rask_block_32', 107, 144, 3.5e-09),('Rask_block_10', 159, 183, 5.2e-05),('Rask_block_65', 231, 267, 1.6e-15),('Rask_block_53', 277, 296, 0.0014),('Rask_block_4', 306, 323, 9.1e-07),('Rask_block_13', 338, 359, 1.1e-07),('Rask_block_3', 374, 391, 4e-09),('Rask_block_174', 392, 402, 0.00035),('Ras…	Cluster-10.721	2.599	0.307	298058_soapGraphK61	4.292	0.069	3818	2067	100	#N/A	#N/A	17	FALSE
IFM061_S15_Contig718_frame_1	IFM061_S15_Contig718	IFM061	1	#N/A	PRRIHLCLRIYPEKFVYLRNDIKHFKNFICSSAFSEAKRLKKIYKDDNDKLLQAIKYSFSDIGSIVKGEDMKEGTASDNIAKIFGGKKFSETNRKKWWNENKYHVWESMLCGYREAQGDTETSENCRFPDIESVPQFLRWFQEWTKIFCIKRKTLYDKMVTECQKAECDTSNGTVKETKCTKACEEYKSYVLSKKKEYDIQKDKYDKEFKKILNNKDA	CCGAGAAGAATACATTTATGTCTAAGAATTTATCCAGAAAAATTTGTTTATTTAAGAAATGATATAAAACATTTTAAGAATTTCATTTGTTCATCTGCATTTTCTGAAGCAAAAAGATTAAAAAAAATATATAAAGATGACAACGATAAACTTCTTCAAGCAATAAAATATAGTTTTTCTGATATAGGAAGTATTGTGAAAGGCGAGGATATGAAAGAAGGTACGGCATCTGATAATATAGCTAAAATATTTGGTGGTAAAAAATTTTCTGAAACTAATCGTAAAAAATGGTGGAATGAAAATAAATATCATGTATGGGAATCAATGTTATGTGGATATAGAGAGGCTCAGGGTGACACAGAAACGAGTGAAAATTGCAGGTTTCCTGATATTGAATCT…	('DBLe3', 1, 218, 3.5e-112)	('Rask_block_4', 1, 10, 0.083),('Rask_block_160', 23, 44, 1.1e-09),('Rask_block_3', 52, 68, 2.4e-06),('Rask_block_126', 70, 87, 1.1e-07),('Rask_block_5', 94, 113, 1e-09),('Rask_block_222', 114, 131, 1.6e-12),('Rask_block_2', 134, 150, 6.2e-09),('Rask_block_48', 151, 171, 1.9e-05),('Rask_block_1', 180, 205, 4.1e-06),('Rask_block_414', 206, 218, 8.4e-05)	Cluster-10.618	-0.94	0.517	393424_soapGraphK51	-1.463	#N/A	529	502	85.66	#N/A	#N/A	#N/A	FALSE
IFM061_S15_2304_soapGraphK61_frame_-2	IFM061_S15_2304_soapGraphK61	IFM061	-2	#N/A	KKKKTEYEKQDKIYKEQKKKYEDESKGGDNGFCGTLETTCNTAGDFLEKLKNGPCSKTNNGGNNINFNNTGDTFQHTEYCNPCSEFKINCQKAKCTSGDTNVGCNGNNETTTITANHIIDDKNGNGNIEMLVSDDNPNGNKFDDLKVCIDAGIFKGIRKDEWICGTVCGYNVCKPKNVNGETFEGKENGKNQIIIIRALFKRWLEYFLEDYNKIKKKLKACMKKGEGFTCIKDYDKNHKCVETWISTKRTEWKKIKDHYLKKKHEKGDRDMKSLVTNFLEELQPQTDVNKAIKPCPKLEAFESFCGLNGDANVQKDNNQDAIDCMLNKLQQKATSCKDKNSDKQTKASCEEYTPLDDEDLTLEEDENTANTAPNICPPTPEPEPVVEEEKCEPESTIPK…	CGCAGCAAAACCGATGCCAACGCTCCAGGCGAGGGTGGAGGTCACCAGGGAGGGTATGACAAGGGGGTGGTCCAAGAGTTGTGTGGGGGGTTGTGGTTGTGGTTGGGGTATTGGTGGTGGTGGAGGCGCCGCAGGTTTGACTGGGGCTTCTTTTTCGGGCTCGAGAACGGGGGTTTCTTCGGGGGTTTCCTTACCACTATCTGTTGCTGTTGGTTCTTTTGGTGTTGTTGGTGCCGGTTTTTTCGGTATCGTTGATTCTGGTTCACACTTTTCTTCTTCTACCACTGGTTCTGGTTCTGGTGTTGGCGGACAAATGTTTGGCGCAGTATTTGCCGTATTTTCGTCCTCTTCAAGGGTTAAGTCTTCATCATCAAGGGGGGTGTATTCTTCACAGGATGC…	('DBLd1', 2, 83, 3.4e-16),('CIDRb1', 84, 346, 1.9e-94)	('Rask_block_72', 16, 31, 0.011),('Rask_block_9', 32, 57, 4.5e-08),('Rask_block_6', 69, 93, 2.6e-09),('Rask_block_173', 97, 108, 0.00085),('Rask_block_50', 117, 144, 9.5e-08),('Rask_block_22', 148, 170, 2.9e-11),('Rask_block_107', 172, 186, 2.2e-06),('Rask_block_8', 192, 225, 5e-17),('Rask_block_1', 238, 259, 9.6e-07),('Rask_block_24', 273, 312, 8e-18),('Rask_block_10', 319, 344, 3e-10),('Rask_bl…	#N/A	#N/A	#N/A	292458_soapGraphK61	-2.922	0.137	1642	889	100	#N/A	#N/A	#N/A	FALSE
IFM061_S15_Contig1002_frame_-2	IFM061_S15_Contig1002	IFM061	-2	#N/A	HTTPPKHVCHDINHVPRMTSCCRER*TKMAPQSRGAGGVEDAEKYKNATNVKELLDKIGEDVYKKVKDAALPYNDALQGRLSDATYPNDNRPKGSTSPDPCQLEYKYHTNVTIGGDKEYPCKDRPEVRFSDKYGGQCTDTKIKGNDPKNGGACAPFRRLFLCDQHLSHMKSDKINNKHNLLLEVCLAAKFEGQSIKRDFQKYQATYGDVGSTMCTMLARSFADIGDIIRGKDLFIGYDKKDRAQKKKLQDNLKDIFKQIHSDVTKTSDKNGKALKTRYEGDKENYFQLREYWWALNRKEVWKAITCEAYGTYFRPTCGGDSESPSQAHDKCRCPNGKNADQVPTYFDYVPQYLRWFEEWAEDFCRLRKHKLENAKKFCRGENGKDKYCDLNRYDCTKTV…	CCAGGGTACAAAAGGATTACATGTAACAGAACAGTTATAACAATCATCACCTTTAACAAGTTTCTTTTCTCCTATAACAGTTTTTGTGCAATCATACCTATTAAGATCACAATATTTATCTTTACCATTTTCTCCACGACAAAATTTTTTAGCATTTTCTAATTTATGTTTCCTTAATCTACAAAAATCTTCTGCCCATTCCTCGAACCATCTTAAATATTGCGGCACGTAGTCAAAATATGTGGGGACCTGGTCGGCATTTTTACCATTGGGACATCGGCATTTGTCATGAGCTTGAGATGGACTTTCACTATCACCACCACATGTTGGTCGAAAATATGTACCGTATGCTTCACATGTTATGGCTTTCCATACCTCTTTTCTATTAAGTGCCCACCA…	('NTSB', 29, 100, 1.3e-17),('DBLa0.12', 101, 424, 6.4e-155)	('Rask_block_20', 48, 70, 1.1e-06),('Rask_block_17', 73, 108, 3.3e-10),('Rask_block_19', 114, 145, 2.2e-13),('Rask_block_4', 152, 169, 4e-06),('Rask_block_13', 178, 198, 1.1e-10),('Rask_block_102', 201, 212, 0.18),('Rask_block_3', 213, 230, 2.5e-07),('Rask_block_54', 231, 245, 0.00011),('Rask_block_14', 248, 268, 6.2e-05),('Rask_block_64', 275, 287, 0.0024),('Rask_block_5', 289, 308, 9.3e-08),('R…	Cluster-10.336	-4.667	0.00698	381230_soapGraphK51	-3.068	0.132	1110	601	100	#N/A	#N/A	#N/A	FALSE
IFM061_S15_Contig338_frame_-3	IFM061_S15_Contig338	IFM061	-3	#N/A	KLAKDTKKEKSASDIKWIHDDGTDDYRYLRNRGLSSDVFIPPRRQNLCFEGLDNKSKDVTVKVENKEKLLTRLMQVAATEGYNLGQYYKNKEEQKNNADNYSYEVGPCSAMKYSFYDLRDIIVGNDMLEDNNTDTEKNMKKLFPVASKTRGNTINDRKNWWRNNEQCLWKAMMCGYRKGRDNGNGGTINSDDDLKGCENVPQGDDYP	AGGATAATCATCACCTTGTGGTACATTTTCACAACCTTTGAGATCATCATCACTATTTATAGTACCACCATTTCCATTATCTCTACCTTTTCTATAACCGCACATCATTGCTTTCCATAGACATTGCTCGTTATTTCTCCACCAATTTTTTCGATCGTTAATAGTGTTTCCTCTTGTTTTTGATGCAACAGGAAATAACTTTTTCATATTTTTTTCTGTATCTGTGTTATTATCTTCTAACATATCATTCCCTACAATTATGTCTCTTAAATCATAAAAACTATATTTCATAGCACTACATGGACCTACCTCGTATGAATAGTTATCTGCATTATTTTTCTGTTCCTCTTTATTTTTGTAGTATTGACCTAAATTGTATCCTTCAGTTGCTGCCACTTG…	('DBLe1', 9, 207, 5.2e-67)	('Rask_block_4', 38, 54, 4e-06),('Rask_block_11', 69, 89, 5e-07),('Rask_block_3', 108, 124, 9.4e-09),('Rask_block_260', 128, 143, 5e-06),('Rask_block_5', 157, 176, 6.4e-06),('Rask_block_380', 193, 207, 0.015)	Cluster-137.0	0.379	#N/A	#N/A	#N/A	#N/A	#N/A	#N/A	#N/A	#N/A	#N/A	#N/A	FALSE
IFM061_S15_Contig920_frame_-3	IFM061_S15_Contig920	IFM061	-3	#N/A	HHTTPPTKHLPPPTRTMQTHKYMYDMT*CSGGVKMAPVRRGGGGDDIDHKSVKHLLDSIGEKVYKEKVENDAEKYKEALKGDLNKANGHSLETLGTNKTCELVKEYYDGVSGGDANNERHPCESLSGKDVKRFSDTLGGQCTNKKIEGNKNNCGACAPYRRLHLCHHNLEKMDSTKIKDKNVLLAEVCMAAKFEGETLTTQHGEHQQTNEDSKICTVLARSFADIGDIVRGKDLFLGNDKEKDQRKQLDEKLKEIFKEIHGGLSKNGAQKHYNDDTPDYYQLREDWWTANRQEIWKALTCDAGGYSYFRPTCSDGNSKSQAKDKCTCNNGDVPTYFDYVPQYL	GAAGATACTGCGGCACGTAGTCAAAATATGTGGGGACATCACCATTGTTACACGTGCATTTATCCTTAGCTTGAGACTTACTATTTCCATCACTGCACGTTGGTCGAAAATATGAATAACCCCCAGCATCACAGGTTAATGCTTTCCATATTTCTTGTCTATTAGCAGTCCACCAATCTTCTCGTAATTGATAATAATCTGGAGTATCATCATTGTAGTGTTTTTGTGCGCCGTTCTTCGACAATCCACCATGTATTTCCTTGAAAATTTCTTTCAACTTCTCGTCTAATTGTTTTCTTTGATCTTTTTCTTTATCATTACCGAGGAAAAGATCTTTGCCGCGTACGATATCTCCTATATCTGCAAAACTTCTTGCCAATACAGTACATATTTTAGAAT…	('NTSB', 35, 96, 7.1e-14),('DBLa0.16', 100, 343, 4.5e-108)	('Rask_block_20', 49, 69, 1.2e-07),('Rask_block_17', 75, 107, 1.2e-06),('Rask_block_19', 114, 149, 6.1e-15),('Rask_block_4', 155, 172, 2.4e-08),('Rask_block_13', 182, 202, 4.8e-08),('Rask_block_215', 205, 213, 0.013),('Rask_block_3', 214, 231, 4.5e-08),('Rask_block_79', 232, 247, 1.2e-07),('Rask_block_14', 248, 267, 0.0025),('Rask_block_64', 269, 281, 0.0048),('Rask_block_5', 283, 301, 8.4e-09),(…	Cluster-10.838	-1.55	0.566	289484_soapGraphK61	-2.055	0.245	1829	990	100	#N/A	#N/A	#N/A	FALSE
IFM047_S10_Contig1645_frame_-1	IFM047_S10_Contig1645	IFM047	-1	#N/A	GDAKSPTTRAPETATTGKTTGKSDASGSICVPPRRRRLYVKDLEKIGDGEVTQVQLRDAFIKCAAVETFFLWHRYKEEKKPPATQDGARLELLTSTLENSGEETPENQLKDGIIPEEFKRQMFYTLGDYRDICIGKTPDGIDTVSASDKDTKGESNMQKIKKAIDTAFNSGNNQETRVLPQNSGENPRVKWWKANGEHIWHGMVCALTYKENGSDGSGKTTLKRNDEVYKKFFGDENNNKNPGTFTTTYNYKTVELKEENSGPGSSSTQSSSSGENTLLTQFVERPTYFRYLEEWGETFCRQRTRM	AACATACGTGTCCTTTGTCGACAAAATGTTTCACCCCATTCTTCAAGGTAACGGAAGTAGGTGGGTCTTTCCACAAATTGGGTGAGGAGGGTGTTTTCACCACTGGATGAGGATTGGGTGGAGGAGCTACCGGGACCACTGTTTTCTTCTTTAAGTTCCACAGTTTTGTAGTTGTATGTGGTTGTGAATGTGCCAGGGTTTTTGTTGTTGTTTTCGTCACCGAAAAATTTTTTGTACACTTCATCATTCCTCTTTAATGTTGTTTTGCCACTGCCATCACTACCATTTTCTTTATAGGTTAAGGCACATACCATTCCATGCCAAATATGTTCACCGTTTGCTTTCCACCACTTAACACGTGGGTTTTCTCCACTATTTTGGGGTAGGACACGAGTTTCT…	('DBLd1', 12, 306, 2e-98)	('Rask_block_4', 29, 46, 5.5e-07),('Rask_block_11', 56, 76, 2.3e-13),('Rask_block_289', 78, 88, 3.6e-05),('Rask_block_16', 102, 117, 0.00073),('Rask_block_3', 118, 135, 2.3e-09),('Rask_block_253', 137, 145, 0.00085),('Rask_block_27', 155, 173, 0.0041),('Rask_block_5', 188, 207, 3.7e-10),('Rask_block_55', 216, 234, 0.00095),('Rask_block_29', 243, 264, 1.4e-06),('Rask_block_87', 271, 283, 0.002),('…	Cluster-10.106	-4.401	0.164	296052_soapGraphK61	3.64	0.0724	1369	741	100	#N/A	#N/A	#N/A	FALSE
IFM061_S15_Contig334_frame_2	IFM061_S15_Contig334	IFM061	2	#N/A	GHKLIIIIAMN*YIIFKYFIIKMGNEQSSSSEGDKIPSIIESQNSARNVLERYAKNIRRHPSKDAKKHVDSLKGDLTKAEFRGGPSTPVNKHNYYYSYPCNLDHKEHTNLRYDDVNLRHPCHGREQNRFDEDEESECGNKIRNYKRENDAIACAPPRRRHMCDKNLEALNDINTQNIHDLLGNVLVTAKYEGESIVNNHPHKGTSDVCTALARSFADIGDIIRGIDMFKPNVHDKVEKGLREVFKKIHDGMEGEVKNYYNPDGSGNYYKLREAWWNVNRNKVWEAITCGALPKSAYFMQSEDNKQLFSYPKCGHNNKDDPLTNLDYVPQYLRWFDEWGEEFCRKRNIKLKKVKDSCRNYKERLYCSHNGYDCTTTIWRKGILHLDNKCTDCSTKCKVFE…	GGGACATAAATTGATTATAATAATTGCAATGAATTAATACATAATATTTAAATATTTTATTATAAAAATGGGGAATGAACAATCATCATCATCAGAGGGGGATAAAATTCCTAGTATAATAGAAAGTCAGAACAGTGCAAGAAATGTTTTGGAACGTTATGCCAAAAATATAAGAAGACATCCATCAAAAGATGCAAAAAAACATGTGGATTCGTTGAAAGGGGATTTAACGAAAGCAGAATTTCGTGGTGGTCCTTCTACGCCAGTAAATAAGCATAATTACTATTATTCATATCCATGTAATTTAGATCATAAGGAACATACTAATTTACGGTATGATGATGTGAATTTGAGACATCCTTGCCATGGTAGAGAACAAAACCGATTTGATGAAGATGA…	('NTSA', 23, 99, 1.9e-22),('DBLa1.1', 100, 498, 3.8e-225),('CIDRa1.2', 499, 750, 5.4e-160),('DBLb11', 759, 1249, 0.0),('DBLg1', 1273, 1626, 2.6e-190),('DBLe1', 1645, 2005, 5.5e-191),('DBLg8', 2099, 2474, 2.5e-209),('DBLz1', 2498, 2920, 2.6e-250),('DBLe5', 2927, 3251, 1.3e-186)	('Rask_block_264', 23, 42, 0.00012),('Rask_block_20', 44, 65, 5.5e-05),('Rask_block_17', 68, 107, 1e-10),('Rask_block_19', 116, 142, 8.4e-09),('Rask_block_4', 152, 169, 3.3e-08),('Rask_block_13', 178, 199, 4.6e-10),('Rask_block_3', 207, 224, 6e-08),('Rask_block_219', 225, 235, 0.00015),('Rask_block_14', 236, 259, 0.0011),('Rask_block_179', 262, 270, 0.013),('Rask_block_5', 271, 290, 2e-06),('Rask…	#N/A	#N/A	#N/A	Contig11422	-1.709	0.278	1578	854	100	#N/A	1510073_0.8-DBLa_block1,380000_0.6-NTSA_block4,170018_0.6-DBLa_block5,1290000_0.6-DBLa_block6,1190001_0.7-DBLe_block6,1590000_0.6-DBLe_block8	#N/A	FALSE
IFM061_S15_Contig889_frame_-1	IFM061_S15_Contig889	IFM061	-1	#N/A	ILPYHYTPITYPYQTPTTAHTYHAKPPKYMYDMT*CSGGVKMAGDPQGGGGGSTQDAKHVLDEFGQKVHDKVKEEANQYKEALKGYLNKAVSTSPETVSSLNPCTFEYNKLAGVAARDDPCKELSVKVEVKRFSNKIGGQCTDSKMRRDGIGACAPYRRLHLCHHNLEKMGTEKIDNTHKLLAEVCYAAKHEGQTIARDYPKYQTTYEGSGFTICTALARSFADIGDIVRGKDLFLGNTQEKDQRKKLDDKLKDIFKKIYKDVMKTNGEAAKERYKDENGGNYFQLREDWWTANRETVWKALTCSEQLSNAKYFHATCSDSHRSGTFSQANNYCRCNGDKPDDDKVNIDPPTYFDYVPQYLRWFEEWAEDFC	ACAAAAGTCTTCTGCCCATTCCTCGAACCAGCGAAGATACTGCGGCACGTAGTCAAAATATGTAGGAGGATCGATATTTACCTTGTCGTCATCTGGCTTGTCGCCGTTACACCGGCAGTAGTTATTAGCTTGAGAAAAAGTTCCACTACGATGACTATCACTGCACGTTGCATGAAAATATTTAGCATTTGATAGCTGCTCGCTACAGGTTAATGCTTTCCATACTGTTTCTCGATTCGCAGTCCACCAATCTTCTCGTAATTGAAAATAATTTCCACCATTTTCATCTTTGTAGCGTTCTTTTGCTGCCTCTCCATTCGTCTTCATCACGTCCTTATATATTTTCTTGAAAATATCTTTCAACTTATCATCTAATTTTTTTCTTTGATCTTTTTCTTG…	('NTSB', 43, 101, 3.5e-14),('DBLa0.5', 112, 372, 2.3e-121)	('Rask_block_20', 55, 76, 9e-10),('Rask_block_17', 79, 109, 1e-05),('Rask_block_19', 113, 147, 6.5e-11),('Rask_block_4', 153, 170, 2.7e-08),('Rask_block_13', 179, 200, 2.8e-09),('Rask_block_102', 201, 213, 0.00013),('Rask_block_3', 214, 231, 6.9e-09),('Rask_block_79', 232, 247, 4.8e-08),('Rask_block_14', 248, 268, 0.00051),('Rask_block_64', 272, 285, 0.0014),('Rask_block_5', 287, 304, 6.6e-09),('…	Cluster-10.527	-1.916	0.505	273139_soapGraphK61	-4.607	0.0724	1166	631	100	#N/A	#N/A	#N/A	FALSE
IFM061_S15_Contig965_frame_3	IFM061_S15_Contig965	IFM061	3	#N/A	ISIMCRSIFAGSRNGQKIFVVNEKKKLENAIKNCRYDESGEPKYCDLNGYNCEETARGRNKFAPDSNCNKCSVACKPFVEWLDNQQKEFEKQKKKYNEEIKKKDQTTRTSITIGDKTINNLYVKEFYEQLRENYGKVEEFLKKLNNEAICQKNPQVKQEKASNVDFTKSDPHDIFSHTKYCQACPLCGVTGEKGKWEAIKEDCAKKKERIFNEQNTTDIPILTPEKGKSNILDKYKNFCKNSDGNNSDQIEKWQCYYDDKGTEDNERDDTNDCVQGIWKTFTGEQDVTSYNVFFYNSIIEMLNDSIEWREKLNSCINNKTGNCRKVCKEYCECYRRWIEKKKTELEKIKDHFRKQKDIKDPAEREMTLTGILNVTFLEDIKDAYPYEQQLEKIEKRLKD…	ATATTTCGATTATGTGCCGCAGTATCTTCGCTGGTTCGAGGAATGGGCAGAAGATTTTTGTCGTAAACGAAAAAAAAAAACTAGAAAATGCTATAAAAAATTGTCGGTATGATGAAAGTGGTGAACCAAAATATTGTGATCTTAATGGATACAATTGTGAAGAAACAGCTAGAGGAAGGAACAAATTTGCTCCCGATTCTAATTGTAATAAATGTTCTGTTGCATGTAAGCCTTTTGTAGAATGGTTAGATAATCAACAAAAAGAATTTGAAAAACAAAAAAAAAAATATAATGAAGAAATAAAGAAAAAGGATCAAACAACAAGAACATCAATAACAATTGGAGATAAAACTATTAATAACTTGTATGTAAAAGAATTTTATGAACAACTGAGAGAAA…	('DBLa0.10', 19, 184, 5.3e-66),('CIDRa2.2', 185, 434, 3.6e-101),('DBLd1', 520, 933, 8.6e-133)	('Rask_block_12', 24, 40, 0.0048),('Rask_block_7', 44, 68, 1.1e-07),('Rask_block_1', 71, 96, 4.7e-09),('Rask_block_70', 98, 125, 2.9e-07),('Rask_block_9', 126, 152, 3.7e-10),('Rask_block_118', 154, 167, 7.2e-06),('Rask_block_6', 170, 194, 1e-10),('Rask_block_251', 196, 213, 9.6e-07),('Rask_block_23', 215, 238, 5.6e-07),('Rask_block_57', 249, 261, 0.00031),('Rask_block_8', 287, 318, 2.6e-12),('Ras…	#N/A	#N/A	#N/A	298160_soapGraphK61	-3.782	0.0207	3912	2122	99.95	DBLa0.11.ns.2,CIDRa2.2.ns.2,DBLd1.ns.7	#N/A	#N/A	FALSE
IFM061_S15_Contig236_frame_2	IFM061_S15_Contig236	IFM061	2	#N/A	EKYPTFQNFVERLNECPYCINSNVVGKINFDKNGKTFGISEYCKACPVYGVHIKMGKYTPVDEKQYKDKKRTGKKETNTHPTGIKVLVLGRKGNDKDHDKELEEVNNACKNKGLFEDYSLQKWKCQYLNGVDQCKLTEFDDDVDDDQNMEFNVFFQRWLRNFVHDYNKLKHKIHPCIKNEDGKEHKCIEGCKKKCECVEKWLKQKQEEWKNIKDHYEKNKSLYGYEIPYWVMSYFQHLYFDKDYKKAQDVIEDENERKKIWGCTDGVECTNEETKENKDFITNLIDKLQQKIESSKQQHEPSVETQKPCVNLPHSNEEENSLDDIPLDDNQHTEQPNFCPPPPVPETPLTCVERAAKELREEAEGNVNQIHSNLKGDGTTFNGRCNMVKKKNAAVYGKV…	GGAAAAGTACCCTACATTCCAAAATTTTGTAGAAAGATTAAATGAATGTCCGTATTGTATTAACAGTAATGTGGTAGGTAAAATAAATTTTGATAAAAATGGGAAAACTTTTGGTATTTCAGAATATTGCAAAGCATGTCCTGTTTATGGTGTTCATATTAAAATGGGAAAATATACGCCAGTTGATGAAAAACAGTATAAGGACAAAAAACGTACTGGCAAAAAGGAAACAAATACGCATCCTACAGGCATTAAAGTACTCGTGTTAGGTCGCAAAGGAAACGATAAGGATCACGATAAAGAACTTGAAGAAGTTAATAATGCTTGTAAGAATAAAGGTCTTTTTGAGGATTATAGTCTTCAAAAATGGAAATGCCAATATTTGAATGGAGTAGATCA…	('DBLd3', 2, 46, 9.3e-18),('CIDRg2', 47, 305, 5.4e-111),('DBLz6', 351, 421, 3.3e-20)	('Rask_block_6', 33, 56, 3.8e-09),('Rask_block_85', 80, 93, 0.0005),('Rask_block_22', 109, 131, 5.5e-08),('Rask_block_176', 134, 146, 0.00099),('Rask_block_8', 147, 180, 6.4e-16),('Rask_block_1', 191, 216, 8.3e-09),('Rask_block_24', 228, 266, 7e-10),('Rask_block_10', 278, 302, 1.2e-06),('Rask_block_31', 327, 342, 0.075),('Rask_block_52', 350, 366, 0.00028),('Rask_block_123', 372, 390, 7.8e-08),('…	Cluster-10.1046	-2.292	0.288	294988_soapGraphK61	-0.623	0.876	946	512	100	#N/A	#N/A	#N/A	FALSE
IFM054_S12_Contig906_frame_3	IFM054_S12_Contig906	IFM054	3	#N/A	KKNEEDENNASGDTNNCILGDWITSKNEHYPISYYSFFYRSISEMLKDSIDWRTYFKSCINNETKACKNGCKNNCDCYKRWVEKKQTEWGKIKDHFGKQEDLLKDMKNLSLQDTDPDSFLELYLEMFFLKDMEEAQGDPKAIKRFAELLPKGDEEVQILLKTKRIIEEFLREEEQFAKECIKKCQETQPSPAGRPSNPNDPPATTTATEDDPEEEEEEEDGDQETQEEEGPQAEEVPEEGSPSPPVPAGPPVVDVCDIVSQLFSDTTKFSDACTLKYGYPQRHWGWKCIPSDTKSVATGGEGGDAKSPTTRAPETATTGKTTGKSDASGSICVPPRRRRLYVKDLEKIGDGEVTQVQLRDAFIKCAAVETFFLWHRYKEEKKPPATQDGARLELLTSTL…	AAAAAAAAAATGAAGAGGATGAAAATAATGCAAGTGGTGACACTAATAATTGCATACTAGGAGATTGGATAACTTCTAAAAACGAACATTACCCTATATCCTATTATTCGTTTTTTTATCGTTCGATTAGTGAAATGTTAAAAGATTCTATAGATTGGAGAACATACTTTAAGAGTTGTATAAATAATGAAACAAAAGCATGTAAAAATGGATGTAAAAACAATTGTGATTGTTATAAACGATGGGTTGAAAAAAAACAAACCGAATGGGGGAAAATAAAAGACCATTTTGGCAAGCAAGAAGATTTGCTAAAAGATATGAAAAACTTATCTTTACAGGATACAGATCCTGACTCATTTCTTGAACTTTATTTGGAAATGTTTTTTTTGAAAGATATGG…	('CIDRa2.2', 6, 185, 1.2e-68),('DBLd1', 256, 608, 3.7e-111)	('Rask_block_8', 32, 63, 2.6e-11),('Rask_block_1', 71, 96, 2.2e-10),('Rask_block_32', 115, 149, 1.4e-08),('Rask_block_10', 165, 189, 0.054),('Rask_block_15', 256, 278, 2.6e-06),('Rask_block_35', 282, 297, 1.5e-05),('Rask_block_4', 331, 348, 1.2e-06),('Rask_block_11', 358, 378, 5.3e-13),('Rask_block_289', 380, 390, 7.9e-05),('Rask_block_16', 404, 419, 0.0017),('Rask_block_3', 420, 437, 5.2e-09),('…	Cluster-10.106	-4.401	0.164	296052_soapGraphK61	3.64	0.0724	1369	741	100	#N/A	#N/A	#N/A	FALSE
IFM061_S15_Contig422_frame_2	IFM061_S15_Contig422	IFM061	2	#N/A	KEWENIKNRFNGQYKSETSDVYPVRSFLETLIPQIPVANANNDGKKLIKLSKFDNFCSCSASAHSPNGKDDAIDCMLNKLQNKIEECKKKHPQPSDGTLQTPCQDPPPDEPDEEDLLLEEEENEKTLVKEKVGNKAPTFCPPPQKEEVKEEEKCDPAEKPKEVVPEEKVPVTPPAPPAVEPPPADQPFDSTILQTTIPFGIALALGSIAFLFLKKKTKHPVDLFSVIDIPKSDYNIPTKLSPNRYIPYTSGKYR	AAAAGAATGGGAAAATATAAAAAATCGTTTCAATGGGCAATATAAGAGTGAAACTTCAGATGTTTACCCAGTGAGAAGTTTTTTGGAGACCTTGATACCTCAAATTCCTGTTGCAAACGCTAACAATGATGGTAAAAAGTTAATAAAATTAAGTAAGTTCGATAATTTTTGTTCATGTAGTGCCAGTGCGCACTCACCAAATGGTAAAGACGATGCTATAGATTGTATGCTTAATAAACTTCAAAATAAAATTGAAGAATGCAAAAAGAAACACCCCCAACCTAGTGACGGAACCCTCCAAACACCGTGTCAAGACCCCCCCCCTGACGAACCCGATGAAGAGGACTTACTCCTTGAAGAAGAAGAAAATGAAAAAACATTGGTAAAAGAAAAAGTGGG…	('CIDRg10', 2, 101, 2.9e-30)	('Rask_block_24', 21, 65, 2e-18),('Rask_block_10', 71, 95, 2.6e-10),('Rask_block_31', 116, 143, 5.9e-05),('Rask_block_21', 188, 213, 5.9e-11),('Rask_block_41', 215, 254, 1.8e-20)	Cluster-10.690	-5.154	0.00576	276137_soapGraphK61	-3.515	0.0724	1238	670	100	#N/A	#N/A	#N/A	FALSE
IFM061_S15_Contig380_frame_1	IFM061_S15_Contig380	IFM061	1	#N/A	KKKKKKSLKEPEEIHKSYNDFFTFWVAHMLKDSTEWRKRLKKCLKNGTTIKCKDGCNKDCRCFQRWIDKKKDEWKQIKKHFKKQTGINLFTPYETLEQVLEIEFLSDISEAYGDLKSVDEMQKIIEQNKENREEGGEFTEKDALDVLLDHEKDDAELCIDNHPDDEKCADEYDSDDDDHEEEVYVNNPCATPSGSYPSLANEAAHQMHEKAKTQLRNRGGRRTLKANASEGHYSRGGNGNDFKNLCNITKKDSNDSRRDGEPCKGKDGGNNGVRMKIGTPWKGEGQVSTSYKEVFLPPRREHMCTSNLEKLDVHSVTGNSNVNHSFLGDVLLSAKMDAEEIIKRYAKQNGKSKLTDEDDKATLCRALRYSFADLGDIIRGRDLWDKDVGMQKLEPNLKN…	AAAAAAAAAAAAAAAAAGTCTTTAAAGGAACCTGAGGAAATACACAAATCATATAATGATTTTTTTACATTCTGGGTGGCACATATGTTAAAAGATTCTACAGAATGGAGAAAACGACTTAAGAAATGTTTAAAAAATGGTACGACAATAAAATGTAAAGATGGGTGTAACAAGGATTGTCGTTGTTTCCAAAGATGGATAGATAAAAAAAAAGATGAATGGAAGCAAATAAAAAAACATTTCAAGAAACAAACAGGTATTAACTTATTTACTCCTTATGAAACTCTAGAACAAGTATTAGAAATTGAATTCTTATCAGATATTTCAGAGGCGTATGGCGATCTAAAATCAGTAGATGAAATGCAAAAAATTATAGAACAAAATAAAGAAAATAGAGAA…	('CIDRa6', 16, 166, 4.1e-56),('DBLb5', 187, 646, 3.3e-192)	('Rask_block_8', 15, 47, 1e-14),('Rask_block_1', 56, 81, 2.3e-09),('Rask_block_32', 90, 126, 6.1e-11),('Rask_block_10', 141, 166, 1.2e-05),('Rask_block_101', 173, 196, 2.6e-09),('Rask_block_52', 198, 215, 0.00087),('Rask_block_65', 220, 254, 8.4e-16),('Rask_block_53', 265, 283, 1.6e-06),('Rask_block_4', 294, 311, 1.1e-07),('Rask_block_278', 312, 323, 0.005),('Rask_block_13', 324, 345, 2.7e-09),('…	#N/A	#N/A	#N/A	Contig11691	-4.485	0.144	1803	976	100	DBLb5.ns.1	#N/A	#N/A	FALSE
IFM061_S15_Contig979_frame_3	IFM061_S15_Contig979	IFM061	3	#N/A	KDKSGGGDNNCCEQIEKKKNAAEFLAALKHCKDGQGGEEKDNDNKIDFGKPLETFRHSKYCEMCPSYEVKCNGSNRRGKNGECTPVNGNGKTWKEVFEGISGKSSDLTVEMIDRRGPYIEEYLKKSKTLKNSFFKESRLFKGLRVQNWECKVIDNNTDVCKLDEFKENIDLNEYTTFKVFLVYWLQDFIEGCYILKKKKIFEQCTKNGENKCSEEFKKHCACVGKWVQQKGKEWESIKDHFKIQNNERGYGIVYTVESLLGNLIPLMDLANDKGKINELKDFLRLYECKCSDNSKSDKDDTQKDIVQCLLDKLETKATSCQNLHSDKPGQTCDPFPALEDTSTSPDNDAQMPPFCPKDVEEDKKEPETDSDRLCDDKQEPKCNDFQKYTNSTCEPKKNL…	CAAAAGATAAATCTGGTGGGGGTGATAATAATTGTTGTGAACAAATTGAAAAAAAAAAAAATGCTGCAGAATTTTTGGCAGCATTGAAACATTGCAAAGATGGTCAAGGTGGTGAGGAAAAAGATAATGATAATAAAATAGATTTTGGGAAACCTCTCGAAACGTTTCGTCATTCAAAATATTGTGAGATGTGTCCTTCATATGAAGTTAAGTGTAACGGTAGTAATAGACGTGGTAAAAATGGTGAATGTACACCAGTTAACGGAAATGGGAAAACGTGGAAAGAGGTTTTTGAAGGAATAAGTGGAAAGAGTAGTGATCTTACTGTAGAAATGATTGATCGTAGGGGACCGTATATTGAAGAGTATTTAAAAAAATCAAAAACATTAAAAAATTCAT…	('DBLd4', 6, 64, 2.1e-08),('CIDRg4', 65, 327, 7.7e-109),('DBLe2', 370, 710, 8.7e-149),('DBLe7', 722, 996, 7.2e-126),('DBLe3', 1039, 1346, 3.9e-147)	('Rask_block_9', 12, 32, 0.12),('Rask_block_483', 34, 48, 5.5e-07),('Rask_block_6', 50, 74, 2.4e-09),('Rask_block_85', 102, 122, 4.4e-09),('Rask_block_22', 134, 153, 6.9e-08),('Rask_block_83', 159, 171, 0.0037),('Rask_block_8', 174, 208, 1.7e-09),('Rask_block_1', 217, 241, 1.2e-06),('Rask_block_24', 253, 294, 2.2e-07),('Rask_block_10', 303, 329, 6e-09),('Rask_block_537', 368, 377, 0.0029),('Rask_…	Cluster-10.616	-3.746	0.11	Contig11761	-3.613	0.23	1860	1007	100	#N/A	#N/A	7	FALSE
IFM061_S15_Contig329_frame_1	IFM061_S15_Contig329	IFM061	1	#N/A	EKLSNLKEYDGCNELNKPNRTPCNNNDVITILLNRLEKQINDCKKNHEENGKKHCVDIPKSPNEDDDLDEEEDESDEEEEDQTPRNNPCVTGGDDTSGSSGKITSVKQVAKEMQREVQTRLGSDHISKLRADASKGQYNGRNSGSELAKGNICNINGQYSNAHRTKSLNPCNGKGDRFTIGTPWKDDKFVS	GAAAAGTTAAGCAATTTGAAAGAATATGATGGATGCAATGAACTTAATAAACCCAATAGAACACCATGTAACAATAACGATGTCATAACTATTTTACTTAATCGACTTGAAAAACAAATAAATGATTGCAAAAAGAATCACGAAGAAAATGGAAAAAAACATTGTGTTGATATACCTAAAAGTCCAAATGAAGATGACGACTTGGACGAAGAAGAAGACGAGTCGGATGAAGAGGAGGAAGACCAAACACCACGAAATAATCCCTGCGTTACTGGTGGAGACGACACAAGTGGTAGTAGTGGTAAAATCACGAGTGTGAAACAAGTGGCGAAAGAAATGCAACGGGAAGTACAAACACGATTGGGTAGTGATCATATTAGTAAGTTGAGGGCCGATGCA…	('CIDRd1', 1, 55, 1.3e-12),('DBLb2', 87, 190, 6.2e-22)	('Rask_block_10', 26, 50, 1.1e-07),('Rask_block_52', 104, 121, 9.6e-06),('Rask_block_65', 126, 161, 3.1e-13),('Rask_block_53', 169, 186, 2.8e-06)	Cluster-246.0	-1.493	#N/A	274993_soapGraphK61	-0.532	#N/A	990	536	100	#N/A	#N/A	#N/A	FALSE
IFM061_S15_Contig323_frame_2	IFM061_S15_Contig323	IFM061	2	#N/A	GELTKMVKEFRPGGVIEDATAKHIFDRIGRTIHQQVNKVAKKYYDDLHGRLSEATFEKKPPDPQTPGNPCKLLYEYHTNATRGKNYPCRNGKEERFSEVHGGECDKNKIRGSKGDNEGACAPFRRLNLCVRNLENISNYEKINKDTLLADVCLAALHEGAAISRNHDKYKLTNSSSQICTMLARSFADIGDIIRGKDLYLGDKGNDKLEKNLKTIFGDIYKELSRTSTSGRNGKKEEIERRYGSDENFFQLREDWWDANRATVWYAITCGAGESDKYFRKTCSNDTSHTNEKCRCPIYKVPTYFDYVPQFLRWFEEWAEEFCRLRKHKLQNAINKCRGEDGSGKELYCDLNGFDCTKTARGAEVFVKGDDCHKCTVPCDNFVHWIDNQKQEFEKQKKKY…	GGGGGAGTTAACCAAAATGGTGAAGGAATTTCGTCCTGGTGGCGTTATTGAGGATGCAACTGCTAAACATATATTTGATAGGATTGGAAGGACTATACATCAACAAGTGAATAAGGTTGCTAAAAAATATTATGATGATTTGCATGGACGTTTGTCAGAAGCAACATTTGAGAAAAAACCACCGGATCCACAAACACCAGGAAATCCATGCAAACTTTTATATGAATATCATACTAATGCTACAAGGGGTAAAAATTATCCATGTAGGAATGGAAAAGAAGAAAGGTTTTCTGAGGTGCATGGAGGTGAATGTGATAAGAACAAAATAAGAGGTAGTAAAGGTGATAATGAAGGTGCATGTGCTCCTTTTAGACGATTAAATTTATGCGTTAGAAATTT…	('NTSB', 6, 68, 1.3e-13),('DBLa0.9', 70, 485, 1.7e-192),('CIDRa2.8', 486, 729, 2.6e-74),('DBLd1', 817, 1328, 6e-156),('CIDRb6', 1330, 1420, 1.2e-27)	('Rask_block_20', 19, 40, 6.4e-07),('Rask_block_17', 43, 77, 1e-09),('Rask_block_19', 79, 112, 4.5e-13),('Rask_block_4', 119, 136, 2e-07),('Rask_block_13', 145, 166, 2.5e-07),('Rask_block_3', 178, 195, 4.7e-07),('Rask_block_14', 208, 225, 8e-05),('Rask_block_210', 239, 251, 3.7e-06),('Rask_block_5', 252, 271, 3.3e-08),('Rask_block_36', 274, 301, 1.2e-10),('Rask_block_2', 306, 323, 3.6e-10),('Rask…	Cluster-10.872	-2.938	0.128	297736_soapGraphK61	-0.786	0.73	3038	1947	95.12	DBLd1.ns.9	#N/A	#N/A	FALSE
IFM-049_S6_Contig39910_frame_1	IFM-049_S6_Contig39910	IFM-049	1	#N/A	YRDICIGGDRDIVGDTIVSNIEGSSSSKTKISDKIKTAIEQSGEQTRGKQNSGKDPESWWEQNAKDIWEAMICALSYNTENRTKDEEVYKTFFGKDGNISMYKYESVPINGGPNNAISLSDFARIPTFFRWLEEWGEEFCRKRTDKLKKLDKECRGVNNSGNPKYCSGDGYHCDDEKGTYNSINANLNCRDCMKECRKYKKWIEKKLEQFDKQKNKYFNEREKIISHSNKESDKEFYKNLKEYYSSAADFFTSLNHCKPNKANDDKNNKLNFENPHETFSPSTYCKACPIYGVNCGGKGGCQNNKKKVQHNTKGVSTYIPVLIEDGATNDTDNELHEKCKGYGLYTNLKKQEWKCQKMSDGVHECSLNNADKSAKFVDSKYYDNKFPFNILFHRWLIDF…	TATAGAGATATATGCATAGGTGGTGACCGCGATATCGTGGGAGACACTATTGTTAGTAACATAGAGGGTAGTAGTAGCTCTAAAACAAAAATATCGGATAAAATAAAAACTGCTATCGAACAAAGTGGTGAACAAACTCGTGGTAAACAAAATAGTGGCAAAGACCCCGAATCCTGGTGGGAACAAAATGCAAAAGATATTTGGGAAGCGATGATATGTGCGTTAAGTTATAATACCGAAAATAGAACTAAGGATGAAGAAGTGTACAAAACGTTCTTCGGAAAGGACGGCAACATCAGCATGTACAAGTATGAGAGTGTCCCAATTAATGGTGGCCCTAATAACGCTATCTCTTTATCCGATTTTGCTAGAATACCCACATTTTTTCGGTGGTTAGAA…	('DBLd4', 30, 288, 8.2e-90),('CIDRg1', 289, 539, 1e-101)	('Rask_block_252', 8, 18, 0.00028),('Rask_block_5', 56, 75, 6e-10),('Rask_block_90', 76, 90, 0.0021),('Rask_block_2', 125, 141, 3.7e-08),('Rask_block_12', 142, 161, 8e-05),('Rask_block_7', 165, 190, 0.00014),('Rask_block_1', 192, 217, 1.2e-07),('Rask_block_9', 236, 258, 1.5e-05),('Rask_block_6', 274, 299, 1.8e-12),('Rask_block_148', 311, 336, 2.8e-13),('Rask_block_22', 339, 358, 8.4e-06),('Rask_b…	Cluster-10.832	0.669	#N/A	396568_soapGraphK51	5.012	0.0724	1565	847	100	#N/A	#N/A	#N/A	FALSE
IFM061_S15_2224_soapGraphK61_frame_-3	IFM061_S15_2224_soapGraphK61	IFM061	-3	#N/A	EWGSDFCGKRARMLGKIKHECRNSDKPGHKYCSGDGHDCTRDGIQHNNMFADLDCRDCYEHCRKYKKWIDIKFEEFHNQKNKYGEEKQKLNGNSNGGGDNNCCEQIKKHSSAADFLKSLKHCKDGEGVEDKNNDNKINFEKPETTFGPLEYCKTCPYNIVKCNGAGRAKNGCTPVNGKSWETVFNEMSGNGEKTTINVDMIDRRGPFIKNYLGNSEKSQNSNHLFKTSRLFKGLRVQNWKCKFNDQKMNVCKLDKFEKNIDLNEYTTFKVFLEYWLEDFLYGYYISKKKIEKCTQKGE	TTCTCCTTTTTGTGTACATTTTTCTATTTTTTTTTTCGATATATAATAACCATATAAAAAATCTTCTAACCAATATTCTAGAAATACTTTAAATGTAGTATATTCATTAAGGTCTATGTTCTTTTCAAACTTATCTAGTTTACACACATTCATCTTTTGATCATTAAATTTACATTTCCAGTTTTGCACTCTTAAACCTTTAAATAAACGTGATGTTTTAAACAAATGATTTGAATTTTGTGATTTTTCTGAATTTCCTAAATAATTTTTAATAAACGGTCCCCTACGATCAATCATATCTACATTAATAGTAGTCTTTTCACCGTTTCCACTCATTTCATTAAAAACAGTTTCCCATGACTTTCCGTTAACTGGTGTACATCCATTTTTAGCACGTCC…	('DBLd1', 1, 155, 1.4e-48),('CIDRg7', 156, 298, 8e-70)	('Rask_block_12', 9, 26, 2.2e-05),('Rask_block_7', 31, 56, 4.1e-12),('Rask_block_1', 58, 83, 9.1e-08),('Rask_block_122', 84, 100, 0.0004),('Rask_block_9', 103, 123, 3.9e-05),('Rask_block_483', 125, 139, 9.4e-08),('Rask_block_6', 141, 166, 2.6e-09),('Rask_block_103', 172, 189, 2.5e-08),('Rask_block_85', 192, 211, 2.2e-11),('Rask_block_22', 225, 243, 3.9e-09),('Rask_block_83', 250, 262, 0.00017),('…	#N/A	#N/A	#N/A	281862_soapGraphK61	-0.898	0.783	939	508	100	#N/A	#N/A	#N/A	FALSE
IFM061_S15_Contig1009_frame_1	IFM061_S15_Contig1009	IFM061	1	#N/A	VACSPFVKWLDNQKLEFLKQKNKYTKEITRGGSRSVGRTKRAAGATTTTNYDGYEKKFYEKFKGKFGTVNAFLGLLNNEKTCTRKMNNDDEEEGTINFKNVHSGKNSDGNNKTFARTKICEPCPWCGVEPNGQNGKWTPKDEKTCGEGRGYHDYVKTEIPILTGDTRKSDMVQKYNKFCNGNGGNGSTGATPNATSGDNSDNATTGYCGGTNNSDSSLCEKWTCYYNENKQNMYGNGAINFCVLQDGNVNTKDQKDKSYNSFFWDWVYHMLHDSLDWRKQLGNCINKDNGNTCIKGCKSKCECFAKWVEQKKEKEWKAIKDHFKNQKDIVEQTQCNPFVTLELLFMNGDLLKNIEDTHADVKEDEIKNIREMLKETGFDGGAALGGGCTEGANGEHNTK…	GTTGCATGTAGTCCTTTTGTAAAATGGTTAGATAACCAAAAACTAGAATTTCTAAAACAAAAAAATAAATATACAAAAGAAATAACACGTGGTGGTAGTAGAAGTGTCGGTAGGACAAAACGAGCTGCAGGTGCTACAACTACTACTAATTATGATGGATATGAAAAAAAATTTTATGAAAAATTTAAAGGTAAGTTTGGAACCGTTAATGCTTTTCTGGGATTATTAAATAATGAGAAAACGTGCACAAGAAAAATGAATAATGACGACGAAGAAGAAGGAACAATTAATTTTAAAAACGTTCATAGTGGTAAAAATAGTGATGGTAATAATAAAACATTTGCACGCACAAAAATTTGTGAACCGTGCCCGTGGTGCGGAGTGGAACCGAATGGTCAA…	('DBLa0.13', 1, 123, 1e-41),('CIDRa2.9', 124, 417, 1.6e-114),('DBLd1', 486, 993, 1.6e-163),('CIDRb1', 994, 1247, 1.6e-82)	('Rask_block_1', 2, 24, 1.3e-06),('Rask_block_9', 58, 83, 1.8e-08),('Rask_block_75', 90, 105, 1.5e-07),('Rask_block_6', 110, 132, 3.2e-09),('Rask_block_143', 137, 154, 0.0021),('Rask_block_23', 156, 178, 7.7e-07),('Rask_block_63', 211, 226, 1.2e-06),('Rask_block_116', 241, 253, 2.1e-05),('Rask_block_8', 257, 287, 2.9e-13),('Rask_block_1', 297, 323, 1.4e-06),('Rask_block_32', 335, 374, 1.1e-09),('…	#N/A	#N/A	#N/A	289420_soapGraphK61	-7.351	0.00263	1823	987	100	CIDRa2.9.ns.1,DBLd1.ns.3,CIDRb1.ns.1	#N/A	#N/A	FALSE
SFU-3_S21_L002_Contig1617_frame_-1	SFU-3_S21_L002_Contig1617	SFU-3	-1	#N/A	SAAIETFFLWDRYKKEWLAQKKAEQGLTGGLLGFSGSAHGMSAVPGGLPQDGQPQPPGSVSGDPDPQQQLQQGTIPPDFLRQMFYTLGDYRDILYSGDTVNGGNEDKIKKAIDNYFQNISEQNGGGGTSPPSGKPGPQNSEKLKSWWEKHGKDIWNGMIYALTYNTDSGTKDQPPTQIQEVRSKLWDDNTAKEGGKYNYKTVVLKEEASGAKGPQSSSTSDTPLLSDFVLRPPYFRYLEEWGETFCRQRTRMLKQVEKNCTQDGTKKCSGDGEDCNDNLLKNYTTVSDFDCPSCATPCGLYKRWIKRKKDEYDKQQKAYTGQKDKCKEESGGGVNGFCGTQGTCNEAKDFLKRLGPCSKNNSGDDKKGEDEIKFDDDTFKHAENCKPCSEFKINCRKVK…	AAAACTCTCGAACGCCTCTAACTTTGGACAAGGTTTTATAGCTTTGTTAACATCAGTTTGGGGTTGCAATTCCTCCAAAAAATTTCTAACCAAGGATGTCATGTCATTGTCACCATTTTTAGGTTTTTGTTTTTCGTAATGTTCTTTTATTTTTTTCCATTCTGTCCTTTTCTTTTCTATCCATTCATTTACACAATTATATGTTTTGTCATAATCATTTATACATGGAGATCCATTTCCATTTTCTATACATGGCTTTAATTTTTTTCTAATTTTATTATAATCTTGTAGAAAATATTCTAGCCATCTTTTAAACAATGCCCTAATAATTATAATTTGATTCCCATTACCATTTTCCCCATTATCGCTCTTCGGTTTACATACATTATAACCACATAC…	('DBLd1', 1, 388, 1.2e-117),('CIDRb1', 389, 600, 5.3e-79)	('Rask_block_11', 1, 14, 3.4e-06),('Rask_block_158', 15, 37, 1.2e-09),('Rask_block_16', 63, 78, 0.0003),('Rask_block_3', 79, 94, 4.1e-08),('Rask_block_27', 102, 118, 0.024),('Rask_block_5', 144, 162, 5.3e-08),('Rask_block_55', 169, 187, 0.00046),('Rask_block_29', 193, 212, 0.00013),('Rask_block_2', 231, 247, 4.7e-07),('Rask_block_12', 248, 262, 0.006),('Rask_block_7', 267, 292, 2.8e-09),('Rask_bl…	Cluster-10.410	0.451	0.909	296052_soapGraphK61	3.64	0.0724	1640	976	97.13	#N/A	#N/A	#N/A	FALSE
IFM061_S15_Contig756_frame_2	IFM061_S15_Contig756	IFM061	2	#N/A	IHTYIHQTKPNHYTTTYHVCMT*CSGGVKMAPAPQNGGGGQGARDVLEQFGAIIQEQAKAEAVQHRKDLEGRLSNVIFSNGDKVYTEDPCALNYTYDTNVTSGRGREHPCFSRQPVRFSDTNAGYCYTSRIKGNDNKTGSCAPFRRLHLCDQNLERIESDKINSAHNLLVDVLLAAKHEGQSIINNYRQLGHNSSSSVCTALARSFADIGDIVRGKDLFLGHKQKKNELEASFKKMFQNIQRNNIKLQTLTLHQVREYWWAFNRQEVWNAITCSAEENDRYSKTVDDGKTTLWNEKCGRELSSVPTNLDYVPQHLRWLQEWAEDFCRIKHLKLQNVINSCRGVSETGNKRYCSRNGCDCEQTINRIGHLRYGNRCTKCLFGCNNYIEWINNKKNEFDKQ…	CATACATACATACATACACCAAACCAAACCAAACCACTATACCACCACTTACCACGTATGCATGACATAATGTAGTGGTGGTGTTAAAATGGCGCCGGCGCCGCAAAATGGTGGTGGAGGCCAGGGTGCCAGGGATGTATTGGAACAATTTGGAGCGATTATACAAGAACAAGCAAAAGCAGAAGCTGTGCAACATCGTAAGGATTTGGAAGGACGTTTATCTAATGTGATATTTTCTAATGGAGATAAAGTTTACACAGAAGATCCATGCGCCCTTAATTATACATATGATACTAATGTTACCAGTGGTCGCGGTAGGGAGCATCCGTGTTTTAGTAGACAACCAGTTCGTTTTTCTGATACAAATGCAGGATACTGTTACACTAGCAGAATAAAGGG…	('NTSB', 34, 89, 1.8e-10),('DBLa0.3', 90, 483, 6.7e-169),('CIDRa1.4', 484, 572, 1e-18)	('Rask_block_20', 41, 62, 1.9e-06),('Rask_block_17', 65, 97, 3e-09),('Rask_block_19', 102, 134, 7.7e-12),('Rask_block_4', 141, 157, 3.1e-07),('Rask_block_13', 166, 187, 2e-12),('Rask_block_3', 198, 215, 5.9e-09),('Rask_block_204', 216, 226, 0.00053),('Rask_block_5', 256, 275, 2.7e-07),('Rask_block_60', 286, 309, 1.3e-07),('Rask_block_2', 310, 327, 1.5e-10),('Rask_block_12', 332, 346, 0.15),('Rask…	#N/A	#N/A	#N/A	Contig11691	-4.485	0.144	2266	1227	100	DBLa0.3.ns.1	#N/A	#N/A	FALSE
IFM061_S15_Contig899_frame_1	IFM061_S15_Contig899	IFM061	1	#N/A	EQEFLKGDSEDDSAQDTQNSLDAEELKHLKHLRKMLKETAGDGPTCSASDNEKETIMDKLLDYEKKEAENCKKIQEDCENQKKQQQQAKENLARSDPHNENGPVPSVEAEDEEDEDGDEGDGAEEEEEAAKESEEQPVVENPEENTEEAKKMMPKICKDVVDTKKENDEEEGGCEPPATIPEAPAAPTAESEEKPNPEQVPETKDKSADPPAPPQPPSRPKPPSRPKPPPQVDENPFNNPAVIPSLATSTLMWTVGIGFAAFTYFYLKVNGSIYMYIFGCCGCICGCFFMYMCFCIYVYVYDFLYMYL	GAACAAGAATTTTTGAAAGGCGATTCCGAAGACGATTCCGCACAAGATACCCAAAATAGTCTGGATGCAGAGGAACTAAAACACCTAAAACACCTTAGGAAAATGTTGAAAGAAACAGCTGGTGATGGTCCTACCTGTAGTGCCTCCGACAATGAAAAAGAAACTATAATGGATAAATTGCTCGACTACGAAAAAAAAGAAGCCGAAAACTGCAAAAAAATTCAAGAAGATTGCGAGAATCAAAAAAAACAACAACAACAAGCAAAAGAAAACCTCGCACGCTCCGACCCCCACAACGAAAACGGTCCAGTACCATCTGTTGAGGCGGAGGATGAGGAAGACGAAGATGGCGACGAAGGCGACGGCGCAGAGGAAGAGGAGGAAGCGGCAAAGGAGTCG…	('CIDRa3.1', 2, 74, 3.3e-19)	('Rask_block_32', 1, 37, 2e-06),('Rask_block_611', 41, 53, 0.00031),('Rask_block_10', 54, 79, 7.7e-06),('Rask_block_31', 143, 160, 3.7e-05),('Rask_block_21', 242, 267, 5.1e-10)	#N/A	#N/A	#N/A	Contig11878	-0.139	0.937	1485	804	100	#N/A	#N/A	#N/A	FALSE
SFU-3_S21_L002_5591_soapGraphK61_frame_-2	SFU-3_S21_L002_5591_soapGraphK61	SFU-3	-2	#N/A	FVESAAIETFFLWDRYKKEWLAQKKAEQGLTGGLLGFSGSAHGMSAVPGGLPQDGQPQPPGSVSGDPDPQQQLQQGTIPPDFLRQMFYTLGDYRDILYSGDTVNGGNEDKIKKAIDNYFQNISEQNGGGGTSPPSGKPGPQNSEKLKSWWEKHGKDIWNGMIYALTYNTDSGTKDQPPTQIQEVRSKLWDDNTAKEGGKYNYKTVVLKEEASGAKGPQSSSTSDTPLLSDFVLRPPYFRYLEEWGETFCRQRTRMLKQVEKNCTQDGTKKCSGDGEDCNDNLLKNYTTVSDFDCPSCATPCGLYKRWIKRKKDEYDKQQKAYTGQKDKCKEESGGGVNGFCGTQGTCNEAKDFLKRLGPCSKNNSGDDKKGEDEIKFDDDTFKHAENCKPCSEFKINCR…	TAAGACCACAAAAACTCTCGAACGCCTCTAACTTTGGACAAGGTTTTATAGCTTTGTTAACATCAGTTTGGGGTTGCAATTCCTCCAAAAAATTTCTAACCAAGGATGTCATGTCATTGTCACCATTTTTAGGTTTTTGTTTTTCGTAATGTTCTTTTATTTTTTTCCATTCTGTCCTTTTCTTTTCTATCCATTCATTTACACAATTATATGTTTTGTCATAATCATTTATACATGGAGATCCATTTCCATTTTCTATACATGGCTTTAATTTTTTTCTAATTTTATTATAATCTTGTAGAAAATATTCTAGCCATCTTTTAAACAATGCCCTAATAATTATAATTTGATTCCCATTACCATTTTCCCCATTATCGCTCTTCGGTTTACATACATTAT…	('DBLd1', 1, 391, 3.1e-120),('CIDRb1', 392, 607, 3.4e-80)	('Rask_block_11', 1, 17, 3.2e-08),('Rask_block_158', 18, 40, 1.2e-09),('Rask_block_16', 66, 81, 0.0003),('Rask_block_3', 82, 97, 4.2e-08),('Rask_block_27', 105, 121, 0.024),('Rask_block_5', 147, 165, 5.3e-08),('Rask_block_55', 172, 190, 0.00046),('Rask_block_29', 196, 215, 0.00013),('Rask_block_2', 234, 250, 4.8e-07),('Rask_block_12', 251, 265, 0.006),('Rask_block_7', 270, 295, 2.8e-09),('Rask_bl…	Cluster-10.410	0.451	0.909	296052_soapGraphK61	3.64	0.0724	1640	976	97.13	#N/A	#N/A	#N/A	FALSE
SFU2_S5_L001_Contig1395_frame_3	SFU2_S5_L001_Contig1395	SFU2	3	#N/A	PATTGKTTGKSDASGSICVPPRRRRLYVKDLEKIGDGEVTQVQLRDAFIKCAAVETFFLWHRYKEEKKPPATQDGARLELLTSTLENSGEETPENQLKDGIIPEEFKRQMFYTLGDYRDICIGKTPDGIDTVSASDKDTKGESNMQKIKKAIDTAFNSGNNQETRVLPQNSGENPRVKWWKANGEHIWHGMVCALTYKENGSDGSGKTTLKRNDEVYKKFFGDENNNKNPGTFTTTYNYKTVELKEENSGPGSSSTQSSSSGENTLLTQFVERPTYFRYLEEW	AACCCGCCACAACTGGTAAAACCACTGGCAAAAGTGATGCTAGTGGTAGTATTTGTGTGCCACCCAGGAGGCGACGATTATATGTAAAGGATTTAGAAAAAATTGGTGATGGTGAAGTAACACAAGTACAATTACGAGATGCTTTTATTAAATGTGCTGCCGTTGAAACATTTTTTCTTTGGCATAGATATAAAGAAGAGAAAAAACCACCAGCAACACAAGATGGAGCAAGACTAGAACTACTCACCAGTACCCTTGAAAATAGTGGTGAAGAAACCCCAGAAAACCAATTAAAAGATGGAATAATCCCCGAGGAATTTAAAAGACAGATGTTTTATACATTGGGAGATTATAGAGATATATGCATAGGTAAGACACCAGATGGTATAGATACAGTGA…	('DBLd1', 5, 283, 4.7e-90)	('Rask_block_4', 17, 34, 5e-07),('Rask_block_11', 44, 64, 2.1e-13),('Rask_block_289', 66, 76, 3.3e-05),('Rask_block_16', 90, 105, 0.00067),('Rask_block_3', 106, 123, 2.1e-09),('Rask_block_253', 125, 133, 0.00077),('Rask_block_27', 143, 161, 0.0037),('Rask_block_5', 176, 195, 3.4e-10),('Rask_block_55', 204, 222, 0.00086),('Rask_block_29', 231, 252, 1.3e-06),('Rask_block_87', 259, 271, 0.0018),('Ra…	Cluster-10.106	-4.401	0.164	296052_soapGraphK61	3.64	0.0724	1308	708	100	#N/A	#N/A	#N/A	FALSE
IFM061_S15_Contig353_frame_3	IFM061_S15_Contig353	IFM061	3	#N/A	KKKILENPQYKNPPETFASRPQFLRWFTEWGDQFCTERGIKFKQLENKCNDCTVTNSAMTDVAGNKICEKKDECKQCKEQCKEYEGWLEKWKTQYKTQGKKYFDDKENKMFEKTSANTEVKVSSYAYEYLQKSLQNLCDNGNCNCIDGESNETSKKHSIEPGANGNSHDYRMPKLLDYPPEKFKDICNCKDKPEPEPTEPADKPATEPQDDKEVKPVVPPALSSDEPSFPMNDILSITIPFGIALALGSIAFLFIKKKP	AAAAAAAAAAAATACTTGAGAACCCCCAATACAAAAATCCCCCTGAAACATTTGCATCTAGGCCACAATTTTTAAGATGGTTTACCGAATGGGGAGATCAATTTTGTACAGAACGTGGTATTAAGTTCAAGCAGTTGGAGAATAAATGTAACGATTGTACCGTTACCAATAGTGCTATGACTGATGTTGCGGGTAATAAAATATGTGAGAAAAAGGACGAATGTAAACAGTGTAAAGAACAATGTAAAGAATATGAAGGTTGGCTTGAAAAGTGGAAAACTCAATATAAAACACAGGGCAAAAAATATTTTGATGATAAAGAAAATAAAATGTTTGAGAAAACTTCTGCTAATACTGAAGTGAAGGTTTCATCATATGCTTATGAATATCTACAAAAAT…	('DBLg13', 15, 189, 4.1e-53)	('Rask_block_133', 1, 16, 0.021),('Rask_block_2', 20, 35, 1.8e-10),('Rask_block_48', 37, 55, 0.083),('Rask_block_1', 77, 98, 6.8e-05),('Rask_block_45', 118, 150, 8.7e-08),('Rask_block_21', 232, 255, 8.5e-09)	#N/A	#N/A	#N/A	Contig11230	-1.189	0.647	1085	587	100	#N/A	#N/A	#N/A	FALSE
SFM-6_S3_L001_27369_soapGraphK21_frame_3	SFM-6_S3_L001_27369_soapGraphK21	SFM-6	3	#N/A	WIDMKFVEYHKQEKKYQGEFQKLNGNSSGEGENCCKEIKNHSSAADFLKALKHCKNSEGNDNEEKDNELNFSKPLQTFSRSTYCKACPIYGVKYNSGTYTAIEESEYKKKNGSVENDKDKKPTKIDVLVLGRKGKDNHKELKEVNNACKNTGILEDTCVQNWICQKKNGVHECNLNDASKSAESFDSKYFENKISFKILFHSWIIDFIQYYNKAKERITRCTNDANSCKQVCEGNCDCVKDWLEIKKQEWENIKEYYIQHLQTADERIDSRIKSFFEQGPFIDDANKAKKVVDNPCDREKLWGCTGANLDGNEKNCKDDFITNLIDKLKKKATSCQKQHSGDTQANCGESPSVEDDEED	AATGGATAGATATGAAATTCGTAGAATATCATAAGCAAGAAAAGAAATATCAAGGGGAATTTCAAAAACTAAATGGTAATTCTAGTGGTGAAGGTGAAAATTGTTGTAAAGAAATAAAAAATCATTCGTCTGCTGCAGATTTTTTGAAAGCATTGAAACATTGCAAAAATAGTGAAGGTAATGATAATGAGGAGAAAGATAATGAATTAAATTTTAGTAAACCTCTCCAAACCTTTTCTCGTTCAACGTATTGTAAAGCGTGTCCTATATATGGAGTTAAGTATAATAGTGGAACATATACCGCTATTGAAGAAAGTGAATATAAGAAAAAAAATGGTAGTGTGGAAAATGATAAGGATAAGAAACCTACCAAAATAGATGTACTCGTGTTAGGTCGGA…	('DBLd4', 1, 87, 2.1e-19),('CIDRg1', 88, 347, 1.4e-72)	('Rask_block_122', 17, 33, 4.9e-05),('Rask_block_9', 35, 56, 6.6e-05),('Rask_block_6', 73, 97, 3.2e-12),('Rask_block_477', 99, 116, 0.082),('Rask_block_85', 120, 135, 7.1e-05),('Rask_block_522', 170, 189, 0.0064),('Rask_block_8', 194, 224, 3.8e-09),('Rask_block_1', 232, 257, 2e-07),('Rask_block_24', 270, 308, 1.8e-12),('Rask_block_10', 319, 345, 4.2e-10)	Cluster-10.1036	-0.073	0.979	396568_soapGraphK51	5.012	0.0724	433	473	83.51	#N/A	#N/A	#N/A	FALSE
SFM-10_S1_L001_Contig2269_frame_3	SFM-10_S1_L001_Contig2269	SFM-10	3	#N/A	RLYVTPLTKWADNSGKDTAVSGQATENGASTSPQVALLHAFVKSAAVETFFLWDRYKKENTKKPDATIEALGAMPPGMPPPGVNGELQQPQLPGGAGGSEETPETSLKSGTIPEEFKRQMFYTLADYKDILFSGGNDVTSGNTACDKTNIVLLASGSTKEEKEKMKEIQEKLKAFFKNGGSNQATGGKNPSPSVTTPQTWWEQHGKHIWKGMICALTYRDSGDKGGKPQQNEDVEKALLEGGKPKNTQYEYKNVKLKDESGAKTGSSTQNPTSGDNNPPKLKNFVLRPPYFRYLEEWGETFCRQRTRMLKQVEKNCTQDGTKKCSGDGEDCNDNLLKNYTTVSDFDCPSCATPCGLYKRWIKRKKDEYDKQQKAYTGQKDKCKEESGGGVNGFCGTQGT…	GACGATTATATGTCACACCACTAACGAAGTGGGCAGACAATAGTGGTAAGGACACAGCAGTTAGTGGTCAAGCCACTGAAAACGGCGCGTCGACATCGCCACAAGTGGCTCTCCTCCACGCCTTTGTGAAGTCCGCTGCGGTAGAAACCTTCTTCCTATGGGATAGATATAAAAAGGAAAACACGAAAAAACCGGATGCAACGATAGAAGCACTAGGTGCAATGCCACCTGGTATGCCACCACCCGGTGTTAACGGCGAATTACAACAACCACAACTACCCGGAGGTGCCGGTGGTAGTGAAGAAACCCCCGAAACCTCCTTAAAAAGTGGTACTATCCCTGAGGAATTTAAGCGTCAAATGTTTTATACATTAGCAGACTACAAAGATATATTATTTA…	('DBLd1', 1, 444, 3.1e-134),('CIDRb1', 445, 698, 6.1e-91),('DBLg10', 784, 1171, 1.7e-142)	('Rask_block_106', 21, 35, 0.013),('Rask_block_11', 37, 57, 1.6e-10),('Rask_block_16', 100, 115, 0.00067),('Rask_block_3', 116, 132, 1.4e-07),('Rask_block_177', 149, 158, 0.0012),('Rask_block_27', 161, 181, 0.00012),('Rask_block_5', 197, 216, 3.1e-10),('Rask_block_55', 222, 240, 0.00033),('Rask_block_29', 243, 263, 0.0048),('Rask_block_87', 271, 285, 0.0003),('Rask_block_2', 287, 303, 1.1e-06),('…	Cluster-10.1074	-2.067	0.176	296052_soapGraphK61	3.64	0.0724	1592	992	95.87	#N/A	#N/A	#N/A	FALSE
IFM23_S4_Contig467_frame_1	IFM23_S4_Contig467	IFM23	1	#N/A	NDLNKGIIPKDFIRQMYYTFGDYRDLCMNKNIGNDVSNVENKIKDVFSKADGTSSSNLSREVWWKKHGPKIWEGMLCALPGTENFKNKPDYKNPPEDFAKQPQFLRWLTEWYDDYCHTRQKYLTRVESTCKLNDQSQCAAECNNKCDEYKKYMEGKKKEWDAQYKYYKEQRNKKEVVNDSKGIIVKDYVLANAKEYLKKKFTASCVTSSGKAQNSATEEVKKNIEL	AATGATTTGAACAAAGGAATAATTCCTAAAGATTTTATACGTCAAATGTATTATACATTTGGAGATTATAGAGATTTATGTATGAATAAAAATATAGGTAATGACGTGAGTAACGTAGAAAATAAAATAAAAGATGTTTTCTCAAAAGCTGATGGTACATCTTCTAGTAACCTATCACGCGAAGTATGGTGGAAAAAGCATGGTCCTAAAATATGGGAAGGAATGTTATGCGCCTTACCAGGTACTGAAAATTTCAAAAACAAACCAGATTACAAAAATCCCCCAGAAGACTTTGCAAAACAACCTCAATTTTTACGATGGCTAACTGAATGGTACGACGACTATTGCCATACACGACAAAAATATTTGACGCGGGTGGAGAGTACGTGTAAGTTAAAT…	('DBLg15', 1, 226, 7.6e-121)	('Rask_block_3', 12, 28, 8.4e-08),('Rask_block_98', 30, 48, 1.4e-07),('Rask_block_5', 60, 79, 7e-10),('Rask_block_519', 80, 99, 2.9e-12),('Rask_block_2', 102, 116, 1.9e-08),('Rask_block_364', 118, 139, 6.9e-15),('Rask_block_1', 142, 167, 2.4e-05),('Rask_block_352', 171, 226, 9.9e-25)	#N/A	#N/A	#N/A	Contig11973	2.204	0.0765	1223	680	99.12	#N/A	#N/A	#N/A	FALSE
IFM061_S15_Contig996_frame_1	IFM061_S15_Contig996	IFM061	1	#N/A	VRTKTPPNHVCHDINHVCMYV*HHVVGTMVIQITGGEGRIEDATAKHLLDSIGKKVYDKVHSEVDAYRDKLKGTLSKATYPKDKYPEGTTPKDPCELEYKYHTNVTSTEIDPCEHKKGKRLSEVHSSECDNRKIRDSDKKNNSVGACAPYRRLHVCDKNIQQIKTENITTHNLLLDVCLAAKFEGQSITGYHPQYEVQYPSSGSTMCTMLARSFADIGDIVRGKDLYIGNKGEKKKLEEKLKQYFKKIYNDLTKDNIKRQEAQKRYQDDKYENYYQLREDWWNANRQEIWKALTCDAPNGDVHYFRKTCSMGQSHVNDKCTCANGDVPTYFDYVPQYLRWFEEWAEDFC	GTACGTACCAAAACACCACCAAACCATGTATGCCACGATATAAACCACGTATGTATGTATGTATGACATCATGTTGTCGGTACAATGGTTATTCAAATAACTGGTGGTGAAGGTCGTATTGAGGATGCAACTGCCAAACATTTATTGGATAGCATAGGGAAAAAAGTTTACGATAAAGTGCATAGTGAAGTTGATGCTTATAGAGATAAATTGAAGGGAACTTTATCAAAAGCAACATATCCAAAGGATAAATATCCTGAAGGAACAACACCAAAAGATCCATGCGAACTTGAATATAAATATCATACTAATGTTACTAGTACTGAAATTGATCCGTGCGAGCACAAAAAAGGAAAACGTTTATCTGAGGTACATAGCAGTGAATGTGATAATAGAAAA…	('NTSB', 26, 94, 6.4e-18),('DBLa0.10', 95, 349, 2.5e-137)	('Rask_block_439', 29, 39, 0.00018),('Rask_block_20', 43, 63, 7.7e-09),('Rask_block_17', 67, 102, 4.2e-12),('Rask_block_19', 104, 137, 3.4e-08),('Rask_block_4', 146, 163, 1e-06),('Rask_block_13', 171, 192, 5.7e-11),('Rask_block_135', 193, 205, 3.5e-06),('Rask_block_3', 206, 223, 9.5e-08),('Rask_block_171', 224, 234, 0.00028),('Rask_block_14', 237, 258, 2.1e-05),('Rask_block_64', 263, 276, 0.056),…	#N/A	#N/A	#N/A	402106_soapGraphK51	-6.929	0.00058	1888	1022	100	NTSB.ns.2,DBLa0.11.ns.2	170182_0.9-DBLa_block5,530031_0.7-DBLa_block7	#N/A	FALSE
IFM061_S15_Contig770_frame_2	IFM061_S15_Contig770	IFM061	2	#N/A	CGNLCKSDVCVLKNFNEEIHEKQNVLIRTLFIQWLEHFLKDYIEIQKKLKPCMNNNDASPCINGCKEKCKCVEEWIKLKQQEWPKIRDRYLKPYKNDDGNDMKSLVRTFLEDLIPRMDLTNGKKKISDLDAFLKSYECKCVDNAGNSEKDVVECLLEKLETKATSCPGKPSGDTQAKCQEYTPPVGDDEEDLLLEEENPENTVTHPQICKDEIKEETKQEEGEDECKAVTPSVPEASEDKKKEKEKEKQEE	ATGTGGTAATTTATGTAAATCTGATGTATGTGTTTTGAAAAATTTTAATGAGGAAATACATGAGAAACAAAATGTATTAATTAGAACATTGTTTATACAATGGTTAGAGCATTTTTTAAAAGATTATATTGAAATTCAAAAAAAATTAAAGCCATGTATGAATAATAATGATGCATCTCCATGTATAAATGGGTGTAAAGAAAAATGTAAATGTGTAGAAGAATGGATAAAGTTGAAACAGCAAGAATGGCCAAAAATACGAGATCGTTACTTGAAACCATATAAAAATGATGATGGCAATGACATGAAATCTTTGGTTAGAACGTTTTTGGAGGACTTGATACCTCGAATGGATCTTACAAATGGTAAAAAAAAGATTAGTGATTTAGATGCGTTCCT…	('CIDRb1', 1, 176, 6.2e-58)	('Rask_block_83', 9, 20, 0.00043),('Rask_block_8', 24, 55, 3.9e-14),('Rask_block_1', 65, 90, 9.2e-08),('Rask_block_24', 104, 143, 2.3e-13),('Rask_block_10', 149, 176, 2.2e-10),('Rask_block_195', 178, 188, 0.00057),('Rask_block_31', 191, 211, 4.9e-06),('Rask_block_56', 216, 235, 0.22)	#N/A	#N/A	#N/A	296516_soapGraphK61	-2.093	0.21	407	571	80.21	#N/A	#N/A	#N/A	FALSE
IFM061_S15_Contig998_frame_3	IFM061_S15_Contig998	IFM061	3	#N/A	HQEAKYIHCNIQTEFCKKKNGGTQVNEKYAFRTQPHDYDDACICNIRYSEKDVLKKPCDIVDEIFNTGDGINKIGSCESKKYESYPERKCDKQSQLVREDGIYMSPRRQELCVHYLRTFSDKTQKGLREAFIKSAAAETFLSWNYYKRKNGDAVNIELQAGIIPPEYLRSMFHTFGDYRDLCLGKNMRKDDETVERNMNDVFSKEDKIDGLDREQWWNEYAPAIWEGMLCVLEKAGGKKDALTENYHYETVKFSDPNGPNLRTFSSRPKFLRSFTEWGEDFCKQQKKLLDELNGKCDGCTITDNGTDSKTCNDTQKCNACKTQCEKYKKWIETWIDNYKKQKKKYNDDKDKYNSYPDVND	TACATCAAGAAGCTAAATATATACATTGTAATATACAAACTGAGTTTTGTAAAAAAAAAAATGGTGGTACACAAGTCAACGAAAAATATGCATTTCGTACTCAACCACATGACTATGATGATGCGTGTATTTGTAACATTAGATATTCGGAAAAGGACGTATTAAAGAAACCTTGTGATATAGTGGATGAAATATTTAACACTGGAGATGGGATAAACAAAATAGGTAGTTGTGAATCCAAAAAATATGAAAGTTATCCTGAAAGGAAATGCGACAAACAATCTCAACTGGTGAGAGAAGATGGCATATATATGTCTCCTAGAAGACAAGAATTATGCGTACATTATTTAAGAACGTTCAGTGACAAAACGCAAAAAGGTTTAAGAGAAGCATTTATTA…	('DBLb9', 1, 44, 2e-09),('DBLg11', 58, 351, 1.7e-99)	('Rask_block_61', 1, 16, 0.018),('Rask_block_18', 25, 44, 2.1e-07),('Rask_block_15', 58, 80, 0.0014),('Rask_block_4', 102, 117, 2.9e-05),('Rask_block_11', 127, 147, 1.5e-10),('Rask_block_3', 168, 184, 6.6e-05),('Rask_block_5', 213, 232, 1.8e-09),('Rask_block_29', 242, 259, 0.00024),('Rask_block_2', 267, 283, 1.7e-07),('Rask_block_59', 285, 300, 0.11),('Rask_block_1', 320, 345, 1.6e-05)	#N/A	#N/A	#N/A	294396_soapGraphK61	-1.575	0.581	1740	942	100	#N/A	#N/A	#N/A	FALSE
IFM23_S4_Contig696_frame_-2	IFM23_S4_Contig696	IFM23	-2	#N/A	LFYHITILP*HTQYATTTAHTNHVNHVYHVCMYATIYATYA*HNVVGKKNTKMAPVQGGTQEQEDKYKNAEDAKDLFDIIGKDVHDEIVKSEALGRSNGDLQGILSKADYKNDRNPTGSTPPNPCDLEHSLHTNVTSGYDNDNPCKNRPNVRFSDIYEGQCTDTKIKGNVGNNGGACAPFRRLFLCDHHLSYMEAEKINNTHNLLLEVCLAAKYEGQSITRDYPKYQAKYGDSPSQICTMLARSFADIGDIVRGRDLFYGNTQEKEKREDLEKKLKEIFKQIHEGLDHRIKSNYNDAPDFFQLREDWWDANRATIWEALTCEAGQNDKYFRKTCGSGEWTDDKCRCKNKKVTNETDQVPTYFDYVPQYLRWFEEWAEDFCRKKKIKVENVKKSCRGQDK…	CATCCTTTGGTTGTTCACTTTGTAGATATTGTGATATAAAATCATGTTTCAATGTATTCCATTCATTATCTGTAATTTTACTACTAGGTATATCATCATTTTGTATATCATTTTGTGTATCACTAGGTGTGTTGTTACCACTAGTTGGTATGGTATTGCCACTTAGTTTACCACTAGGTTCTAGTACTACTTCTATCAATGTTTTATATTTAGGACTACCAGGAACATATATATCATTGATATCCAATTCTTCATATTCACTTTCGGAAGATGAAGTAATATCAGTAGTATCAGACATAAATGCATATTTTTCATCTCCACTAGTATCTCCTTCCATATATACATATGTTTTGCCTTGGTATTGGCCACTTCTATATGGTATGTACCTATTTTTGGATT…	('NTSB', 52, 124, 1.3e-16),('DBLa0.6', 125, 571, 3.3e-208),('CIDRa3.1', 572, 884, 2.3e-107),('DBLb5', 909, 1358, 5.7e-171),('DBLg9', 1374, 1738, 5.1e-118),('DBLd4', 1758, 2161, 1.1e-129),('CIDRd1', 2162, 2411, 6.6e-87),('DBLg17', 2473, 2814, 1.4e-129),('DBLz4', 2831, 3251, 2.6e-202)	('Rask_block_20', 70, 90, 2.2e-05),('Rask_block_17', 97, 130, 2e-06),('Rask_block_19', 137, 169, 5.7e-11),('Rask_block_4', 176, 193, 2.5e-05),('Rask_block_13', 202, 223, 3e-10),('Rask_block_188', 224, 236, 4.1e-06),('Rask_block_3', 237, 254, 6.2e-07),('Rask_block_79', 255, 269, 6.4e-07),('Rask_block_14', 271, 289, 0.0017),('Rask_block_5', 304, 323, 4.5e-07),('Rask_block_36', 327, 352, 1.2e-08),('…	Cluster-10.208	-3.486	0.0177	Contig12724	4.213	0.0765	7856	4254	100	#N/A	#N/A	14	FALSE
IFM061_S15_2384_soapGraphK61_frame_3	IFM061_S15_2384_soapGraphK61	IFM061	3	#N/A	KKKKVQNLDTQCRGEDESGNDKYCSGDGYDCKGTFRAKNKYLWDHKCTGCFFSCSDFRKWMKNQQKEFDKQVKKYKTEISGNGRKRGHTPGTTNSNYEGYESKFYKIFKGNYSGVNSFLGLLSKEDVCKKITEKEGKIHFEKVNTGGSASGGDGSNKTFYHSDYCQPCPPCGVEREGNVWKEKHNSKECKNIKLYTPKKGAEGTKIEILKSGEGHEDINKKLDAFCQTQNGNSGNASASGDSGTSDSQKLYEEWKCYQPEELTKEGQEVLEEKDYQNVKAAGGLCILQKTNSEENVNKQKTSHEIQKTFNNFFNFWVAHVLKDSIEWRNKLKKCLENNNKQCLNNKCYTNCKCYESWIQQKEKEWKLIEPHYEKQNFELFGPYGTLEWNLQYYYFPSIK…	AAAAAAAAAAAAAAGTACAAAATTTGGACACACAATGTCGTGGAGAAGATGAAAGCGGTAACGATAAATATTGTAGTGGTGATGGATATGATTGCAAAGGAACGTTTAGAGCAAAAAACAAGTATCTTTGGGATCACAAATGTACTGGTTGTTTCTTTTCGTGCTCCGATTTTAGAAAATGGATGAAAAATCAACAAAAAGAATTTGACAAACAAGTAAAAAAATACAAAACAGAAATATCAGGTAATGGTAGGAAAAGAGGACACACACCTGGTACTACTAATAGTAATTATGAAGGATATGAAAGTAAATTTTATAAAATATTTAAAGGTAACTATAGTGGTGTTAATAGTTTTTTGGGATTATTAAGTAAAGAAGATGTATGCAAAAAAATTACTG…	('DBLa0.15', 1, 168, 3.8e-55),('CIDRa3.2', 169, 448, 1.5e-78),('DBLd1', 535, 1059, 1.9e-155),('CIDRg8', 1060, 1315, 1.8e-112)	('Rask_block_12', 1, 19, 0.044),('Rask_block_7', 23, 48, 3.2e-09),('Rask_block_1', 50, 75, 7.2e-06),('Rask_block_34', 79, 95, 0.16),('Rask_block_9', 104, 130, 2.5e-09),('Rask_block_75', 133, 148, 0.00041),('Rask_block_6', 155, 178, 1.2e-11),('Rask_block_68', 182, 201, 2.3e-06),('Rask_block_23', 202, 225, 3.9e-07),('Rask_block_63', 243, 262, 1.5e-08),('Rask_block_67', 281, 291, 0.00012),('Rask_blo…	#N/A	#N/A	#N/A	296718_soapGraphK61	-3.765	0.174	3073	1664	100	#N/A	#N/A	#N/A	FALSE
IFM061_S15_Contig912_frame_-1	IFM061_S15_Contig912	IFM061	-1	#N/A	FITFVVDKDIYCVFLFVT*IAVFYLYNVRVNTK*FVQTIYIILIKMASRKGVKIESSLSARDVLEKIGLEIYNKEIEKTIPYNSELVGILRKARFADALKREHNIESTGPSDSCRLDHLHHTNIYSGDKYRRIPCDGRNENRFSKEGEAECGSDKIRDYGIKSAGGACAPFRRQNLCDRNLEYLINKNTNTTHDLLGNVLVTAKYEGESIVKNHPHKGTSEVCTALARSFADIGDIVRGKDMFKRNNHDNVENGLREVFKKIHDNLSPEVQKHYKDDGSVNYYKLREDWWNANRDQVWKAITCRAPNEANYFRKGLDGSDVFTSQGQCGHSETNVPTNLDYVPQFLRWFDEWADDFCRIRNDKLKKVKDTCQGYNNSGYRIYCSGDGEDCTNILKQNFS…	CACTTCTATATGGTATGTACCTATTTTTGGATTTCAATGTAGGTATATCATAATCACCTTTAGGTATATCAATTACTCGCAAGAGGTCAACAGGTGATTTCGGTTTTTTCTTTATGAAAAGAAAAGCGATTGATCCCAATGCCAATGCAATTCCAAAAGGGATAGTAGATGATAATATGTTACTGTTGAAAATGTTTGTGTCTTCTCCTGTTGTTGGGTGAACGTCTTCAGGTGAAATGGAAGGAATACTATCCTCAGGGTTATCGGATGTAGGGGTTTCTGGTTCAATAGTTGTATCTTCAGTTTCGGTTTTCCCAATGTATTCGAATGTATCATCAGGAAATTCTAAATTAGGACATAAATACATTAATATTTCTTTTAATGGATTATGTTCTTGTT…	('NTSA', 41, 113, 1.7e-20),('DBLa1.8', 114, 504, 1.8e-197),('CIDRb2', 505, 759, 1.2e-117),('DBLg7', 804, 1162, 4.9e-180),('DBLz5', 1175, 1590, 2.3e-158),('DBLe11', 1592, 1921, 6e-136),('DBLe12', 1958, 2274, 4.9e-135)	('Rask_block_20', 59, 74, 1.8e-05),('Rask_block_17', 82, 121, 5.3e-11),('Rask_block_19', 128, 158, 5e-11),('Rask_block_4', 167, 184, 2e-07),('Rask_block_13', 193, 214, 1.5e-10),('Rask_block_3', 222, 239, 2.8e-08),('Rask_block_219', 240, 249, 0.24),('Rask_block_14', 251, 274, 7.5e-05),('Rask_block_5', 286, 305, 8.4e-09),('Rask_block_367', 306, 314, 0.047),('Rask_block_60', 317, 340, 7.6e-10),('Ras…	#N/A	#N/A	#N/A	Contig12777	-3.283	0.0362	11932	6494	99.83	#N/A	1290000_0.6-DBLa_block6	11	FALSE
IFM061_S15_Contig911_frame_-3	IFM061_S15_Contig911	IFM061	-3	#N/A	KKEDDACEIVKKLLGNEKAPEYKEACDLKYEGKKERYTQWNCTNKIKNGEKNDVVCIPPRRQKLYLGSLEKLNGGKSQQELRTAFIKCAAMETVFAWHKYKEDKKKEREEKEKQGGSYIFLEDEKEPSLEPDAELDGGTIPGPFKRQLFYSFGDYRDICLGKDIGRDMKDVENKIKGVFSKYGKNIDEERKNWWNTNGPHIWEGMICALSYDTNDKSFKDEVDKQLSKNKKTIYKYDTVTIDSIPISNGDKNATTTITLSDFASRPTFFRWLEEWGEEFCRKQRHKLKILEKQCRGVNSSGNEKYCSGDGYDCEQTYFEHDDMFKDVNCPDCVKECKKYKKWIEKKLEEFDKQQNKYIKERGKVSITSNDDGNKEFHNNLNENYSSVDKFLESLNHCKD…	TTCTTGCAAAAAACGATAACGTTCAGGTATATAATCATAATCAGGAGGTTCCGAATTATGTCCACATTTTTTTTGTTTTTCCGTTATTAGATCTGTATTCTGTGAACTTTCTCCAGGGTTATTTATTCTTTTTTTAAGTTCTGCATCTTTTGGAGCATTACAAGTCATTGCATTCCACACTTCTTTTCTATTGGCATCCCACCATTTCTCCCTAAATTGTGTAAGTTCCATGTTCTTTAATGATGAATTATTATGAAATTGAATTTGTTTGAAGATTTCGTTTAATTCCTTCTCTATATTATCATTATTCTTAGTCTTAATTTTAGTTCTTCCTCTGATAATATCTCCTAAATCGGCAAAACTGTATTTCATAGCATCGCATATTGTACTTTCATTACA…	('DBLd2', 7, 428, 2e-160),('CIDRg1', 429, 669, 1.1e-91),('DBLg3', 714, 1082, 2.8e-123),('DBLz4', 1091, 1367, 7.8e-125)	('Rask_block_15', 7, 31, 0.0021),('Rask_block_74', 37, 50, 0.061),('Rask_block_4', 55, 72, 3.2e-07),('Rask_block_11', 81, 101, 1.4e-09),('Rask_block_3', 144, 161, 4.1e-09),('Rask_block_98', 162, 180, 0.0012),('Rask_block_5', 190, 209, 9.3e-11),('Rask_block_2', 265, 281, 3e-08),('Rask_block_12', 282, 301, 0.0013),('Rask_block_7', 305, 330, 2.9e-07),('Rask_block_1', 332, 357, 8.7e-06),('Rask_block_…	#N/A	#N/A	#N/A	Contig12507	-6.585	0.00234	3895	2109	100	#N/A	#N/A	#N/A	FALSE
IFM061_S15_Contig910_frame_2	IFM061_S15_Contig910	IFM061	2	#N/A	IPILYSGDKQGDITKKLEDFCYNPTKENEKTYQNWKCYYKDSEFNKCKMESKSGKSTTQEKIISFDEFFYLWVNNLLIDSIMWENDIKHCINNTNVTNCNNGCNENCICFEKWVGQKEKEWENVKKVLKNPSENLNNYYNKFNGIFSGFFFEVVYKFNNKEEKWNQLTEKLEEIIDSSKGKADTANSQDAIEPLLKYLDENAITCKDNNSLKEDKNCPKTKRNPCIKRTRGASNNLVSVKHIAEMMQRRARKQLEEGGVGEIILKGDASKGTYKQGGTPSDFKENLCNINASHSNANGASKNPCNGKNKKRFNIGEKWKTGSEVKMSHTDVYLPQRREHICTSNLEKIDVGKVTGNSNVNDTFLGDVLLAAKKEGDFIVEKLKSNGNQPGICRAIKYSF…	TATTCCTATACTTTATAGTGGTGATAAACAAGGTGACATTACAAAAAAATTAGAAGACTTTTGTTACAACCCAACTAAAGAAAATGAGAAAACGTATCAAAATTGGAAATGCTATTATAAAGATAGTGAATTTAATAAATGTAAAATGGAAAGCAAAAGTGGAAAATCTACGACCCAGGAAAAAATAATATCATTTGATGAATTTTTTTATTTGTGGGTTAATAATTTATTAATAGACAGTATAATGTGGGAAAACGATATAAAGCATTGTATAAATAATACTAATGTCACGAATTGTAATAATGGCTGTAACGAAAATTGTATATGTTTTGAAAAATGGGTTGGACAAAAAGAAAAAGAATGGGAAAATGTGAAGAAAGTATTGAAAAATCCAAGCGA…	('CIDRa1.8', 1, 217, 4.1e-109),('DBLb12', 223, 680, 1.8e-197),('DBLg4', 699, 846, 2.5e-63)	('Rask_block_23', 1, 20, 3.2e-08),('Rask_block_57', 32, 51, 1.6e-06),('Rask_block_8', 61, 94, 6.3e-13),('Rask_block_1', 103, 126, 4.8e-06),('Rask_block_121', 134, 171, 4e-15),('Rask_block_10', 188, 210, 0.15),('Rask_block_52', 237, 254, 0.0007),('Rask_block_65', 260, 295, 1.6e-16),('Rask_block_53', 302, 321, 1.5e-06),('Rask_block_4', 331, 348, 2.5e-05),('Rask_block_278', 349, 360, 0.0027),('Rask_…	#N/A	#N/A	#N/A	Contig12624	-1.509	0.452	2471	1433	98.12	DBLb12.s.1	1230006_0.6-CIDRa_block6	#N/A	FALSE
IFM061_S15_8731_soapGraphK41_frame_1	IFM061_S15_8731_soapGraphK41	IFM061	1	#N/A	IDIPILYSGDKQGDITKKLEDFCYNPTKENEKTYQNWKCYYKDSEFNKCKMESKSGKSTTQEKIISFDEFFYLWVNNLLIDSIMWENDIKHCINNTNVTNCNNGCNENCICFEKWVGQKEKEWENVKKVLKNPSENLNNYYNKFNGIFSGFFFEVVYKFNNKEEKWNQLTEKLEEIIDSSKGKADTANSQDAIEPLLKYLDENAITCKDNNSLKEDKNCPKTKRNPCIKRTRGASNNLVSVKHIAEMMQRRARKQLEEGGVGEIILKGDASKGTYKQGGTPSDFKENLCNINASHSNANGASKNPCNGKNKKRFNIGEKWKTGSEVKMSHTDVYLPQRREHICTSNLEKIDVGKVTGNSNVNDTFLGDVLLAAKKEGDFIVEKLKSNGNQPGICRAIKY…	ATTGATATTCCTATACTTTATAGTGGTGATAAACAAGGTGACATTACAAAAAAATTAGAAGACTTTTGTTACAACCCAACTAAAGAAAATGAGAAAACGTATCAAAATTGGAAATGCTATTATAAAGATAGTGAATTTAATAAATGTAAAATGGAAAGCAAAAGTGGAAAATCTACGACCCAGGAAAAAATAATATCATTTGATGAATTTTTTTATTTGTGGGTTAATAATTTATTAATAGACAGTATAATGTGGGAAAACGATATAAAGCATTGTATAAATAATACTAATGTCACGAATTGTAATAATGGCTGTAACGAAAATTGTATATGTTTTGAAAAATGGGTTGGACAAAAAGAAAAAGAATGGGAAAATGTGAAGAAAGTATTGAAAAATCCA…	('CIDRa1.8', 1, 219, 4.2e-110),('DBLb12', 225, 660, 3.5e-185)	('Rask_block_23', 2, 22, 3.6e-09),('Rask_block_57', 34, 53, 1.2e-06),('Rask_block_8', 63, 96, 4.7e-13),('Rask_block_1', 105, 128, 3.6e-06),('Rask_block_121', 136, 173, 3e-15),('Rask_block_10', 190, 212, 0.11),('Rask_block_52', 239, 256, 0.00053),('Rask_block_65', 262, 297, 1.2e-16),('Rask_block_53', 304, 323, 1.1e-06),('Rask_block_4', 333, 350, 1.9e-05),('Rask_block_278', 351, 362, 0.002),('Rask_…	#N/A	#N/A	#N/A	285714_soapGraphK61	-1.801	0.603	1591	861	100	DBLb12.s.1	1230006_0.6-CIDRa_block6	#N/A	FALSE
IFM061_S15_Contig758_frame_-1	IFM061_S15_Contig758	IFM061	-1	#N/A	EGNYIVNDHPDKNSNGNKSGICTSLARSFADIGDIVRGRDMFKSNEKVENGLKKVFDKIHKKLGTEGKEYYNDTNNKINYVKLREDWWTINREQIWKALTCSAPHYADYFRKGSDGTLHFSSHGKCGHNEGAPPTYLDYVPQFLRWFEEWSEEFCRIKKIKMDKTKDECIGENNGKNCSREGYDCNKTNLRLNEIFMDLECPK	CATTTTGGACATTCTAGATCCATAAAAATTTCATTAAGTCTTAGATTTGTTTTATTACAATCGTAACCCTCACGACTACAATTTTTTCCATTATTTTCTCCAATGCATTCGTCTTTAGTTTTATCCATTTTTATTTTTTTTATTCTACAAAATTCTTCACTCCATTCTTCGAACCAACGTAAAAATTGAGGAACATAATCTAAATAGGTAGGAGGAGCACCTTCATTATGGCCGCACTTTCCGTGACTGCTAAAATGTAGAGTACCATCTGAACCTTTTCTAAAATAATCAGCATAATGTGGAGCAGAACATGTTAAGGCTTTCCATATTTGTTCTCTATTTATAGTCCACCAATCTTCTCTTAATTTGACGTAATTTATCTTATTATTTGTATCATTA…	('DBLa1.6', 1, 202, 9.3e-103)	('Rask_block_464', 10, 20, 0.00021),('Rask_block_3', 21, 38, 2.6e-08),('Rask_block_486', 39, 46, 0.00088),('Rask_block_14', 48, 71, 7.9e-06),('Rask_block_5', 84, 103, 3.4e-09),('Rask_block_590', 104, 112, 0.13),('Rask_block_60', 114, 138, 4.2e-13),('Rask_block_2', 139, 156, 9.7e-11),('Rask_block_166', 158, 175, 3.7e-09),('Rask_block_7', 178, 202, 3.9e-09)	Cluster-10.81	-2.164	#N/A	264641_soapGraphK61	-0.792	#N/A	462	541	82.26	#N/A	#N/A	#N/A	FALSE
IFM061_S15_Contig118_frame_-1	IFM061_S15_Contig118	IFM061	-1	#N/A	CAPYRRLHLCHHNLETINNTTSTAKHDLLAEVCMAAKYEGNSINTHYLKHEQTNNDSASQLCTVLARSFADIGDIVRGRDLFYGNTQESARRDKLEENLKRIFGKIHSDVTSGKNGRKGKNGAEARYRNDPNFFKLREDWWEANRETVWKALTCNAPEKAHYFKPSENNTQYFSNKYCGRDEEKVPTNLDYVPQYLRWFDEWGEDFCRLRNHMLKNIKETCRDYSKNLYCSLNGFDCTETVRRKDIFIQSNDCMKCFSACSHYNIWVDNQKRQFKKQKEKYKNEILTYESNKGIYNSNINNEYYNDFYIKP*GNEV*	ATCATACTTCATTTCCTTAAGGTTTTATATAAAAATCATTATAATATTCATTGTTAATATTACTATTATATATACCCTTGTTAGATTCATATGTTAGTATTTCGTTTTTGTATTTCTCTTTTTGTTTTTTAAATTGTCTTTTTTGGTTGTCAACCCAAATGTTATAGTGACTACAAGCAGAAAAACATTTCATGCAATCATTGCTTTGAATAAAAATATCTTTTCTCCGAACAGTTTCTGTACAATCAAATCCATTAAGACTACAATATAAATTTTTTGAGTAATCACGACAGGTTTCCTTAATATTTTTCAACATATGATTCCTTAATCGGCAAAAGTCTTCTCCCCATTCGTCAAACCAACGTAAATATTGAGGGACGTAATCTAAATTGGTAGGAA…	('DBLa2', 1, 308, 5.9e-137)	('Rask_block_4', 1, 17, 2.8e-07),('Rask_block_13', 26, 47, 4e-11),('Rask_block_215', 49, 60, 7e-06),('Rask_block_3', 61, 78, 4.6e-08),('Rask_block_79', 79, 94, 2.8e-08),('Rask_block_14', 95, 115, 6.3e-07),('Rask_block_210', 124, 136, 0.0013),('Rask_block_5', 137, 156, 3.2e-09),('Rask_block_60', 166, 190, 1.7e-07),('Rask_block_2', 191, 208, 4.5e-11),('Rask_block_12', 209, 226, 0.00053),('Rask_bloc…	#N/A	#N/A	#N/A	Contig38004	-0.776	0.799	1716	933	99.89	#N/A	#N/A	#N/A	FALSE
IFM061_S15_Contig751_frame_-3	IFM061_S15_Contig751	IFM061	-3	#N/A	TTDASREGAGRTLGPRSHKEDVEDDEVEEEEEDEDLDGGDDGAEETATEELPEAPKVEGKAACEIVEEALTGSLKEACSLKYGPKAPSSWKCVSSGDNTTTGSESEAKRKRRDTDSTVTATGNDGAICVPPRRRKLYVGKLEEWADNSGNTQEDGKAAQGNGDDPQKALLKAFVESAAVETFFLWDRYKKEKKPPAQEGAGGLYRQLVGSSDTLENSDDPQSPQNQLKSGDIPPDFLRLMFYTLGDY	ATAATCACCTAAAGTATAAAACATTAATCTCAAAAAATCTGGGGGGATGTCACCACTTTTTAATTGGTTTTGGGGGGATTGGGGGTCATCACTATTTTCAAGGGTATCACTGCTTCCAACGAGTTGCCTGTAAAGTCCTCCCGCTCCTTCTTGTGCTGGTGGTTTCTTCTCTTTTTTGTATCTATCCCATAAGAAAAAAGTTTCCACAGCAGCGGACTCAACAAAAGCTTTGAGTAGTGCCTTTTGTGGGTCGTCGCCGTTACCTTGTGCTGCCTTACCATCCTCCTGTGTGTTACCACTATTGTCTGCCCACTCTTCCAATTTCCCCACATATAATTTTCGCCTCCTGGGTGGCACACATATGGCACCGTCATTACCAGTGGCTGTAACGGTACTATC…	('DBLd1', 63, 247, 2.4e-61)	('Rask_block_15', 63, 83, 1.9e-05),('Rask_block_35', 86, 101, 8.6e-05),('Rask_block_34', 106, 123, 0.008),('Rask_block_4', 127, 144, 8.7e-08),('Rask_block_11', 169, 189, 5.6e-11),('Rask_block_289', 191, 203, 4.2e-05),('Rask_block_16', 219, 235, 2.3e-05),('Rask_block_3', 236, 247, 0.00078)	#N/A	#N/A	#N/A	292574_soapGraphK61	-0.202	0.956	1373	743	100	#N/A	#N/A	#N/A	FALSE
IFM57_S30_L002_Contig1019_frame_3	IFM57_S30_L002_Contig1019	IFM57	3	#N/A	KMIYNDVYLPPRREHMCTSNLEHLVTDNKPLDGTDGNPKLVNNSFLGDVLLSAKYEAQRTKEDYEPVSDEQSICRAVRYSFADLADIIRGRDMWDKDDGAQKMERILKSIFKNIYETIGDKKGKYTNTDGKYLELREDWWEANRAKVWEAMKCAIKGLNVTSSDGKLSDHCGYSDHTPLDDYIPQKLRWMAEWAEWYCKVQSQEYDKLKKSCVMCMQKDNGKNCWKHNSECGVCKGACTAYQGKLLPWEYQWNVISHKYETLYEKARIAADNGGLDTSSGDIDPKDKTLVEFLFNLYVQNGGKIGTIGTTGDKDTRDTTPTVYSTAAGYIHEEAHIGDCKEQKKFCEKKNGAKPPSGDLEVDNEYAFRDKPTDHDKVCDCESGEKLQYKKKEGIVLEEP…	AAAAAATGATATACAATGATGTCTATTTACCTCCAAGAAGAGAACATATGTGTACATCCAATTTGGAACATTTAGTTACGGATAACAAACCGCTTGATGGAACTGATGGTAATCCTAAGCTTGTTAATAATTCATTTTTAGGAGATGTTCTTTTATCAGCAAAGTACGAAGCACAACGAACAAAGGAAGATTATGAACCAGTAAGTGATGAACAGAGTATATGTAGGGCTGTACGTTACAGTTTTGCAGATCTTGCAGACATTATTCGAGGAAGAGATATGTGGGATAAAGACGATGGCGCACAAAAAATGGAAAGAATTTTGAAAAGCATATTTAAAAATATTTACGAAACAATTGGTGATAAGAAGGGCAAATATACGAACACTGATGGTAAATATT…	('DBLb1', 2, 380, 8.6e-195),('DBLg15', 400, 745, 3.6e-193),('DBLe1', 763, 1113, 3.2e-171),('DBLg8', 1204, 1347, 2.6e-79)	('Rask_block_4', 7, 24, 6.4e-08),('Rask_block_13', 43, 64, 2.1e-08),('Rask_block_3', 73, 90, 3.6e-07),('Rask_block_146', 91, 102, 0.00011),('Rask_block_14', 103, 125, 0.0012),('Rask_block_5', 136, 155, 6.6e-09),('Rask_block_470', 156, 167, 6.7e-06),('Rask_block_183', 168, 181, 2e-07),('Rask_block_2', 182, 199, 4.7e-08),('Rask_block_59', 200, 219, 4.4e-06),('Rask_block_1', 234, 259, 0.034),('Rask_…	#N/A	#N/A	#N/A	Contig11973	2.204	0.0765	2355	1275	100	#N/A	#N/A	#N/A	FALSE
IFM53_S14_L001_Contig1658_frame_2	IFM53_S14_L001_Contig1658	IFM53	2	#N/A	QYATTTAHTNHVNHVYHVCMYATIYATYA*HNVVGKKNTKMAPVQGGTQEQEDKYKNAEDAKDLFDIIGKDVHDEIVKSEALGRSNGDLQGILSKADYKNDRNPTGSTPPNPCDLEHSLHTNVTSGYDNDNPCKNRPNVRFSDIYEGQCTDTKIKGNVGNNGGACAPFRRLFLCDHHLSYMEAEKINNTHNLLLEVCLAAKYEGQSITRDYPKYQAKYGDSPSQICTMLARSFADIGDIVRGRDLFYGNTQEKEKREDLEKKLKEIFKQIHEGLDHRIKSNYNDAPDFFQLREDWWDANRATIWEALTCEAGQNDKYFRKTCGSGEWTDDKCRCKNKKVTNETDQVPTYFDYVPQYLRWFEEWAEDFCRKKKIKVENVKKSCRGQDKESKDRYCSRNGY…	GCAATACGCCACCACCACCGCCCACACGAACCATGTAAACCACGTATACCACGTATGTATGTATGCCACGATATATGCCACGTATGCATGACATAATGTAGTCGGGAAGAAGAATACAAAAATGGCACCTGTACAAGGTGGTACGCAGGAGCAGGAGGATAAGTATAAAAATGCCGAGGATGCTAAGGATCTTTTCGATATAATTGGGAAAGACGTGCACGACGAAATAGTGAAAAGTGAAGCTCTAGGACGTAGTAATGGTGATTTGCAAGGAATTTTGTCAAAAGCAGATTATAAGAATGATAGAAATCCTACAGGTTCAACACCACCAAATCCATGCGATCTTGAGCACTCTCTTCATACTAATGTTACCAGTGGTTACGATAACGATAATCCGTG…	('NTSB', 40, 112, 1.3e-16),('DBLa0.6', 113, 559, 3.2e-208),('CIDRa3.1', 560, 872, 2.3e-107),('DBLb5', 897, 1346, 5.5e-171),('DBLg9', 1362, 1726, 5e-118),('DBLd4', 1746, 2149, 1.1e-129),('CIDRd1', 2150, 2399, 6.5e-87),('DBLg17', 2461, 2802, 1.4e-129),('DBLz4', 2819, 3239, 2.6e-202)	('Rask_block_20', 58, 78, 2.1e-05),('Rask_block_17', 85, 118, 2e-06),('Rask_block_19', 125, 157, 5.6e-11),('Rask_block_4', 164, 181, 2.5e-05),('Rask_block_13', 190, 211, 2.9e-10),('Rask_block_188', 212, 224, 4e-06),('Rask_block_3', 225, 242, 6.1e-07),('Rask_block_79', 243, 257, 6.3e-07),('Rask_block_14', 259, 277, 0.0017),('Rask_block_5', 292, 311, 4.4e-07),('Rask_block_36', 315, 340, 1.2e-08),('…	Cluster-10.208	-3.486	0.0177	Contig12724	4.213	0.0765	7856	4254	100	#N/A	#N/A	14	FALSE
IFM061_S15_Contig596_frame_1	IFM061_S15_Contig596	IFM061	1	#N/A	KNDEKLLEEWWNQYGKDIWEGMLCALTYDLTDKEKTNIREKHEYQYTNLNPPLEEFSSRPQFLRWFIEWSDEFCTERQKKENAVEKNCTGNYAGCKDTNARTNCGIACKAYKDYISLKKSEYSRQERKYNEDKKKTKREYNHFSSANASEYLKEKCFPNTCNCMQKVKNNTEYWNTPNKTYTNSNLEKRCECQPPQEPPAAPESRGRSDDHQPSSPADTKDTVHEVEEEDEDDEDDEDGDAHSSGDESEEDDDSNTASDAEGDEEEEENEVDVDEPQKEGEPVVDQDGQGPTVDNVKPACDIVDELFKKPEDFKEVACKQKYDGKYYGWKCIPSGATTGSGKDGAICVPPRRRRLYVGKLHNWAEKQVTPQASGSEASSTSGSTTPPDPKVELLKAFIE…	AAAAATGATGAAAAACTGCTTGAAGAATGGTGGAATCAATATGGTAAAGATATATGGGAAGGGATGCTCTGTGCTTTAACATATGATCTCACAGACAAAGAGAAAACAAATATCAGAGAAAAACATGAATACCAATACACCAACCTCAACCCTCCCCTCGAGGAATTTTCTTCTAGACCACAATTTTTGAGATGGTTTATTGAATGGAGTGATGAATTTTGTACAGAACGTCAGAAAAAGGAAAACGCAGTGGAAAAGAATTGTACAGGGAATTATGCTGGATGTAAAGATACCAACGCTCGTACTAATTGTGGTATAGCATGCAAAGCATATAAAGATTATATTTCACTTAAAAAATCTGAATACAGTAGACAAGAACGAAAATATAACGAAGATAAA…	('DBLg6', 2, 192, 1.1e-73),('DBLd1', 300, 804, 2.7e-157),('CIDRb5', 806, 1057, 3.3e-93)	('Rask_block_5', 8, 26, 8.1e-09),('Rask_block_2', 59, 74, 6.4e-09),('Rask_block_136', 76, 99, 3.8e-06),('Rask_block_1', 104, 129, 0.06),('Rask_block_45', 143, 167, 4e-06),('Rask_block_78', 172, 193, 1e-05),('Rask_block_15', 300, 323, 3.8e-05),('Rask_block_35', 325, 340, 2.7e-06),('Rask_block_4', 346, 363, 2.7e-06),('Rask_block_11', 393, 413, 2e-10),('Rask_block_273', 414, 430, 4e-08),('Rask_block…	#N/A	#N/A	#N/A	Contig12624	-1.509	0.452	2750	1489	100	DBLd1.s.4	#N/A	#N/A	FALSE
IFM061_S15_Contig194_frame_1	IFM061_S15_Contig194	IFM061	1	#N/A	EEAEAEAEEPEPVVPPQQEASPTPAPTVTVDVCDIVGKVLTKDNESLQDACAQKYGKTAPTSWKCIPSDTKSVATGSEGSGEAKSRVARSADGTPSGDKDGAICVPPRRRKLYMHKVDDKVKDDASLRDWFVKSAAVETFFLWHRYKKEWESRQKKAEQGLTGGLPGTGGTLENSDDPQSPQKKLEEGEIPEEFKRQMFYTLGDYRDICVGVKQDVIEVLKASGDTKMKEISDKIDKILPKNGGTPGQEPNSKREEFWTTHGPDIWRGMVCALTYDTTGAKPQQNATVFGKLLDESTKKPKENGKYNYNTVKLDDTSGVDSTINNPKLSDFVKIPTYFRWLHEWGSDFCGKRARMLG	GAGGAGGCGGAGGCGGAGGCGGAGGAGCCGGAGCCGGTGGTACCACCACAACAAGAGGCGTCACCAACACCAGCACCAACAGTAACAGTAGACGTCTGCGACATCGTCGGGAAAGTACTTACAAAAGACAATGAAAGTCTCCAAGATGCGTGTGCCCAAAAATATGGCAAAACCGCACCCACAAGTTGGAAATGCATACCAAGTGACACAAAAAGTGTTGCCACTGGCAGTGAGGGTAGTGGTGAAGCCAAAAGTCGTGTCGCACGTAGTGCCGACGGTACCCCTAGTGGTGATAAGGACGGTGCCATATGTGTGCCACCCAGGAGGCGAAAACTATACATGCACAAAGTGGACGACAAAGTGAAGGACGATGCGTCATTACGTGATTGGTTTGTGAAG…	('DBLd1', 33, 356, 1.6e-102)	('Rask_block_15', 33, 56, 9.7e-06),('Rask_block_35', 59, 74, 8.5e-05),('Rask_block_132', 81, 102, 0.00055),('Rask_block_4', 103, 116, 1.1e-05),('Rask_block_11', 127, 147, 6.3e-12),('Rask_block_158', 148, 171, 6.7e-07),('Rask_block_16', 177, 193, 0.00051),('Rask_block_3', 194, 211, 9.7e-10),('Rask_block_228', 212, 223, 0.017),('Rask_block_27', 226, 244, 3.1e-05),('Rask_block_5', 254, 273, 1.4e-09)…	#N/A	#N/A	#N/A	286634_soapGraphK61	-0.192	0.96	1642	889	100	#N/A	#N/A	#N/A	FALSE
IFM061_S15_Contig598_frame_-3	IFM061_S15_Contig598	IFM061	-3	#N/A	KHHQTMYATI*TTYA*HNVVWTKKKNTKMEATSGGGGGGVDKDAKNMFDRIGQQVYNEKVKNGEAQTYDSYLKGNLQHATKSSLEIVDTADTCTLVKEYYERANGGGNSNRYPCRKDGTGKVEVNRFSDTLGGQCTNKRMRSGGEGACAPYRRLHLCHHNLETIDTTSTTTTSDTLLLEVCMAAKYEGNSIDTHYTQHQRTNEDSASQLCTVLARSFADIGDIIRGKDLYLGYDEKEKDQRKQLDDKLKDIFAKIHSEVTKGRSASPLQARYQGDADNNYFQLREDWWTANRHTVWEALTCDARDKAEYFRKKPCGTGTGTQGRCRCAAGDVPTYFDYVPQYLRWFEEWAEDFCRKKNKKIKDVKTNCRGTDSSGNDKYCSGNGYDCTKTIYKKGRIVV…	TTTTTTTTTTCCTTTTCCAACATGTTCTCAATTCCTTTTAATTCCTTTACATTCCCATAACCCGATTTAATATTTTCGAAAAGATCCTCTAATTTCAAAACTGTTTTAAGAACAAAATCAGGACAACTCATTAATGATCCAAGAGGTCCTCCATTACTGCCAAAATCTTGCTTGCTAAATTGTTCTTTTATTTTCCCCCATTCTTGTTGTTTTTGTGTAATCCATTTTAGAAAACATTCACAATTACCCTTACATCCCTTTTTACATTTTTCTGATTTATTTTTTAAGCATCTCTCAACTTTTCCTCTCCAATACATAGAATCGTTCAAAAAACGTACTATCCAAAAGTAAAAAAATTCGTTAAATGTCTTTTGGAATTCAGCAGGTTCATTTGAAGAA…	('NTSB', 33, 90, 8.3e-12),('DBLa0.16', 93, 536, 8.8e-202),('CIDRa3.4', 537, 800, 6e-113)	('Rask_block_20', 41, 61, 1.4e-07),('Rask_block_17', 68, 100, 0.00024),('Rask_block_19', 105, 142, 2.6e-13),('Rask_block_4', 147, 164, 8.1e-08),('Rask_block_13', 174, 195, 6.5e-09),('Rask_block_215', 196, 208, 1.8e-06),('Rask_block_3', 209, 226, 1.8e-07),('Rask_block_54', 227, 241, 0.0012),('Rask_block_14', 244, 262, 0.0022),('Rask_block_64', 269, 282, 0.00041),('Rask_block_5', 284, 302, 2.8e-08)…	#N/A	#N/A	#N/A	297402_soapGraphK61	-2.341	0.198	3358	1818	100	#N/A	#N/A	19	FALSE
IFM061_S15_Contig985_frame_3	IFM061_S15_Contig985	IFM061	3	#N/A	SIINNYRQLGHNSSSSVCTALARSFADIGDIVRGKDLFLGHKQKKNELEARLQKMFENIQVKNAKLEGLSIDAVREYWWALNRDQVWKAITCKAERDDKYSKTMNNGNMFFWNDKCGHDENAPLTNLDYVPQFLRWFEEWAEDFCRKKNKKIKDVKKQCRGQYGDGGKERYCSRNGYDCEKTKRAIGKYRMGNQCISCLYACNPYVEWIDNQRKQFDKQKKNMMKKCKNIQTE	AATCAATAATAAACAACTATCGACAGTTAGGCCATAACAGTAGTTCAAGTGTTTGTACAGCCTTAGCACGAAGTTTCGCAGATATAGGAGATATCGTACGCGGCAAAGATCTTTTTCTTGGGCATAAACAAAAAAAAAATGAATTAGAAGCAAGATTACAAAAAATGTTTGAGAACATTCAGGTTAAAAATGCAAAACTTGAGGGTCTTTCAATAGATGCGGTAAGAGAATACTGGTGGGCACTTAATAGAGACCAAGTATGGAAAGCTATCACATGCAAAGCGGAGAGAGATGATAAATATTCAAAAACCATGAATAATGGTAACATGTTTTTTTGGAATGATAAATGCGGTCATGATGAAAATGCTCCTCTTACAAATTTAGATTACGTTCCTCAAT…	('DBLa0.3', 6, 225, 2e-116)	('Rask_block_3', 17, 34, 1.9e-09),('Rask_block_204', 35, 45, 0.00018),('Rask_block_14', 48, 69, 0.0024),('Rask_block_5', 75, 93, 1.8e-08),('Rask_block_60', 106, 128, 9.5e-10),('Rask_block_2', 129, 146, 8.6e-12),('Rask_block_12', 147, 166, 0.00011),('Rask_block_7', 171, 195, 9e-10),('Rask_block_1', 198, 221, 2.7e-08)	#N/A	#N/A	#N/A	268739_soapGraphK61	-0.02	0.995	1075	582	100	#N/A	#N/A	#N/A	FALSE
IFM-049_S6_Contig41245_frame_1	IFM-049_S6_Contig41245	IFM-049	1	#N/A	VPQYLRWFEEWAEDFCRKKKIKVENVKKSCRGQDKESKDRYCSRNGYDCEKTKRAIGKLRYGKQCISCLYGCNPYVDWINNQRKQFDKQKQKYINVINGTSSSSGGRAKRAATTMVYGGYESKFYDKFKTGYSDVNSFLDLLSKENVCKEVKDEEGGKIDFKEVNSGGTAGTSGGTSGGTSGGTSDTSGTNDASQGTFYRSKYCQPCPDCGVKHKGGNEWEERKENDKCNIKLYKPRDGKSGTPIRILKSGEGHDDIEEKLNAFCKTQSATGSGSGDCGGTNIDSSLCEPWKCYEIDELTKDQGGMEDEDDHYYDELVRNSGGLCILENKNKKNAMDPEQFQKTFHDFFYYWVAHMLKDSIHWRTKKLVKCLKNGNTIKCGKNCNGDCDCFLKWVKKKE…	GTGCCGCAGTATCTTCGCTGGTTCGAGGAATGGGCGGAAGATTTTTGTAGGAAAAAAAAAATAAAAGTAGAAAATGTGAAAAAATCATGTCGTGGACAAGATAAAGAGAGTAAGGATCGATATTGTAGTCGTAATGGCTACGATTGCGAAAAAACTAAACGAGCGATTGGTAAGTTACGTTATGGTAAGCAATGCATTAGCTGTTTGTATGGATGCAATCCTTACGTTGACTGGATAAATAACCAACGAAAACAATTTGACAAACAAAAACAAAAATACATAAATGTAATAAATGGAACATCAAGTAGTAGTGGTGGTAGGGCAAAACGAGCTGCAACTACTATGGTTTATGGTGGGTATGAAAGTAAATTTTATGACAAATTTAAAACTGGCTATAGT…	('DBLa0.6', 1, 207, 2e-88),('CIDRa3.1', 208, 520, 1.8e-107),('DBLb5', 545, 994, 4.1e-171),('DBLg9', 1010, 1374, 3.8e-118),('DBLd4', 1394, 1797, 8.3e-130),('CIDRd1', 1798, 2047, 5.1e-87),('DBLg17', 2109, 2450, 1.1e-129),('DBLz4', 2467, 2848, 1.6e-177)	('Rask_block_2', 1, 17, 1.4e-09),('Rask_block_12', 18, 35, 0.0054),('Rask_block_7', 41, 65, 2.1e-07),('Rask_block_1', 68, 93, 1.5e-06),('Rask_block_9', 124, 149, 9.2e-09),('Rask_block_75', 153, 169, 5e-07),('Rask_block_6', 196, 218, 6.7e-12),('Rask_block_68', 221, 239, 8.4e-05),('Rask_block_23', 242, 264, 1.9e-08),('Rask_block_63', 280, 299, 2.2e-08),('Rask_block_110', 307, 319, 0.049),('Rask_blo…	Cluster-10.208	-3.486	0.0177	Contig12724	4.213	0.0765	7856	4254	100	#N/A	#N/A	14	FALSE
IFM061_S15_Contig514_frame_-1	IFM061_S15_Contig514	IFM061	-1	#N/A	EEWAEDFCRKKKKKVQNLDTQCRGEDESGNDKYCSGDGYDCKGTFRAKNKYLWDHKCTGCFFSCSDFRKWMKNQQKEFDKQVKKYKTEISGNGRKRGHTPGTTNSNYEGYESKFYKIFKGNYSGVNSFLGLLSKEDVCKKITEKEGKIHFEKVNTGGSASGGDGSNKTFYHSDYCQPCPPCGVEREGNVWKEKHNSKECKNIKLYTPKKGAEGTKIEILKSGEGHEDINKKLDAFCQTQNGNSGNASASGDSGTSDSQKLYEEWKCYQPEELTKEGQEVLEEKDYQNVKAAGGLCILQKTNSEENVNKQKTSHEIQKTFNNFFNFWVAHVLKDSIEWRNKLKKCLENNNKQCLNNKCYTNCKCYESWIQQKEKEWKLIEPHYEKQNFELFGPYGTLEWN…	CATATACTTTTTAATAAAGGGTCCCCTACGATCAATCATATGGACATCAATTTTAGTAGTGTTTTCATCGTTTCCATTAAAAACAGTTTCCCACGTCTCTCCATTTCCGTTAACTTCTGTACATGGATCTTGACCACTTTTACCACCACAAGTAACTCCTTGCAAAGGACACGTTCTACAATATTCTAAAGGACCAAAAGTGGTTTCAGGTTTCGTAAAATCTGTTTTATTTTTTTCCCCATCAGTTTGATCATTACTGCAATGTTTCAATGTTTTCAAAAAATCTGCAGCAGACGTATGTTTTTCTATATCTTTACAACAATTTTTATCACCCCCACCAGATTTATCTTTTGTTAATTTTCCACGTTCCACTTCATATTTATTTTCTTGCTTCTTAAA…	('DBLa0.15', 1, 178, 5e-64),('CIDRa3.2', 179, 458, 9.9e-79),('DBLd1', 545, 1069, 1.1e-155),('CIDRg7', 1070, 1125, 1e-16)	('Rask_block_2', 1, 9, 0.11),('Rask_block_12', 10, 29, 0.0078),('Rask_block_7', 33, 58, 2.4e-09),('Rask_block_1', 60, 85, 5.5e-06),('Rask_block_9', 114, 140, 1.9e-09),('Rask_block_75', 143, 158, 0.00031),('Rask_block_6', 165, 188, 9.4e-12),('Rask_block_68', 192, 211, 1.7e-06),('Rask_block_23', 212, 235, 2.9e-07),('Rask_block_104', 236, 249, 0.012),('Rask_block_63', 253, 272, 1.1e-08),('Rask_block…	#N/A	#N/A	#N/A	296718_soapGraphK61	-3.765	0.174	2414	1307	100	#N/A	#N/A	#N/A	FALSE
IFM061_S15_Contig967_frame_3	IFM061_S15_Contig967	IFM061	3	#N/A	IPSGVLPTHKSL*SPKV*NICLLNSSGILPPFNSFCASSLSSVCVYTCPCSVFFSPFYTYATKKNVSTAALFTNQSRNDASSFTLSSTLCMYSFRLRGGIHMAPLLDVVVFSSPLVVGTHFQLGNFSRPFTYLVGQASLRVSMVSASSTVLHTFTSSVGAGDGSFSCVQNGGRSTYHRHSQR	CTATACCATCTGGTGTCTTACCCACACATAAATCTCTATAATCCCCTAAAGTATAAAACATCTGTCTTTTAAACTCTTCAGGGATACTACCACCTTTTAATTCCTTTTGTGCTTCGTCGTTGTCATCGGTTTGTGTATATACCTGTCCGTGTTCTGTCTTTTTTTCTCCATTTTATACTTATGCCACAAAAAAAAATGTTTCCACAGCAGCACTTTTCACAAACCAATCACGTAATGACGCATCGTCCTTCACGTTGTCGTCCACTTTGTGCATGTATAGTTTTCGTCTTCGCGGCGGAATACATATGGCACCACTACTAGATGTGGTGGTTTTTTCATCACCACTAGTGGTAGGAACACATTTCCAATTGGGGAATTTTTCGCGGCCATTTACATACT…	-	-	#N/A	#N/A	#N/A	387198_soapGraphK51	-0.319	0.937	381	279	92.47	#N/A	#N/A	#N/A	FALSE
IFM061_S15_Contig908_frame_2	IFM061_S15_Contig908	IFM061	2	#N/A	HQTMYATI*TTYV*HNVVVELAKMAPSSAGTNGYNDAKDLLDKIGQQVHDEIVENAAAKKYIEELRGNLTDSTILGERASSNKTCDFVKEYYKHPNGGGDVRDKRYPCKELSGKYVERFSNTLGGQCTNEKMRSGGIGACAPYRRLHLCHHNLESIDTKSTTHKLLAEVCMAAKYEGESLTRYHPKYQEIYSGSTICTVLARSFADIGDIVRGRDLFYGNTQEKEKREQLDDKLKDIFKKIYEELKDAKDYYKDDNGGNYFQLREDWWTANRETVWKAMTCDDDNKLASASYFRPTCNSGDNRGFSQATKQCRCGDRDVTIVPTYFDYVPQYLRWFEEWTEDFCRLRKHKLKDAKEQCRNDEEQRYCSGNGFDCARTIRGDERFVEGDCRDCSVACSPF…	CCACCAAACCATGTATGCCACGATATAAACCACGTATGTATGACATAATGTAGTGGTGGAGTTAGCAAAAATGGCGCCAAGCAGTGCCGGTACAAATGGCTACAATGATGCCAAGGACCTTTTGGATAAAATTGGGCAACAAGTGCACGACGAAATAGTGGAAAATGCTGCTGCTAAAAAATATATTGAGGAATTGAGAGGAAATTTGACAGACTCAACAATTTTGGGGGAAAGAGCTAGCAGCAATAAAACATGCGACTTTGTAAAAGAATATTATAAGCATCCTAATGGTGGTGGTGATGTTAGGGATAAAAGGTATCCGTGCAAAGAGTTAAGTGGAAAATATGTAGAACGTTTTTCCAATACACTTGGTGGTCAGTGTACTAACGAAAAAATGCG…	('NTSB', 18, 81, 2.8e-13),('DBLa0.13', 85, 514, 1.9e-194),('CIDRa2.3', 515, 775, 4.4e-109),('DBLd1', 859, 1384, 1e-157),('CIDRb1', 1385, 1534, 1.9e-54)	('Rask_block_20', 34, 56, 3e-08),('Rask_block_17', 61, 92, 2.7e-05),('Rask_block_19', 100, 134, 3.7e-11),('Rask_block_4', 139, 156, 1.5e-07),('Rask_block_13', 163, 184, 1.5e-10),('Rask_block_3', 196, 213, 2.4e-07),('Rask_block_79', 214, 229, 4.4e-08),('Rask_block_14', 230, 250, 0.00016),('Rask_block_5', 264, 281, 2.7e-09),('Rask_block_36', 289, 320, 4.9e-10),('Rask_block_153', 321, 327, 0.065),('…	Cluster-10.443	-2.233	0.258	293536_soapGraphK61	-1.262	0.581	2292	1241	100	#N/A	#N/A	#N/A	FALSE
IFM058_S13_Contig670_frame_-3	IFM058_S13_Contig670	IFM058	-3	#N/A	DTECNKKCEDYEKYMKKKKKEWILQDKYYKDERDKKRFNRQHIGVMVKDYTGTNATDYLKRKFTASCGDKPGGSSVVQRNIQMLEKQAYYDADKHCGCTKFIENDDKYTNISSKDNCKGLVKEANTGAIKWQNKGPNNYNNLKELTEDMLFPSRRLRICFHALDGNYTDPEVKDENGLRKRLMEVAATEGYNLGQYYKEKKEKEKK	TTTTTTTTTCTTTTTCTTTTTTTTCTTTGTAGTATTGACCCAAATTGTACCCTTCCGTTGCCGCCACTTCCATCAATCTTTTTCGCAACCCATTTTCATCTTTAACTTCTGGATCTGTATAATTGCCATCCAATGCATGAAAACATATACGTAGTCGACGAGAAGGAAAAAGCATATCTTCAGTCAATTCTTTCAAATTATTGTAGTTATTAGGACCTTTGTTTTGCCACTTAATAGCACCTGTGTTTGCCTCCTTTACTAATCCTTTGCAATTATCTTTACTCGAAATGTTAGTATATTTGTCGTCATTTTCAATAAATTTTGTGCACCCACAATGTTTGTCGGCATCATAGTAAGCCTGTTTTTCTAACATTTGTATATTTCTTTGTACCACAGAGG…	('DBLg1', 1, 98, 4.9e-60),('DBLe1', 117, 203, 8.5e-48)	('Rask_block_1', 4, 29, 0.00013),('Rask_block_352', 33, 142, 8.6e-52),('Rask_block_4', 149, 164, 0.0053),('Rask_block_583', 167, 177, 1.6e-06),('Rask_block_11', 178, 198, 1.9e-07)	#N/A	#N/A	#N/A	Contig11973	2.204	0.0765	193	159	88.68	#N/A	#N/A	#N/A	FALSE
SXC2_S4_L001_Contig1408_frame_1	SXC2_S4_L001_Contig1408	SXC2	1	#N/A	CSVACKPFVKWIDKQKVEFDKQKKKYKSEITGDSGRSSRRKKRSSSSSSSYDKGYENKFYKILKKTNYKYVEKFLEKLSKEGICKKPPQVRDEIADAADFTKKDYAKTFSHTTYCQACPWCGAQKDKKGKGKWIAKSDTECEPAKGYKGYEETKIPILTPQEQSDIFQKYKTFCNSATGATGAPVATPASATSGDNSGNATTGYCGSTNNSDSSLCEKWTCYYYKKIENDGGKKAINFCVQQKQDNDEKKKYSMSYNAFFWDWVYDMLHDSLDWRKQLGSCINKDNDKSQNCK	TGTTCTGTTGCATGTAAACCTTTTGTAAAATGGATAGATAAACAAAAAGTAGAATTCGACAAACAAAAAAAAAAATACAAAAGCGAAATAACAGGTGATAGTGGTAGGAGTAGTAGGAGGAAAAAACGGAGTAGTAGTAGTAGTAGTAGTTATGATAAGGGGTATGAAAATAAATTTTATAAAATACTGAAAAAAACTAACTATAAATATGTCGAAAAGTTTTTAGAAAAATTAAGTAAAGAAGGAATATGTAAAAAGCCGCCTCAAGTAAGAGATGAAATAGCAGATGCTGCTGATTTCACTAAAAAAGATTATGCAAAAACATTTTCTCATACAACATATTGTCAAGCATGTCCGTGGTGCGGGGCGCAAAAGGATAAAAAAGGAAAAGGGAAATGG…	('DBLa0.19', 1, 118, 1.1e-38),('CIDRa2.6', 119, 288, 1.2e-68)	('Rask_block_1', 1, 26, 5.3e-10),('Rask_block_9', 59, 86, 5.2e-08),('Rask_block_118', 87, 101, 3.2e-06),('Rask_block_6', 107, 127, 2.2e-11),('Rask_block_143', 133, 150, 0.0018),('Rask_block_23', 153, 173, 0.0012),('Rask_block_63', 208, 226, 8.5e-09),('Rask_block_263', 236, 249, 1e-07),('Rask_block_8', 253, 284, 3.6e-15)	Cluster-10.954	1.613	0.414	296326_soapGraphK61	3.317	0.0765	1066	577	100	#N/A	#N/A	#N/A	FALSE
IFM061_S15_Contig904_frame_1	IFM061_S15_Contig904	IFM061	1	#N/A	NHPTPHHLPNTYHRPHETCKPTNICMT*CSLDEEEEEYKKMAGPSPRAAGSAPMYNSAKDLLEDIGKSIQKEAHTEASQHERSLKGSLSQVEFKEEKTGVRNPCELDYNYETNATTGNTYPCANRSPVRFSDTNGGYCYNSRIKGNENDRGACAPFRKLHMCDRNLEKIKPEQIETTHNLLVDVLLAAKHEGESLKKYHDSYKINNPDSKICTALARSFADIGDIVRGRDLFLGHKQGKQHLENRLESMFKNIQKNNNTELDELTTAQVREYWWELNRQQVWNAITCKAEQGDIYSKYLAGRITTFSHGRCGHDEGIVPTNLDYVPQFLRWFEEWAEDFCRKKKKKVQNLDTQCRGEDESG	AATCACCCCACACCACACCACCTACCAAACACCTACCACCGCCCACACGAAACATGCAAACCCACAAATATATGTATGACATAATGTAGTCTGGACGAAGAAGAAGAAGAATACAAAAAAATGGCTGGCCCTTCCCCTCGTGCGGCTGGGTCTGCGCCAATGTATAATAGTGCCAAGGATCTTTTGGAAGACATTGGAAAGTCTATACAAAAAGAAGCACATACAGAAGCTTCACAGCATGAGCGCAGTTTGAAGGGATCGTTGTCACAAGTAGAATTTAAAGAAGAGAAAACCGGTGTTAGAAATCCATGTGAACTTGATTACAATTACGAGACCAATGCTACAACGGGTAATACTTATCCGTGCGCTAATAGATCACCAGTTCGTTTTTCCGATACA…	('NTSB', 45, 100, 3.9e-12),('DBLa0.3', 104, 359, 7.1e-136)	('Rask_block_20', 55, 77, 9.1e-09),('Rask_block_17', 80, 110, 8.6e-09),('Rask_block_19', 113, 146, 4.1e-14),('Rask_block_4', 152, 169, 6.2e-07),('Rask_block_13', 178, 199, 1.9e-11),('Rask_block_3', 211, 228, 6.7e-09),('Rask_block_204', 230, 237, 0.009),('Rask_block_14', 242, 261, 0.022),('Rask_block_5', 270, 288, 4.9e-09),('Rask_block_60', 301, 323, 1.3e-11),('Rask_block_2', 324, 341, 1.5e-11),('…	#N/A	#N/A	#N/A	293464_soapGraphK61	-2.49	0.203	1995	1084	99.91	#N/A	#N/A	#N/A	FALSE
IFM061_S15_Contig905_frame_2	IFM061_S15_Contig905	IFM061	2	#N/A	HMIDRRGPFIKKYMEKNSNNSFKISRLFKAIREQKWTCKFKDKNMDICKLTNFNNEIDLNKYTTFKVFLIYWLEDFLYGYYILKKKKKIEQCTQKGENTCDANSKNDCACVKVWVAQKTTEWNQIKDHYNKKEYGNGYDMAYKVKGYFEKNENDLKKSIDNFGCLKNKDEYEVCSNGDNNCNSDGKRRKKDIVTILLSELQKKIEECQSKHSVENPAQCKESSTPPDDDEPLEEENTVGKQQPSFCPPTKQQPEAQDEETCEAASPAPPKDTEAKSEQKPEEKAPASDVAPPAPSPADQPFDSTILQTTIPFGVALALGSIAFLFLKKKSKSSVGNLFQILQIPKS	CCATATGATTGATCGTAGGGGACCCTTTATTAAAAAGTATATGGAAAAAAATTCAAATAATTCATTTAAAATATCACGTTTATTTAAAGCTATAAGAGAACAAAAATGGACTTGTAAATTTAAAGATAAAAATATGGATATATGTAAACTTACTAATTTTAATAACGAAATAGACCTTAATAAATATACTACATTTAAGGTATTTCTAATATATTGGTTAGAAGATTTTTTATATGGTTATTATATATTGAAAAAAAAAAAAAAAATTGAACAATGTACACAAAAAGGAGAAAATACATGTGATGCAAATTCTAAAAACGATTGTGCATGTGTGAAAGTATGGGTAGCACAAAAGACTACAGAATGGAATCAAATAAAAGATCATTATAATAAAAAAGA…	('CIDRg8', 1, 214, 1.2e-100),('CIDRg1', 299, 335, 22.0)	('Rask_block_85', 1, 13, 1.4e-06),('Rask_block_22', 22, 41, 1.6e-07),('Rask_block_83', 47, 59, 0.00027),('Rask_block_8', 61, 96, 7.1e-13),('Rask_block_1', 106, 129, 3.5e-06),('Rask_block_212', 131, 183, 6.5e-23),('Rask_block_10', 190, 216, 4.1e-09),('Rask_block_31', 229, 248, 2.4e-07),('Rask_block_21', 301, 326, 3.9e-11),('Rask_block_41', 328, 346, 0.00011)	#N/A	#N/A	#N/A	274135_soapGraphK61	-1.473	0.582	1188	643	100	#N/A	#N/A	#N/A	FALSE
IFM061_S15_Contig906_frame_2	IFM061_S15_Contig906	IFM061	2	#N/A	LLGNVLVTAKYEGESIVNSYTNSGTLNVCIGLARSFADIGDIVRGRDMFKPNDKVEKGLREVFRKIHEGLGTPEKDYYKDDGSGNYVKLREAWWNVNRDQVWKALTCNAPTGADYFVYKSDSLLNFSSDRCGHNEGSPLTNLDYVPQFLRWFEEWAEEFCRIKKIKMDKIKKECRGEYDSGKKRYCSGDGHDCKRTYLKNNTIFIDFHCPGCEKVCSNYTKWIENQKKQFHKQKRKYMNEIDMNTYTSNNENDKKFYENLKDNYSSINTFLELLNNGNQCEGNNNIKNEMNFKNPNKAFGPSEYCDPCPIYGVKCIKEICTPVKEEEWINKNRTPADTSAKNMSPTQIDVLVNDGTGNTIDNELQENCTKYGILKGIKKQVWQCQYLNNIDQCKINNVK…	TTTATTGGGAAATGTGTTAGTTACAGCAAAATATGAAGGTGAATCTATTGTGAATAGTTATACAAATAGCGGAACATTAAACGTATGTATTGGTCTTGCACGAAGTTTTGCAGATATAGGAGATATCGTTAGAGGAAGAGATATGTTTAAACCTAATGACAAAGTAGAAAAGGGACTAAGAGAAGTTTTCAGGAAAATACATGAAGGATTAGGTACACCTGAAAAAGATTATTACAAAGATGATGGATCTGGAAATTACGTAAAATTAAGAGAAGCATGGTGGAATGTGAATAGAGACCAAGTATGGAAAGCATTAACATGTAATGCACCAACAGGTGCTGATTATTTCGTATATAAATCAGATAGTTTACTTAACTTTTCTAGTGATAGGTGTGGCCA…	('DBLa1.6', 1, 308, 4.6e-130),('CIDRg3', 309, 566, 5.1e-100),('DBLg12', 619, 957, 5.5e-112),('DBLd4', 962, 1353, 4e-131),('CIDRd1', 1354, 1604, 1.2e-97),('DBLb3', 1639, 1981, 1.9e-118)	('Rask_block_13', 1, 20, 2e-08),('Rask_block_3', 32, 45, 1.5e-05),('Rask_block_219', 46, 54, 0.035),('Rask_block_14', 55, 78, 0.0008),('Rask_block_5', 90, 109, 5.4e-07),('Rask_block_60', 120, 143, 1.2e-08),('Rask_block_2', 144, 161, 5.1e-10),('Rask_block_166', 163, 177, 6.3e-05),('Rask_block_7', 185, 210, 8.8e-11),('Rask_block_1', 212, 237, 7.6e-06),('Rask_block_9', 256, 281, 8.2e-09),('Rask_bloc…	#N/A	#N/A	#N/A	Contig12712	-0.95	0.674	9455	5123	99.98	#N/A	#N/A	#N/A	FALSE
IFM061_S15_Contig900_frame_2	IFM061_S15_Contig900	IFM061	2	#N/A	SDFCGKRARMLGKIKHECRNSDKPGHKYCSGDGHDCTRDGIQHNNMFADLDCRDCYEHCRKYKKWIDIKFEEFHNQKNKYGEEKQKLNGNSNGGGDNNCCEQIKKHSSAADFLKSLKHCKDGEGVEDKNNDNKINFEKPETTFGPLEYCKTCPYNIVKCNGAGRAKNGCTPVNGKSWETVFNEMSGNGEKTTINVDMIDRRGPFIKNYLGNSEKSQNSNHLFKTSRLFKGLRVQNWKCKFNDQKMNVCKLDKFEKNIDLNEYTTFKVFLEYWLEDFLYGYYISKKKIEKCTQKGENT	AAGCGACTTTTGTGGTAAAAGGGCGCGGATGTTGGGGAAAATAAAACATGAGTGTCGTAATAGTGACAAGCCAGGTCATAAATATTGTAGTGGGGATGGACATGATTGCACACGAGACGGTATTCAACATAATAATATGTTTGCAGATTTAGATTGTCGTGATTGTTATGAACACTGTAGAAAATATAAAAAATGGATAGATATAAAATTCGAAGAATTTCATAATCAAAAAAATAAATATGGAGAGGAAAAGCAAAAATTAAATGGTAATTCTAATGGTGGTGGTGATAATAATTGTTGTGAACAAATAAAAAAACATTCGTCTGCTGCAGATTTTTTGAAATCATTGAAACATTGCAAAGATGGTGAAGGTGTTGAGGACAAAAATAATGATAATAA…	('DBLd1', 2, 152, 1.6e-45),('CIDRg7', 153, 297, 1.3e-70)	('Rask_block_12', 6, 23, 2.1e-05),('Rask_block_7', 28, 53, 4.1e-12),('Rask_block_1', 55, 80, 9e-08),('Rask_block_122', 81, 97, 0.0004),('Rask_block_9', 100, 120, 3.9e-05),('Rask_block_483', 122, 136, 9.4e-08),('Rask_block_6', 138, 163, 2.6e-09),('Rask_block_103', 169, 186, 2.5e-08),('Rask_block_85', 189, 208, 2.2e-11),('Rask_block_22', 222, 240, 3.8e-09),('Rask_block_83', 247, 259, 0.00017),('Ras…	#N/A	#N/A	#N/A	281862_soapGraphK61	-0.898	0.783	953	516	100	#N/A	#N/A	#N/A	FALSE
IFM061_S15_Contig296_frame_3	IFM061_S15_Contig296	IFM061	3	#N/A	KKKEWKFMEKHFDQQEDLKGNMRNITLKIYLEELFKEKIEEAYGKEESKELMQKIDKIDMSQVIGNIENSEDAIKILLEHEAKEAQKCKETHNDNNCKKPKAQPGGGARSLPDEPHSPDTHDDHHDDEVHPDDVISLPPIPPSDDQEEDEEEEEDEEEEEEPKEVVDQVEEETVAEVTEVETVKPCDIVQKLFTSGDNTALKEACSLKYGKNRNLGWKCVDTTTTSSGDTTGGSICIPPRRRRLYVTPLTKWADTVGNTQVGESSQGGAASTSTSQTSLLRDAFIQSAAVETFFLWHKYKMERKPPAAQNGGLLLPLTQEGSQEVDPENQLQSGKIPPDFLRLMFYTLGDYRDICIGGDRDIVGDTIVSNKEGESTKKISEKIKEMLGKQSGEQPPRSK…	AAAAAAAAAAAGAATGGAAATTTATGGAAAAACATTTTGATCAGCAAGAAGATTTGAAAGGAAACATGCGAAATATAACACTTAAAATTTATTTAGAGGAATTGTTTAAGGAGAAAATTGAAGAAGCTTATGGAAAAGAGGAATCGAAAGAATTAATGCAGAAAATAGATAAAATTGATATGTCGCAAGTAATAGGAAATATAGAAAATTCAGAGGATGCAATAAAAATATTGCTTGAACATGAAGCAAAAGAAGCCCAAAAATGCAAAGAAACCCACAATGACAACAACTGCAAAAAACCAAAAGCACAACCCGGAGGTGGCGCCCGTTCTTTGCCAGACGAACCACATTCCCCTGACACCCACGATGATCACCACGATGACGAAGTCCACCCCGACG…	('CIDRa2.1', 2, 95, 6.2e-31),('DBLd1', 186, 676, 3.6e-163),('CIDRb1', 677, 939, 1.1e-93)	('Rask_block_32', 23, 55, 8.7e-06),('Rask_block_10', 71, 97, 1.3e-06),('Rask_block_15', 186, 210, 3.3e-07),('Rask_block_35', 213, 228, 0.00068),('Rask_block_4', 235, 252, 8.5e-06),('Rask_block_11', 280, 300, 1.1e-12),('Rask_block_289', 302, 320, 0.00058),('Rask_block_16', 324, 339, 3.6e-05),('Rask_block_3', 340, 357, 1.6e-07),('Rask_block_252', 358, 368, 0.00045),('Rask_block_452', 372, 392, 9.7e…	#N/A	#N/A	#N/A	292458_soapGraphK61	-2.922	0.137	2130	1157	99.91	#N/A	#N/A	#N/A	FALSE
SXC2_S4_L001_Contig1908_frame_-2	SXC2_S4_L001_Contig1908	SXC2	-2	#N/A	IPEDFIRQMYYTFGDYRDLCMNKNIGNDVSNVESKIEGVFSKADGTSSSNLSREVWWKKHGPKIWEGMLCALPGTENFKNKADYKNPPEDFAKQPQFLRWLTEWYDDYCHTRQKYLTRVESTCKLNDQSQCAAECNNKCDEYKKYMEGKKKEWDAQYKYYKEQRNKKEVVNDSKGIIVKDYVLANAKEYLKKKFTAICVTSSGKAQNSATEEVKKNIELLSEGQYYDAKEHCGCTKFIHDDKYSKISGRSNCCGLNSDAKKNKIKWRNSDEKDYAFLKERNLSGEVFFPSRRLGICFRGLDGYYRYPEVKDKDTLRKTLMEVASTEGYNLGQYYKEKKKANKEAYRYSYEVRPYSAMKYSFYDLRDIILGYDNLEDNSTTTEKNLKEIFKNESKEDSQG…	TTTTGCAAACATATTCTCCCCATTCCTTCATCCATCTTAAACGTTGAGGTATATAATCATCAACAGGTGGATGGTCGTTATACCCACATTTATGTTGTGACAAAATTAAATTAGGAATTTCCTCATTTTCTAGTTTTTTAAAAAGCATAGCATCTTCTGGTGCATCACATGTCATTGCTTTCCAAACATATTCTCTATTAGCATCCCACCAGGCAGAACGAAACATATGTACATTGGTATATTTATCTTTTTTATCTATATGCTCAGATTGCCATTGTCTGTATATTGACTGAAAAACAGCTTTTAATTTGGTTTCAACTCCATTAGCACCATTTGGACCTTTATATGTATCTGTACCTCTAATTATATCTCCTAAATCTGCAAAACTGTATCTTATAG…	('DBLg15', 1, 234, 1.3e-126),('DBLe1', 252, 588, 7.5e-164),('DBLg8', 717, 1083, 1.6e-186),('DBLz2', 1097, 1376, 1.3e-133)	('Rask_block_3', 5, 21, 6.8e-07),('Rask_block_98', 23, 41, 3.8e-05),('Rask_block_5', 53, 72, 5.8e-09),('Rask_block_519', 73, 92, 1.5e-11),('Rask_block_2', 95, 109, 1.5e-07),('Rask_block_364', 111, 132, 5.8e-14),('Rask_block_1', 135, 160, 0.00022),('Rask_block_352', 164, 277, 3.2e-57),('Rask_block_11', 315, 335, 1.6e-05),('Rask_block_353', 338, 352, 4e-06),('Rask_block_3', 356, 370, 2.4e-06),('Ras…	Cluster-10.694	1.743	0.246	Contig11973	2.204	0.0765	2143	1175	99.57	#N/A	#N/A	#N/A	FALSE
SFM-10_S1_L001_Contig622_frame_-3	SFM-10_S1_L001_Contig622	SFM-10	-3	#N/A	KYYKDERDKKRFNRQHIGVMVKDYTGTNATDYLKRKFTASCGDKPGSASVVQRNIQLLEEQAYYDADKHCGCTKFIENDDKYTNISSKDNCKGLVKEANTGAIKWQNKGPNNYNNLKELTEDVLFPSRRLRICFHALDGNYTDPEVNDENGLRKRLMEVAATEGYNLGQYYKEK	TTTTTTTCTTTGTAGTATTGACCCAAATTGTACCCTTCCGTTGCCGCCACTTCCATCAATCTTTTTCGCAACCCATTTTCATCATTAACTTCTGGATCTGTATAATTGCCATCCAATGCATGAAAACATATACGTAGTCGACGAGAAGGAAAAAGCACATCTTCAGTCAATTCTTTCAAGTTATTGTAGTTATTAGGACCTTTGTTTTGCCACTTAATAGCACCTGTGTTTGCCTCCTTTACTAATCCTTTGCAATTATCTTTACTCGAAATGTTAGTATATTTGTCGTCATTTTCAATAAATTTTGTGCACCCACAATGTTTGTCGGCATCATAGTAAGCCTGTTCTTCTAACAATTGTATATTTCTTTGTACCACAGAGGCACTTCCAGGCTTATCA…	('DBLg1', 1, 72, 2.2e-42),('DBLe1', 91, 174, 1e-46)	('Rask_block_352', 7, 116, 2.8e-53),('Rask_block_4', 123, 138, 0.0015),('Rask_block_583', 141, 151, 3.1e-06),('Rask_block_11', 152, 172, 1.5e-07)	#N/A	#N/A	#N/A	Contig11973	2.204	0.0765	185	154	88.31	#N/A	#N/A	#N/A	FALSE
SFM-8_S8_L001_Contig1071_frame_1	SFM-8_S8_L001_Contig1071	SFM-8	1	#N/A	KKKKKVENLEKSCRGEYGGEKRYCSRNGCDCTKTVRAKGKLRYGNRCTDCLYACYPYVDWIDKKKEEFNKQVKKYQTEIQTYTNGTVGSGRGKRQRRSARNENYDGYEKKFYDKLKNDGYGDVNNFLEKLSNEEVCKKVQDTQGGTINFKNVKSSSAADGGDGSNKTFSHSEYCQPCPYCGMKKKKNSSEWEPKQNDDQCKRGKLYRPINDKSGTLIKILKSGEGHEDIKKKLNAFCQEQNRSDGSSSSGVAGGGKNSNNQELYEDWKCYKHDEVQKVGEGEDDVDDMEYNNDVKNAGGLCILENKNKEEKKEKEKKSEEEPEQFQKTYNDFFNFWVAHMLKDSIHWRTKRLKSCISNGKQTKCRNGCHGKCDCFEKWIEQKKKEEWEKIKEQFSKQEN…	AAAAAAAAAAAAAAAGTAGAAAATTTGGAAAAATCATGTCGTGGCGAATACGGGGGTGAAAAACGATATTGTAGTCGTAATGGCTGCGATTGCACAAAAACTGTTAGAGCAAAAGGTAAGTTGCGTTATGGTAATAGATGCACTGACTGTTTGTATGCATGTTATCCGTATGTTGATTGGATAGATAAGAAAAAAGAAGAATTTAACAAACAAGTAAAAAAATACCAAACAGAAATCCAAACATATACAAATGGAACAGTTGGTAGTGGTCGTGGTAAGAGACAAAGACGAAGTGCACGTAACGAAAATTATGATGGGTATGAAAAAAAGTTTTATGACAAACTTAAAAATGATGGATATGGTGACGTTAATAATTTTTTGGAAAAATTAAGTAATGAA…	('DBLa0.1', 1, 177, 2.3e-70),('CIDRa3.1', 178, 478, 3.8e-110),('DBLd1', 537, 1072, 1.1e-155),('CIDRg5', 1073, 1336, 1.9e-107)	('Rask_block_12', 1, 19, 0.0011),('Rask_block_7', 23, 48, 1.7e-08),('Rask_block_1', 50, 75, 1.4e-06),('Rask_block_34', 89, 107, 0.0022),('Rask_block_9', 111, 138, 8.1e-11),('Rask_block_75', 141, 157, 1.2e-07),('Rask_block_6', 164, 187, 4.2e-12),('Rask_block_68', 192, 211, 8.1e-07),('Rask_block_23', 214, 236, 3.5e-07),('Rask_block_63', 255, 275, 6.1e-09),('Rask_block_110', 281, 295, 0.085),('Rask_…	Cluster-10.177	-0.349	#N/A	Contig397	3.252	0.0765	1303	705	100	#N/A	#N/A	#N/A	FALSE
SFC16_S6_L001_Contig1004_frame_-3	SFC16_S6_L001_Contig1004	SFC16	-3	#N/A	FVKWIDKQKVEFDKQKRKYKSEISDDSGKSRSTRRRPRRDARSSSSSSYDNGYEKKFYDILKKKGDYQNVETFLEKLSKEGICQSQPQVSGETAHAANFTNEKYLETFSHTKYCQACPWCGAQKESGGGGWKDRQDTECGKGKDYTKYKKTEIPILTGDKTKSEIVERYTKFCKNNGKNGATSGATGATGANGGENGKKGGNKEDNQIKTWECYYKKKEKDDVNDDINFCVQQKQENDGKKEYSMHYNAFFWDWVYHMLHDSLEWRKQLGNCINNNTNDNTCRNNKKCKDNCGCFLQWVKKKETEWGKIKDHFNTQEDIKEETKMDTGVTLELLLEKEVLLKSIKDTHVDADDIDRIEKMLEQAGVLGVLGGGEHKTTIDKFLEEEEQFAKDCQSKHND…	CACCGTGGTTTCCGGCTCGCCTTCGTCTTCGAGGTCTTCTTCGTCTTCTTCATCTTCATCGTCGGAGTCGTCGTCTTGGTCGCCGTCAATGGGTACTTGTGGGTTGTCGTCTGTGCCGGTGGCGGAGCGGCCGAGGCCTTTATCTTCTTGTTGTCTGTTGCATTTTTCGTCGTTGTGTTTTGATTGGCAATCTTTGGCAAATTGTTCTTCCTCTTCGAGAAATTTATCAATTGTGGTCTTATGTTCGCCACCACCAAGAACACCAAGAACGCCTGCTTGTTCCAACATTTTCTCAATTCTATCTATGTCATCTGCATCCACATGAGTATCTTTAATACTTTTCAAAAGTACCTCTTTCTCCAAAAGCAATTCAAGAGTTACGCCAGTATCCATTTTTGT…	('DBLa0.19', 1, 117, 6.1e-36),('CIDRa2.9', 118, 397, 3e-109)	('Rask_block_1', 1, 19, 0.00053),('Rask_block_9', 57, 84, 1.2e-08),('Rask_block_118', 86, 100, 0.00018),('Rask_block_6', 105, 128, 2.5e-12),('Rask_block_143', 131, 148, 1.6e-05),('Rask_block_23', 150, 172, 9e-06),('Rask_block_57', 207, 225, 0.00011),('Rask_block_263', 226, 240, 1.2e-06),('Rask_block_8', 244, 275, 4.1e-15),('Rask_block_1', 288, 313, 9.3e-09),('Rask_block_32', 325, 362, 9.7e-13),('…	Cluster-10.637	3.076	#N/A	296326_soapGraphK61	3.317	0.0765	416	420	85	#N/A	#N/A	#N/A	FALSE
IFM061_S15_Contig469_frame_3	IFM061_S15_Contig469	IFM061	3	#N/A	DVLLSAKFEADFIKKKYKGQPGYGDNETMCRAMKYSFADLGDIIKGTDLWVANKWEKNTQDRLTEVFDTIKKKHPDIKSNHKYKDTKSPYLDLRKDWWEANRSQVWDAMQCALKSHNIPCNNHAPYDDYIPQRLRWMSEWAEWYCKEQSRLHKSLEGACKKCKNKGNGTQCMKDDKECQECKPTCEEYKTKIKKWQDQWTKINQKYQMLYLHGKNDARNSNPIFYSGYEKDKPVIDFLVQLHKQNSGGKKDVDTVYSTAAGYIHQEGYIGGCKGQTRFCGENHEEYAFKDPPQGYDMACKCTENVAKPNKE	GGGATGTATTGCTTTCAGCAAAGTTTGAAGCAGATTTCATAAAAAAAAAGTATAAGGGGCAACCTGGATATGGCGACAACGAAACTATGTGTCGAGCAATGAAATATAGTTTTGCCGATCTTGGAGATATCATTAAAGGAACAGATCTATGGGTTGCAAATAAGTGGGAAAAAAATACACAAGATAGGTTGACAGAAGTTTTTGATACTATCAAAAAAAAACATCCTGACATCAAAAGCAACCACAAATATAAGGATACTAAGTCACCATATTTAGATTTACGTAAAGATTGGTGGGAAGCCAATCGTTCGCAGGTATGGGATGCAATGCAATGTGCCCTAAAAAGTCATAATATTCCATGTAATAATCATGCACCATATGACGACTATATTCCTCAAA…	('DBLb3', 1, 301, 2.5e-115)	('Rask_block_13', 1, 17, 6.4e-06),('Rask_block_3', 29, 46, 3.4e-10),('Rask_block_5', 94, 113, 2.7e-11),('Rask_block_231', 119, 128, 0.00016),('Rask_block_2', 129, 146, 5.1e-10),('Rask_block_1', 181, 206, 3.2e-05),('Rask_block_62', 227, 245, 8.5e-06),('Rask_block_61', 254, 279, 5.1e-16),('Rask_block_18', 282, 301, 7.8e-07)	#N/A	#N/A	#N/A	Contig12546	-1.192	0.365	1572	851	100	#N/A	#N/A	#N/A	FALSE
IFM061_S15_Contig377_frame_2	IFM061_S15_Contig377	IFM061	2	#N/A	YEGYEKKFYDILKTKGGVDKFLELLNNEKACTNINDTEGGGKLDFNEPNDDKSNEYKGTFYRSKYCQPCPWCGMKKNNNGEGWEEKSPDHNCTRGNLYKPRDDAAHTDITILKSGEKQKEIENKLNEFCQTQNGNSGNASGSGGSGGKNSDSSLYDPWKCYKHNEVQKDGIYDDDDDGNYVEKGGGLCILKNTNKKNLEDPAEFQKTFNDFFYFWIGRFLNDSMYWRGKVGGCLKNGTKTRCNKKNKCKVDCECFLKWIGKKKTEWGQIKTHFNTQNIRGTGGNGNTPELIPFDHDFVLEYVLNIDELFNNIKSGYGNAKELEGINKILDEEKKK	TTATGAAGGATATGAAAAAAAATTTTATGACATACTTAAAACTAAGGGGGGCGTTGATAAATTTTTAGAATTATTAAATAATGAAAAAGCATGCACAAATATTAATGACACAGAAGGAGGAGGAAAACTTGATTTTAATGAACCTAATGATGATAAAAGTAATGAATATAAAGGAACCTTTTATCGTTCAAAATATTGCCAACCCTGTCCTTGGTGTGGAATGAAAAAGAATAATAATGGTGAGGGATGGGAAGAGAAAAGTCCAGATCATAATTGCACGCGTGGAAATCTTTATAAGCCTAGAGATGACGCAGCACATACAGATATTACAATCCTTAAAAGTGGTGAAAAACAAAAAGAAATTGAAAACAAATTAAACGAATTTTGCCAAACACAAAA…	('DBLa0.1', 1, 69, 3.1e-17),('CIDRa3.4', 70, 335, 2.2e-102)	('Rask_block_9', 8, 33, 2.9e-09),('Rask_block_6', 57, 80, 1.3e-13),('Rask_block_68', 84, 104, 2.3e-07),('Rask_block_23', 106, 128, 2.3e-08),('Rask_block_104', 129, 142, 0.00057),('Rask_block_63', 147, 166, 7.1e-10),('Rask_block_67', 184, 195, 4.9e-05),('Rask_block_8', 205, 237, 3.1e-13),('Rask_block_1', 248, 273, 1.2e-08),('Rask_block_292', 275, 291, 3.8e-09),('Rask_block_32', 293, 330, 3.2e-16)	Cluster-10.1047	-2.09	0.0288	266517_soapGraphK61	-0.266	0.876	712	385	100	#N/A	#N/A	#N/A	FALSE
IFM061_S15_Contig481_frame_1	IFM061_S15_Contig481	IFM061	1	#N/A	PRMHV*HNVVWY*KKNTKMAPAAKGGGSPQDAKHLLDSIGEKVYKEVKKGVAETYKEALKGDLKKAASTSPELVAFSDTCQLVKQYISNSDGNNERYPCKELSGKVEVNPFSDTLGGQCTDSKMRSDGIGACAPYRRLHLCDYNLESISDYDSNNARHKLLAEVCYAAKYEGNSINTHYTKHEQTNPDTKSQLCTVLARSFADIGDIVRGRDLFHGNPQEKEKRDELEKKLKDIFKKIHDEVTNGELKTRYKDDAKKNYYKLREDWWTSNRETVWEALTCDVKSGNNYFRRTCSNDKADTNEKCRCPKGDQVPTYFDYVPQYLRWFEEWAEDF	CCACGTATGCATGTATGACATAATGTAGTCTGGTATTAGAAGAAGAATACAAAAATGGCGCCAGCGGCCAAAGGTGGAGGTAGTCCACAGGATGCCAAACATTTATTGGATAGCATTGGAGAAAAGGTGTACAAAGAAGTGAAAAAGGGTGTTGCTGAAACATATAAAGAGGCGTTGAAAGGAGATTTGAAGAAAGCAGCAAGTACTAGTCCGGAATTAGTTGCCTTCTCAGATACATGCCAACTTGTAAAACAATATATTTCTAATAGTGATGGTAACAATGAAAGGTATCCGTGCAAAGAGTTAAGTGGAAAAGTAGAAGTAAACCCTTTTTCGGATACACTTGGTGGCCAATGCACTGATAGTAAGATGCGTAGTGATGGTATAGGAGCATGTGCA…	('NTSB', 21, 78, 2.2e-14),('DBLa0.5', 80, 333, 3.7e-123)	('Rask_block_20', 30, 50, 4.7e-09),('Rask_block_17', 55, 86, 1.1e-08),('Rask_block_19', 91, 126, 1.4e-11),('Rask_block_4', 131, 148, 7.4e-09),('Rask_block_13', 158, 179, 6.9e-10),('Rask_block_215', 180, 192, 2.3e-05),('Rask_block_3', 193, 210, 4.9e-08),('Rask_block_79', 211, 226, 8.4e-08),('Rask_block_14', 227, 245, 4.4e-05),('Rask_block_64', 248, 261, 0.0059),('Rask_block_5', 263, 280, 8.3e-08),…	#N/A	#N/A	#N/A	284230_soapGraphK61	-1.564	0.459	460	813	78.11	#N/A	#N/A	#N/A	FALSE
SFC16_S6_L001_Contig1624_frame_2	SFC16_S6_L001_Contig1624	SFC16	2	#N/A	ITILP*HTQYATTTAHTNHVNHVYHVCMYATIYATYA*HNVVGKKNTKMAPVQGGTQEQEDKYKNAEDAKDLFDIIGKDVHDEIVKSEALGRSNGDLQGILSKADYKNDRNPTGSTPPNPCDLEHSLHTNVTSGYDNDNPCKNRPNVRFSDIYEGQCTDTKIKGNVGNNGGACAPFRRLFLCDHHLSYMEAEKINNTHNLLLEVCLAAKYEGQSITRDYPKYQAKYGDSPSQICTMLARSFADIGDIVRGRDLFYGNTQEKEKREDLEKKLKEIFKQIHEGLDHRIKSNYNDAPDFFQLREDWWDANRATIWEALTCEAGQNDKYFRKTCGSGEWTDDKCRCKNKKVTNETDQVPTYFDYVPQYLRWFEEWAEDFCRKKKIKVENVKKSCRGQDKESKD…	TATCACAATACTCCCATAACATACGCAATACGCCACCACCACCGCCCACACGAACCATGTAAACCACGTATACCACGTATGTATGTATGCCACGATATATGCCACGTATGCATGACATAATGTAGTCGGGAAGAAGAATACAAAAATGGCACCTGTACAAGGTGGTACGCAGGAGCAGGAGGATAAGTATAAAAATGCCGAGGATGCTAAGGATCTTTTCGATATAATTGGGAAAGACGTGCACGACGAAATAGTGAAAAGTGAAGCTCTAGGACGTAGTAATGGTGATTTGCAAGGAATTTTGTCAAAAGCAGATTATAAGAATGATAGAAATCCTACAGGTTCAACACCACCAAATCCATGCGATCTTGAGCACTCTCTTCATACTAATGTTACCAG…	('NTSB', 48, 120, 1.2e-16),('DBLa0.6', 121, 567, 3.1e-208),('CIDRa3.1', 568, 880, 2.2e-107),('DBLb5', 905, 1354, 5.3e-171),('DBLg9', 1370, 1734, 4.8e-118),('DBLd4', 1754, 2157, 1.1e-129),('CIDRd1', 2158, 2407, 6.3e-87),('DBLg17', 2469, 2810, 1.3e-129),('DBLz4', 2827, 3247, 2.5e-202)	('Rask_block_20', 66, 86, 2.1e-05),('Rask_block_17', 93, 126, 1.9e-06),('Rask_block_19', 133, 165, 5.5e-11),('Rask_block_4', 172, 189, 2.4e-05),('Rask_block_13', 198, 219, 2.8e-10),('Rask_block_188', 220, 232, 3.9e-06),('Rask_block_3', 233, 250, 5.9e-07),('Rask_block_79', 251, 265, 6.2e-07),('Rask_block_14', 267, 285, 0.0016),('Rask_block_5', 300, 319, 4.3e-07),('Rask_block_36', 323, 348, 1.1e-08…	Cluster-10.208	-3.486	0.0177	Contig12724	4.213	0.0765	7856	4254	100	#N/A	#N/A	14	FALSE
IFC63_S16_L001_Contig2029_frame_-3	IFC63_S16_L001_Contig2029	IFC63	-3	#N/A	KHLPPPTRTMQTHKYMYDMT*CSGGVKMAPVRRGGGGDDIDHKSVKHLLDSIGEKVYKEKVENDAEKYKEALKGDLNKANGHSLETLGTNKTCELVKEYYDGVSGGDANNERHPCESLSGKDVKRFSDTLGGQCTNKKIEGNKNNCGACAPYRRLHLCHHNLEKMDSTKIKDKNVLLAEVCMAAKFEGETLTTQHGEHQQTNEDSKICTVLARSFADIGDIVRGKDLFLGNDKEKDQRKQLDEKLKEIFKEIHGGLSKNGAQKHYNDDTPDYYQLREDWWTANRQEIWKALTCDAGGYSYFRPTCSDGNSKSQAKDKCTCNNGDVPTYFDYVPQYL	GAAGATACTGCGGCACGTAGTCAAAATATGTGGGGACATCACCATTGTTACACGTGCATTTATCCTTAGCTTGAGACTTACTATTTCCATCACTGCACGTTGGTCGAAAATATGAATAACCCCCAGCATCACAGGTTAATGCTTTCCATATTTCTTGTCTATTAGCAGTCCACCAATCTTCTCGTAATTGATAATAATCTGGAGTATCATCATTGTAGTGTTTTTGTGCGCCGTTCTTCGACAATCCACCATGTATTTCCTTGAAAATTTCTTTCAACTTCTCGTCTAATTGTTTTCTTTGATCTTTTTCTTTATCATTACCGAGGAAAAGATCTTTGCCGCGTACGATATCTCCTATATCTGCAAAACTTCTTGCCAATACAGTACATATTTTAGAAT…	('NTSB', 28, 89, 6.9e-14),('DBLa0.16', 93, 336, 4.2e-108)	('Rask_block_20', 42, 62, 1.1e-07),('Rask_block_17', 68, 100, 1.2e-06),('Rask_block_19', 107, 142, 5.9e-15),('Rask_block_4', 148, 165, 2.4e-08),('Rask_block_13', 175, 195, 4.7e-08),('Rask_block_215', 198, 206, 0.013),('Rask_block_3', 207, 224, 4.4e-08),('Rask_block_79', 225, 240, 1.1e-07),('Rask_block_14', 241, 260, 0.0024),('Rask_block_64', 262, 274, 0.0047),('Rask_block_5', 276, 294, 8.2e-09),(…	Cluster-10.838	-1.55	0.566	289484_soapGraphK61	-2.055	0.245	1829	990	100	#N/A	#N/A	#N/A	FALSE
IFC63_S16_L001_Contig1262_frame_1	IFC63_S16_L001_Contig1262	IFC63	1	#N/A	KKYSKFCTTANGGGQIKNWQCHYEGLNNNNCIQGEWEKFTGEEDVRSYHSFFYGSIIDMLNESIEWRTELDKCLKKDSKTCKSRCHDKCKCYKGWLEKKKEKFEGIKKHFRKQEDMVKDESHITDPDMTLRGILNVTFLDDIKEAYAKPEQLEKIKKLLGKKFNEELGFSKKEIIIEEFLQDEEKEAEECTQTHKKDKCDEPPPKPPAPDLARSETGTSSPAGPSPQSPAPNHHDDDDVDDDPKNIRSIKFKDEEGIEPVFEVDPEDQVEEAVEVQEKAEEDRKEESPKETTKEVNPCDIVKTLFSDTKNFEDACRQKYSEPNRYWGWKCIPSGTTSGKSDGSICVPPRRRRLYVTPLTTWASDEATQAGGSEAQTQGEASSPGGEKSPVSGGNTDALR…	AAAAAATATAGTAAGTTTTGTACTACTGCAAATGGTGGTGGTCAAATTAAAAATTGGCAATGTCATTATGAAGGTCTTAATAATAATAATTGCATACAAGGAGAATGGGAAAAGTTTACAGGGGAAGAAGACGTTAGGTCGTATCATTCATTTTTTTATGGTTCGATTATTGATATGTTGAACGAATCTATTGAGTGGAGGACAGAACTTGATAAATGTTTAAAAAAGGATAGTAAAACATGTAAAAGTCGTTGTCATGATAAATGTAAATGTTATAAAGGATGGCTTGAAAAAAAAAAGGAAAAATTTGAGGGAATAAAAAAACATTTTCGCAAGCAAGAAGATATGGTAAAAGATGAGTCACACATAACAGATCCTGACATGACCCTTAGAGGTATT…	('CIDRa2.2', 2, 196, 3e-73),('DBLd1', 298, 425, 1.3e-43)	('Rask_block_57', 15, 34, 2.4e-05),('Rask_block_8', 45, 76, 5.2e-09),('Rask_block_1', 85, 110, 1.9e-06),('Rask_block_32', 125, 159, 2.9e-10),('Rask_block_10', 175, 199, 0.0019),('Rask_block_506', 245, 273, 4.9e-09),('Rask_block_15', 298, 319, 2.5e-08),('Rask_block_35', 324, 338, 3.2e-06),('Rask_block_4', 344, 361, 4.3e-06),('Rask_block_11', 398, 418, 2.9e-12),('Rask_block_273', 419, 427, 0.0054)	#N/A	#N/A	#N/A	297912_soapGraphK61	-3.994	0.232	1954	1061	99.91	CIDRa2.2.ns.1	#N/A	#N/A	FALSE
IFC63_S16_L001_Contig1264_frame_1	IFC63_S16_L001_Contig1264	IFC63	1	#N/A	DVKETEGINKILEEEKKREKEDEEGGAGGAAAALVRRCTEGGIDNEQNTTIDKLIEHEKGEAKKCKDCKDPPPKPGGVARKLDTPPAPSSPTEDDEEEEEDEGEEEEEEEKEEETEEEKEPEEEEEDVAEVTEVTPTDTTTPLDICATVKNALKIDTLEKACPTKYGPKAPTSWKCVTPSGDKTDTSSGSGEATAGSSGATTGEKTTGKSGGSDATTGDKGSICVPPRRRRLYVGKLHDWASGQTTSPPSSNPRDVDGLREAFIQSAAVETFFLWHKYKAENTKTQSGDGSQPQTIGLSGDDEEETPENQLKSGTIPPDFLRQMFYTLGDYRDICIGKDVVDETKGISEKIKDIVEKPNGGTPPGGKDPKTWWNENAKHIWEGMVCALSYDTNDKTIKI…	GATGTAAAAGAAACAGAAGGAATTAACAAAATATTGGAAGAGGAAAAAAAACGTGAAAAAGAAGACGAAGAAGGTGGCGCTGGTGGTGCTGCTGCTGCTCTTGTTCGTCGGTGTACTGAAGGTGGTATCGACAATGAACAGAATACCACAATTGATAAATTGATCGAACATGAAAAAGGAGAGGCCAAAAAATGCAAAGACTGCAAAGATCCACCACCAAAACCAGGTGGTGTCGCCCGCAAACTAGACACCCCACCTGCCCCCTCTTCTCCCACTGAGGATGATGAGGAAGAAGAAGAAGACGAAGGCGAGGAGGAGGAAGAAGAGGAAAAGGAGGAGGAGACGGAGGAGGAGAAAGAACCAGAGGAGGAGGAGGAAGACGTCGCAGAGGTAACAGAG…	('CIDRa3.4', 1, 68, 7.7e-11),('DBLd3', 146, 585, 2.1e-163),('CIDRg2', 586, 745, 5.9e-68)	('Rask_block_372', 33, 43, 0.0033),('Rask_block_10', 48, 73, 2.1e-05),('Rask_block_35', 170, 186, 8.4e-06),('Rask_block_4', 223, 240, 1.7e-06),('Rask_block_11', 259, 279, 9.8e-13),('Rask_block_109', 280, 295, 0.00062),('Rask_block_16', 304, 319, 1.8e-05),('Rask_block_3', 320, 337, 4.2e-09),('Rask_block_82', 342, 357, 0.088),('Rask_block_5', 369, 388, 6e-10),('Rask_block_2', 426, 442, 2.9e-08),('R…	Cluster-10.1046	-2.292	0.288	294988_soapGraphK61	-0.623	0.876	2176	1211	99.09	#N/A	#N/A	#N/A	FALSE
SFC22_S9_L001_41012_soapGraphK21_frame_1	SFC22_S9_L001_41012_soapGraphK21	SFC22	1	#N/A	GDYRDLCMNKNIGNDVSNVESKIEGVFSKADGTSSSNLSREVWWKKHGPKIWEGMLCALPGTENFKNKADYKNPPEDFAKQPQFLRWLTEWYDDYCHTRQKYLTRVESTCKLNDQSQCAAECNNKCDEYKKYMEGKKKEWDAQYKYYKEQRNKKEVVNDSKGIIVKDYVLANAKEYLKKKFTAICVTSSGKAQNSATEEVKKNIELLSEGQYYDAKEHCGCTKFIHDDKYSKISGRSNCCGLNSDAKKNKIKWRNSDEKDYAFLKERNLSGDVFFPSRRLGICFRGLDGYYRYPEVKDKDTLRKTLMEVAATEGYNLGQYYKEKKKANKEAYRYSYEVRPYSAMKYSFYDLRDIILGYDNLEDNSTTTEKNLKEIFKNESKEDSQGRQTFWNNNKDCVW…	GGAGATTATAGAGATTTATGTATGAATAAAAATATAGGTAATGACGTGAGTAACGTAGAAAGTAAAATAGAAGGTGTTTTCTCAAAAGCTGATGGTACATCTTCTAGTAACCTATCACGCGAAGTATGGTGGAAAAAGCATGGTCCTAAAATATGGGAAGGAATGTTATGCGCCTTACCAGGTACTGAAAATTTCAAAAACAAAGCAGATTACAAAAATCCCCCAGAAGACTTTGCAAAACAACCTCAATTTTTACGATGGCTAACTGAATGGTACGACGACTATTGCCATACACGACAAAAATATTTGACGCGGGTGGAGAGTACGTGTAAGTTAAATGACCAATCACAATGTGCTGCAGAATGTAATAACAAATGCGACGAGTACAAAAAATATATG…	('DBLg15', 1, 221, 3.8e-116),('DBLe1', 239, 589, 1.1e-171),('DBLg8', 680, 789, 1.2e-56)	('Rask_block_98', 10, 28, 2.1e-05),('Rask_block_5', 40, 59, 3.2e-09),('Rask_block_519', 60, 79, 8e-12),('Rask_block_2', 82, 96, 8.3e-08),('Rask_block_364', 98, 119, 3.1e-14),('Rask_block_1', 122, 147, 0.00012),('Rask_block_352', 151, 264, 1.5e-57),('Rask_block_4', 273, 288, 0.12),('Rask_block_11', 302, 322, 6.5e-07),('Rask_block_353', 325, 339, 2.1e-06),('Rask_block_3', 343, 357, 1.3e-06),('Rask_…	#N/A	#N/A	#N/A	Contig11973	2.204	0.0765	2097	1135	100	#N/A	#N/A	#N/A	FALSE
SFM-3_S12_L001_25856_soapGraphK21_frame_1	SFM-3_S12_L001_25856_soapGraphK21	SFM-3	1	#N/A	KKKEWDAQYKYYKEQRNKKEVVNDSKGIIVKDYVLANAKEYLKKKFTAICVTSSGKAQNSATEEVKKNIELLSEGQYYDAKEHCGCTKFIHDDKYSKISGRSNCCGLNSDAKKNKIKWRNSDEKDYAFLKERNLSGDVFFPSRRLGICFRGLDGYYRYPEVKDKDTLRKTLMEVAATEGYNLGQYYKEKKKANKEAYRYSYEVRPYSAMKYSFYDLRDIILGYDNLEDNSTTTEKNLKEIFKNESKEDSQGRQTFWNNNKDCVWEAMKCGYKKSGETIPDEFKNMPSDSDYPIGSNRDEGTAYQFLRWFAEWGEDFCNQRKKQLETLKEKCPGDICSKDTRTQKQCTDACKNYGKFINQWKLQYKEQRNKYRIDKVTKNKNHPVAKNAKDAQEYLDKTL…	AAAAAAAAAGAATGGGATGCACAATATAAATATTACAAGGAACAACGCAACAAAAAAGAAGTCGTTAACGATTCCAAGGGCATAATTGTTAAGGACTATGTTTTGGCGAATGCAAAAGAATACTTGAAAAAGAAATTTACTGCTATTTGTGTTACATCCAGTGGTAAGGCACAAAATAGTGCCACCGAGGAAGTAAAAAAAAATATCGAATTGTTAAGTGAAGGGCAGTACTATGATGCAAAGGAACATTGCGGGTGCACAAAATTTATTCACGACGACAAATATAGTAAGATTTCGGGTCGTAGTAATTGTTGTGGTCTAAACAGTGATGCTAAAAAAAACAAGATTAAATGGAGAAACAGTGATGAAAAGGACTATGCGTTTTTAAAGGAACGTAAC…	('DBLg15', 1, 86, 1.8e-39),('DBLe1', 104, 454, 7.3e-172),('DBLg8', 545, 677, 1.1e-74)	('Rask_block_352', 16, 129, 1.2e-57),('Rask_block_4', 138, 153, 0.1),('Rask_block_11', 167, 187, 5.5e-07),('Rask_block_353', 190, 204, 1.8e-06),('Rask_block_3', 208, 222, 1.1e-06),('Rask_block_260', 224, 249, 7.5e-12),('Rask_block_5', 252, 271, 1.4e-07),('Rask_block_380', 278, 300, 4.4e-15),('Rask_block_2', 304, 317, 1.6e-08),('Rask_block_48', 319, 338, 0.00014),('Rask_block_1', 346, 371, 4.1e-07…	#N/A	#N/A	#N/A	Contig11973	2.204	0.0765	1349	730	100	#N/A	#N/A	#N/A	FALSE
IFC63_S16_L001_Contig1646_frame_-1	IFC63_S16_L001_Contig1646	IFC63	-1	#N/A	CTQKGENTCDANSKNDCACVKVWVAQKTTEWNQIKDHYNKKEYGNGYDMAYKVKGYFEKNENDLKKSIDNFGCLKNKDEYEVCSNGDNNCNSDGKRRKKDIVTILLSELQKKIEECQSKHSVENPAQCKESSTPPDDDEPLEEENTVGKQQPSFCPPTKQQPEAQDEETCEAASPAPPKDTEAKSEQKPEEKAPASDVAPPAPSPADQPFDSTILQTTIPFGVALALGSIAFLFLKVKENIYICVVYMYIYMCFVYMYVLV*LDIYLCICM	CATACATATACACAAATATATATCCAATCATACCAACACATACATATACACAAAACACATATATATATACATATATACCACACATATATATATATTCTCTTTTACCTTCAAAAATAAAAAAGCAATGGATCCTAATGCCAACGCCACTCCAAAAGGGATGGTTGTTTGTAGGATGGTAGAGTCGAAAGGTTGATCCGCAGGGGACGGTGCCGGGGGTGCCACGTCTGATGCCGGTGCTTTTTCTTCGGGTTTTTGCTCACTTTTTGCTTCTGTATCTTTTGGTGGTGCTGGTGATGCTGCTTCACACGTTTCTTCATCCTGTGCTTCTGGTTGTTGTTTTGTTGGCGGACAAAATGATGGTTGTTGTTTTCCCACTGTGTTTTCCTCTTCAAGGGGTTC…	('CIDRg8', 1, 123, 2.6e-50),('CIDRg1', 208, 246, 20.0)	('Rask_block_1', 15, 38, 2.5e-06),('Rask_block_212', 40, 92, 4.4e-23),('Rask_block_10', 99, 125, 3e-09),('Rask_block_31', 138, 157, 8.3e-08),('Rask_block_21', 210, 235, 2.8e-11),('Rask_block_418', 236, 245, 0.00024)	#N/A	#N/A	#N/A	274135_soapGraphK61	-1.473	0.582	1188	643	100	#N/A	#N/A	#N/A	FALSE
IFC63_S16_L001_Contig1645_frame_-2	IFC63_S16_L001_Contig1645	IFC63	-2	#N/A	KTYQKKRLLILLFLMKKRHFIVQNIANHVLYVG*NVKINHVQKKRMMTIVKIKKNMILQMM*LLLIFLYFIVVINKVTLQKKLEDFCYNPTKENEKTYQNWKCYYKDSEFNKCKMESKSGKSTTQEKIISFDEFFYLWVNNLLIDSIMWENDIKHCINNTNVTNCNNGCNENCICFEKWVGQKEKEWENVKKVLKNPSENLNNYYNKFNGIFSGFFFEVVYKFNNKEEKWNQLTEKLEEIIDSSKGKADTANSQDAIEPLLKYLDENAITCKDNNSLKEDKNCPKTKRNPCIKRTRGASNNLVSVKHIAEMMQRRARKQLEEGGVGEIILKGDASKGTYKQGGTPSDFKENLCNINASHSNANGASKNPCNGKNKKRFNIGEKWKTGSEVKMSHTDVYL…	CTTCAAAAATAAAAACACTATCGAAGTTAACGCAATAGCTATTCCAAAGGGGATGGTAGACGATAATATGTCACCTATAGGTTTTGATGGTTCGTCGGACAGGGTTGGAGGTACAGGTGATGGAGGCGCCGCAGGGGCCGGTGCTGGTTTGGGTGGGACTTCTTCGGGTTTGCCTTTCGGTTGGTCCTGTGTGCCTTCACTAGGTGATGGTGATGAAGGGGCGCCACTTTCTTCTTCTGCATTTTGTTCGGGTTCTTTTTCTTCTTCGTCTTTTTCGTCACACTTGTCATCTGCTTGATCTGTTGGTTTTGTTGTTGCTAACACATCTCCACAAATTTTGGGTATCATCTTCTGGGCCTCATCGGGGGTTTGGTTTTCCTCTTCAAGGGGATCATCATC…	('CIDRa1.8', 78, 283, 1.2e-100),('DBLb12', 289, 755, 2.1e-195),('DBLg6', 774, 1124, 1.6e-140),('DBLd1', 1232, 1736, 8.5e-157),('CIDRb5', 1738, 1989, 8e-93)	('Rask_block_57', 98, 117, 4.3e-06),('Rask_block_8', 127, 160, 1.8e-12),('Rask_block_1', 169, 192, 1.3e-05),('Rask_block_121', 200, 237, 1.1e-14),('Rask_block_52', 303, 320, 0.0019),('Rask_block_65', 326, 361, 4.5e-16),('Rask_block_53', 368, 387, 4.1e-06),('Rask_block_4', 397, 414, 6.8e-05),('Rask_block_278', 415, 426, 0.0074),('Rask_block_13', 427, 448, 7.8e-09),('Rask_block_3', 457, 474, 1.3e-0…	#N/A	#N/A	#N/A	Contig12624	-1.509	0.452	5446	2949	100	DBLb12.s.1,DBLd1.s.4	1230006_0.6-CIDRa_block6	#N/A	FALSE
IFC63_S16_L001_Contig1642_frame_1	IFC63_S16_L001_Contig1642	IFC63	1	#N/A	L*LIYIYKYIYNTYIYIFQQKQYYYSTISQYSHNIHTYIHQTKPNHYTTTYHVCMT*CSGGVKMAPAPQNGGGGQGARDVLEQFGAIIQEQAKAEAVQHRKDLEGRLSNVIFSNGDKVYTEDPCALNYTYDTNVTSGRGREHPCFSRQPVRFSDTNAGYCYTSRIKGNDNKTGSCAPFRRLHLCDQNLERIESDKINSAHNLLVDVLLAAKHEGQSIINNYRQLGHNSSSSVCTALARSFADIGDIVRGKDLFLGHKQKKNELEASFKKMFQNIQRN	TTATAATTAATATATATATATAAATATATATATAATACTTATATATATATATTTCAACAAAAACAATATTATTATTCTACCATATCACAATACTCCCATAACATACATACATACATACACCAAACCAAACCAAACCACTATACCACCACTTACCACGTATGCATGACATAATGTAGTGGTGGTGTTAAAATGGCGCCGGCGCCGCAAAATGGTGGTGGAGGCCAGGGTGCCAGGGATGTATTGGAACAATTTGGAGCGATTATACAAGAACAAGCAAAAGCAGAAGCTGTGCAACATCGTAAGGATTTGGAAGGACGTTTATCTAATGTGATATTTTCTAATGGAGATAAAGTTTACACAGAAGATCCATGCGCCCTTAATTATACATATGATACTAAT…	('NTSB', 67, 123, 2.5e-11),('DBLa0.3', 124, 276, 1.5e-77)	('Rask_block_20', 75, 96, 7.4e-07),('Rask_block_17', 99, 131, 1.1e-09),('Rask_block_19', 136, 168, 2.9e-12),('Rask_block_4', 175, 191, 1.3e-07),('Rask_block_13', 200, 221, 8e-13),('Rask_block_3', 232, 249, 2.4e-09),('Rask_block_204', 250, 260, 0.00022)	#N/A	#N/A	#N/A	274013_soapGraphK61	-3.106	0.33	1184	641	100	DBLa0.3.ns.1	#N/A	#N/A	FALSE
SFM-3_S12_L001_Contig2002_frame_2	SFM-3_S12_L001_Contig2002	SFM-3	2	#N/A	IPEDFIRQMYYTFGDYRDLCMNKNIGNDVSNVESKIEGVFSKADGTSSSNLSREVWWKKHGPKIWEGMLCALPGTENFKNKADYKNPPEDFAKQPQFLRWLTEWYDDYCHTRQKYLTRVESTCKLNDQSQCAAECNNKCDEYKKYMEGKKKEWDAQYKYYKEQRNKKEVVNDSKGIIVKDYVLANAKEYLKKKFTAICVTSSGKAQNSATEEVKKNIELLSEGQYYDAKEHCGCTKFIHDDKYSKISGRSNCCGLNSDAKKNKIKWRNSDEKDYAFLKERNLSGDVFFPSRRLGICFRGLDGYYRYPEVKDKDTLRKTLMEVAATEGYNLGQYYKEKKKANKEAYRYSYEVRPYSAMKYSFYDLRDIILGYDNLEDNSTTTEKNLKEIFKNESKEDSQG…	AATTCCTGAAGATTTTATACGTCAAATGTATTATACATTTGGAGATTATAGAGATTTATGTATGAATAAAAATATAGGTAATGACGTGAGTAACGTAGAAAGTAAAATAGAAGGTGTTTTCTCAAAAGCTGATGGTACATCTTCTAGTAACCTATCACGCGAAGTATGGTGGAAAAAGCATGGTCCTAAAATATGGGAAGGAATGTTATGCGCCTTACCAGGTACTGAAAATTTCAAAAACAAAGCAGATTACAAAAATCCCCCAGAAGACTTTGCAAAACAACCTCAATTTTTACGATGGCTAACTGAATGGTACGACGACTATTGCCATACACGACAAAAATATTTGACGCGGGTGGAGAGTACGTGTAAGTTAAATGACCAATCACAATGTGCTGC…	('DBLg15', 1, 234, 5.4e-127),('DBLe1', 252, 602, 1.2e-171),('DBLa0.13', 646, 693, 16.0),('DBLg8', 704, 819, 9.8e-61)	('Rask_block_3', 5, 21, 3.8e-07),('Rask_block_98', 23, 41, 2.2e-05),('Rask_block_5', 53, 72, 3.3e-09),('Rask_block_519', 73, 92, 8.3e-12),('Rask_block_2', 95, 109, 8.7e-08),('Rask_block_364', 111, 132, 3.3e-14),('Rask_block_1', 135, 160, 0.00012),('Rask_block_352', 164, 277, 1.6e-57),('Rask_block_4', 286, 301, 0.13),('Rask_block_11', 315, 335, 6.8e-07),('Rask_block_353', 338, 352, 2.2e-06),('Rask…	#N/A	#N/A	#N/A	Contig11973	2.204	0.0765	2170	1175	100	#N/A	#N/A	#N/A	FALSE
SFC13_S23_L002_Contig1806_frm-1_orf85	SFC13_S23_L002_Contig1806	SFC13	-1	85	RQRYVAKNIDGSCCNGRVQFGSILQRKKKANKEAYRYSYEVRPYSAMKYSFYDLRDIILGYDNLEDNSTTTEKNLKEIFKNESKEDSQGRQTFWNNNKDCVWEAMKCGYKKSGETIPDEFKNMPSDSDYPIGSNRDEGTAYQFLRWFAEWGEDFCNQRKKQLETLKEKCPGDICSKDTRTQKQCTDACKNYGKFINQWKLQYKEQRNKYRIDKVTKNKNHPVAKNAKDAQEYLDKTLQKLCQSNNSNGECVYKCMENFSTKAQPKENKSPDATDMPASLEDEPKEVEGKCNCPVPPGRPRARRETPSPRVPLTAKATTSKKEAKTEPSTKPPKKVEKPRTEIQSPARKRTRRAGQQTRTQTTRAAQQTRTQTARAAPQALKRTSIPTTTAPDVATMIKD…	ATCAGTTCCAAAAAACATATCTTTATAATCACTATACGTGTAATACATTATTCTTTTAAATTCATCTGGAATTGTTCCATTTTTTAATTCATTTTCTGCTGTAGGATTTTGATTTTTATATTTTAACCACCAAAAATATATTTCTATTGCTGCACATTTAATAAAAGCCTCCTTTATATCCTTCTCAGGCTTATTTTCAGTGTTATTATTTAAATATTGTATATTATTTATACATATTTTTTTTCTTCTAGGAGGCATACATATGCCATTTTCATTTTCTTTAGACTTACCTACATTACACTCCCATTTAGGATATGGGCCATACGTTTTTGGATTACAACCCTCTATTCCACCCTTGTTGTCTCGTTCCTTCGAAAAAATGTCCTTTATCATTGTGGC…	('DBLe1', 19, 292, 4.9e-123),('DBLa0.13', 336, 383, 9.1),('DBLg8', 394, 526, 7.4e-75)	('Rask_block_353', 28, 42, 1.4e-06),('Rask_block_3', 46, 60, 8.1e-07),('Rask_block_260', 62, 87, 5.6e-12),('Rask_block_5', 90, 109, 1.1e-07),('Rask_block_380', 116, 138, 3.3e-15),('Rask_block_2', 141, 155, 1.2e-08),('Rask_block_48', 157, 176, 0.0001),('Rask_block_1', 184, 209, 3e-07),('Rask_block_45', 220, 259, 2.3e-06),('Rask_block_18', 274, 292, 3.3e-05),('Rask_block_551', 319, 329, 0.0039),('R…	#N/A	#N/A	#N/A	Contig11973	2.204	0.0765	2348	1275	99.92	#N/A	#N/A	#N/A	FALSE
SFC13_S23_L002_Contig1806_frm-2_orf0	SFC13_S23_L002_Contig1806	SFC13	-2	0	TIGDKKGKYTNTDGKYLELREDWWEANRAKVWEAMKCAIKGLNVTSSDGKLSDHCGYSDHTPLDDYIPQKLRWMAEWAEWYCKVQSQEYDKLKKSCVMCMQKDNGKNCWKHNSECGVCKGACTAYQGKLLPWEYQWNVISHKYETLYEKARIAADNGGLDTSSGDIDPKDKTLVEFLFNLYVQNGGKIGTIGTTGDKDTRDTTPTVYSTAAGYIHEEAHIGDCKEQKKFCEKKNGAKPPSGDLEVDNEYAFRDKPTDHDKVCDCESGEKLQYKKKEGIVLEEPCNVVKTLLKDKNENSDIGQCIRKYKDGNEKYPVWDCTRNKIKIGEGAYMPPRRQKLCVDFLKQLKDQTDEKLRDAFIKSAAAETFLSWHKYKEDTQKEKATHTADNDLNKGIIPED…	ATCAGTTCCAAAAAACATATCTTTATAATCACTATACGTGTAATACATTATTCTTTTAAATTCATCTGGAATTGTTCCATTTTTTAATTCATTTTCTGCTGTAGGATTTTGATTTTTATATTTTAACCACCAAAAATATATTTCTATTGCTGCACATTTAATAAAAGCCTCCTTTATATCCTTCTCAGGCTTATTTTCAGTGTTATTATTTAAATATTGTATATTATTTATACATATTTTTTTTCTTCTAGGAGGCATACATATGCCATTTTCATTTTCTTTAGACTTACCTACATTACACTCCCATTTAGGATATGGGCCATACGTTTTTGGATTACAACCCTCTATTCCACCCTTGTTGTCTCGTTCCTTCGAAAAAATGTCCTTTATCATTGTGGC…	('DBLb1', 5, 264, 8.3e-130),('DBLg15', 284, 629, 1.1e-193),('DBLe1', 647, 737, 6.8e-44)	('Rask_block_5', 20, 39, 3.4e-09),('Rask_block_470', 40, 51, 3.5e-06),('Rask_block_183', 52, 65, 1.1e-07),('Rask_block_2', 66, 83, 2.5e-08),('Rask_block_59', 84, 103, 2.3e-06),('Rask_block_1', 118, 143, 0.017),('Rask_block_119', 145, 156, 0.04),('Rask_block_62', 161, 184, 1.7e-06),('Rask_block_61', 205, 230, 2.6e-15),('Rask_block_18', 246, 264, 0.0006),('Rask_block_15', 284, 307, 0.00043),('Rask_…	#N/A	#N/A	#N/A	Contig11973	2.204	0.0765	2348	1275	99.92	#N/A	#N/A	#N/A	FALSE
IFC63_S16_L001_Contig1917_frame_2	IFC63_S16_L001_Contig1917	IFC63	2	#N/A	IFAGSKNGQKIFVGKKKKKLENLQKQCRGEGDDGKKRYCSGNGYDCTKTIYKKGKLVIGEHCTNCSVWCRMYETWIDNQKKEFLKQRNKYEKEMQKYTNGESRGDGRGSSRKKRSSSGSDGNKYDGYEKQFYEEFKRDYRTVDAFLKLLNEEKECKGISEVKEKIDFSKKVKDHKNINSQGTFYHSEYCEVCPGCGVKLEDNDWKEKNGGNCTRGNLYKPNEGATPTAITILKSGEKQKEIENKLNEFCQTQNGNSGNASGSGGSGGKNSDSSLYDPWKCYKHNEVQKDGIYDDDDDGNYVEKGGGLCILKNTNKKNLEDPAEFQKTFNDFFYFWIGRFLNDSMYWRGKVGGCLKNGTKTRCNKKNKCKVDCECFLKWIGKKKTEWGQIKTHFNTQNIR…	TATCTTCGCTGGTTCGAAGAATGGGCAGAAGATTTTTGTAGGAAAAAAAAAAAAAAAACTAGAAAATTTGCAAAAACAGTGTCGTGGAGAAGGAGATGATGGTAAGAAACGATATTGTAGTGGTAATGGATATGATTGCACAAAAACTATATACAAAAAAGGTAAACTTGTTATAGGTGAACATTGTACAAACTGTTCTGTTTGGTGTCGTATGTATGAAACTTGGATAGATAACCAGAAAAAAGAATTTCTAAAACAAAGAAACAAATACGAAAAAGAAATGCAAAAATATACAAACGGAGAATCACGTGGTGATGGTAGGGGTAGTAGCAGGAAAAAACGGAGTAGTAGTGGTAGTGATGGCAATAAGTATGATGGATATGAAAAACAATTCTATGA…	('DBLa0.16', 12, 192, 9.3e-77),('CIDRa3.4', 193, 488, 1.9e-113),('DBLd1', 571, 834, 2.2e-85)	('Rask_block_12', 15, 34, 0.00023),('Rask_block_7', 38, 63, 1.8e-09),('Rask_block_1', 65, 90, 8.7e-08),('Rask_block_239', 91, 100, 0.00029),('Rask_block_9', 131, 156, 4.4e-09),('Rask_block_350', 162, 175, 0.00014),('Rask_block_6', 179, 199, 6e-10),('Rask_block_68', 204, 224, 4.5e-08),('Rask_block_23', 225, 248, 2.4e-07),('Rask_block_104', 249, 262, 0.0018),('Rask_block_63', 267, 286, 2.1e-09),('R…	Cluster-10.893	-2.413	0.197	294544_soapGraphK61	-2.277	0.404	2231	1208	100	#N/A	#N/A	19	FALSE
IFC63_S16_L001_Contig1916_frame_1	IFC63_S16_L001_Contig1916	IFC63	1	#N/A	CHDCSVACSPFVKWLDNQKLEFLKQKNKYTKEITRGGSRSVGRTKRAAGATTTTNYDGYEKKFYEKFKGKFGTVNAFLGLLNNEKTCTRKMNNDDEEEGTINFKNVHSGKNSDGNNKTFARTKICEPCPWCGVEPNGQNGKWTPKDEKTCGEGRGYHDYVKTEIPILTGDTRKSDMVQKYNKFCNGNGGNGSTGATPNATSGDNSDNATTGYCGGTNNSDSSLCEKWTCYYNENKQNMYGNGAINFCVLQDGNVNTKDQKDKSYNSFFWDWVYHMLHDSLDWRKQLGNCINKDNGNTCIKGCKSKCECFAKWVEQKKEKEWKAIKDHFKNQKDIVEQTQCNPFVTLELLFMNGDLLKNIEDTHADVKEDEIKNIREMLKETGFDGGAALGGGCTEGANG…	TGTCATGACTGTTCTGTTGCATGTAGTCCTTTTGTAAAATGGTTAGATAACCAAAAACTAGAATTTCTAAAACAAAAAAATAAATATACAAAAGAAATAACACGTGGTGGTAGTAGAAGTGTCGGTAGGACAAAACGAGCTGCAGGTGCTACAACTACTACTAATTATGATGGATATGAAAAAAAATTTTATGAAAAATTTAAAGGTAAGTTTGGAACCGTTAATGCTTTTCTGGGATTATTAAATAATGAGAAAACGTGCACAAGAAAAATGAATAATGACGACGAAGAAGAAGGAACAATTAATTTTAAAAACGTTCATAGTGGTAAAAATAGTGATGGTAATAATAAAACATTTGCACGCACAAAAATTTGTGAACCGTGCCCGTGGTGCGGAGTG…	('DBLa0.13', 1, 128, 2e-45),('CIDRa2.9', 129, 422, 1.7e-114),('DBLd1', 491, 998, 1.8e-163),('CIDRb1', 999, 1252, 1.7e-82)	('Rask_block_1', 4, 29, 6.2e-08),('Rask_block_9', 63, 88, 1.9e-08),('Rask_block_75', 95, 110, 1.6e-07),('Rask_block_6', 115, 137, 3.3e-09),('Rask_block_143', 142, 159, 0.0022),('Rask_block_23', 161, 183, 8.1e-07),('Rask_block_63', 216, 231, 1.3e-06),('Rask_block_116', 246, 258, 2.2e-05),('Rask_block_8', 262, 292, 3.1e-13),('Rask_block_1', 302, 328, 1.5e-06),('Rask_block_32', 340, 379, 1.2e-09),('…	#N/A	#N/A	#N/A	289420_soapGraphK61	-7.351	0.00263	1823	987	100	CIDRa2.9.ns.1,DBLd1.ns.3,CIDRb1.ns.1	#N/A	#N/A	FALSE
IFC63_S16_L001_Contig1915_frame_-1	IFC63_S16_L001_Contig1915	IFC63	-1	#N/A	DNNNYDNEFYTTLKEKYSTVRKFLASLKDGPCCKNNTKDSTINFNNTEETFGPAENCAPCPVFGVQCNRGVCNDTKEKTCNGKKIGVTDVIKNMEQPIEKGDMLVHDNTDKGFEGVLDECQNAGIFDGIRKEQWKCGTVCGVDICELKSVDGTGDKQNILIRALFKRWVENFLEDYNKINDKISHCMKNDEGFTCINGCEKKCNCVNNWITKKKDEWKNVRDRYIKQYSDKNSEVYEVRSFLEQAPFDSDVQKAIKPFEKLRDFEDSIVCNGTTSARKEKGTEKDVVICLLDKLQKEINRYQTKHKGTEETSCSNELQSPNTPDISLPPHIHPPPFCNVPANPCSGSGVTNVVTVKDVAREIQKEVHEEMLRRSGDKSGKGTENVSVLKGDIKNAKFRK…	ACTTTCGGAAGATGAAGTAATATCACTATAATGATCGGTGTAACCACTATCAGTTCCACTATCTCCTTCCATATATATATATGTTTTGCCTTTATATGTATCACTCACATAGGGGATATATCTATTTGATGATTTCGGGGTAGGCATTTCATAATCGCCTTTATGTACATCAAGTACACGTATGAGGTCAACAGGTGATTTGGTTTTTTTCTTTATGAACAGAAAAGCTATTGACCCCAAAGCCAAAGCAATTCCAACAGGGATAGTATTTTTCAATATATCACTTGTATAATCACTTGGTGGGGGCTCAAATTTTTTAGGGGGTCCTCCTTCTAATCCTTTACATTTTTCTTTTAATACACCACCTCCAAAAGCGTGACCATCAGGAAAACCACTATT…	('DBLd5', 3, 60, 1.3e-14),('CIDRb3', 61, 313, 2e-110),('DBLb6', 342, 799, 3.9e-186),('DBLg10', 813, 1169, 5.4e-115)	('Rask_block_9', 9, 35, 2.3e-09),('Rask_block_6', 46, 70, 1.7e-11),('Rask_block_149', 72, 84, 0.13),('Rask_block_50', 91, 117, 0.00044),('Rask_block_22', 120, 142, 5.8e-10),('Rask_block_8', 157, 189, 3.6e-16),('Rask_block_1', 199, 224, 9.3e-07),('Rask_block_24', 235, 275, 1.4e-17),('Rask_block_10', 284, 310, 2.6e-05),('Rask_block_331', 333, 351, 1.5e-09),('Rask_block_52', 353, 370, 0.0044),('Rask…	#N/A	#N/A	#N/A	294396_soapGraphK61	-1.575	0.581	2433	1317	100	#N/A	#N/A	#N/A	FALSE
IFC63_S16_L001_Contig1914_frame_2	IFC63_S16_L001_Contig1914	IFC63	2	#N/A	*TTYV*HNVVVELAKMAPSSAGTNGYNDAKDLLDKIGQQVHDEIVENAAAKKYIEELRGNLTDSTILGERASSNKTCDFVKEYYKHPNGGGDVRDKRYPCKELSGKYVERFSNTLGGQCTNEKMRSGGIGACAPYRRLHLCHHNLESIDTKSTTHKLLAEVCMAAKYEGESLTRYHPKYQEIYSGSTICTVLARSFADIGDIVRGRDLFYGNTQEKEKREQLDDKLKDIFKKIYEELKDAKDYYKDDNGGNYFQLREDWWTANRETVWKAMTCDDDNKLASASYFRPTCNSGDNRGFSQATKQCRCGDRDVTIVPTYFDYVPQYLRWFEEWTEDFCRLRKHKLKDAKEQCRNDEEQRYCSGNGFDCARTIRGDERFVEGDCRDCSVACSPFVKWLDNQK…	ATAAACCACGTATGTATGACATAATGTAGTGGTGGAGTTAGCAAAAATGGCGCCAAGCAGTGCCGGTACAAATGGCTACAATGATGCCAAGGACCTTTTGGATAAAATTGGGCAACAAGTGCACGACGAAATAGTGGAAAATGCTGCTGCTAAAAAATATATTGAGGAATTGAGAGGAAATTTGACAGACTCAACAATTTTGGGGGAAAGAGCTAGCAGCAATAAAACATGCGACTTTGTAAAAGAATATTATAAGCATCCTAATGGTGGTGGTGATGTTAGGGATAAAAGGTATCCGTGCAAAGAGTTAAGTGGAAAATATGTAGAACGTTTTTCCAATACACTTGGTGGTCAGTGTACTAACGAAAAAATGCGTAGTGGTGGTATAGGAGCTTGTGC…	('NTSB', 10, 73, 7.5e-14),('DBLa0.13', 77, 506, 1.5e-195)	('Rask_block_20', 26, 48, 9.4e-09),('Rask_block_17', 53, 84, 8.3e-06),('Rask_block_19', 92, 126, 1.1e-11),('Rask_block_4', 131, 148, 4.8e-08),('Rask_block_13', 155, 176, 4.7e-11),('Rask_block_3', 188, 205, 7.7e-08),('Rask_block_79', 206, 221, 1.4e-08),('Rask_block_14', 222, 242, 4.8e-05),('Rask_block_64', 244, 254, 0.25),('Rask_block_5', 256, 273, 8.6e-10),('Rask_block_36', 281, 312, 1.5e-10),('R…	#N/A	#N/A	#N/A	293536_soapGraphK61	-1.262	0.581	2292	1241	100	#N/A	#N/A	#N/A	FALSE
SFU-3_S21_L002_Contig2022_frm3_orf5	SFU-3_S21_L002_Contig2022	SFU-3	3	5	TLYHMDLLCLVLLVAFPLPHVFPLVFPPPPPTPPRRLRRRRRCLRLHRRRRFRRLPPRGRSRGLRRGFPRGQHVVFQLLHHHLVLVLCIHPAFVCIVLLVLFRVLVIYQLYYSF	TTGTTGTTTTTCCTCTATTTCCTTTTTTTTCTCCATTTTATACTTGTGCCACAAAAAAAAAGTTTCAACAGCAGCACTTTCAATAAAGGCGTGGAGGAGAGACGACTCTGGCGTCTCTGTCGACGCGCCGTTATCAGTACTACTTGATTGTGTCACTGCAACTCGTGATTGTGGTTGTGCCTCACTGGCCTGTGGTTGTGTCACCTGTTTTTTCGCCCAATCGTGTAGTTTTCCCACATATAATCGTCGCCTCCTGGGTGGGATACACAAACCACCACTAGTGGCATCACTTTTGCCATGGGCACCGTCGGCACCACGTGCGACACGTCGAGCACGTTCACCAGTGGTACTGTTGTCACCACTAGTTGGTATGCATTTCCAACTTGTGGGTGCCTTTGG…	-	-	Cluster-10.954	1.613	0.414	296326_soapGraphK61	3.317	0.0765	2625	1451	99.31	#N/A	#N/A	#N/A	FALSE
IFC63_S16_L001_Contig2074_frame_1	IFC63_S16_L001_Contig2074	IFC63	1	#N/A	VYIYIYSNTILLLLFYHITILP*HTYIHTYPYQPPTTANTNHARPHKYMYDMT*CSAPITKMARPVSGGGEDGIDDKDAKHLLDSIGKIVHKKVHSEAQTYKQALTGQLSFATLSGGESAHTTNPCNLESVYTKLINGSGGSGVARGDPCTNLSGKLEPRFSDTLGGQCTDSKMRSGGKGACAPYRRLHLCSHNLETIETTPTTTNKLLLEVCMAAKYEAQSLKNYHAQYRGNNTDLNTNICTVLARSFADIGDIVRGRDIFRGNDEEKKKRDKLDENLRKIFKKIYEGLSKNGAQARYNGDGDNFFKLREDWWTANRSTIWEAITCNAWGYRYFHATCNSADGNSKSQANDKCTCNNGDVPTYFDYVPQYLRWFEEWTEDFCRKKKK	GTATATATATATATATATTCCAACACAATACTATTATTATTATTCTACCATATTACAATACTCCCATAACATACATATATACATACATACCCCTACCAACCACCTACCACCGCCAACACGAACCATGCAAGACCCCACAAATATATGTATGACATGACATAATGTAGTGCACCAATAACGAAAATGGCGAGGCCAGTTAGTGGTGGGGGTGAGGATGGTATTGATGATAAAGATGCCAAACATTTATTGGATAGCATAGGGAAAATAGTGCACAAAAAAGTGCATAGTGAAGCTCAAACATATAAACAGGCGTTGACAGGACAGTTGTCATTTGCAACACTTTCTGGTGGGGAATCAGCACACACCACAAATCCATGCAACCTTGAAAGTGTATATACT…	('NTSB', 61, 125, 7e-20),('DBLa0.13', 140, 387, 1.4e-122)	('Rask_block_20', 76, 98, 3.6e-10),('Rask_block_17', 101, 132, 1.8e-09),('Rask_block_19', 142, 176, 1.8e-12),('Rask_block_4', 181, 198, 6.3e-08),('Rask_block_13', 206, 227, 5.7e-10),('Rask_block_3', 241, 258, 5.2e-08),('Rask_block_79', 259, 274, 2.3e-06),('Rask_block_14', 275, 293, 1.2e-05),('Rask_block_64', 296, 308, 0.0007),('Rask_block_5', 310, 329, 5.8e-09),('Rask_block_36', 331, 362, 1.7e-12…	#N/A	#N/A	#N/A	283024_soapGraphK61	-4.908	0.00321	1463	792	100	#N/A	#N/A	#N/A	FALSE
IFC63_S16_L001_Contig2077_frame_-3	IFC63_S16_L001_Contig2077	IFC63	-3	#N/A	GKHDFFEEDVCIGCQYSCSHFVNWIDNQKLEFLKQKKKYTKEISNSGSCGGGKGRTRKRRSVTTTNYDGYEKKFYDELKKNKYVKVDEFLDLLNKEKTCTKNTDIEDGGNIDFKNVKSSSASGDGNNKTFYRTTYCQACPWCGAQKDNTGKWKAKNDTECGEGRGYNGYEDTKIPILTGDKTKGDMVKKYNKFCNGNGEKGANGREGGVGGSENGAASGDNSDNATTGYCGGNSDSSLCEKWTCYYKKNENNDGKKDINFCVLQNGKQHRKEQKVTSYNAFFWDWVHDMLIDSIKWRDEHGKCINKDNGNTCITGCKKKCDCFLKWVNEEKTEWGKIKEHFYKQKDIGNQGGFGLFTHDFVLETLLDIEELLKIIEGTYGNAKETEHIREMLQETGVVG…	CTATACCATCTGGTGTCTTACCCACACATAAATCTCTATAATCCCCTAAAGTATAAAACATCTGTCTTTTAAACTCTTCAGGGATACTACCACCTTTTAATTCCTTTTGTGCTTCGTCGTTGTCATCGGTTTGTGTATATACCTGTCCTTGTGCTGCCTGTTTTTCCTTTTTCTCTCTTTTTTTCTCCATTTTATACTTATGCCACAAAAAAAATGTTTCCACAGCAGCACTTTTCACAAACCAATCACGTAATGACGCATCGTCCTTCACGTTGTCGTCCACTTTGTGCATGTATAGTTTTCGTCTTCGCGGCGGAATACATATGGCACCACTACTAGATGTGGTGGTTTTTTCATCACCACTAGTGGTAGGAACACATTTCCAATTGGGGAATTTTT…	('DBLa0.5', 1, 139, 4.8e-57),('CIDRa2.6', 140, 427, 4.2e-124),('DBLd1', 496, 650, 1.4e-53)	('Rask_block_1', 14, 39, 3.3e-07),('Rask_block_34', 53, 70, 0.00085),('Rask_block_9', 74, 101, 6.7e-10),('Rask_block_75', 105, 121, 2.8e-06),('Rask_block_6', 126, 149, 1.5e-11),('Rask_block_143', 152, 169, 2.2e-05),('Rask_block_23', 172, 193, 5.3e-07),('Rask_block_63', 231, 248, 9.4e-09),('Rask_block_116', 260, 272, 4.3e-05),('Rask_block_8', 274, 306, 5e-15),('Rask_block_1', 316, 341, 7.3e-07),('…	#N/A	#N/A	#N/A	283924_soapGraphK61	-0.445	0.876	1495	812	99.88	#N/A	#N/A	#N/A	FALSE
SFU-3_S21_L002_Contig2022_frm-1_orf17	SFU-3_S21_L002_Contig2022	SFU-3	-1	17	NSTNKKKNTSEITGDSGRSSRRKKRSSSSSSSYDKGYENKFYKILKKTNYKYVEKFLEKLSKEGICKKPPQVRDEIADAADFTKKDYAKTFSHTTYCQACPWCGAQKDKKGKGKWIAKSDTECEPAKGYKGYEETKIPILTPQEQSDIFQKYKTFCNSATGATGAPVATPASATSGDNSGNATTGYCGSTNNSDSSLCEKWTCYYYKKIENDGGKKAINFCVQQKQDNDEKKKYSMSYNAFFWDWVYDMLHDSLDWRKQLGSCINKDNDKSQNCKKNKCNSDCGCFLKWVNEKKTEWTNIKKHFDTQEDIKEETKVDPIVTLEILLDIEELLQNIKDTHANAKEDEIKNIEKMLKEEENQVTADAPGTKKNSIIDKLLKHEKEQAEQCKQKQDECKEQE…	TTGTTGTTTTTCCTCTATTTCCTTTTTTTTCTCCATTTTATACTTGTGCCACAAAAAAAAAGTTTCAACAGCAGCACTTTCAATAAAGGCGTGGAGGAGAGACGACTCTGGCGTCTCTGTCGACGCGCCGTTATCAGTACTACTTGATTGTGTCACTGCAACTCGTGATTGTGGTTGTGCCTCACTGGCCTGTGGTTGTGTCACCTGTTTTTTCGCCCAATCGTGTAGTTTTCCCACATATAATCGTCGCCTCCTGGGTGGGATACACAAACCACCACTAGTGGCATCACTTTTGCCATGGGCACCGTCGGCACCACGTGCGACACGTCGAGCACGTTCACCAGTGGTACTGTTGTCACCACTAGTTGGTATGCATTTCCAACTTGTGGGTGCCTTTGG…	('DBLa0.19', 7, 100, 3.2e-23),('CIDRa2.9', 101, 391, 2.8e-104),('DBLd1', 479, 633, 3.2e-43)	('Rask_block_9', 41, 68, 1.4e-07),('Rask_block_118', 69, 83, 8e-06),('Rask_block_6', 89, 109, 5.5e-11),('Rask_block_143', 115, 132, 0.0044),('Rask_block_23', 135, 155, 0.0032),('Rask_block_63', 190, 208, 2.1e-08),('Rask_block_263', 218, 231, 2.6e-07),('Rask_block_8', 235, 266, 9.6e-15),('Rask_block_1', 279, 304, 1e-07),('Rask_block_32', 317, 355, 2.5e-12),('Rask_block_10', 372, 397, 1.2e-05),('Ra…	Cluster-10.954	1.613	0.414	296326_soapGraphK61	3.317	0.0765	2625	1451	99.31	#N/A	#N/A	#N/A	FALSE
SFU-3_S21_L002_Contig2022_frm-3_orf0	SFU-3_S21_L002_Contig2022	SFU-3	-3	0	KDGVKRFSDKEGAECSNSKIKYSDYYRGACAPFRRLFLCDQNLSHMDENKINNTDNLLLEVCMAAKYEGQSINTHYTIHEATYGDSASQLCTALARSFADIGDIVRGKDLYLGNDKEKDKLERKLKKIFKKIYEELKNGKTNGEIETRYKDTGNYYQLREDWWTANRETVWKAITCEVKSGSQYFRATCGKNDTRTGEDCRCPKTSGDGDVTIVPTYFDYVPQYLRWFEEWAEDFCRLRKHKLENAIKICRGPSGNDKYCDLNRHDCEKTIRGDERFVDDYDCNDCSVACKPFVKWIDKQKVEFDKQKKKYKRNNR	TTGTTGTTTTTCCTCTATTTCCTTTTTTTTCTCCATTTTATACTTGTGCCACAAAAAAAAAGTTTCAACAGCAGCACTTTCAATAAAGGCGTGGAGGAGAGACGACTCTGGCGTCTCTGTCGACGCGCCGTTATCAGTACTACTTGATTGTGTCACTGCAACTCGTGATTGTGGTTGTGCCTCACTGGCCTGTGGTTGTGTCACCTGTTTTTTCGCCCAATCGTGTAGTTTTCCCACATATAATCGTCGCCTCCTGGGTGGGATACACAAACCACCACTAGTGGCATCACTTTTGCCATGGGCACCGTCGGCACCACGTGCGACACGTCGAGCACGTTCACCAGTGGTACTGTTGTCACCACTAGTTGGTATGCATTTCCAACTTGTGGGTGCCTTTGG…	('DBLa0.5', 4, 313, 1e-142)	('Rask_block_19', 4, 23, 3.2e-08),('Rask_block_4', 29, 46, 4.1e-07),('Rask_block_13', 55, 76, 1.2e-10),('Rask_block_188', 81, 89, 0.12),('Rask_block_3', 90, 107, 5.9e-09),('Rask_block_79', 108, 120, 0.00043),('Rask_block_14', 121, 141, 5e-07),('Rask_block_161', 149, 158, 0.0018),('Rask_block_5', 159, 176, 4.9e-09),('Rask_block_36', 181, 207, 6.5e-09),('Rask_block_153', 213, 219, 0.011),('Rask_blo…	Cluster-10.954	1.613	0.414	296326_soapGraphK61	3.317	0.0765	2625	1451	99.31	#N/A	#N/A	#N/A	FALSE
SFM-10_S1_L001_Contig2526_frm2_orf41	SFM-10_S1_L001_Contig2526	SFM-10	2	41	TLYHMDLLCLVLLVAFPLPHVFPLVFPPPPPTPPRRLRRRRRCLRLHRRRRFRRLPPRGRSRGLRRGFPRGQHVVFQLLHHHLVLVLCIHPAFVCIVLLVLFRVLVIYQLYYSF	AACACTATCGAAGTTAACGCAATAGCTATTCCAAAGGGGATGGTAGACGATAATATGTCACCTATAGGTTTTGATGGTTCGTCCGCTTGGGTTGGTGTTGCCGGGGCTTCAGGTCCAGGTGGACGTTCCTCTGTGCCTTCGGGTGCCGGCGCTTCTTCTTCGGGCTTGAGTATAGGTGTTTGTTCATCTTGGGGAGATTGGTCGCCTTTGTCGATTTTGGAATCAACACTATTTTCTTCTGTTGGTGCTTTACAATCGTCTTCTACCTCCTTTTTTTTTTCTTCCACTGTTGGACAAAATTTAGGTTGTTCCACTTTTTTTTCATTTTCGTCTTCATTTTCATACTCTTCTTCCTCCTCATCGTCAGGTAAGTGGGGGGTTTGTGGTGTGCTTTGGGTA…	-	-	Cluster-10.954	1.613	0.414	296326_soapGraphK61	3.317	0.0765	2929	1586	100	#N/A	#N/A	#N/A	FALSE
IFC63_S16_L001_Contig1258_frame_1	IFC63_S16_L001_Contig1258	IFC63	1	#N/A	LYGYEIPYWVMSYFQHLYFDKDYKKAQDVIEDENERKKIWGCTDGVECTNEETKENKDFITNLIDKLQQKIESSKQQHEPSVETQKPCVNLPHSNEEENSLDDIPLDDNQHTEQPNFCPPPPVPETPLTCVERAAKELREEAEGNVNQIHSNLKGDGTTFNGRCNMVKKKNAAVYGKVSCNFEKTYENSLNKLNNQCERKGVDRLQIGQNWNYKYIYKIGKNLYIPPRREHMCINHLKQIIKYTDTDSTTLLKKVQEAAQHEGDDIIKKLLPKNTCNENVICDAMKYSFADLADIVRGTDIYTHTIEIERKLNEVFEIIYEKWKSDNKKDKDKYTNVQTFRSAWWDANRREIWKAMTCNAPTDAKLYKKKEKREQTDNNKRVLKCGHENNPPDDDYIPQ…	CTTTATGGTTATGAAATTCCTTATTGGGTAATGAGTTATTTTCAACACCTATACTTTGACAAGGATTATAAGAAAGCCCAAGATGTGATTGAAGACGAAAATGAAAGAAAAAAAATATGGGGATGTACTGATGGTGTAGAATGCACTAATGAAGAAACAAAAGAGAATAAAGATTTTATAACAAACTTAATTGATAAACTTCAACAAAAAATAGAATCTAGCAAACAGCAACACGAACCTAGTGTCGAAACACAAAAACCTTGTGTAAACCTCCCCCATAGTAACGAAGAAGAAAACTCCCTCGACGACATACCCCTTGACGACAACCAGCACACAGAACAGCCGAACTTTTGTCCACCTCCTCCAGTGCCGGAAACACCTTTGACATGTGTTGAAAGA…	('CIDRg2', 2, 84, 2.9e-27),('DBLz5', 130, 554, 1e-166),('DBLe4', 560, 885, 3.4e-88)	('Rask_block_24', 7, 45, 2.1e-09),('Rask_block_10', 57, 81, 3.6e-06),('Rask_block_31', 106, 121, 0.21),('Rask_block_52', 129, 145, 0.00079),('Rask_block_123', 151, 169, 2.2e-07),('Rask_block_235', 173, 192, 1.5e-06),('Rask_block_53', 194, 213, 0.0013),('Rask_block_4', 224, 240, 2.5e-05),('Rask_block_13', 250, 270, 1.1e-07),('Rask_block_462', 271, 280, 0.0097),('Rask_block_3', 281, 298, 4.1e-08),(…	Cluster-10.1068	-2.728	0.27	Contig12576	-0.523	0.876	4691	2540	100	#N/A	#N/A	#N/A	FALSE
SFM-10_S1_L001_Contig2526_frm-3_orf3	SFM-10_S1_L001_Contig2526	SFM-10	-3	3	CSGGVKMAPPGGGDGTQDASAKHMFDRIGEEVYKEVKSEAENYISELAGLLSQAPILGETGAFHKTCDVVEEYYKRDENRKRYPCRKDGVKRFSDKEGAECSKSKIKYSDYYRGACAPFRRLFLCDQNLSHMDENKINNTDNLLLEVCMAAKYEGQSINTHYTIHEATYGDSASQLCTALARSFADIGDIVRGKDLYLGNDKEKDKLERKLKKIFKKIYEELKNGKTNGEIETRYKDTGNYYQLREDWWTANRETVWKAITCEVKSGSQYFRATCGKNDTRTGEDCRCPKTSGDGDVTIVPTYFDYVPQYLRWFEEWAEDFCRLRKHKLENAIKICRGPSGNDKYCDLNRHDCEKTIRGDERFVDDYDCNDCSVACKPFVKWIDKQKVEFDKQKKKYKS…	AACACTATCGAAGTTAACGCAATAGCTATTCCAAAGGGGATGGTAGACGATAATATGTCACCTATAGGTTTTGATGGTTCGTCCGCTTGGGTTGGTGTTGCCGGGGCTTCAGGTCCAGGTGGACGTTCCTCTGTGCCTTCGGGTGCCGGCGCTTCTTCTTCGGGCTTGAGTATAGGTGTTTGTTCATCTTGGGGAGATTGGTCGCCTTTGTCGATTTTGGAATCAACACTATTTTCTTCTGTTGGTGCTTTACAATCGTCTTCTACCTCCTTTTTTTTTTCTTCCACTGTTGGACAAAATTTAGGTTGTTCCACTTTTTTTTCATTTTCGTCTTCATTTTCATACTCTTCTTCCTCCTCATCGTCAGGTAAGTGGGGGGTTTGTGGTGTGCTTTGGGTA…	('NTSB', 8, 62, 3e-14),('DBLa0.15', 72, 489, 5.7e-169),('CIDRa2.9', 490, 780, 2e-103),('DBLd1', 868, 1393, 3.5e-160),('CIDRb1', 1394, 1641, 1.2e-79)	('Rask_block_20', 19, 40, 2.4e-09),('Rask_block_17', 43, 73, 0.0065),('Rask_block_19', 79, 109, 1.3e-11),('Rask_block_4', 115, 132, 2.9e-06),('Rask_block_13', 141, 162, 8.3e-10),('Rask_block_3', 176, 193, 4.1e-08),('Rask_block_79', 194, 206, 0.0029),('Rask_block_14', 207, 227, 3.7e-06),('Rask_block_161', 235, 244, 0.012),('Rask_block_5', 245, 262, 3.5e-08),('Rask_block_36', 267, 293, 4.9e-08),('R…	Cluster-10.954	1.613	0.414	296326_soapGraphK61	3.317	0.0765	2929	1586	100	#N/A	#N/A	#N/A	FALSE
IFC63_S16_L001_Contig1621_frame_-3	IFC63_S16_L001_Contig1621	IFC63	-3	#N/A	SHKEDVEDDEVEEEEEDEDLDGGDDGAEETATEELPEAPKVEGKAACEIVEEALTGSLKEACSLKYGPKAPSSWKCVSSGDNTTTGSESEAKRKRRDTDSTVTATGNDGAICVPPRRRKLYVGKLEEWADNSGNTQEDGKAAQGNGDDPQKALLKAFVESAAVETFFLWDRYKKEKKPPAQEG	TCCTTCTTGTGCTGGTGGTTTCTTCTCTTTTTTGTATCTATCCCATAAGAAAAAAGTTTCCACAGCAGCGGACTCAACAAAAGCTTTGAGTAGTGCCTTTTGTGGGTCGTCGCCGTTACCTTGTGCTGCCTTACCATCCTCCTGTGTGTTACCACTATTGTCTGCCCACTCTTCCAATTTCCCCACATATAATTTTCGCCTCCTGGGTGGCACACATATGGCACCGTCATTACCAGTGGCTGTAACGGTACTATCGGTGTCACGTCGTTTACGTTTGGCTTCACTCTCACTGCCAGTGGTAGTATTGTCACCACTTGATACACATTTCCAACTTGACGGTGCCTTTGGGCCATATTTGAGGCTACATGCCTCTTTGAGACTACCAGTGAGTGCTTCTTC…	('DBLd1', 47, 181, 2e-44)	('Rask_block_15', 47, 67, 1.2e-05),('Rask_block_35', 70, 85, 5.8e-05),('Rask_block_34', 90, 107, 0.0054),('Rask_block_4', 111, 128, 5.9e-08),('Rask_block_469', 135, 148, 0.02),('Rask_block_11', 153, 173, 3.7e-11),('Rask_block_289', 175, 183, 0.059)	#N/A	#N/A	#N/A	393902_soapGraphK51	-1.105	#N/A	1018	551	100	#N/A	#N/A	#N/A	FALSE
IFC63_S16_L001_Contig1628_frame_-3	IFC63_S16_L001_Contig1628	IFC63	-3	#N/A	NIENSEDAIKILLEHEAKEAQKCKETHNDNNCKKPKAQPGGGARSLPDEPHSPDTHDDHHDDEVHPDDVISLPPIPPSDDQEEDEEEEEDEEEEEEPKEVVDQVEEETVAEVTEVETVKPCDIVQKLFTSGDNTALKEACSLKYGKNRNLGWKCVDTTTTSSGDTTGGSICIPPRRRRLYVTPLTKWADTVGNTQVGESSQGGAASTSTSQTSLLRDAFIQSA	CGCAGATTGAATAAACGCGTCGCGGAGGAGAGACGTCTGTGACGTCGATGTCGACGCGGCGCCACCTTGTGATGACTCACCCACCTGTGTGTTACCCACCGTGTCTGCCCACTTCGTTAGTGGTGTGACATATAATCGTCGTCTTCGTGGTGGGATACAAATACTACCACCGGTGGTGTCACCACTAGATGTAGTGGTTGTATCGACACACTTCCAGCCGAGATTTCTGTTTTTGCCATATTTGAGGGAACACGCCTCTTTGAGAGCAGTGTTGTCGCCACTAGTAAATAGTTTTTGTACTATGTCACATGGCTTCACCGTTTCCACTTCTGTTACCTCTGCGACGGTTTCCTCTTCCACCTGGTCTACCACCTCTTTGGGCTCCTCCTCCTCTTCTTC…	('DBLd1', 121, 223, 4.9e-32)	('Rask_block_10', 6, 32, 1.8e-07),('Rask_block_15', 121, 145, 4.9e-08),('Rask_block_35', 148, 163, 0.00069),('Rask_block_4', 170, 187, 1.3e-06)	#N/A	#N/A	#N/A	293446_soapGraphK61	-2.112	0.311	1240	671	100	#N/A	#N/A	#N/A	FALSE
IFC63_S16_L001_Contig1848_frame_-2	IFC63_S16_L001_Contig1848	IFC63	-2	#N/A	GDNADMYKSATDAKHLLDQIGEDIYKKIKDDANDFREKLKGNLNKANNSSEETISSIDTCQLVNQYISGGGAARGDPCESLSGKDAKKEERFSNTLGGQCTNSKISGNKYSTKSGKDCGACAPYRRLHLCDHNLETISNYDSTKAKHKLLAEVCYAAKEEGASLQGYYAQHQGTNPDSHLCTALARSFADIGDIVRGKDLFLGNSVESAQRDKLEKNLKEIFAKIHEDVTSSGRNGEIEERYGKDPNFFQLREDWWTANRHTVWKALTCNAQGFNYFRHTCNGGERTKGYCRCNGDQPNADKANTDPPTYFDYVPQYLRWFEEWAEDFCR	CCTACAAAAATCTTCTGCCCATTCTTCGAACCAGCGAAGATACTGTGGCACGTAGTCAAAATAGGTTGGGGGATCGGTATTTGCCTTGTCGGCATTTGGCTGGTCGCCGTTACACCGGCAGTAACCTTTAGTTCGTTCTCCTCCATTACATGTGTGTCGAAAATAGTTAAAACCCTGAGCGTTACATGTTAGTGCTTTCCACACGGTGTGCCGATTTGCAGTCCACCAATCTTCTCGTAATTGAAAGAAATTTGGATCTTTTCCGTAGCGTTCTTCTATCTCCCCATTCCTCCCGCTAGACGTCACGTCCTCATGTATTTTCGCGAAAATTTCTTTCAAATTCTTTTCTAATTTATCTCTTTGTGCACTTTCTACGCTATTACCAAGGAAAAGATCTTT…	('NTSB', 4, 55, 3.8e-12),('DBLa0.5', 61, 330, 1.5e-115)	('Rask_block_20', 10, 32, 2.6e-08),('Rask_block_17', 36, 66, 3.3e-05),('Rask_block_19', 69, 108, 2.1e-13),('Rask_block_4', 120, 137, 4.2e-09),('Rask_block_13', 147, 168, 2.1e-07),('Rask_block_215', 169, 178, 0.064),('Rask_block_3', 180, 197, 6.2e-09),('Rask_block_79', 198, 213, 4.4e-07),('Rask_block_14', 214, 233, 2.3e-06),('Rask_block_210', 239, 251, 2.5e-05),('Rask_block_5', 252, 271, 6.8e-09),…	Cluster-10.539	-3.398	0.127	278487_soapGraphK61	-3.009	0.158	1279	692	100	#N/A	#N/A	#N/A	FALSE
SFC14_S17_L001_Contig2167_frm3_orf6	SFC14_S17_L001_Contig2167	SFC14	3	6	NSTNKKKKYKSEITGDSGRSSRRKKRSSSSSSSYDKGYENKFYKILKKTNYKYVEKFLEKLSKEGICKKPPQVRDEIADAADFTKKDYAKTFSHTTYCQACPWCGAQKDKKGKGKWIAKSDTECEPAKGYKGYEETKIPILTPQEQSDIFQKYKTFCNSATGATGAPVATPASATSGDNSGNATTGYCGSTNNSDSSLCEKWTCYYYKKIENDGGKKAINFCVQQKQDNDEKKKYSMSYNAFFWDWVYDMLHDSLDWRKQLGSCINKDNDKSQNCKKNKCNSDCGCFLKWVNEKKTEWTNIKKHFDTQEDIKEETKVDPIVTLEILLDIEELLQNIKDTHANAKEDEIKNIEKMLKEEENQVTADAPGTKKNSIIDKLLKHEKEQAEQCKQKQDECKEQ…	GCAGTATCTTCGCTGGTTCGAGGAATGGGCCGAAGACTTTTGTAGATTAAGGAAACATAAATTAGAAAATGCTATAAAAATATGTCGTGGACCAAGTGGTAACGATAAATATTGTGATCTTAATAGGCATGATTGCGAAAAAACCATTAGAGGAGATGAACGTTTTGTTGACGATTATGATTGTAATGACTGTTCTGTTGCATGTAAACCTTTTGTAAAATGGATAGATAAACAAAAAGTAGAATTCGACAAACAAAAAAAAAAAATACAAAAGCGAAATAACAGGTGATAGTGGTAGGAGTAGTAGGAGGAAAAAACGGAGTAGTAGTAGTAGTAGTAGTTATGATAAGGGGTATGAAAATAAATTTTATAAAATACTGAAAAAAACTAACTATAAAT…	('DBLa0.19', 6, 101, 4.4e-24),('CIDRa2.9', 102, 392, 1.3e-103),('DBLd1', 480, 1011, 6.5e-162),('CIDRb6', 1013, 1257, 2.1e-98)	('Rask_block_9', 42, 69, 3.3e-07),('Rask_block_118', 70, 84, 1.9e-05),('Rask_block_6', 90, 110, 1.3e-10),('Rask_block_143', 116, 133, 0.011),('Rask_block_23', 136, 156, 0.0076),('Rask_block_63', 191, 209, 5.1e-08),('Rask_block_263', 219, 232, 6.1e-07),('Rask_block_8', 236, 267, 2.4e-14),('Rask_block_1', 280, 305, 2.5e-07),('Rask_block_32', 318, 356, 6.4e-12),('Rask_block_10', 373, 398, 2.9e-05),(…	Cluster-10.846	2.899	0.197	296326_soapGraphK61	3.317	0.0765	2625	1451	99.31	#N/A	#N/A	#N/A	FALSE
SFC14_S17_L001_Contig2167_frm-1_orf37	SFC14_S17_L001_Contig2167	SFC14	-1	37	TLYHMDLLCLVLLVAFPLPHVFPLVFPPPPPTPPRRLRRRRRCLRLHRRRRFRRLPPRGRSRGLRRGFPRGQHVVFQLLHHHLVLVLCIHPAFVCIVLLVLFRVLVIYQLYYSF	GCAGTATCTTCGCTGGTTCGAGGAATGGGCCGAAGACTTTTGTAGATTAAGGAAACATAAATTAGAAAATGCTATAAAAATATGTCGTGGACCAAGTGGTAACGATAAATATTGTGATCTTAATAGGCATGATTGCGAAAAAACCATTAGAGGAGATGAACGTTTTGTTGACGATTATGATTGTAATGACTGTTCTGTTGCATGTAAACCTTTTGTAAAATGGATAGATAAACAAAAAGTAGAATTCGACAAACAAAAAAAAAAAATACAAAAGCGAAATAACAGGTGATAGTGGTAGGAGTAGTAGGAGGAAAAAACGGAGTAGTAGTAGTAGTAGTAGTTATGATAAGGGGTATGAAAATAAATTTTATAAAATACTGAAAAAAACTAACTATAAAT…	-	-	Cluster-10.846	2.899	0.197	296326_soapGraphK61	3.317	0.0765	2625	1451	99.31	#N/A	#N/A	#N/A	FALSE
SXC2_S4_L001_Contig1429_frm2_orf0	SXC2_S4_L001_Contig1429	SXC2	2	0	NKKKEFEKQKEKYTKEINKTHDERTVTIKNANGDKTINNWYVKEFYEQLKKNYQDVEKFLEKLNKETTCKDHPGVEGKSCVDFTKDTNTTFDHKEYCDTCPWCAKKKKKRTGKMDR	TAACAAAAAAAAAGAATTTGAAAAACAAAAAGAAAAATATACAAAAGAAATAAATAAAACTCATGATGAAAGAACAGTAACAATAAAAAATGCAAATGGAGATAAAACTATTAATAATTGGTATGTAAAAGAATTCTATGAACAACTGAAAAAGAACTATCAAGATGTCGAAAAGTTTTTAGAAAAATTAAATAAAGAAACAACATGCAAAGATCACCCTGGAGTGGAAGGAAAAAGTTGTGTTGATTTCACTAAAGATACGAATACTACATTTGATCATAAGGAATATTGCGATACATGTCCGTGGTGTGCAAAAAAAAAAAAAAAACGAACAGGGAAAATGGACAGATGAACAGCATAAAGATGGTTGCCCAAATAATGTAATCAAAGACCTTGATG…	('DBLa0.11', 1, 100, 4.9e-30)	('Rask_block_1', 1, 13, 0.11),('Rask_block_70', 14, 44, 4e-06),('Rask_block_9', 45, 70, 4.3e-11),('Rask_block_268', 72, 83, 0.0026),('Rask_block_6', 86, 109, 3.2e-07)	#N/A	#N/A	#N/A	285090_soapGraphK61	3.164	0.0788	1513	819	100	#N/A	#N/A	#N/A	FALSE
IFC63_S16_L001_Contig174_frame_2	IFC63_S16_L001_Contig174	IFC63	2	#N/A	FRWLHEWGSDFCGKRARMLGKIKHECRNSDKPGHKYCSGDGHDCTRDGIQHNNMFADLDCRDCYEHCRKYKKWIDIKFEEFHNQKNKYGEEKQKLNGNSNGGGDNNCCEQIKKHSSAADFLKSLKHCKDGEGVEDKNNDNKINFEKPETTFGPLEYCKTCPYNIVKCNGAGRAKNGCTPVNGKSWETVFNEMSGNGEKTTINVDMIDRRGPFIKNYLGNSEKSQNSNHLFKTSRLFKGLRVQNWKCKFNDQKMNVCKLDKFEKNIDLNEYTTFKVFLEYWLDDFLYGYYLLKKKRIIDLCTKNGGETCNGQPKNDCACVKKWVEQKKEEWGNIKKHFKKQTAGEGYGIVYTVKSLLGNLIPRMDLTNGKEKIQQLNEFLRSYECNCTENSTSEDSKKND…	TTTTCGTTGGTTACATGAGTGGGGAAGCGACTTTTGTGGTAAAAGGGCGCGGATGTTGGGGAAAATAAAACATGAGTGTCGTAATAGTGACAAGCCAGGTCATAAATATTGTAGTGGGGATGGACATGATTGCACACGAGACGGTATTCAACATAATAATATGTTTGCAGATTTAGATTGTCGTGATTGTTATGAACACTGTAGAAAATATAAAAAATGGATAGATATAAAATTCGAAGAATTTCATAATCAAAAAAATAAATATGGAGAGGAAAAGCAAAAATTAAATGGTAATTCTAATGGTGGTGGTGATAATAATTGTTGTGAACAAATAAAAAAACATTCGTCTGCTGCAGATTTTTTGAAATCATTGAAACATTGCAAAGATGGTGAAGGTGT…	('DBLd1', 1, 160, 5.9e-53),('CIDRg4', 161, 425, 2e-115)	('Rask_block_2', 1, 12, 0.00019),('Rask_block_12', 14, 31, 4.5e-05),('Rask_block_7', 36, 61, 8.9e-12),('Rask_block_1', 63, 88, 1.9e-07),('Rask_block_122', 89, 105, 0.00083),('Rask_block_9', 108, 128, 8.2e-05),('Rask_block_483', 130, 144, 1.9e-07),('Rask_block_6', 146, 171, 5.5e-09),('Rask_block_103', 177, 194, 5.2e-08),('Rask_block_85', 197, 216, 4.7e-11),('Rask_block_22', 230, 248, 8e-09),('Rask…	Cluster-10.542	-4.506	0.0741	295244_soapGraphK61	-5.309	0.00801	1703	1398	89.13	#N/A	#N/A	#N/A	FALSE
IFC63_S16_L001_Contig1061_frame_-1	IFC63_S16_L001_Contig1061	IFC63	-1	#N/A	TPTYVPKHHQTMYATI*TTYA*HNVVWTKKKNTKMEATSGGGGGGVDKDAKNMFDRIGQQVYNEKVKNGEAQTYDSYLKGNLQHATKSSLEIVDTADTCTLVKEYYERANGGGNSNRYPCRKDGTGKVEVNRFSDTLGGQCTNKRMRSGGEGACAPYRRLHLCHHNLETIDTTSTTTTSDTLLLEVCMAAKYEGNSIDTHYTQHQRTNEDSASQLCTVLARSFADIGDIIRGKDLYLGYDEKEKDQRKQLDDKLKDIFAKIHSEVTKGRSASPLQARYQGDADNNYFQLREDWWTANRHTVWEALTCDARDKAEYFRKKPCGTGTGTQGRCRCAAGDVPTYFDYVPQYLRWFEEWAEDFCRKKNKKIKDVKTNCRGTDSSGNDKYCSGNGYDCTKTIYK…	ATATAAAACACATACATATACACAAATATATATCCAAACATACGAACACATACATATACACATATATATATATCCAAACATACCCCACACATACATATACATCCACATCCATATATATTTATATATATATCCAATCATACCAACACATACATATACAGAAACACATATACATACAAACATATATATATTTATATATACATCCAAACACACCGCACAAATACTTATACAGAAACACATATATATATACATATATACCACTATATATATTACCTTCAAAAATAAAAAAGCAATGGATCCTAATGCCAGCGCAACACCAAAAGGAATGGTCTTTTCCAGAATGTCACGATTGAATGGTTCGTCCCAAGGAAGGGGTAAAGGTGGTGGAGGCGCCGCAGGGGC…	('NTSB', 39, 96, 3e-11),('DBLa0.16', 99, 542, 7.8e-201),('CIDRa3.4', 543, 857, 3.5e-123),('DBLb10', 891, 1366, 4.1e-187),('DBLd1', 1387, 1839, 1.2e-151),('CIDRb1', 1840, 2094, 7.5e-91)	('Rask_block_20', 47, 67, 4.7e-07),('Rask_block_17', 74, 106, 0.00081),('Rask_block_19', 111, 148, 8.6e-13),('Rask_block_4', 153, 170, 2.6e-07),('Rask_block_13', 180, 201, 2.1e-08),('Rask_block_215', 202, 214, 5.8e-06),('Rask_block_3', 215, 232, 6e-07),('Rask_block_54', 233, 247, 0.0038),('Rask_block_14', 250, 268, 0.0073),('Rask_block_64', 275, 288, 0.0013),('Rask_block_5', 290, 308, 9e-08),('Ra…	#N/A	#N/A	#N/A	Contig12472	-2.23	0.41	3657	1980	100	#N/A	#N/A	19	FALSE
IFC63_S16_L001_25452_soapGraphK21_frame_2	IFC63_S16_L001_25452_soapGraphK21	IFC63	2	#N/A	TFFLWDRYKKIKEKEKKEKEEAETDIVASETSDDPEQKQLEKGDIPEDFLRQMFCTLADYKDILFSGGNDVTSGNTACDKTNIVLLASGSTKEEKEKMKEIQEKLKAFFKNGGSNQATGGKNPSPSVTTPQTWWEQHGKHIWKGMICALTYRDSGDKGGKPQQNEDVEKALLEGGKPKNTQYEYKNVKLKDESGAKTGSSTQNPTSGDNNPPKLKNFVLRPPYF	AACTTTTTTCTTATGGGATAGGTACAAGAAAATAAAAGAGAAGGAGAAAAAAGAAAAAGAGGAAGCAGAAACTGATATAGTTGCAAGCGAAACAAGCGACGACCCAGAACAAAAACAATTAGAAAAAGGAGATATCCCTGAAGATTTTTTACGTCAGATGTTTTGTACATTAGCAGACTACAAAGATATATTATTTAGTGGTGGTAACGATGTAACTAGTGGTAACACAGCCTGTGATAAGACAAATATTGTGCTTCTTGCAAGTGGTAGTACTAAGGAGGAGAAGGAGAAAATGAAAGAAATACAAGAAAAGTTAAAGGCATTTTTCAAAAATGGTGGTAGCAACCAAGCTACTGGTGGCAAAAACCCATCCCCTAGTGTCACAACCCCTCAAACCTG…	('DBLd1', 1, 224, 2.1e-62)	('Rask_block_11', 1, 9, 0.093),('Rask_block_77', 10, 28, 0.0041),('Rask_block_16', 33, 48, 0.0036),('Rask_block_3', 49, 65, 0.00049),('Rask_block_177', 82, 91, 0.00017),('Rask_block_27', 94, 114, 1.5e-05),('Rask_block_5', 130, 149, 4e-11),('Rask_block_55', 155, 173, 4.3e-05),('Rask_block_29', 176, 196, 0.0006),('Rask_block_87', 204, 218, 4.1e-05)	Cluster-10.1074	-2.067	0.176	296718_soapGraphK61	-3.765	0.174	377	207	99.52	#N/A	#N/A	#N/A	FALSE
SXC2_S4_L001_Contig1429_frm3_orf7	SXC2_S4_L001_Contig1429	SXC2	3	7	IKKQHAKITLEWKEKVVLISLKIRILHLIIRNIAIHVRGVQKKKKNEQGKWTDEQHKDGCPNNVIKDLDDKKTTDIELIVKDGEGQTIMQKLKSLCNKSTEKNIQKWKCHYEKNEDHPNNYSDNCILGNWKNVTQNDKIRPYETFFSLWIDEMLKDSVEWRKELDKCINNKETNNCIRECKSKCDCYKNWVEHMRTEWISIEHHFDQQENLQGRDRNITLQLILEILFKEKIEKAYREGKWDELEGKLNSIGVSQKIGDTEHSNDVIKILLSDEEGIAKECLKTHSEEKCKEQKKQKGSPGRSLASPRPAGDDKDDAASSDEEEEEEEEEEEIDDEDEEGEVDLQEEAEKAKEEGSAPKVNEVNPCDIVETLFKDGSSLKEACSTKYGSKAPTSWKCIS…	TAACAAAAAAAAAGAATTTGAAAAACAAAAAGAAAAATATACAAAAGAAATAAATAAAACTCATGATGAAAGAACAGTAACAATAAAAAATGCAAATGGAGATAAAACTATTAATAATTGGTATGTAAAAGAATTCTATGAACAACTGAAAAAGAACTATCAAGATGTCGAAAAGTTTTTAGAAAAATTAAATAAAGAAACAACATGCAAAGATCACCCTGGAGTGGAAGGAAAAAGTTGTGTTGATTTCACTAAAGATACGAATACTACATTTGATCATAAGGAATATTGCGATACATGTCCGTGGTGTGCAAAAAAAAAAAAAAAACGAACAGGGAAAATGGACAGATGAACAGCATAAAGATGGTTGCCCAAATAATGTAATCAAAGACCTTGATG…	('CIDRa2.1', 48, 290, 5.5e-81),('DBLd1', 366, 647, 1.1e-90)	('Rask_block_23', 72, 93, 0.003),('Rask_block_57', 103, 115, 0.00067),('Rask_block_8', 138, 170, 1.3e-10),('Rask_block_1', 180, 205, 5.2e-06),('Rask_block_32', 214, 238, 0.00076),('Rask_block_10', 264, 290, 4.9e-07),('Rask_block_15', 366, 388, 9.7e-08),('Rask_block_35', 391, 406, 0.0002),('Rask_block_4', 442, 459, 6.5e-07),('Rask_block_453', 472, 479, 0.13),('Rask_block_11', 482, 502, 6.9e-12),('…	#N/A	#N/A	#N/A	285090_soapGraphK61	3.164	0.0788	1513	819	100	#N/A	#N/A	#N/A	FALSE
IFC63_S16_L001_4602_soapGraphK61_frame_-1	IFC63_S16_L001_4602_soapGraphK61	IFC63	-1	#N/A	HHPEKRCDQETSVNEDIKAPEKDPSSDPPSIGPQPPSLPEYDSTNDILKTTIPVGIALALGSIAFLFMKKKPKSTVDLIRVLDVHKGDYNIPTLKSKNRYIPYRSGTYKGKTYIYIEGDSSGDEKYAFMSDTTDITSSESEYEELDINDIYVPGSPKYKTLIEVVLEPSGNNTTASGKNTPSDTQNDIQNDGIP	TAGGTATACCATCATTTTGTATATCATTTTGTGTATCACTAGGTGTGTTTTTACCACTAGCTGTTGTGTTGTTACCACTAGGTTCTAGTACCACTTCAATCAATGTTTTATATTTAGGACTACCTGGTACATATATATCATTGATATCCAATTCTTCATATTCACTTTCTGAGGACGTTATATCAGTAGTATCAGACATAAATGCATATTTTTCATCTCCACTACTATCTCCTTCAATATAAATGTATGTTTTGCCTTTATATGTACCACTTCTATATGGTATGTACCTATTTTTGGATTTCAATGTAGGTATATTATAATCACCTTTATGTACATCAAGTACACGTATGAGGTCCACAGTTGATTTCGGTTTTTTCTTCATGAACAGAAAAGCAATCG…	-	('Rask_block_21', 44, 68, 2.6e-12),('Rask_block_41', 70, 120, 1.4e-28),('Rask_block_128', 121, 128, 0.0006),('Rask_block_43', 129, 169, 1.8e-27),('Rask_block_66', 170, 181, 7.8e-05),('Rask_block_25', 182, 194, 0.015)	Cluster-10.1065	-3.499	0.000973	Contig12576	-0.523	0.876	592	320	100	#N/A	#N/A	#N/A	FALSE
IFC63_S16_L001_Contig796_frame_1	IFC63_S16_L001_Contig796	IFC63	1	#N/A	IYCVFLFVT*IAVFYLYNVRVNTK*FVQTIYIILIKMASRKGVKIESSLSARDVLEKIGLEIYNKEIEKTIPYNSELVGILRKARFADALKREHNIESTGPSDSCRLDHLHHTNIYSGDKYRRIPCDGRNENRFSKEGEAECGSDKIRDYGIKSAGGACAPFRRQNLCDRNLEYLINKNTNTTHDLLGNVLVTAKYEGESIVKNHPHKGTSEVCTALARSFADIGDIVRGKDMFKRNNHDNVENGLREVFKKIHDNLSPEVQKHYKDDGSVNYYKLREDWWNANRDQVWKAITCRAPNEANYFRKGLDGSDVFTSQGQCGHSETNVPTNLDYVPQFLRWFDEWADDFCRIRNDKLKKVKDTCQGYNNSGYRIYCSGDGEDCTNILKQNFSIVSDFLCPS…	ATTTATTGTGTTTTCCTTTTTGTAACATAGATTGCTGTGTTTTATTTGTATAATGTAAGAGTAAATACAAAATAGTTCGTACAAACGATATATATTATACTTATAAAAATGGCATCAAGAAAAGGTGTTAAAATTGAAAGTAGCCTCAGTGCAAGGGATGTTCTAGAAAAAATTGGACTAGAAATATATAATAAAGAAATAGAAAAAACTATTCCATATAATAGTGAATTGGTAGGCATATTAAGAAAGGCAAGATTTGCTGATGCGTTGAAAAGAGAACATAATATAGAAAGTACTGGACCGTCGGATTCGTGTAGACTTGATCACTTACATCATACTAATATATACAGTGGGGATAAGTACAGACGGATTCCTTGCGATGGTAGAAATGAAAATCGT…	('NTSA', 32, 104, 3.4e-21),('DBLa1.8', 105, 495, 1.3e-198),('CIDRb2', 496, 657, 1.7e-77)	('Rask_block_20', 50, 65, 4.4e-06),('Rask_block_17', 73, 112, 1.2e-11),('Rask_block_19', 119, 149, 1.2e-11),('Rask_block_4', 158, 175, 4.7e-08),('Rask_block_13', 184, 205, 3.7e-11),('Rask_block_3', 213, 230, 6.7e-09),('Rask_block_219', 231, 240, 0.059),('Rask_block_14', 242, 265, 1.8e-05),('Rask_block_5', 277, 296, 2e-09),('Rask_block_367', 297, 305, 0.011),('Rask_block_60', 308, 331, 1.8e-10),('…	#N/A	#N/A	#N/A	Contig12777	-3.283	0.0362	2464	1397	98.5	#N/A	1290000_0.6-DBLa_block6	#N/A	FALSE
IFM058_S13_Contig1092_frame_-1	IFM058_S13_Contig1092	IFM058	-1	#N/A	KPTNICMT*HHVVGKKNTKMAPGGGTDKSAKHVLDEFGQQVYREKVQSDAEAYKDDLKGNLQEAVTTTWETVGTNKTCDLVKEYYNKRVNGNNNRHPCANRSPVRFSDESRSQCTYNRIKDSQQVDNKGACAPFRRLSVCDYNLEKMGTKKNKARHKLLLDVCLAAKFEAESLIPDHEHYVAKYGDSGSTICTVLARSFADIGDIIRGKDLYLGNPQESAQREKLEKNLKEIFGKIHDEVTNETNGKNGQTLKTRYQKDGGDFFQLREDWWTANRHTVWEAMTCSEQLSNSKYFRGTCGGSGKTGTQAK	TTTTTAGCCTGAGTTCCAGTTTTTCCACTACCACCACATGTTCCTCGAAAATATTTAGAATTTGATAGCTGCTCGCTACATGTCATGGCTTCCCACACGGTGTGCCTATTCGCTGTCCACCAATCTTCTCGTAATTGAAAAAAATCTCCACCGTCCTTTTGGTATCGTGTTTTTAGCGTCTGCCCATTCTTCCCATTCGTCTCGTTCGTCACTTCATCATGTATTTTCCCGAAAATTTCTTTCAAATTCTTTTCTAATTTTTCTCTTTGTGCACTTTCTTGCGGATTACCGAGATACAGATCTTTTCCTCGTATAATGTCTCCTATATCTGCAAAACTTCGTGCGAGCACCGTACATATTGTAGAACCAGAATCACCATATTTTGCTACATAATGTTCA…	('NTSB', 19, 74, 7e-13),('DBLa0.11', 78, 307, 7.8e-105)	('Rask_block_20', 27, 46, 5e-08),('Rask_block_17', 53, 85, 5.6e-07),('Rask_block_19', 91, 122, 6.4e-15),('Rask_block_4', 130, 147, 7.5e-07),('Rask_block_13', 156, 177, 4.9e-10),('Rask_block_102', 180, 190, 0.02),('Rask_block_3', 191, 208, 6.2e-08),('Rask_block_79', 209, 224, 1.1e-08),('Rask_block_14', 225, 245, 5.6e-07),('Rask_block_64', 253, 265, 0.00046),('Rask_block_5', 267, 284, 2.7e-10),('Ra…	#N/A	#N/A	#N/A	274019_soapGraphK61	3.477	0.0841	1157	626	100	#N/A	#N/A	#N/A	FALSE
IFC63_S16_L001_Contig1240_frame_3	IFC63_S16_L001_Contig1240	IFC63	3	#N/A	KKKTELEKIKDHFRKQKDIKDPAEREMTLTGILNVTFLEDIKDAYPYEQQLEKIEKRLKDKMEEGFNFERRQTSIDKFLQEEEQFAETCIEKHKCQETQPESPLRSLPTPQPPAPSPPPSDEHSHSEEQDDDDDDPDENEEEEEEKEEKKEEDNQDEKEPEGEETQEKTTQITTQDTVDVCDIVKNALDDMGSLQAACSLK	AAAAAAAAAAAACCGAATTGGAAAAAATAAAAGACCATTTTCGCAAGCAAAAAGATATTAAAGATCCAGCAGAACGTGAAATGACCCTTACAGGTATTTTAAATGTTACTTTTTTGGAAGATATTAAAGATGCTTATCCATATGAACAGCAGCTAGAGAAAATTGAAAAACGTTTGAAAGATAAAATGGAGGAAGGTTTTAATTTTGAGAGACGGCAAACATCAATTGATAAATTTCTCCAAGAGGAAGAACAATTTGCCGAAACATGCATAGAAAAACACAAGTGCCAAGAAACGCAACCAGAAAGTCCCTTACGTTCTTTACCAACACCACAACCACCTGCCCCCTCTCCACCCCCCTCCGACGAACACTCCCACTCCGAAGAGCAGGACGATGACG…	('CIDRa2.2', 1, 95, 6.6e-30)	('Rask_block_32', 25, 58, 4.7e-08),('Rask_block_10', 73, 95, 0.00022),('Rask_block_15', 181, 201, 0.0004)	#N/A	#N/A	#N/A	395570_soapGraphK51	-4.021	0.126	1120	606	100	#N/A	#N/A	#N/A	FALSE
IFC63_S16_L001_Contig2001_frame_-2	IFC63_S16_L001_Contig2001	IFC63	-2	#N/A	QCRKYRKWIDIKFVEYEKQQCIYQKEREKLNGNSSGEGENCCKEIKNHSSAAEFLKELKHCKNSKNNSDENNEDYEKNKIDFDDLHKTFSRSTYCKTCPLKGVNCNGSGRGRRGTNHCTPDNGNGETWEKVFEGIPEKGENSTANITVEMIDRRWPFIEEYLKKLEKSKESNNSLFKDSYLFKSVRNQNWTCKFNGENMDICKLTNFNDKIDLNPYITFKVFLEYWLDDFLYGYYLLKKKRIIDLCTKNGGETCNGQPKNDCACVKKWVEQKKEEWGNIKKHFKKQTAGEGYGIVYTVKSLLGNLIPRMDLTNGKEKIQQLNEFLRSYECNCTENSTSEDSKKNDVIDCLLDRLQEKATSCLSSPSGDNQPSADTPASCQNPSTRVEDEDDTLHEETED…	AACACTATCGAAGTTAACGCAATAGCTATTCCAAAGGGGATGGTAGACGATAATATGTCACTTATAGGTTTTGATGGTTCGTCGGACAGGTTTGGAGGTACAGGTGGACTTTCCTGTTCTTTTGGTGGTATTGCGTCTGGCACTTTTTTCTCAGGAACTACTTCTTTAGGTGCCTCTGGTACTTTTGGTGGAGGGGCTTCGGGGTTTTGGTCGGATTTGGTGTCCGCACTAGGTGCTGGTGATGCCGGTTCTGTTGTTGCTTCTTCACAATTACCATCTGTTTCCTCTTGTTGTGCTGGTGTTGGCGGGCAAATGTTCGGCGCCTTCACATCCTCTGTTTCTTCGTGTAGTGTATCGTCTTCATCTTCAACGCGGGTGGAAGGGTTTTGACATGATGCT…	('DBLd1', 1, 98, 3.3e-21),('CIDRg4', 99, 371, 7.4e-118)	('Rask_block_1', 1, 20, 0.0012),('Rask_block_122', 25, 40, 0.11),('Rask_block_9', 42, 63, 0.00032),('Rask_block_178', 66, 83, 0.00023),('Rask_block_6', 85, 109, 2.4e-11),('Rask_block_103', 120, 136, 5.4e-07),('Rask_block_85', 142, 161, 1.4e-11),('Rask_block_22', 176, 194, 4.6e-08),('Rask_block_83', 201, 213, 0.00041),('Rask_block_8', 216, 250, 5.6e-12),('Rask_block_1', 260, 283, 1.2e-08),('Rask_b…	#N/A	#N/A	#N/A	295244_soapGraphK61	-5.309	0.00801	2632	1425	100	#N/A	#N/A	#N/A	FALSE
IFC63_S16_L001_Contig2034_frame_-1	IFC63_S16_L001_Contig2034	IFC63	-1	#N/A	DRYKKELYHSNKKSQDGGSPLRPPNGAHSPSGTLEPNDPSNLTPQQQ*EKGEIPEEFKRQMFYTLGDYRDILFGDQTAIGALSEEDKTTMEAIQDKIKQTLESDNNKESRGSPPSPSGKPVTQNSEKKREQWWQTFGPSIWEGMICALTYKETGKTIEKDGAVYKKIFGENTPDNPANPGPQNGTYQSTYKYDQVELKEEVNGAKTNESPTLLSEFVKRPPYFRYLEEWGETFCRQRTRMLKDVKHNCRDRDNPGHEYCSGDGHDCTEGNLKHNDMSADPNCPRCYEQCRKYRKWIDIKFVEYEKQQCIYQKEREKLNGNSSGEG	ACCTTCACCACTAGAATTACCATTTAATTTTTCACGTTCCTTCTGATATATACATTGTTGTTTTTCATATTCTACGAATTTTATATCTATCCATTTTCTATATTTTCTACATTGTTCATAACAACGCGGACAATTTGGATCTGCAGACATATCATTATGTTTAAGATTTCCTTCAGTACAATCATGACCATCCCCACTACAATATTCGTGACCTGGATTGTCACGATCACGACAATTATGCTTAACGTCTTTCAGCATACGTGTCCTTTGACGACAAAATGTTTCACCCCATTCTTCAAGGTAACGGAAATAAGGGGGGCGTTTCACAAATTCGGAGAGGAGGGTGGGGGATTCGTTTGTTTTGGCACCATTGACCTCTTCTTTAAGTTCCACTTGGTC…	('DBLd1', 2, 322, 2.4e-92)	('Rask_block_273', 6, 21, 0.025),('Rask_block_256', 26, 42, 0.00023),('Rask_block_3', 57, 74, 3.5e-09),('Rask_block_27', 88, 105, 0.011),('Rask_block_5', 129, 148, 5.3e-10),('Rask_block_55', 154, 169, 0.0068),('Rask_block_29', 183, 205, 1.6e-05),('Rask_block_442', 210, 217, 0.018),('Rask_block_2', 218, 235, 6.1e-08),('Rask_block_12', 236, 254, 1.8e-05),('Rask_block_7', 258, 283, 2.3e-10),('Rask_b…	#N/A	#N/A	#N/A	297912_soapGraphK61	-3.994	0.232	1768	975	99.38	#N/A	630040_0.97-DBLd_block15	#N/A	FALSE
[truncated: 4,357 more rows]
