# Supplementary material for: The Plasmodium falciparum transcriptome in severe malaria reveals altered expression of genes involved in important processes including surface antigen–encoding var genes
Source: PLoS Biol. 2018 Mar 12;16(3):e2004328. doi: 10.1371/journal.pbio.2004328 (PMC5864071; doi:10.1371/journal.pbio.2004328)
Supplement: S6 Data — Includes the translated protein sequences for all the transcripts as well as the annotated domain and homology blocks. The results of the differential expression analyses are also summarised. Raw read counts used for Fig 4A heatmap and RPKM used for Fig 4B boxplot are also included. HB, homology block; LFC, log fold-change; Orf, open reading frame; RPKM, Reads Per Kilobase of transcript per Million mapped reads. (XLSX) [file pbio.2004328.s020.xlsx]

## Sheet: S6_Transcripts_combined_assy
Transcript Name	Old Name	Protein Translation	Frame	Orf	DNA Transcript	LFC	raw p-value	adjusted p-value	Domain Annotations	Sub Domain Annotations	Rask HB annotations
297296_soapGraphK61	297296_soapGraphK61 frame_-3	LKRNDDVYEKIFGKPPNNDNPQNPNNGTYKEKYDYETVSFGASDTGAKTNNDPKLSDFVLRPTYFRYLEEWGETFCKERKKRLKQIKVDCKVEGDEYKCDGDGFYCTQKVTNEDGTIKTFDCPSCAKSCRSYKDWINAKKNEFYNQKGKYQTESDNAQKNNDDSGFHTTLNTCTTAGDFLNRLKNGPCKNNNDNGNNSGEDEIDFKEKVSETFRPAKNCDPCSQFRVKCENCNSSGGNTQGKCKNKTITEEDIKTMNDHNHVVMGVIDNNPNGFNGDLSDCQGANIFKGIRKDEWTCGKVCGLDVCGLKINNGKNYDQIILIRALLKSWVENFLEDYNEIKHKISHCTNNKNKSICINECKKKCNCVYKWIENKKEEWEKVRNLYLKPYGIQDSQIYYD…	-3	-	GGTTTGACTGGGGGTTCTGGTTTCGAGGCCTCCGGTGGCGGCGCTTCTTCTTCGGGTTTGAGTATCGTTGTTTGTTCTGGGTTTTGCTTGCCTTCACCACCTGCTGTTGGTGCTGGTGCTGCTGCTGGTGCTGCTGGTGCTGCTGGTTGTGGTGGTACCGGTTTTTCTGGTTCTGTTGCTCGCTCTGCTGGGTTACAACCGCCTTTTTCCTCTGCTTTTGGTTCTTGTGGCACCACATCTTCACAAATTTTCGGCATCATGTTCTTCTTTGGCTCCAATGTATTTTCTTCTTCAAGGAGTAAGTCTTCCTCATCGGGTTCGTCAGAGGGGGGGTTTTTATCACAAGTTGAAGGGGTATCGCCAGTAGGTTGGGATTCTCCACTAGTTGGGGAGGAACAA…	4.999	6.45e-07	0.00058	('DBLd', 4, 222, 1.1e-57),('CIDRb', 223, 472, 9e-92)	('DBLd1', 4, 222, 6.1e-58),('CIDRb3', 223, 473, 4.9e-89)	('Rask_block_562', 16, 25, 9.1e-06),('Rask_block_29', 26, 47, 3e-05),('Rask_block_105', 53, 59, 0.025),('Rask_block_2', 61, 77, 5.6e-08),('Rask_block_12', 78, 94, 0.00026),('Rask_block_7', 98, 123, 4.3e-05),('Rask_block_1', 125, 150, 4.5e-17),('Rask_block_9', 166, 190, 2.1e-06),('Rask_block_6', 210, 232, 8.8e-10),('Rask_block_50', 251, 278, 6.3e-09),('Rask_block_22', 281, 303, 1.2e-12),('Rask_blo…
402106_soapGraphK51	402106_soapGraphK51 frame_3	TPPNHVCHDINHVCMYV*HHVVGTMVIQITGGEGRIEDATAKHLLDSIGKKVYDKVHSEVDAYRDKLKGTLSKATYPKDKYPEGTTPKDPCELEYKYHTNVTSTEIDPCEHKKGKRLSEVHSSECDNRKIRDSDKKNNSVGACAPYRRLHVCDKNIQQIKTENITTHNLLLDVCLAAKFEGQSITGYHPQYEVQYPSSGSTMCTMLARSFADIGDIVRGKDLYIGNKGEKKKLEEKLKQYFKKIYNDLTKDNIKRQEAQKRYQDDKYENYYQLREDWWNANRQEIWKALTCDAPNGDVHYFRKTCSMGQSHVNDKCTCANGDVPTYFDYVPQYLRWFEEW	3	-	AAACACCACCAAACCATGTATGCCACGATATAAACCACGTATGTATGTATGTATGACATCATGTTGTCGGTACAATGGTTATTCAAATAACTGGTGGTGAAGGTCGTATTGAGGATGCAACTGCCAAACATTTATTGGATAGCATAGGGAAAAAAGTTTACGATAAAGTGCATAGTGAAGTTGATGCTTATAGAGATAAATTGAAGGGAACTTTATCAAAAGCAACATATCCAAAGGATAAATATCCTGAAGGAACAACACCAAAAGATCCATGCGAACTTGAATATAAATATCATACTAATGTTACTAGTACTGAAATTGATCCGTGCGAGCACAAAAAAGGAAAACGTTTATCTGAGGTACATAGCAGTGAATGTGATAATAGAAAAATAAGGGATA…	-6.929	1.05e-06	0.00058	('NTSB', 22, 90, 4.7e-18),('DBLa', 91, 340, 6.5e-104)	('NTSB', 22, 90, 4.7e-18),('DBLa0.10', 91, 340, 5.4e-133)	('Rask_block_439', 25, 35, 2.9e-06),('Rask_block_20', 39, 59, 2.1e-09),('Rask_block_17', 63, 98, 1.1e-12),('Rask_block_19', 100, 133, 1.4e-08),('Rask_block_4', 142, 159, 2.2e-07),('Rask_block_13', 167, 188, 1.5e-11),('Rask_block_135', 189, 201, 1.4e-08),('Rask_block_3', 202, 219, 3.6e-09),('Rask_block_171', 220, 230, 6.7e-05),('Rask_block_14', 233, 254, 4e-06),('Rask_block_64', 259, 272, 0.00032)…
Contig1849	Contig1849 frame_1	QTCENPSTTLDDEEDLLLEEENEKTNKQPGFCPEPPETKEQTDGTCDGADTSVPKKAEEQPAGPAAETKDKKEEHPPKPAAAPRPAPPAGGEEDQTEKDSKPKDEVPLPKKPEAPPPKVPEAKKKEEKQKPVVPQQPGDDPWEPLKNAMLSSTILWMVGIGFAAISYFLLKKKPKSPVDLIRVLDVHKGDYGMPTLESKNRYIPYRSGT	1	-	CAAACGTGTGAAAATCCCTCCACCACCCTTGACGATGAAGAGGACTTACTCCTTGAAGAAGAAAATGAAAAAACAAACAAACAACCTGGATTTTGTCCAGAACCACCAGAAACAAAAGAGCAAACAGATGGCACTTGTGATGGAGCCGATACTAGTGTACCCAAAAAAGCGGAAGAACAACCAGCTGGACCAGCAGCAGAAACCAAAGACAAAAAGGAAGAACACCCACCCAAACCAGCAGCGGCACCAAGACCAGCACCACCAGCAGGTGGTGAGGAAGACCAAACCGAAAAAGACAGCAAACCCAAAGATGAAGTCCCTTTACCCAAAAAACCCGAAGCCCCTCCACCAAAAGTACCAGAAGCAAAAAAAAAAGAGGAAAAACAAAAACCTGTGGTA…	5.037	6.82e-06	0.00234	-	-	('Rask_block_31', 15, 35, 4.9e-07),('Rask_block_56', 36, 54, 1.3e-06),('Rask_block_33', 76, 88, 1.3e-12),('Rask_block_33', 101, 117, 1.3e-12),('Rask_block_21', 145, 170, 4.5e-16),('Rask_block_41', 172, 208, 1.3e-18)
Contig12507	Contig12507 frame_-3	EKQCRGVNSSGNEKYCSGDGYDCEQTYFEHDDMFKDVNCPDCVKECKKYKKWIEKKLEEFDKQQNKYIKERGKVSITSNDDGNKEFHNNLNENYSSVDKFLESLNHCKDGKSNSDQNKKIDFNKPENTFNPSTYCKACPLNGVNCLGKKGCIPKSEKDQNNAGGQSTGIDVFINYGATKDSYGELNGKCKQYGLYNDLRKQEWKCQHINNIYKCELQNYGNSQYFEKKIPFKILFERWIRDFVENYNKSKERITRCTNDVNSCKEGCKGNCDCVEEWLKKKSAEWENIKEYYIQHLQTAEEHIAYTVKKFFHQGPFIDDAIKAQDVVEDEKERKKIWGCTGHDECSEKEKEENKNFITNLIDKLQEKIGKCKTQHSGKTKPCDENPSPDDEEENPMDDT…	-3	-	TCCAATCTTTAAGCCATTCTTTATATTTTTCACACGCAGTTTTGCACGCTTGTTTCTTATCTTCATCACTATTTTCACATTTATAATCATTGCACCCCTCCTCCAACTCCTTTACCTTCCCCTTACGTTTTTTACAAAACTCCTCTCCCCATTCAATAAACCATCTCAAAAACTGCGGGGTTTGTGCGAATTTCTCCAACGTGGGGGATTTGTCTCCACTAAATGTCACGGTGGAGTAGGGGTAGTTCGTAGTAAGTTTATCTTTGTTGCCACCAACATATGTTAGAGAACAAACCATCGCGTCCCAAATATGTTGTGCATATTTATTCCAAAATTCTTTACGTTTTGTATCATTTGTTTTCTCACCATTTTTTGGGAGAATTTTTTCGATTTTATCAT…	-6.585	8.46e-06	0.00234	('DBLd', 2, 138, 7.8e-32),('CIDRg', 139, 379, 3.8e-71),('DBLg', 424, 702, 4.4e-97)	('DBLd4', 1, 138, 2.8e-46),('CIDRg1', 139, 379, 2.5e-92),('DBLg11', 424, 702, 7.6e-99)	('Rask_block_7', 15, 40, 2.8e-08),('Rask_block_1', 42, 67, 2e-23),('Rask_block_9', 86, 108, 4.5e-07),('Rask_block_458', 113, 123, 0.01),('Rask_block_6', 124, 145, 7.9e-10),('Rask_block_148', 161, 180, 4.9e-06),('Rask_block_22', 189, 210, 4.6e-07),('Rask_block_8', 228, 259, 4.1e-10),('Rask_block_1', 267, 292, 2e-23),('Rask_block_24', 304, 343, 2.8e-11),('Rask_block_10', 354, 380, 3.3e-09),('Rask_b…
270797_soapGraphK61	270797_soapGraphK61 frame_-1	EECKIEDISKKGLFAELYGSSCAKSCSSYRKWIERKGKEYEKQEKAYTGQKEKCVNGNNKGGVNGFCKTLERCSKAAEFLERLKNGPCKKDNDSGKDKLDFTKPEETFRPAKNCDPCSEFKINCNNGNCKASQGNTCTRTTVITADHIKDLTEEVVMRVSDNSAKGFKGNGLQQACGGAGIFEGIKENKWICSKVCGLDVC	-1	-	TACATACATCTAAACCACATACTTTACTACATATCCATTTATTTTCTTTAATACCTTCAAAGATACCCGCACCTCCACAAGCCTGTTGTAAACCATTACCTTTAAATCCTTTTGCGCTGTTATCACTGACACGCATAACAACTTCTTCAGTAAGATCTTTAATATGATCTGCAGTAATAACGGTTGTTCGTGTGCACGTATTTCCTTGAGAAGCCTTGCAATTACCATTATTACAATTTATTTTAAATTCAGAACATGGATCACAATTTTTTGCAGGTCTAAATGTTTCCTCTGGTTTCGTAAAATCTAATTTATCCTTTCCACTATCATTATCTTTTTTACATGGTCCGTTTTTTAACCTTTCTAAAAATTCTGCAGCTTTAGAGCACCTTTCTAGTG…	-6.23	1.17e-05	0.00259	('DBLd', 5, 117, 6.9e-31),('CIDRb', 118, 201, 8e-25)	('DBLd1', 9, 117, 1.5e-31),('CIDRb6', 118, 201, 1.4e-25)	('Rask_block_1', 22, 47, 1.4e-08),('Rask_block_72', 48, 64, 9.1e-05),('Rask_block_9', 66, 90, 2.4e-08),('Rask_block_443', 95, 102, 0.036),('Rask_block_6', 103, 128, 1.8e-11),('Rask_block_50', 149, 169, 2.5e-10),('Rask_block_22', 176, 198, 1.7e-09)
289420_soapGraphK61	289420_soapGraphK61 frame_1	LDWRKQLGNCINKDNGNTCIKGCKSKCECFAKWVEQKKEKEWKAIKDHFKNQKDIVEQTQCNPFVTLELLFMNGDLLKNIEDTHADVKEDEIKNIREMLKETGFDGGAALGGGCTEGANGEHNTKIDKLLQHEGEDAETCKNCKKAEDTSLARSLPTPHADGGKVEEEEEEEEEDEDGDVDDVVEETVEESEEEEKEEGPTATTTQNEVNPCDIVNTLFTSGEPKNTFKEACEQKYALPQRHWGWKCISDKTATGERAGRSRRDASAVTATTSSGATCIPPRRRKLYVTPLTTWASGEQTLSTESPQGDASSTSSQNATQLLRDAFIQS	1	-	TTAGATTGGAGAAAACAACTTGGTAATTGTATAAATAAAGATAATGGCAACACATGTATAAAAGGGTGTAAAAGTAAATGTGAATGTTTTGCAAAATGGGTTGAACAAAAAAAAGAAAAGGAATGGAAGGCAATAAAAGACCATTTTAAAAATCAAAAAGATATTGTAGAACAAACACAATGTAATCCTTTCGTAACTCTTGAATTACTTTTTATGAACGGCGATCTTTTGAAAAATATTGAAGATACTCATGCGGATGTAAAGGAAGATGAAATAAAAAACATTAGGGAAATGTTGAAAGAAACAGGTTTTGATGGTGGTGCTGCTCTTGGTGGTGGGTGTACTGAAGGTGCCAACGGCGAACATAATACTAAAATTGATAAATTACTACAACACGAA…	-7.351	1.43e-05	0.00263	('CIDRa', 1, 145, 8.8e-39),('DBLd', 212, 329, 3.1e-28)	('CIDRa2.9', 1, 143, 2.3e-47),('DBLd1', 212, 329, 4.9e-30)	('Rask_block_1', 23, 49, 2.4e-09),('Rask_block_32', 61, 100, 5.1e-11),('Rask_block_10', 126, 143, 1.1e-05),('Rask_block_26', 166, 180, 6e-07),('Rask_block_30', 185, 211, 2.7e-09),('Rask_block_15', 212, 236, 6.5e-08),('Rask_block_35', 241, 255, 7.8e-07),('Rask_block_4', 278, 294, 7.9e-07),('Rask_block_106', 306, 316, 0.00039)
283024_soapGraphK61	283024_soapGraphK61 frame_1	NTILLLLFYHITILP*HTYIHTYPYQPPTTANTNHARPHKYMYDMT*CSAPITKMARPVSGGGEDGIDDKDAKHLLDSIGKIVHKKVHSEAQTYKQALTGQLSFATLSGGESAHTTNPCNLESVYTKLINGSGGSGVARGDPCTNLSGKLEPRFSDTLGGQCTDSKMRSGGKGACAPYRRLHLCSHNLETIETTPTTTNKLLLEVCMAAKYEAQSLKNYHAQYRGNNTDLNTNICTVLARSFADIGDIVRGRDIFRGNDEEKKK	1	-	AACACAATACTATTATTATTATTCTACCATATTACAATACTCCCATAACATACATATATACATACATACCCCTACCAACCACCTACCACCGCCAACACGAACCATGCAAGACCCCACAAATATATGTATGACATGACATAATGTAGTGCACCAATAACGAAAATGGCGAGGCCAGTTAGTGGTGGGGGTGAGGATGGTATTGATGATAAAGATGCCAAACATTTATTGGATAGCATAGGGAAAATAGTGCACAAAAAAGTGCATAGTGAAGCTCAAACATATAAACAGGCGTTGACAGGACAGTTGTCATTTGCAACACTTTCTGGTGGGGAATCAGCACACACCACAAATCCATGCAACCTTGAAAGTGTATATACTAAACTTATTAATGGTAGTGGT…	-4.908	2.1e-05	0.00321	('NTSB', 54, 118, 2.7e-20),('DBLa', 119, 261, 1.9e-50)	('NTSB', 54, 118, 2.7e-20),('DBLa0.13', 133, 263, 7.4e-68)	('Rask_block_71', 55, 63, 0.00016),('Rask_block_20', 69, 91, 2.3e-11),('Rask_block_17', 94, 125, 1.9e-10),('Rask_block_19', 135, 169, 4e-13),('Rask_block_4', 174, 191, 5.8e-09),('Rask_block_13', 199, 220, 7.5e-11),('Rask_block_3', 234, 251, 2.5e-10),('Rask_block_79', 252, 264, 3.3e-05)
283926_soapGraphK61	283926_soapGraphK61 frame_-1	CELVKQYISGGAARDKRHPCKNLKGSTNEERFSNTLGGQCTNKKIKGNTYINGKDVGACAPYRRLHLCSHNLETIETTSTAKHDLLAEVCMAAKYEGNSINTHYPKHEHTNSDTKSQLCTVLARSFADIGDIIRGRDLFRGNDEEKKQRKQLEKNLKDIFKKIYEGLTTTKKTALMATKSAEAEKRYNDNDENFYQLREDWWTANRHTVWEAITCEAGNDSQYFRQTACNGGKSSTQGKCRCPKTSGAKDTDQVPTYFDYVPQFLRWFEE	-1	-	CATTCCTCGAACCAGCGAAGAAACTGCGGCACATAGTCAAAATATGTGGGGACTTGGTCGGTGTCCTTTGCGCCACTTGTCTTGGGACATCGGCATTTACCTTGAGTCGAAGATTTTCCTCCATTACATGCTGTTTGTCGAAAATATTGAGAATCATTCCCAGCTTCGCACGTGATAGCTTCCCACACGGTGTGCCGATTCGCCGTCCACCAATCTTCTCTTAATTGATAAAAATTTTCGTCATTATCATTGTAGCGTTTTTCTGCTTCCGCCGACTTCGTCGCCATCAGGGCCGTCTTCTTCGTCGTCGTCAAACCTTCATATATTTTCTTGAAAATATCTTTCAAATTCTTTTCTAATTGTTTTCTTTGTTTTTTTTCTTCATCATTACCACGAAAT…	-5.277	2.53e-05	0.00321	('DBLa', 1, 270, 4.8e-105)	('DBLa0.16', 1, 270, 8.9e-120)	('Rask_block_19', 11, 48, 9.6e-16),('Rask_block_4', 58, 75, 4.6e-09),('Rask_block_13', 83, 104, 1e-11),('Rask_block_215', 105, 117, 0.0011),('Rask_block_3', 118, 135, 1.4e-09),('Rask_block_79', 136, 151, 1.2e-09),('Rask_block_14', 152, 173, 6.3e-08),('Rask_block_64', 184, 196, 0.0034),('Rask_block_5', 198, 217, 1.4e-10),('Rask_block_36', 220, 248, 4.4e-12),('Rask_block_88', 253, 259, 0.00026),('R…
277647_soapGraphK61	277647_soapGraphK61 frame_3	RFSDTLGGQCTYNRIKDSNKNDNKGACAPYRRLYLCDKNMEKMDANNYDSGKATHTLLAEVCMAAYYEGNSINTHYTPHQATYPGTASQLCTVLARSFADIGDIVRGRDLYLGYDDEERKKRKQLEEKLQKIFGDIYNELTKGGKNGAEARYKGDKDFFQLREDWWEENRQQVWKALICHAPPDAKYFRKTACNGGKGTNGQCHCIGGEVPTYFDYVPQYLRWFEEWAED	3	-	AACGTTTTTCGGATACACTTGGTGGCCAATGTACATATAATAGAATAAAAGATAGTAATAAGAATGATAATAAAGGTGCATGTGCTCCGTATAGACGATTATATCTATGTGACAAAAATATGGAAAAAATGGACGCAAATAATTATGATAGTGGTAAAGCTACGCATACGTTGCTCGCCGAGGTGTGTATGGCAGCATACTATGAAGGAAACTCAATAAATACACATTATACACCACATCAAGCAACATATCCTGGTACTGCTTCCCAATTATGTACAGTATTAGCACGAAGTTTTGCAGATATAGGAGATATTGTCAGAGGAAGAGATTTGTATCTCGGTTATGACGATGAAGAAAGAAAAAAAAGAAAACAATTAGAAGAGAAATTACAAAAAATTT…	-7.104	2.61e-05	0.00321	('DBLa', 1, 230, 2.4e-99)	('DBLa0.11', 1, 230, 2.2e-104)	('Rask_block_19', 1, 18, 8.4e-08),('Rask_block_4', 26, 43, 1.1e-07),('Rask_block_13', 55, 76, 1.4e-10),('Rask_block_215', 77, 89, 0.0037),('Rask_block_3', 90, 107, 4.4e-09),('Rask_block_54', 108, 122, 8.3e-05),('Rask_block_14', 125, 146, 3.1e-07),('Rask_block_64', 149, 160, 0.0057),('Rask_block_5', 162, 181, 5.4e-11),('Rask_block_36', 184, 211, 2.4e-11),('Rask_block_2', 216, 230, 6.3e-10)
260715_soapGraphK61	260715_soapGraphK61 frame_-2	DNKSSKNPMQEISDKIKEMLKKQSGEQTPGQQSPSGAKTPEEWWDKHAPSIWKGMICALTYKENGEKGADGTNKIKKDDDVYKKFFGDENKSKDKLTPVTNTGTTGTSNGTQNGTYKYETVELKDESSETQAKSTQSQASGEKTTLDSFIKRPPYFRYLEEWGQNFCKERK	-2	-	TCTTCCTCTCTTTACAAAAATTTTGACCCCATTCTTCAAGGTAACGGAAATAAGGGGGTCGCTTGATGAAGGAGTCAAGGGTGGTTTTTTCACCACTAGCTTGGGATTGGGTGGATTTGGCTTGGGTCTCACTACTTTCATCTTTAAGTTCCACAGTTTCATATTTGTATGTGCCGTTTTGTGTGCCGTTTGAGGTTCCGGTTGTGCCAGTGTTTGTGACGGGGGTTAGTTTGTCTTTGGATTTGTTTTCGTCACCGAAAAATTTTTTGTATACATCATCATCCTTTTTTATTTTGTTTGTGCCGTCTGCGCCTTTTTCGCCATTTTCTTTATATGTCAAGGCACAAATCATTCCTTTCCAAATGGAAGGGGCGTGTTTATCCCACCACTCTTCGGGGG…	-6.881	3.11e-05	0.00343	('DBLd', 5, 171, 9.6e-44)	('DBLd1', 5, 171, 1.9e-45)	('Rask_block_27', 6, 25, 0.00033),('Rask_block_5', 40, 59, 3.6e-11),('Rask_block_55', 68, 87, 1.1e-07),('Rask_block_29', 109, 132, 1.4e-07),('Rask_block_2', 151, 168, 1.1e-08)
295244_soapGraphK61	295244_soapGraphK61 frame_2	NSSGEGENCCKEIKNHSSAAEFLKELKHCKNSKNNSDENNEDYEKNKIDFDDLHKTFSRSTYCKTCPLKGVNCNGSGRGRRGTNHCTPDNGNGETWEKVFEGIPEKGENSTANITVEMIDRRWPFIEEYLKKLEKSKESNNSLFKDSYLFKSVRNQNWTCKFNGENMDICKLTNFNDKIDLNPYITFKVFLEYWLDDFLYGYYLLKKKRIIDLCTKNGGETCNGQPKNDCACVKKWVEQKKEEWGNIKKHFKKQTAGEGYGIVYTVKSLLGNLIPRMDLTNGKEKIQQLNEFLRSYECNCTENSTSEDSKKNDVIDCLLDRLQEKATSCLSSPSGDNQPSADTPASCQNPSTRVEDEDDTLHEETEDVKAPNICPPTPAQQEETDGNCEEATTEPASPA…	2	-	TAATTCTAGTGGTGAAGGTGAAAATTGTTGTAAAGAAATAAAAAATCATTCGTCTGCTGCAGAATTTTTGAAAGAATTGAAACATTGCAAAAATAGTAAAAATAATAGTGATGAAAATAATGAGGATTATGAAAAAAATAAAATAGATTTTGATGATCTTCATAAGACATTTTCTCGTTCAACGTACTGTAAAACGTGTCCTTTGAAAGGAGTTAATTGTAATGGTAGTGGACGTGGTAGACGTGGTACAAATCATTGTACACCAGATAACGGAAATGGAGAGACGTGGGAAAAGGTTTTTGAAGGAATACCTGAAAAGGGTGAAAACAGTACTGCGAATATTACTGTCGAAATGATTGATCGTAGGTGGCCGTTTATTGAAGAGTATTTAAAAAAATT…	-5.309	7.97e-05	0.00801	('DBLd', 6, 66, 2.9e-07),('CIDRg', 67, 339, 9.7e-89)	('DBLd4', 7, 66, 8.5e-11),('CIDRg4', 67, 339, 4.6e-118)	('Rask_block_9', 10, 31, 8e-05),('Rask_block_178', 34, 51, 5e-06),('Rask_block_6', 53, 77, 9.1e-12),('Rask_block_103', 88, 104, 1.3e-07),('Rask_block_85', 110, 129, 3.2e-12),('Rask_block_22', 144, 162, 1.3e-08),('Rask_block_83', 169, 181, 6.8e-05),('Rask_block_8', 184, 218, 7.2e-13),('Rask_block_1', 228, 251, 1.9e-09),('Rask_block_24', 263, 304, 9.6e-12),('Rask_block_10', 312, 339, 3e-11),('Rask_…
Contig12667	Contig12667_frm3_orf0	RQMFYTFGDFRDFLFGTDISKLNKHTKDLKANIDRIFPPTEPTNDTKRKTFWDLNGPHIWEGMICGLSHAGGVDKEILTKNYDYETVRFTQPSGATLPTFAQTPQFLRWFIEWGDEFCRERKKRLDELVAACPNGICEKSEEEKKKCKSACEKYQEFINKWKPQYERQRGKFKKDKDTNKYKDYPSTERAVQKAVHAHEYLNQQLQNICKNGDCSCMKNPSTQSQPQKKTQALSESFDVNDMPASLDVKPDIVKDKCPCPPQKIEKPDSTLNCIDRSAFQLYAKAKTDVEKSDNRLKENSEKEVFTTNNVDNWKNETICEIKKDKSGKNHTCDNNGNPFDKIDEWDCKNGKIKVGNEHICLPPRRQYMCTKPLKELEIGNVKNTQELFKKVLLTAAYEG…	3	0	AGCGTCAAATGTTCTATACGTTTGGAGATTTTAGAGATTTCTTATTTGGAACAGATATATCAAAATTAAATAAACATACAAAAGATCTTAAAGCTAATATAGATAGAATTTTCCCACCAACTGAGCCAACAAATGATACAAAACGTAAAACATTTTGGGATTTAAATGGTCCTCACATATGGGAAGGTATGATTTGTGGGTTATCGCACGCCGGTGGTGTCGACAAAGAGATACTTACCAAAAACTACGACTACGAAACCGTCAGATTCACTCAACCTAGTGGTGCTACTCTCCCCACCTTCGCACAAACCCCCCAGTTTTTACGTTGGTTCATTGAATGGGGAGATGAATTTTGTCGGGAGAGGAAGAAGAGGTTGGATGAATTGGTAGCGGCGTGCC…	-5.771	0.000134	0.0123	('DBLg', 1, 259, 3.2e-71),('DBLz', 273, 693, 1.7e-129),('DBLe', 700, 1015, 2.1e-86)	('DBLg13', 1, 259, 1.3e-82),('DBLz2', 273, 693, 9.9e-170),('DBLe4', 700, 1015, 2e-136)	('Rask_block_3', 1, 16, 1.4e-28),('Rask_block_86', 17, 37, 5.3e-07),('Rask_block_5', 48, 67, 7.6e-33),('Rask_block_2', 103, 119, 9.6e-33),('Rask_block_48', 120, 139, 5.1e-13),('Rask_block_1', 147, 172, 9.1e-21),('Rask_block_425', 173, 186, 1.4e-07),('Rask_block_45', 192, 221, 2.3e-14),('Rask_block_18', 240, 259, 6.1e-11),('Rask_block_318', 267, 347, 6.7e-32),('Rask_block_4', 359, 376, 1.3e-12),('…
295576_soapGraphK61	295576_soapGraphK61 frame_3	RLYGDLEKMCAGCKGKQKCTEGDVDCEKCKQACEKYKTNINKWKQQWETMSYKYQILYWQAQTAAANGGPHASSGAVEPKDKPVVNFLFELYKQNGGKITYPSGKRISSRHKRSTRRDTTHVYSTAAGYIHQELPNVGCKGQEVFCSEAGEKYAFKDPPQGYDTACKCDKNLPKSPAKEEKKEDDACEIVKKLLGNEKAPEYKEACDLKYEGKKERYTQWNCTNKIKNGEKNDVVCIPPRRQKLYLGSLEKLNGGKSQQELRTAFIKCAAMETVFAWHKYKEDKKKEREEKEKQGGSYIFLEDEKEPSLEPDAELDGGTIPGPFKRQLFYSFGDYRDICLGKDIGRDMKDVENKIKGVFSKYGKNIDEERKNWWNTNGPHIWEGMICALSYDTNDKSFK…	3	-	CACGGCTGTATGGGGACTTGGAGAAGATGTGTGCAGGATGTAAGGGTAAGCAAAAATGTACTGAAGGTGATGTCGATTGTGAAAAGTGCAAGCAAGCATGTGAAAAATATAAAACGAACATAAACAAATGGAAACAACAATGGGAAACAATGTCATATAAATACCAAATATTATACTGGCAAGCACAAACTGCTGCTGCTAATGGTGGTCCTCATGCTTCTAGTGGTGCTGTAGAACCAAAAGACAAACCTGTGGTTAATTTCTTGTTTGAATTATACAAACAAAATGGTGGAAAAATTACTTACCCTAGTGGTAAACGTATTTCATCACGTCATAAACGCTCCACCCGTCGTGATACTACCCACGTGTACTCCACCGCCGCAGGGTACATACATCAAG…	-7.184	0.000151	0.0129	('DBLb', 1, 168, 1.7e-46),('DBLd', 187, 489, 2.6e-84)	('DBLb1', 2, 168, 1.4e-50),('DBLd2', 187, 489, 2.9e-123)	('Rask_block_59', 1, 16, 0.0063),('Rask_block_382', 19, 28, 0.00048),('Rask_block_1', 29, 54, 4.5e-08),('Rask_block_119', 55, 67, 2.3e-06),('Rask_block_62', 72, 95, 2e-09),('Rask_block_61', 122, 146, 3.8e-15),('Rask_block_18', 151, 168, 2.5e-08),('Rask_block_15', 187, 211, 0.00021),('Rask_block_74', 217, 230, 0.0065),('Rask_block_4', 235, 252, 2.1e-08),('Rask_block_11', 261, 281, 2.9e-11),('Rask_…
291496_soapGraphK61	291496_soapGraphK61 frame_-3	LPPFFRWLHEWGSDFCGKRAQMLKEVRDNCLKSDGRKQKCSGDGLNCNEPVPDKKDIFKDFNCPSCANSCRFYKKWIDIKKKEFDKQKSAYTEQQKKYTNKNKVSETNSHDNGFSKTLQNLPQAANFLQKLRPCKKDNENGEDKLDFSKPNETFVPAKNCDPCSQFKIDCRNGNCNGGGTQVNCKSKNSITASDIKNGGDSTHKLDMRVSDDSKSGSGFEDDGLSECKDKGIFKGIRKDVWECGEYCGVDICTLKKNNNGEESNEHIIVKEFLKRWLEYFFEDYNKINKKLKPCMNDDKESPCISACKENCECVQKWVDLKRKEWQNINSTYLKQYTENNGDDGNNLNSFLEQAPFKNEVDK	-3	-	GCTTTGTCAACCTCATTCTTAAATGGTGCCTGCTCCAAAAAGGAGTTTAAGTTATTACCATCATCACCATTGTTTTCTGTATATTGTTTTAGGTAAGTACTGTTTATATTTTGCCATTCTTTCCTTTTCAGATCTACCCATTTTTGTACACATTCACAATTTTCTTTACATGCACTTATACATGGGGATTCTTTATCATCATTCATACATGGCTTTAATTTTTTGTTAATTTTATTATAATCTTCAAAAAAATATTCTAACCATCGTTTAAGGAATTCTTTGACTATGATATGTTCATTACTTTCTTCCCCATTATTATTTTTTTTCAGAGTACATATATCCACACCACAGTATTCACCACATTCCCATACATCTTTTCTAATACCTTTAAATATACCT…	4.647	0.000176	0.0139	('DBLd', 2, 163, 3e-55),('CIDRb', 164, 361, 9.5e-72)	('DBLd1', 2, 163, 1.9e-54),('CIDRb5', 164, 362, 3e-75)	('Rask_block_2', 2, 16, 8.6e-09),('Rask_block_7', 39, 64, 1.1e-08),('Rask_block_1', 66, 91, 6.9e-20),('Rask_block_72', 92, 108, 0.017),('Rask_block_9', 114, 136, 0.00031),('Rask_block_443', 140, 148, 0.00042),('Rask_block_6', 149, 174, 7.2e-10),('Rask_block_50', 194, 223, 2.7e-11),('Rask_block_22', 227, 249, 7.7e-12),('Rask_block_172', 251, 263, 1.6e-05),('Rask_block_8', 266, 297, 2.1e-14),('Rask…
403050_soapGraphK51	403050_soapGraphK51 frame_-2	YMEGDESDDYTYIGDISSSDITSSESEYEELDINDIYVPGSPKYKTLIEVVLEPSKRDISSDKQSDIPPHTQSDMPNGNASINKFTDNEWNKLKQNFISQYLQNIQKDLPNENIIHDNMYKDTQLDDHILYDSMEEKPFITSIHDRDLHNGEEYNYNINFHVPENMSDSTNSMDDPISGENDSYSGIDLINDSLNNDQYVNIYDELLKRKENELFGTNHTKHTTGSKRVAAQTHTDPIINQLNMFHKWLDRHRNMCEQWNQNKKEELLDKLNEEWNKENKNNSNVTDTNGENNITRVLNSDVSIQIDMNSKPI*PKN*FTNMNTNPDNSTMDTILDDMEKYCEPYYNDIYEDD	-2	-	ATATCATCCTCATAAATATCATTGTAGTAGGGTTCACAATATTTTTCCATATCATCTAATATAGTATCCATAGTAGAATTATCAGGATTTGTATTCATATTTGTAAATTAGTTTTTAGGTTAAATAGGTTTAGAATTCATATCTATTTGGATAGAAACATCACTATTCAACACCCTTGTAATATTATTTTCACCATTTGTGTCTGTGACATTACTATTATTTTTATTTTCTTTATTCCATTCTTCATTCAATTTATCTAGTAATTCCTCTTTTTTATTTTGATTCCACTGTTCGCACATATTTCTGTGTCTATCTAGCCATTTATGGAACATGTTTAGTTGGTTGATTATAGGATCAGTATGTGTTTGTGCGGCAACACGTTTAGAACCTGTGGTATGT…	2.884	0.000251	0.0185	-	-	('Rask_block_377', 7, 14, 0.00016),('Rask_block_43', 17, 55, 4.5e-28),('Rask_block_25', 71, 89, 1.9e-06),('Rask_block_42', 91, 106, 6.2e-07),('Rask_block_600', 108, 122, 4e-07),('Rask_block_39', 135, 164, 1.9e-19),('Rask_block_40', 184, 198, 2.4e-09),('Rask_block_38', 201, 260, 1.1e-34),('Rask_block_44', 264, 285, 2.4e-11),('Rask_block_46', 296, 309, 3.8e-09),('Rask_block_111', 326, 334, 0.0032),…
274611_soapGraphK61	274611_soapGraphK61 frame_1	NCRFPDTEAVPQFLRWFQEWIENFCIRRDELYKNMVSTCQNAQCNKNTGKDNISYCIKACEKYKNYILSKKKEYEIQKKKYDTEFKTILNHKNATYFLKVECLSENFNDSKKWENPYEILEETLKNKCECTKSDFTIPAVYPSVPAEAEEKKPPPAPAPPLPTPALPEYDSTNDIIRTTIPFSIALALGSIAFLFIKKKPKTPVDLLRVLDIHKGD	1	-	AATTGCAGGTTTCCTGATACTGAAGCTGTTCCTCAATTTCTACGATGGTTTCAAGAATGGATCGAAAATTTCTGTATAAGAAGGGATGAATTGTATAAAAACATGGTCAGTACATGCCAGAATGCTCAATGTAATAAAAATACAGGAAAGGATAATATATCTTACTGTATTAAAGCATGTGAAAAATATAAAAATTATATTTTATCAAAAAAAAAAGAATATGAAATTCAAAAAAAGAAATATGATACAGAATTTAAAACTATACTAAATCATAAAAATGCCACATACTTTTTAAAGGTTGAATGTCTCTCTGAAAATTTTAATGATTCAAAAAAATGGGAAAATCCTTATGAAATTTTGGAAGAAACTCTCAAAAATAAATGCGAATGTACAAAATCT…	3.991	0.000276	0.0191	('DBLe', 2, 130, 1.3e-32)	('DBLe3', 1, 130, 1.7e-46)	('Rask_block_222', 1, 7, 0.011),('Rask_block_2', 10, 26, 8.1e-12),('Rask_block_48', 27, 46, 1.8e-06),('Rask_block_1', 56, 81, 5.3e-09),('Rask_block_414', 82, 107, 3.7e-10),('Rask_block_78', 111, 130, 5.5e-06),('Rask_block_28', 153, 165, 1.7e-05),('Rask_block_21', 172, 196, 4e-13),('Rask_block_41', 198, 216, 0.00018)
Contig12485	Contig12485 frame_-1	MICALTYKENGSGGEKGTPLKQDDNLKKALWDEANKNTPKSQYQYTNVKLKDEPSETQARTNDDITTPTLTQFVKIPTFFRWLHEWGSDFCGTRKRMLDKIKVDCEVEENDRGKKQKIQKYSGDGEACDRTDTSNGVFDDLEGRSCSISCSSYRKWIGRKKYEFTEQQNAFTKQKEKCQTQSDKAESGNGFCGTLNTCNSAAEFLNRLKNGPCKNNNNGADKLVFTNPEETFRHAEYCDPCPEFKLDCRNGKCSGDGTNVKCKDKKTITANDIGNVGNSAEDVSMLVSDNFTTKFEGDGLKACQNAGIFKGFRKDEWTCGNVCGYNVCKPKKVDGKTFEGQANGENQIIFIRALFKRWLEYFLQDYNKIKHKISHCINNNEGQICINECKEKCDCVGKW…	-1	-	TAATAACACTGAAAAGGTCGACAGGGTGTTTAGTTTTTTTCTTTAGATAAAAATAAGTGAATGCAGCAAAACCAATACCAACAGTCCACATTAATGTAGAAGTCGCAAGGGAAGGTATGACAATGGGATGTTCCCACGGATTTTGGGATTTCGCTTCACGTTTTTTTGGTTGTTTTGTTGGTGTTTTTTTTTCTTCTGGTAGTTCTGCTGGGGGTTCAGGTGGAGGTCCTGGTGCTGCTGCCGGGGCTTCGGGTCCCGGTGCCGGGGGTTCGGTTTGGTCGTCTTTGGATTTGGAGTCTTCTGAGACACTAGATTCTTGGTCTCCTTTAGGTTTTTCCTCCACTTTTTTGTCTGCTTGTTCACAATTACCATCTGTTTCCTCTGGTTCTGTTGGTACCG…	-3.67	0.000309	0.0197	('DBLd', 1, 241, 2.2e-74),('CIDRb', 242, 501, 5.1e-96)	('DBLd1', 1, 241, 5.6e-76),('CIDRb1', 243, 501, 1.7e-95)	('Rask_block_55', 14, 32, 1.1e-05),('Rask_block_29', 37, 59, 1.7e-08),('Rask_block_87', 66, 74, 0.025),('Rask_block_2', 76, 91, 4.6e-09),('Rask_block_12', 94, 111, 0.00037),('Rask_block_7', 121, 142, 0.00083),('Rask_block_1', 146, 171, 5.4e-18),('Rask_block_72', 172, 188, 7.3e-05),('Rask_block_9', 191, 215, 3.2e-07),('Rask_block_6', 227, 252, 3.1e-12),('Rask_block_50', 272, 299, 2.9e-11),('Rask_b…
Contig12425	Contig12425 frame_3	HNLKESNETGTEQQLREAFIKCAAKEVYWLWKKYKEDKVKEKPKGVTEVHAGDPQTKLEIGTIPEEFKRIMYYTYGDYRDFLFGTDISRKNANSDLEKVKNNIDNVFEKEKEKNGLERTKWWKEYGSHIWKGMLCGLSHHIVKEKRQEFTNGESYQYDKLKDNLEDFASRPPFLRWFTEWGDDFCQQQKEQLVTLQEACPNEICNEADENKQKCTEACSTYEAFIKKWKENYEKQSEKYFEDNKNKRFESTSANAEVNSSTNAYEYLQKALTKICTDDYCRCMEETSTHHNKGASGTQETHNSRMPASLDEKPSGYENKCTCPPPPEACEIVQKIFHDKTGTHFNEACSLKYSHGKEKHTQWKCNSHISSKTSDKDNGSVCIPPRRQKMYTKPIETLNK…	3	-	TACACAATTTAAAAGAATCTAATGAAACTGGTACAGAACAACAATTGAGAGAAGCATTTATAAAATGTGCAGCAAAAGAAGTTTATTGGTTATGGAAAAAATACAAAGAAGATAAAGTAAAGGAAAAACCAAAAGGGGTAACGGAAGTCCACGCAGGTGATCCCCAAACAAAATTAGAAATTGGAACAATTCCTGAAGAGTTTAAACGAATAATGTATTATACGTATGGTGATTATCGGGATTTTTTGTTTGGAACAGATATATCTAGAAAAAATGCAAATAGTGATTTGGAGAAAGTAAAGAATAATATAGATAACGTTTTTGAAAAGGAAAAAGAAAAAAATGGACTAGAACGTACGAAATGGTGGAAAGAATATGGTTCACATATCTGGAAAGGGA…	-6.149	0.000321	0.0197	('DBLg', 3, 322, 1.7e-91),('DBLd', 329, 606, 5.7e-82)	('DBLg13', 1, 322, 3.5e-127),('DBLd1', 329, 606, 6.5e-79)	('Rask_block_11', 15, 35, 1.1e-21),('Rask_block_16', 52, 66, 3.6e-10),('Rask_block_3', 67, 84, 1.8e-19),('Rask_block_27', 95, 109, 2.8e-08),('Rask_block_5', 118, 137, 4.7e-22),('Rask_block_167', 153, 168, 7.8e-06),('Rask_block_2', 170, 185, 1.6e-10),('Rask_block_48', 187, 206, 3.1e-05),('Rask_block_1', 214, 239, 4.7e-07),('Rask_block_45', 256, 287, 7.3e-09),('Rask_block_18', 304, 322, 2.9e-05),('…
284450_soapGraphK61	284450_soapGraphK61 frame_1	LARSFADIGDIVRGRDIFRGNDEEKKKRDDLEKNLKTIFGKIKGNNNSTLTGLPLHKVREYWWEANRETVWKALTCKADDSNRYFRATCSDTKGESVASHKCRCKDENLTKETDQVPTYFDYVPQYLRWFEEWAEDFCRKRKHKLKDAIKNCRGENGNDKYCDLNRHNCVKTIRGKHVFGEDDDCKDCHYSCAHFVKWIDKQKVEFDKQKRKYADEMKKYTNGESRGTGGSKRKKRGAGKSNYDGYEKKFYKILESNGYVDDDKFLEKLSKEGIC	1	-	TTGGCACGAAGTTTTGCTGATATAGGAGATATTGTCAGAGGAAGAGATATATTTCGTGGTAATGATGAAGAAAAAAAAAAAAGAGATGACTTAGAAAAAAATTTGAAAACAATTTTCGGGAAAATTAAGGGAAATAATAATTCAACACTTACTGGTCTTCCACTACATAAGGTAAGGGAATATTGGTGGGAAGCTAATCGAGAAACAGTGTGGAAAGCATTAACATGCAAGGCTGACGATAGTAATAGATATTTTCGAGCAACATGTAGTGATACAAAAGGTGAATCTGTAGCTAGTCACAAATGCCGCTGTAAGGACGAAAACTTGACAAAAGAGACCGACCAAGTCCCCACATATTTTGACTACGTCCCTCAGTATCTTCGGTGGTTCGAGGAATGG…	-3.283	0.00036	0.0207	('DBLa', 1, 275, 2.6e-101)	('DBLa0.5', 1, 275, 3.4e-122)	('Rask_block_3', 1, 14, 1.6e-08),('Rask_block_79', 15, 29, 6.2e-07),('Rask_block_14', 31, 50, 1.1e-06),('Rask_block_5', 59, 77, 1e-09),('Rask_block_36', 81, 107, 1.3e-11),('Rask_block_88', 115, 121, 0.00027),('Rask_block_2', 122, 139, 1.9e-13),('Rask_block_12', 140, 158, 1.2e-08),('Rask_block_7', 161, 185, 4.5e-07),('Rask_block_1', 188, 213, 1.2e-08),('Rask_block_239', 216, 223, 0.048),('Rask_blo…
298160_soapGraphK61	298160_soapGraphK61 frame_-2	YFDYVPQYLRWFEEWAEDFCRKRKKKLENAIKNCRYDESGEPKYCDLNGYNCEETARGRNKFAPDSNCNKCSVACKPFVEWLDNQQKEFEKQKKKYNEEIKKKDQTTRTSITIGDKTINNLYVKEFYEQLRENYGKVEEFLKKLNNEAICQKNPQVKQEKASNVDFTKSDPHDIFSHTKYCQACPLCGVTGEKGKWEAIKEDCAKKKERIFNEQNTTDIPILTPEKGKSNILDKYKNFCKNSDGNNSDQIEKWQCYYDDKGTEDNERDDTNDCVQGIWKTFTGEQDVTSYNVFFYNSIIEMLNDSIEWREKLNSCINNKTGNCRKVCKEYCECYRRWIEKKKTELEKIKDHFRKQKDIKDPAEREMTLTGILNVTFLEDIKDAYPYEQQLEKIEKRLKD…	-2	-	TTTATTGTCTCAATATTTTTGTCACCACTATCCTTTAACATCTCAATCACTTTTTCATCACCAGTACATATATCTCTATAATCTCCAAATGTGTAGAACATTTGACGCAAGAAGGGTGGCGGGATGTCACCACTTTTTAATTGGTTTTCGGGGTTTTGTTCATCACCGTCGACGCTATCACCTGTGCCGAGTAGTAATCCATTTCGTTCACGTTCCGCCTTCTTTTGTGCCTTCCACTCTTTCTTGTATCTATCCCACAAGAAAAAAGTTTCCACTGCCGCAGATTGAATAAACGCATCACGCAAGCCGTCGCGTAAGTGGGACGGCGACGAAGTGGAAACCTGTGGTTCACCACTTATGAACTTGTCGAAACCACCAAGGTATAGTTTTCGCCTCCTG…	-3.782	0.000375	0.0207	('DBLa', 1, 184, 1.6e-64),('CIDRa', 185, 433, 5.5e-63),('DBLd', 520, 693, 2.1e-63)	('DBLa0.10', 1, 184, 1.7e-86),('CIDRa2.2', 185, 434, 1.5e-101),('DBLd1', 520, 694, 1.3e-62)	('Rask_block_2', 4, 21, 8.8e-14),('Rask_block_12', 22, 40, 3.5e-06),('Rask_block_7', 44, 68, 2.7e-08),('Rask_block_1', 71, 96, 2.9e-22),('Rask_block_70', 98, 125, 2.5e-08),('Rask_block_9', 126, 152, 2.8e-11),('Rask_block_118', 154, 167, 4.7e-07),('Rask_block_6', 170, 194, 2.6e-11),('Rask_block_251', 196, 213, 4.3e-08),('Rask_block_23', 215, 238, 8.3e-08),('Rask_block_57', 249, 261, 2.5e-05),('Ras…
284128_soapGraphK61	284128_soapGraphK61 frame_-3	QKDKSYNVFFWDWVHDMLIDSIKWRNELGSCIDKDKSGQCIKLCHGKCDCFAKWVKQKQQEWEDIKKHFDTQVDIKEQTKVDPGVTLAALLEEEELLEIIEGTYGKSKETEHIKQLLEEGKKKKQEASVGGGKDNTTIDKFLREEAKDATKCKNCQPKKLKNPCSGDKTGDQRYEAVAEKVAKILQQKAQKQLDRNGSRNALSSDASKGEYRKRVKPQELSNICKISDDHSNDERNTGEPCTGKDKPGVRFEIGTEWKHKTEINMSDEYAY	-3	-	ATATAGGCGTATTCGTCGCTCATATTTATCTCGGTCTTATGTTTCCATTCCGTTCCTATTTCAAACCGAACGCCTGGTTTATCTTTTCCTGTACATGGTTCACCTGTATTACGCTCATCATTGGAATGATCGTCGCTTATTTTACATATGTTACTCAACTCTTGTGGCTTAACTCGTTTTCTGTATTCTCCTTTAGATGCATCACTACTCAACGCATTTCTACTACCATTACGATCCAATTGTTTTTGTGCCTTCTGCTGTAATATTTTGGCCACCTTCTCCGCCACCGCTTCGTATCGTTGGTCACCAGTTTTGTCGCCACTACATGGATTTTTTAATTTTTTTGGTTGGCAGTTTTTGCATTTGGTGGCATCTTTTGCTTCCTCTCGGAGAAATTTA…	4.385	0.00043	0.0216	('CIDRa', 2, 157, 8.2e-52),('DBLb', 162, 267, 1.6e-23)	('CIDRa2.6', 1, 155, 6.2e-61),('DBLb8', 162, 269, 1.8e-28)	('Rask_block_8', 4, 33, 3.6e-15),('Rask_block_1', 44, 69, 9.6e-10),('Rask_block_32', 82, 118, 1e-13),('Rask_block_560', 123, 132, 0.00053),('Rask_block_10', 135, 157, 0.00034),('Rask_block_52', 176, 193, 2.6e-06),('Rask_block_65', 198, 232, 3.4e-11),('Rask_block_53', 240, 259, 1.7e-08)
533005_soapGraphK41	533005_soapGraphK41 frame_-1	NQIKDHYNKKEYGNGYDMAYKVKGYFEKNENDLKKSIDNFGCLKNKDEYEVCSNGDNNCNSDGKRRKKDIVTILLSELQKKIEECQSKHSVENPAQCKESSTPPDDDEPLEEENTVGKQQPSFCPPTKQQPEAQDEETCEAASPAPPKDTEAKSEQKPEEKAPASDVAPPAPSPADQPFDSTILQTTIPF	-1	-	AAAAGGGATGGTTGTTTGTAGGATGGTAGAGTCGAAAGGTTGATCCGCAGGGGACGGTGCCGGGGGTGCCACGTCTGATGCCGGTGCTTTTTCTTCGGGTTTTTGCTCACTTTTTGCTTCTGTATCTTTTGGTGGTGCTGGTGATGCTGCTTCACACGTTTCTTCATCCTGTGCTTCTGGTTGTTGTTTTGTTGGCGGACAAAATGATGGTTGTTGTTTTCCCACTGTGTTTTCCTCTTCAAGGGGTTCGTCATCATCAGGGGGGGTGGAGGATTCTTTACACTGTGCTGGGTTTTCGACACTATGTTTGGATTGACACTCCTCAATTTTTTTTTGAAGCTCAGAAAGTAAAATAGTTACAATATCTTTTTTTCTTCTTTTACCATCACTATTGCAATT…	-5.523	0.000424	0.0216	('CIDRg', 2, 96, 6e-17)	('CIDRg8', 1, 92, 2.4e-34)	('Rask_block_212', 9, 61, 1e-23),('Rask_block_10', 68, 94, 3.9e-10),('Rask_block_31', 107, 126, 4e-09),('Rask_block_56', 129, 146, 3.9e-08),('Rask_block_120', 169, 178, 4.2e-06),('Rask_block_21', 179, 190, 0.058)
Contig37544	Contig37544 frame_2	FITNLIDKLQKKIDNCKTQHETSGNPQPTCVEIPPLDEETSTLDNDYPDNDHDIQKPAFCPAEDTTAKEKEEDVCEKGIVDCTKVGKNGKIQVPMDPKPGDNSRNNDADNTNCGGIDINENGKWKSTAQLKYPKGSEEIYVSPRRQKFCVHGLQDATDETELKTKLLNASANQGYNLAIKYDYYKKKYFVHPCNALKYSFYDYQHIILGNDPLEPENWSTETALKRIFKKAYASSPNASQPLSNERQEFWKTNKDCVWSAMKCGYNEGRKNGGSDAPDINDCTNDTPTEFDKVPQFLMWFTEWGEDFCNHRKEQLKKLVDKCRECKLRNDGRCEIYGEECIDCKTACKAYEEFIKQWKPQYEQQSAKFMTDKHKCKDDPDAKSSENAYKYLAKKLENIT…	2	-	TTTTATAACAAACTTAATTGATAAACTTCAAAAAAAAATTGATAACTGCAAAACTCAACACGAAACTAGTGGCAACCCCCAACCAACTTGTGTTGAAATCCCCCCCCTTGACGAAGAAACCTCCACCCTTGATAACGACTACCCCGACAATGACCACGATATACAAAAGCCGGCGTTTTGTCCCGCAGAGGATACTACCGCTAAGGAGAAGGAGGAAGATGTATGTGAAAAGGGCATTGTTGACTGTACAAAAGTGGGTAAAAATGGTAAAATACAAGTTCCTATGGATCCAAAACCTGGTGACAATAGCCGTAACAATGATGCAGACAATACTAATTGTGGTGGAATTGACATTAATGAAAATGGTAAGTGGAAAAGTACAGCACAATTAAAATACCC…	-6.488	0.000543	0.025	('DBLe', 110, 437, 2.1e-78),('DBLg', 450, 742, 4.2e-99)	('DBLe13', 71, 437, 2.1e-175),('DBLg2', 450, 742, 2e-108)	('Rask_block_10', 1, 24, 6.4e-07),('Rask_block_31', 42, 62, 0.0001),('Rask_block_4', 139, 154, 3.3e-17),('Rask_block_11', 162, 181, 6e-16),('Rask_block_3', 193, 209, 7.5e-19),('Rask_block_260', 211, 236, 8.6e-13),('Rask_block_5', 246, 265, 1.9e-17),('Rask_block_2', 293, 308, 9.7e-22),('Rask_block_48', 310, 325, 0.00069),('Rask_block_1', 343, 368, 1.2e-12),('Rask_block_45', 378, 412, 4e-08),('Rask…
261471_soapGraphK61	261471_soapGraphK61 frame_-2	ETVTSKKNSMHYNAFFWKWVYHMLHDSLEWRKELDNCLKNENKKCIKLCHGKCDCFAKWVGQKKKEWEDIKKHFKTQKITGDVGDLMVWSHDVLLELLLKKEELLEIIEGTYGNAKETEHIKQLLNDKAAVAGVVLGGENNTTIDKLLEQELTDAQNCLKTHKSDTCPPQESL	-2	-	GAGACTCTCTTGTGGTGGACAGGTGTCACTTTTGTGTGTTTTTAGGCAGTTTTGTGCGTCTGTTAATTCCTGTTCGAGCAATTTATCAATTGTGGTATTATTTTCGCCACCAAGAACAACACCTGCTACTGCTGCTTTGTCATTCAACAGTTGCTTAATGTGTTCTGTTTCTTTTGCATTCCCATAAGTACCCTCAATAATTTCCAAAAGTTCTTCTTTCTTCAAAAGTAATTCAAGAAGAACATCGTGACTCCATACCATAAGATCTCCTACATCGCCGGTAATTTTTTGCGTTTTAAAATGTTTTTTTATATCCTCCCATTCTTTTTTTTTTTGTCCAACCCATTTTGCAAAACAATCACATTTGCCATGACATAGTTTTATACATTTTTTGTTCTC…	-6.726	0.000529	0.025	('CIDRa', 4, 164, 3.3e-54)	('CIDRa2.9', 2, 163, 8.7e-75)	('Rask_block_8', 9, 41, 3.1e-16),('Rask_block_1', 49, 74, 5.3e-10),('Rask_block_32', 89, 125, 9.5e-18),('Rask_block_10', 141, 168, 8.7e-08)
286636_soapGraphK61	286636_soapGraphK61 frame_-3	NTVTFGDTSGTTLYDFAKRPPFLRWFTEWGDQFCRERGIKIEELAKGCKDYECKKRDDDKKKACVKACKEYQTWLQGWKDQYKQQSAKFDKDKKEKKFDDTPAAEDVYDVYSAREYLQDKLKKLCTNGHCKCMEKPSAQDEEIELSGINDLPEDLDYPPKEIGEKCKCAIPPEPMSCVEKTAQQLRKIAETNIEPQLKVNGKKYNGNCKEITKDKYQVENGGKCKIKDDFFSSIGLNNSQCESTGKDRFKIGGKWDCVEDTADVKNKLCVPPRRKDMCLKKFEDISGDLNNDSTK	-3	-	AATTTTGTGCTATCATTATTTAAATCGCCACTTATATCTTCAAATTTCTTCAAACACATATCTTTTCTTCTTGGAGGAACACATAATTTGTTTTTTACATCAGCTGTGTCTTCAACGCAATCCCATTTACCCCCTATTTTAAAACGATCCTTTCCTGTACTTTCACATTGACTATTGTTTAGACCTATGGAAGAAAAAAAATCGTCTTTAATTTTACATTTTCCTCCATTTTCTACTTGGTATTTGTCTTTAGTGATCTCTTTGCAATTACCATTGTATTTTTTACCATTCACTTTTAATTGAGGTTCTATATTTGTCTCTGCAATTTTTCTTAATTGTTGTGCCGTTTTCTCTACACAACTCATAGGTTCAGGGGGTATAGCACACTTACACTTTTCT…	-5.216	0.000589	0.026	('DBLg', 3, 168, 2.1e-39),('DBLz', 177, 290, 6.9e-24)	('DBLg3', 12, 168, 9.1e-70),('DBLz4', 177, 291, 8.5e-36)	('Rask_block_94', 2, 17, 0.0033),('Rask_block_2', 18, 35, 1.5e-11),('Rask_block_48', 36, 54, 0.00071),('Rask_block_1', 64, 89, 3.1e-07),('Rask_block_45', 106, 137, 2.9e-09),('Rask_block_18', 149, 168, 0.0003),('Rask_block_52', 176, 192, 0.00011),('Rask_block_123', 195, 214, 7.6e-07),('Rask_block_338', 216, 236, 7.5e-09),('Rask_block_53', 240, 258, 3e-05),('Rask_block_4', 268, 285, 4e-06)
385596_soapGraphK51	385596_soapGraphK51 frame_1	DFIRQMYYTFGDYRDLCLDKNIGNDVSDVESKINVVFSKDNKTVNGLTRETWWQTYGKDIWKGMVCGLSYHIGEKEAKREKLTKNKDYQYSTVASTLEEFSSRPQFLRWFTEWGEEFCRTRGVKIKELEAGCEKFECNNGDNEEQKKKCANACKQYEEWLQGWKDQYKEQNEKFDKDKKEKKFENTSAQEDVEDAYSAHDYLHEQLEKLCANGNCSC	1	-	GATTTTATACGTCAAATGTATTATACATTTGGAGATTATAGAGATTTATGTTTGGATAAAAATATAGGTAATGATGTGAGTGATGTAGAAAGTAAAATAAATGTAGTCTTCTCAAAAGATAACAAAACTGTTAATGGTTTAACACGTGAAACTTGGTGGCAAACATATGGAAAAGATATCTGGAAAGGGATGGTTTGTGGTCTATCGTATCATATTGGTGAAAAGGAAGCGAAACGCGAAAAACTTACCAAAAACAAAGACTACCAATATTCCACCGTTGCATCTACTCTCGAGGAATTTTCTTCTAGGCCACAATTTTTGAGATGGTTCACTGAATGGGGAGAGGAGTTTTGTAGAACACGTGGTGTAAAGATCAAGGAGTTGGAGGCAGGGTGTGAG…	4.533	0.000732	0.0261	('DBLg', 1, 217, 8.2e-69)	('DBLg3', 1, 217, 1.8e-84)	('Rask_block_3', 2, 18, 3.5e-09),('Rask_block_98', 20, 38, 2e-07),('Rask_block_5', 49, 68, 7e-11),('Rask_block_167', 87, 101, 2.9e-06),('Rask_block_2', 103, 119, 1.3e-13),('Rask_block_48', 121, 140, 7.5e-06),('Rask_block_1', 149, 174, 8.3e-08),('Rask_block_45', 191, 217, 9.2e-06)
284084_soapGraphK61	284084_soapGraphK61 frame_1	EPPDYDYIPERYRFLQEWSEYYCKLLKKKLEALKSTCHECENKNSMCENDENVKNREDKEKCEKCKTKCEDYSKFVNEWKSQFDEQNQLYKELYMNAKAASRVNARRDSSIKFIQQLEKTCNNPDNAEEYLDKSTHCTDYKFSEMNSNENYYAFSSYPKEYKDKCKCHENAPSDPSKILNFIKEKIFKSPKIPGLNKIEKAVAQIPKRIKNIIPDAHTIHAIVARSFPYFVPFFQEDHKTPPTNNILNDVLPSAIPVGIALALTSIAFLYLK	1	-	GAACCTCCTGATTATGATTATATACCTGAACGTTATCGTTTCTTGCAAGAATGGAGTGAATATTATTGTAAATTATTAAAAAAAAAACTGGAAGCGTTAAAATCAACATGTCATGAATGCGAAAACAAAAATAGTATGTGTGAAAATGATGAAAATGTTAAAAATAGGGAAGATAAGGAAAAATGTGAAAAATGCAAAACAAAATGTGAAGATTATAGTAAATTTGTGAATGAATGGAAATCTCAATTTGATGAACAAAATCAATTATATAAAGAATTATATATGAACGCTAAAGCTGCTAGTAGAGTTAATGCACGTCGTGATTCTTCTATAAAATTTATACAACAATTAGAAAAAACATGCAATAATCCAGATAATGCTGAGGAATATCTTGATAAA…	3.616	0.000755	0.0261	('DBLz', 1, 167, 2.5e-58)	('DBLz4', 1, 167, 9.1e-77)	('Rask_block_2', 7, 24, 1.4e-06),('Rask_block_99', 25, 52, 6.9e-06),('Rask_block_1', 65, 90, 3.7e-06),('Rask_block_283', 91, 124, 1e-21),('Rask_block_93', 126, 143, 4e-09),('Rask_block_18', 152, 167, 2.9e-06),('Rask_block_582', 168, 190, 3.5e-15),('Rask_block_280', 193, 245, 4.5e-31),('Rask_block_21', 247, 271, 5.3e-14)
275043_soapGraphK61	275043_soapGraphK61 frame_3	DKLIEHEDKDAKECIKKCEDPPTKPGDGGVARADPLTPGSPQPPDHEGDQDEDEEDEDDEDEVEEDEGEQEIAEDEKEETHAEDTEGDRQGPKEGEAPTDDVNVCKTVEEALKLDTLQKACPTKYGKTAPSNWKCIPSGEKSGSSGTNQGSICVPPRRRRLYVGKLDQWATAVETQTSDQKTPSDKLREAFIQSAAIETFFLWHKYKKENKPPAQEG	3	-	TTGATAAATTGATCGAACATGAAGATAAAGATGCCAAAGAATGCATAAAAAAATGCGAAGATCCACCAACAAAACCCGGCGATGGTGGTGTCGCCCGCGCCGACCCCCTCACACCTGGCAGCCCACAACCACCTGACCACGAAGGCGACCAGGACGAAGATGAAGAAGACGAAGACGACGAAGACGAAGTCGAAGAAGATGAAGGCGAACAGGAAATCGCAGAGGACGAGAAAGAGGAAACACACGCGGAAGACACAGAAGGGGATCGGCAGGGACCAAAAGAGGGGGAGGCACCAACAGACGATGTAAATGTGTGCAAAACGGTGGAAGAAGCACTTAAGCTCGACACTCTCCAAAAAGCCTGTCCAACCAAATATGGCAAAACCGCACCATCCAATT…	-4.384	0.000638	0.0261	('DBLd', 105, 215, 2.5e-42)	('DBLd1', 105, 215, 3.9e-42)	('Rask_block_10', 1, 22, 0.0024),('Rask_block_49', 26, 44, 2.9e-05),('Rask_block_26', 51, 67, 8.2e-07),('Rask_block_30', 78, 104, 4e-07),('Rask_block_15', 105, 126, 0.0088),('Rask_block_35', 129, 144, 2.3e-06),('Rask_block_4', 152, 169, 5.2e-08),('Rask_block_11', 187, 207, 6.4e-15)
278059_soapGraphK61	278059_soapGraphK61 frame_-3	KCITECVDTWISKKQQEWKNIKDHYQKQYGYNNSGESYPVRSILEQFQSGTEFKNAIKPCGTLQQFESFCGLNGDANEQNKNGYQDAIDCMLKKLKDKAKECKEKHQNSGDTQTACDEPPPELDEEDLLLEEENTVEAPKICGEMKEETKEEGEGTCEKAVDPGGDEKTKGEQDGGPTAEPEQTPVLKPEEEAPAPEPSSPAPKKPQPPRPQPPQKPTQIVDKTPALVTSTL	-3	-	GCGAGGGTGGAGGTCACCAGGGCGGGGGTTTTATCCACTATTTGGGTTGGTTTTTGTGGGGGTTGTGGTCGTGGGGGTTGTGGTTTTTTCGGTGCCGGGGATGAAGGTTCTGGTGCCGGCGCTTCTTCTTCTGGCTTGAGAACTGGGGTTTGTTCGGGTTCTGCTGTTGGGCCACCATCTTGTTCTCCTTTAGTTTTTTCGTCTCCACCAGGATCAACTGCTTTTTCACAAGTGCCTTCTCCTTCCTCTTTTGTTTCCTCTTTCATTTCTCCACAAATTTTTGGTGCTTCCACTGTATTTTCTTCTTCAAGTAGTAAGTCCTCTTCATCGAGTTCAGGGGGGGGTTCATCACACGCAGTTTGTGTATCGCCACTATTTTGGTGTTTCTCTTTACACTCT…	-4.412	0.000719	0.0261	('CIDRb', 5, 111, 4.1e-32)	('CIDRb1', 6, 111, 1.1e-32)	('Rask_block_1', 5, 25, 1.3e-06),('Rask_block_516', 26, 36, 0.057),('Rask_block_24', 37, 77, 5.1e-17),('Rask_block_10', 85, 110, 8.3e-11),('Rask_block_31', 127, 145, 4.7e-08),('Rask_block_56', 147, 161, 1.1e-05),('Rask_block_137', 180, 191, 5.7e-08),('Rask_block_33', 195, 215, 2.9e-08)
274913_soapGraphK61	274913_soapGraphK61 frame_2	WSEYYCKALKEKNDEMKNKCPEDLKNCTECGNNADGTKSQNCKQCKQKCKDYSDFVEKWKKQLDKEKASYSDIYIRGSTASNSETSTDYVKKFFKILSIQCDSVSTIDKYLHESTHCTDYKFSETNSNGSNYAFSTYPKGYKDKCKCKEKPLPSHLGKNVISFIQNSFKSPKVPGIKTIKKAVAQIPKRIKNISPDAHTIHAIVARSFDYFVPLFQE	2	-	ATGGAGTGAATATTATTGTAAAGCATTAAAAGAAAAAAATGATGAAATGAAAAATAAATGTCCAGAAGATCTAAAAAATTGTACAGAGTGTGGGAATAATGCAGATGGTACAAAGTCTCAAAACTGTAAACAATGTAAACAGAAATGCAAGGATTATAGTGACTTTGTAGAAAAATGGAAGAAACAATTAGATAAAGAAAAAGCTTCATATAGCGATATATACATTAGAGGTTCAACAGCAAGTAATAGCGAAACAAGTACTGATTATGTTAAGAAATTTTTTAAAATATTGTCAATTCAATGCGATTCAGTTTCAACCATAGATAAATATCTTCATGAAAGCACACATTGCACAGATTATAAATTTTCTGAAACTAATAGTAATGGAAGTAATTACGC…	-4.548	0.000661	0.0261	('DBLz', 1, 147, 4.3e-39)	('DBLz4', 1, 147, 5.6e-55)	('Rask_block_99', 8, 39, 2.2e-09),('Rask_block_1', 45, 65, 0.00027),('Rask_block_115', 86, 101, 0.0018),('Rask_block_93', 106, 123, 3.2e-10),('Rask_block_18', 129, 147, 2.5e-07),('Rask_block_280', 174, 216, 4.1e-25)
289748_soapGraphK61	289748_soapGraphK61 frame_-1	IDTVSASGNTNGESDMQKIKTAIESVFKPSGSSSPPGKTSGTTPKDWWDQNAKHIWHGMICALTYDITSESGEKPKQDQSLKEALFGEKGASNEPIPKYKYDQVKLEDTSGPKSTEDTTQPLTLKEFISRPPYFRYLEEWGQNFCKKRTEMLGKIKEECKVDNADYKCSGDGEQCDRTDTTNGVFADLEGRSCANSCRSYKKWINTKKTEYENQQKAYSEQREKAQKNNNNEFCATLKSLSDAAQFLERLGPCSKTNDESGKVNTENSHIKFDDESKDKTFGHAENCGTCSEFKINCNGNSHCSGGDKQGKCKSKNSITAANFDTMVKSTKEV	-1	-	ACAACTTCTTTAGTAGATTTTACCATTGTATCAAAATTTGCTGCAGTAATACTATTTTTACTTTTGCACTTCCCTTGTTTATCACCACCACTACAATGACTATTTCCATTACAATTAATTTTAAATTCAGAACATGTACCACAATTTTCTGCATGTCCAAATGTTTTATCTTTACTTTCATCATCAAATTTTATGTGACTGTTTTCTGTGTTAACCTTTCCACTCTCATCATTAGTTTTAGAACATGGTCCTAACCTTTCTAAAAATTGTGCAGCGTCAGAGAGACTTTTTAGTGTTGCACAAAATTCATTATTATTATTCTTTTGAGCTTTCTCTCTTTGTTCAGAATATGCCTTTTGTTGGTTCTCATATTCCGTTTTTTTGGTATTTATCCATTTT…	-5.132	0.000688	0.0261	('DBLd', 5, 290, 7.5e-87)	('DBLd1', 5, 290, 1.5e-89),('CIDRb5', 291, 333, 0.00032)	('Rask_block_27', 14, 32, 2.3e-05),('Rask_block_5', 44, 63, 1.5e-11),('Rask_block_55', 70, 87, 3.5e-06),('Rask_block_29', 95, 113, 3.3e-05),('Rask_block_198', 120, 127, 0.017),('Rask_block_2', 130, 146, 2.5e-08),('Rask_block_12', 147, 164, 0.00063),('Rask_block_7', 167, 190, 5.5e-05),('Rask_block_1', 193, 218, 7.5e-09),('Rask_block_9', 233, 255, 8.3e-06),('Rask_block_6', 278, 300, 1.7e-09)
279495_soapGraphK61	279495_soapGraphK61 frame_2	VTVDVCDIVGKVLTKDNESLTQACTLKYGKNAPTSWKCVSSGSDTGSTTSDGEKATSGEGSEATARGPSRAKREAPSSPSGSSEKGSICVPPRRRRLYIKKIQDWAEKQTQLQTQEDGEASQPNSSSSSPPSNSRDVGLRDAFIQSAAIETFFLWHKYKMEKKKEKEEQEERQRSGELLFVGLDGTLGDDKDKKDPQNQLERGDIPEEFKRQMFYTLGDYRDILFGKNDIVIGNTGSGASD	2	-	AGTAACAGTAGACGTCTGCGACATCGTCGGGAAAGTACTTACAAAAGACAATGAAAGTCTCACACAGGCATGTACCCTCAAATACGGCAAAAACGCACCCACAAGTTGGAAATGTGTATCAAGTGGTAGTGACACGGGTAGTACCACAAGTGATGGTGAAAAAGCCACAAGTGGTGAGGGTAGTGAAGCCACTGCTCGTGGTCCCTCACGTGCCAAACGTGAAGCACCTAGTTCCCCTAGTGGTAGTAGTGAAAAAGGTTCCATTTGTGTGCCACCCAGGAGACGACGATTATATATAAAAAAGATACAGGATTGGGCGGAGAAACAGACACAGTTACAGACACAGGAGGATGGTGAGGCATCACAACCAAATAGTAGTAGTAGCTCGCCGCCGTCCAA…	-3.586	0.000728	0.0261	('DBLd', 6, 232, 1.3e-68)	('DBLd1', 6, 232, 1.8e-68)	('Rask_block_15', 6, 29, 1.3e-05),('Rask_block_35', 32, 47, 7e-08),('Rask_block_34', 65, 81, 3.1e-06),('Rask_block_4', 88, 105, 5.2e-07),('Rask_block_469', 111, 120, 0.0059),('Rask_block_73', 122, 134, 6.5e-06),('Rask_block_11', 139, 159, 2.2e-14),('Rask_block_77', 160, 174, 7.7e-05),('Rask_block_16', 194, 208, 6.5e-06),('Rask_block_3', 209, 226, 3.9e-11),('Rask_block_359', 232, 241, 6.1e-06)
297752_soapGraphK61	297752_soapGraphK61 frame_3	LGRSLNPRDPATVDAEDDDDEDEEEEAEGPKVEVETVKPPCDIVDELFKKPEDFKDACTLKYSGNNSRLGWKCIPTSGATTGGLCIPPRRRRLYVGKLQEWANSGNTQEDGGQAQTQSQGEATSPPSSHLRDDGLLKAFVESAAIETFFLWHRYKKEWKAQKKAEQEQNGLPLFSAPAAGITAVHGAAGGPQLTGSVSDGDPQNKLQNGEIPPDFLRQMFYTLGDYRDICVGVKDDVAEALKASGDNNIETIKEAIDKILNSGNKESRGPQNSDKQRKTWWDENAPHIWHGMICALTYTDSDEKGGTPTQDTTVRTKLWDDSGNKPKNHDYNSVKLDENSGAKSTQAKTNEAPTHLSEFVLRPPYFRYLEEWGETFCKERKKRLDQIYRECKVDSDDYK…	3	-	GCCTCGGCCGTTCCCTAAACCCACGTGACCCCGCCACTGTTGATGCCGAAGACGACGACGATGAAGACGAAGAAGAAGAGGCGGAGGGACCAAAAGTGGAAGTGGAAACGGTGAAGCCGCCATGTGACATAGTTGACGAGCTATTTAAAAAACCGGAAGATTTTAAAGACGCTTGTACCCTCAAATATAGTGGAAACAACTCACGTTTAGGTTGGAAGTGCATACCAACTAGTGGTGCCACCACTGGTGGTTTGTGTATCCCACCACGAAGACGACGATTATATGTGGGAAAACTACAGGAGTGGGCAAACAGTGGTAACACACAGGAGGATGGTGGTCAGGCACAGACACAATCACAAGGTGAGGCCACTTCGCCGCCGTCGTCCCACTTACGCGACG…	5.582	0.000881	0.0295	('DBLd', 41, 524, 3.8e-160),('CIDRb', 525, 646, 3.9e-35)	('DBLd1', 41, 524, 3.3e-161),('CIDRb1', 525, 646, 8.9e-38)	('Rask_block_134', 1, 10, 0.0045),('Rask_block_30', 14, 39, 0.00016),('Rask_block_15', 41, 62, 7e-07),('Rask_block_35', 67, 83, 5.8e-09),('Rask_block_4', 84, 101, 2.7e-07),('Rask_block_81', 112, 126, 0.0031),('Rask_block_11', 135, 155, 7.8e-13),('Rask_block_158', 156, 177, 1.8e-10),('Rask_block_16', 199, 214, 1.9e-06),('Rask_block_3', 215, 232, 5.5e-11),('Rask_block_228', 233, 244, 1.3e-06),('Ras…
290496_soapGraphK61	290496_soapGraphK61 frame_2	YKGKTYIYMEGDSGDEKYIGNISSSDITSSESEYEEMDINDLYPYTSPKYKTLIEVVLEPSKGDIQIGDIESDTPKNKFTDEQWNHLKEDFISGILENAQKDLPKNNIKGNIPKNTQLNTLYFDHPEEKPFIISIHDRNLYSGEECSYNINMTNNDDIPISDKNDTYSGIDLINDSLEHKPNIDIYDELLKRKENELFGTKHAKQTTTNSVAKEIFGNPIMNQINLLHKWLDRHRNMCENWENKEDILNKLKEEWEKDNNSGDIPSDNHVLNTNASIEIDMDDPKTKNEFTNIDTYPNNSPMDTIMDDMEDDIYYDVNDDEKPSTDDIPMDHNKVDVPKKVHVEM	2	-	ATATAAAGGAAAAACATACATTTATATGGAAGGAGATAGTGGAGACGAAAAATATATTGGAAACATATCTTCATCTGATATTACTTCATCAGAAAGTGAGTATGAAGAAATGGATATTAATGATTTATACCCCTACACGTCACCAAAATATAAAACGTTGATTGAAGTAGTACTTGAACCATCAAAAGGCGATATACAAATTGGTGATATAGAAAGTGATACACCAAAAAATAAATTTACGGATGAACAATGGAATCACCTCAAAGAGGATTTTATTTCCGGAATTTTGGAAAATGCACAAAAGGATTTACCTAAAAATAATATAAAAGGGAACATTCCAAAGAATACTCAATTGAATACTTTATATTTTGATCATCCTGAAGAAAAACCTTTTATTAT…	2.273	0.000999	0.0318	-	-	('Rask_block_41', 1, 13, 1.4e-05),('Rask_block_43', 23, 61, 3.5e-26),('Rask_block_39', 127, 155, 7.7e-19),('Rask_block_322', 157, 165, 4e-05),('Rask_block_40', 167, 177, 1.8e-07),('Rask_block_38', 184, 242, 1.5e-33),('Rask_block_44', 244, 266, 2.1e-12),('Rask_block_46', 269, 296, 5.4e-16),('Rask_block_111', 297, 305, 0.017),('Rask_block_58', 310, 319, 5.3e-07),('Rask_block_47', 323, 345, 1.8e-13)
265307_soapGraphK61	265307_soapGraphK61 frame_1	CMKGNVRSEDQSHTPFGKYSSTTLKLCDCARGRYVPSAPPPPAQPQPEAPQEPPAPTVQDDVCDTVKKALEDNKYIQDACQQKYGGNNSRLGWKCIPSGNNTTTGSESEATRKRREADSAVTTTGSSGAICVPPRRRKLYVGKLHDWAKTSGSDTQESKVPPAPTPATASRAQDPLLTAFVES	1	-	TGTATGAAAGGAAATGTACGTAGCGAAGATCAAAGTCATACGCCTTTTGGAAAATATTCTAGTACTACGTTGAAATTATGTGATTGTGCTCGTGGAAGATACGTACCTAGCGCACCTCCCCCACCTGCACAACCACAACCGGAAGCACCACAAGAACCACCAGCACCAACAGTACAAGACGACGTTTGCGACACAGTGAAAAAAGCACTTGAGGACAACAAATATATACAGGATGCGTGTCAACAAAAATATGGCGGAAACAACTCACGTTTGGGATGGAAATGTATACCAAGTGGTAACAATACTACCACTGGCAGTGAGAGTGAAGCCACACGTAAACGACGTGAAGCCGATAGTGCCGTTACAACCACTGGTAGTAGTGGTGCCATATGTGTGCCA…	-6.256	0.00101	0.0318	('DBLd', 63, 183, 1.7e-30)	('DBLd1', 63, 183, 7.8e-32)	('Rask_block_257', 7, 32, 3.1e-14),('Rask_block_28', 35, 47, 2.7e-12),('Rask_block_15', 63, 85, 6.1e-05),('Rask_block_35', 89, 104, 9.8e-09),('Rask_block_34', 108, 126, 2.7e-05),('Rask_block_4', 130, 147, 2.5e-08),('Rask_block_28', 160, 171, 2.7e-12)
368868_soapGraphK51	368868_soapGraphK51 frame_1	TSKKNSMHYNAFFWKWVYHMLHDSLEWRKELDNCLKNENKKCIKLCHGKCDCFAKWVGQKKKEWEDIKKHFKTQKITGDVGDLMVWSHDVLLELLLKKEELLEIIEGTYGNAKETEHIKQLLNDKAAVAGVVLGGENNTTIDKLLEQELTDAQNCLKTHKSDTCPP	1	-	ACATCAAAAAAAAACAGTATGCACTATAATGCTTTTTTTTGGAAGTGGGTATATCATATGTTACACGATTCTTTAGAGTGGAGGAAAGAACTTGATAATTGCCTAAAAAATGAGAACAAAAAATGTATAAAACTATGTCATGGCAAATGTGATTGTTTTGCAAAATGGGTTGGACAAAAAAAAAAAGAATGGGAGGATATAAAAAAACATTTTAAAACGCAAAAAATTACCGGCGATGTAGGAGATCTTATGGTATGGAGTCACGATGTTCTTCTTGAATTACTTTTGAAGAAAGAAGAACTTTTGGAAATTATTGAGGGTACTTATGGGAATGCAAAAGAAACAGAACACATTAAGCAACTGTTGAATGACAAAGCAGCAGTAGCAGGTGTTGTTCTT…	-6.321	0.00109	0.0335	('CIDRa', 4, 161, 4.6e-54)	('CIDRa2.9', 1, 160, 3.6e-74)	('Rask_block_8', 6, 38, 2.8e-16),('Rask_block_1', 46, 71, 4.9e-10),('Rask_block_32', 86, 122, 8.7e-18),('Rask_block_10', 138, 165, 7.8e-08)
291428_soapGraphK61	291428_soapGraphK61 frame_-2	KGKADDFKTKLCTIKDTHSNRDPKRSDGPCYGKNPERFNIGTEWSYGEKEKEKTHPKVYMPPRREHMCTSNLENLNTNSKGLSDGTLASHSLLGDILLAAKYEANFIKKKYNHDNNPKGFMDPATICRAIKYSFADLGDIIRGKDMWEHSDQTQLQRHLKTIFGKIKDTLKNKYTKEVSPYTQLRSDWWEANRDQVWKAMKCHISNLNVKSYNGKSSSHCGYSDHTPLHDYIPQRLRWMTEWAEWYCKVQKKAYKELKDGCQGCMGNNEGENCWKNSAECIKCRAARDAYKKEIEKWEKQWKIISAKYKELYKEAEVYAGNGGPGYYNTKVQEEDRSVFDFLYELHLQNGGKKGPPAATHP	-2	-	AAGGATGTGTAGCAGCAGGGGGACCTTTTTTGCCACCATTTTGTAAATGTAACTCGTACAAGAAGTCAAACACGGATCGGTCTTCCTCCTGTACTTTCGTATTATAATACCCAGGACCGCCATTACCAGCATAAACTTCTGCTTCTTTGTATAATTCTTTGTATTTAGCAGATATTATCTTCCACTGTTTTTCCCATTTTTCTATTTCCTTCTTATATGCATCACGTGCTGCTCTGCACTTTATACATTCTGCAGAGTTTTTCCAACAATTTTCACCCTCATTGTTACCCATACACCCCTGACAACCATCCTTCAACTCCTTATACGCCTTTTTCTGTACCTTACAATACCATTCTGCCCACTCTGTCATCCATCTTAATCTTTGAGGGATGTAGTCAT…	5.212	0.00132	0.0362	('DBLb', 3, 358, 1e-137)	('DBLb1', 1, 361, 4.4e-160)	('Rask_block_65', 2, 20, 0.0029),('Rask_block_53', 28, 47, 1.3e-08),('Rask_block_4', 58, 75, 3.8e-10),('Rask_block_319', 77, 89, 5.1e-07),('Rask_block_13', 90, 111, 1.1e-11),('Rask_block_3', 126, 143, 5.4e-11),('Rask_block_467', 144, 153, 3e-06),('Rask_block_14', 155, 173, 1.3e-06),('Rask_block_5', 185, 203, 2.8e-11),('Rask_block_183', 217, 228, 1.7e-09),('Rask_block_2', 231, 248, 1.2e-11),('Rask…
Contig12777	Contig12777 frame_3	TAKYEGESIVKNHPHKGTSEVCTALARSFADIGDIVRGKDMFKRNNHDNVENGLREVFKKIHDNLSPEVQKHYKDDGSVNYYKLREDWWNANRDQVWKAITCRAPNEANYFRKGLDGSDVFTSQGQCGHSETNVPTNLDYVPQFLRWFDEWADDFCRIRNDKLKKVKDTCQGYNNSGYRIYCSGDGEDCTNILKQNFSIVSDFLCPSCKTECVNYKKWIDKKQGEFNKQIKKYEKEIKKVESNSDRIYDNKFYTNLKQNYGLVKDFVEALKEAPYCNNNNIDGIIDFNKPDDTFSRSKYCDSCPAFGVICKNGTCTKVNEDNCNKIRLNVPKRVKNKEGPISIGMLVTDDKVNELSNDLKDSCDNSGVFKGIRKDQWSCKYLCDLDVCDLSNDNNNKHI…	3	-	TTACAGCAAAATATGAAGGTGAATCTATTGTTAAAAATCATCCACATAAAGGAACTTCAGAGGTATGTACTGCCCTTGCACGAAGTTTTGCCGATATAGGTGATATTGTCAGAGGAAAAGATATGTTTAAACGTAATAACCATGACAATGTAGAAAACGGTCTAAGAGAAGTTTTCAAGAAAATACATGATAATTTGTCACCTGAAGTACAAAAACATTACAAAGATGATGGATCTGTAAATTATTATAAATTAAGGGAAGACTGGTGGAATGCGAACAGAGATCAAGTATGGAAAGCTATCACATGTAGAGCCCCAAACGAGGCTAATTATTTTAGAAAAGGTTTAGATGGTAGTGATGTTTTTACAAGTCAAGGACAATGTGGGCATAGTGAAACAA…	-3.283	0.00135	0.0362	('DBLa', 1, 303, 3.6e-103),('CIDRb', 304, 555, 3.6e-75),('DBLg', 603, 961, 2.7e-97),('DBLz', 974, 1389, 3.7e-120),('DBLe', 1424, 1720, 3.3e-69),('DBLe', 1760, 2050, 1.6e-72)	('DBLa1.8', 1, 303, 6.9e-155),('CIDRb2', 304, 558, 7.9e-118),('DBLg7', 603, 961, 3.2e-180),('DBLz5', 974, 1389, 1.4e-158),('DBLe11', 1391, 1720, 3.9e-136),('DBLe12', 1757, 2073, 3.2e-135)	('Rask_block_13', 1, 13, 8.5e-07),('Rask_block_3', 21, 38, 1.6e-45),('Rask_block_219', 39, 48, 0.0096),('Rask_block_14', 50, 73, 1.3e-11),('Rask_block_5', 85, 104, 3.5e-44),('Rask_block_367', 105, 113, 0.0057),('Rask_block_60', 116, 139, 1.2e-10),('Rask_block_2', 140, 157, 3e-51),('Rask_block_12', 158, 177, 0.015),('Rask_block_7', 181, 206, 1.7e-08),('Rask_block_1', 208, 233, 2.3e-41),('Rask_bloc…
263703_soapGraphK61	263703_soapGraphK61 frame_3	SCGCKAYENTANGKNEDAIECMLTKLEEKAKECEEKHQTCTDPQPKTPHLPDDEEDLLLEETEENTKEAKKKMMPTICEDVLPKTETEEKGTCNPAERATEPEPEPQSETKSSEEPAKIVPEKKVPTAPPEPPPPPRPRPQPTPELLEKPHVLTALATSTLAWSVGIGFATFTYFYLK	3	-	CTTCTTGTGGATGTAAGGCCTATGAGAACACAGCAAATGGTAAGAACGAGGATGCTATAGAATGTATGCTTACAAAGCTTGAAGAAAAAGCAAAAGAGTGTGAAGAGAAACACCAAACATGTACCGATCCACAACCGAAAACCCCCCACTTACCTGACGATGAGGAAGACTTACTCCTTGAGGAAACAGAAGAAAATACAAAGGAGGCAAAGAAGAAGATGATGCCAACAATTTGTGAAGATGTGTTACCAAAAACAGAAACAGAGGAAAAAGGCACTTGTAACCCAGCAGAGCGAGCAACAGAACCCGAACCAGAACCCCAATCCGAAACCAAATCCTCTGAAGAACCTGCAAAAATAGTACCTGAGAAAAAAGTGCCAACTGCTCCACCAGAACCAC…	-3.762	0.00134	0.0362	-	-	('Rask_block_10', 16, 42, 1.5e-09),('Rask_block_31', 58, 81, 2.7e-07),('Rask_block_56', 83, 103, 1.7e-06),('Rask_block_33', 120, 139, 2e-08),('Rask_block_21', 152, 177, 8.4e-14)
292870_soapGraphK61	292870_soapGraphK61 frame_-3	DEKVIEMLKDSGDKNIETIKNKIDKILPKNDTSSGPPPGPQNSGKDPESWWKEHAESIWKGMICALSYNTETRTKNEKVQKALIGDEKNKKNTYETVTFEGGFDESDGAPKKSISPPTITTKLEKFVKRPTFFRWLEEWGEEFCRKRTYKLKKVKDTCHGLNHMGDRIYCSGDGHDCTENGNLKHKDISADLYCPDCYKQCRKYKKWIDIKFVEYHKQENKYEGERGKLTKDKSGGGDNNCCEQIEKKKNAAEFLAALKHCKDGQGGEEKDNDNKIDFGKPLETFRHSKYCEMCPSYEVKCNGSNRRGKNGECTPVNGNGKTWKEVFEGISGKSSDLTVEMIDRRGPYIEEYLKKSKTLKNSFFKESRLFKGLRVQNWECKVIDNNTDVCKLDEF	-3	-	TAAACTCATCTAGTTTACATACATCCGTATTATTATCAATAACTTTACACTCCCAGTTTTGCACTCTTAAACCTTTAAATAAACGTGATTCTTTAAAGAATGAATTTTTTAATGTTTTTGATTTTTTTAAATACTCTTCAATATACGGTCCCCTACGATCAATCATTTCTACAGTAAGATCACTACTCTTTCCACTTATTCCTTCAAAAACCTCTTTCCACGTTTTCCCATTTCCGTTAACTGGTGTACATTCACCATTTTTACCACGTCTATTACTACCGTTACACTTAACTTCATATGAAGGACACATCTCACAATATTTTGAATGACGAAACGTTTCGAGAGGTTTCCCAAAATCTATTTTATTATCATTATCTTTTTCCTCACCACCTTGACCAT…	-4.711	0.00132	0.0362	('DBLd', 13, 294, 2.3e-82),('CIDRg', 295, 395, 2.9e-24)	('DBLd4', 15, 294, 1e-80),('CIDRg12', 295, 395, 6.7e-35)	('Rask_block_573', 1, 9, 0.00012),('Rask_block_27', 14, 31, 0.00045),('Rask_block_5', 47, 66, 2e-10),('Rask_block_90', 67, 81, 0.00021),('Rask_block_96', 88, 106, 0.00013),('Rask_block_409', 116, 127, 2.1e-06),('Rask_block_2', 128, 145, 2.3e-11),('Rask_block_12', 146, 162, 0.0044),('Rask_block_7', 169, 195, 7.4e-11),('Rask_block_1', 197, 222, 7.6e-09),('Rask_block_122', 224, 240, 0.00037),('Rask_…
402806_soapGraphK51	402806_soapGraphK51 frame_-1	DFYRNLKEHYNDVKDFLKKLNEEQICKRQPEVGDEKKTSINFKDDNLDDIFSHTEYCQACPWCGIEEQKVNGRWKAKQEKCANEVTKEYKKDNITKIPVLTPEKVKKGILEKYKNFCKNTNDQIKKWQCYYDENIENSKENNNCIEGEWEKFKEGKTFRSYYFFFWIWVTEMLIDSIDWRTQLSKCINNESKQCKNGCNKNCDCYKRWVEEKKTEWGQIKIHFGKQKDIKVLIGEEGDPGKFLEDVLNIDELLQNIKDTYGNAKETEHIKDLLEKEKQKIQAEEAAGAVTENKNTIDLLIKHEEKEAQKCVTNNPQADPCPPKPPQKESLARSDTGTSPGIPPEDRSQQP	-1	-	AGGTTGTTGTGATCTGTCTTCAGGTGGGATGCCGGGTGATGTGCCGGTGTCAGAGCGGGCGAGACTTTCTTTTTGTGGTGGTTTGGGGGGACAGGGGTCTGCTTGAGGATTATTTGTTACGCATTTTTGGGCTTCCTTTTCTTCATGTTTGATCAACAAATCAATTGTATTCTTATTTTCAGTGACGGCACCAGCTGCTTCTTCTGCTTGGATTTTTTGTTTTTCCTTTTCCAACAGATCCTTAATGTGTTCTGTTTCTTTTGCATTTCCATAAGTATCTTTAATATTTTGCAAAAGTTCATCTATGTTCAAAACATCTTCAAGAAATTTGCCAGGATCTCCTTCTTCTCCAATTAATACTTTAATATCTTTTTGCTTGCCAAAATGTATTTTGATTTG…	-4.744	0.00138	0.0362	('DBLa', 2, 60, 2.3e-08),('CIDRa', 61, 316, 2.7e-70)	('DBLa0.9', 1, 60, 8.7e-17),('CIDRa2.3', 61, 313, 6.3e-90)	('Rask_block_9', 2, 27, 1.2e-09),('Rask_block_6', 47, 68, 2.1e-11),('Rask_block_251', 74, 91, 5.8e-05),('Rask_block_23', 93, 116, 2e-07),('Rask_block_57', 123, 141, 1.3e-05),('Rask_block_8', 160, 190, 5.1e-15),('Rask_block_1', 198, 223, 3.2e-10),('Rask_block_32', 237, 274, 1.5e-14),('Rask_block_168', 279, 289, 0.036),('Rask_block_10', 293, 318, 2.7e-08),('Rask_block_49', 328, 341, 0.0071)
272197_soapGraphK61	272197_soapGraphK61 frame_3	CDKNLQNINNYDKINNTHNLLLEVCLAAKHEGQLITGYYPQYQNKYGDSPSEMCTMLARSFADIGDIVRGKDLYRGNNKENKQRKKLEENLKTIFGKIYNSLKDDGAKKHYQDKNGGNFFKLREDWWTANRATIWEAITCDAGQNDKYFRQTCNYKGTWSQANHQCRCKKNDDTSDADQVPTYLDYVPQYLRWFEEWAEDFCRKRK	3	-	TATGCGATAAAAATTTGCAAAATATCAATAACTATGATAAAATTAATAACACTCATAATTTGTTGTTAGAAGTGTGTCTTGCAGCCAAACATGAAGGACAATTAATAACTGGTTATTATCCACAATATCAAAATAAATATGGTGATTCTCCTTCTGAAATGTGTACTATGTTAGCACGAAGTTTTGCAGATATTGGTGATATTGTAAGAGGAAAAGATCTATATAGAGGTAATAACAAAGAAAACAAACAAAGAAAAAAATTAGAAGAAAATTTGAAAACAATTTTCGGGAAAATATATAATAGTTTGAAGGATGATGGTGCAAAAAAACACTACCAAGATAAAAATGGTGGAAACTTTTTTAAATTACGAGAAGATTGGTGGACTGCGAATCGCGCCA…	-4.461	0.00122	0.0362	('DBLa', 1, 206, 1.8e-91)	('DBLa0.1', 1, 206, 5.6e-95)	('Rask_block_13', 18, 39, 5.7e-11),('Rask_block_188', 40, 52, 1.5e-06),('Rask_block_3', 53, 70, 1.7e-09),('Rask_block_79', 71, 86, 3.7e-07),('Rask_block_14', 87, 109, 4.4e-09),('Rask_block_345', 112, 122, 2.2e-06),('Rask_block_5', 123, 141, 3.4e-10),('Rask_block_36', 146, 172, 5.8e-10),('Rask_block_2', 186, 203, 1e-13)
Contig1811	Contig1811 frame_-1	CSLPKEEGTPQLLRWFVEWGKVVCKEKKKRKEALEMECKCSGSTGKSGYELKNSDNCKYELDEYIRWNKLIKKSLDLFKIKYENITNSLTDSEKPSELTLEEYIETGIKIGECNLFDIHEIHDIYTNKEIDSHKEILKRFCPHLDFTYDITENTETSEDTHTDEDTDKTKIITPAIKPLPPP	-1	-	GGAGGAGGGGGTAGAGGTTTTATTGCAGGTGTTATGATTTTAGTTTTATCAGTATCTTCATCTGTATGTGTATCTTCGGATGTTTCGGTATTTTCTGTTATATCATATGTAAAATCTAAATGCGGACAAAATCGTTTCAATATTTCTTTATGAGAATCAATTTCTTTGTTTGTATATATGTCATGTATTTCATGTATATCAAATAAATTGCATTCCCCTATTTTAATCCCTGTTTCTATGTATTCTTCTAGAGTTAATTCAGAAGGTTTTTCTGAATCAGTAAGTGAATTAGTTATATTTTCATATTTTATTTTAAATAAATCTAATGATTTTTTTATTAATTTATTCCACCTTATATATTCGTCAAGTTCATATTTACAATTATCACTATTTTTTAAT…	2.781	0.00156	0.0385	('DBLe', 1, 140, 4.2e-19)	('DBLe12', 1, 141, 2.4e-56)	('Rask_block_2', 9, 25, 4.8e-07),('Rask_block_200', 26, 85, 4.6e-23),('Rask_block_97', 95, 113, 0.00085),('Rask_block_274', 115, 146, 7.8e-18)
296456_soapGraphK61	296456_soapGraphK61 frame_3	CEVQKYFCNTNGNQDKYVFREKPKDHDEACKCKDRPQQSAGGGAGARSLPSPRPVDSDDDHSSEDEDEEEEDDEDGDEVEESEAASENTEGAEEGTGQGEETVAEVTEVTQVNVCKTVAKALADTASLNAACNLKYGGNNSRLGWKCVNNTSVTAGGVGGKREGKGGSEGGASGKDTGGICIPPRRRRLYVGGLTKWATTAVSSEPTSATSQSPNGDLLTAFVKSAAVETFFLWHKYKAENSKTQSESQLQPLNGSSGDDDDSDDQTNPHNQLQNGKIPPDFLRQMFYTLGDYRDILFSGSKDAKNGYSDIFSGDKEMSQRESKIQEKLKIFFEQNGTPSRTPGPKNSGTTPSSWWNNNAKHIWNGMICALTYEDDGEKDGKPQQNEEVRKAFLDENNK…	3	-	AATGCGAGGTACAAAAATATTTTTGTAATACTAACGGCAACCAGGATAAATATGTCTTTAGAGAAAAGCCGAAAGATCATGATGAGGCGTGTAAGTGTAAAGACAGGCCACAACAATCCGCTGGAGGTGGTGCTGGCGCCCGTTCTTTACCATCACCACGACCTGTTGATAGTGACGACGATCACTCCTCAGAAGACGAAGACGAAGAAGAGGAAGACGACGAAGATGGCGACGAAGTCGAGGAGTCGGAGGCGGCGTCGGAAAACACGGAAGGGGCGGAGGAAGGCACTGGACAGGGGGAGGAAACCGTCGCAGAGGTAACAGAGGTAACACAAGTGAATGTGTGCAAAACGGTGGCCAAAGCACTCGCGGACACGGCTAGTCTCAATGCCGCGTGCA…	-4.527	0.00157	0.0385	('DBLb', 1, 32, 0.0072),('DBLd', 115, 533, 4.5e-144)	('DBLb10', 1, 32, 4e-09),('DBLd1', 115, 533, 5.2e-145)	('Rask_block_18', 15, 32, 6.8e-06),('Rask_block_49', 41, 56, 0.00022),('Rask_block_26', 65, 75, 2.6e-05),('Rask_block_30', 89, 114, 4.7e-07),('Rask_block_15', 115, 137, 4.3e-05),('Rask_block_35', 141, 152, 0.0025),('Rask_block_4', 180, 197, 1.3e-07),('Rask_block_165', 202, 217, 1.4e-05),('Rask_block_11', 218, 238, 5.6e-14),('Rask_block_109', 239, 255, 1.1e-05),('Rask_block_16', 267, 281, 2.5e-05)…
258591_soapGraphK61	258591_soapGraphK61 frame_1	CFVVDVLPIFSKL*SHRCNRLSGAHAPPVLLRSLPFIL*SVHWPPSVSEKRFTSSFPVPSFLHGCLLSVSPPLALLRYCSTRVHGSMLLVNSPLEPLAVFKFPFNSSIYCLASFSTSLYTCCPNSSNTCLASWPPPPLPPGAILTPPLHYVIHTICGIHGQCSLPVV	1	-	TGCTTCGTTGTCGACGTTCTGCCCATTTTTTCCAAATTATAATCACATAGATGTAATCGTCTGAGTGGAGCACATGCTCCACCAGTTTTATTACGTTCATTACCTTTTATTCTATGATCAGTGCATTGGCCACCAAGTGTATCAGAAAAACGGTTTACTTCTTCTTTTCCTGTTCCATCTTTTCTGCACGGATGCCTTTTATCGGTATCACCACCATTAGCCTTACTACGATATTGCTCTACAAGGGTGCACGGATCAATGCTGCTAGTTAATTCCCCACTAGAACCACTTGCTGTGTTCAAATTTCCTTTCAATTCCTCAATATATTGTTTAGCTTCCTTTTCCACTTCTTTGTACACTTGTTGCCCAAATTCATCCAATACATGTTTGGCATCCTGG…	5.276	0.00154	0.0385	-	-	-
291606_soapGraphK61	291606_soapGraphK61 frame_3	PCELEYKYHTNVTSTEIDPCNKRSRERFSDTQGAECDDRKIEGNKSKEGKSEGACAPFRRLHVCDKNLEQIKTENITTHNLLVDVCMAAQFEGQSITGYYPIYQTKYKDSGSTMCTMLARSFADIGDIVRGKDLYIRNKKKDKLQEQLKKYFQIIYDKLKDKEGAKERYKDTANYYELREDWWALNRQDVWKAITCEAGGNTYFRATCGSDEKNSTRTPNQCRCDGAKGAKADQVPTYFDYVPQYLRWFEEWAEDFCRKRKHKLENAIKNCREQDKGGEKLYCDLNGFDCTQTASGKKVFVKGEGCHKCSVACDRFVHWIDNQKKEFEKQKEKYQNEISGGKSRKKRSIGSDTYKGYDEQFYNEL	3	-	ATCCATGCGAACTTGAATATAAATATCATACTAATGTTACTAGTACTGAAATTGATCCGTGTAACAAAAGATCAAGAGAACGTTTTTCGGATACACAAGGAGCAGAATGTGATGATAGAAAAATAGAAGGTAATAAAAGTAAAGAAGGTAAGAGTGAAGGAGCCTGTGCTCCTTTCAGACGATTACATGTATGTGATAAAAATTTAGAACAGATAAAAACTGAAAATATAACAACACATAACTTATTGGTAGATGTGTGTATGGCAGCACAATTTGAAGGACAATCAATAACTGGTTATTATCCAATATATCAAACAAAATATAAGGATTCTGGTTCTACAATGTGTACTATGTTGGCACGAAGTTTTGCAGATATAGGTGATATCGTTAGAGGAAAAG…	-4.064	0.00168	0.0403	('DBLa', 2, 365, 6.1e-151)	('DBLa0.10', 2, 364, 7.3e-173)	('Rask_block_19', 11, 44, 1.3e-13),('Rask_block_4', 54, 71, 2.8e-08),('Rask_block_13', 79, 100, 3.9e-11),('Rask_block_102', 101, 113, 1.5e-06),('Rask_block_3', 114, 131, 3.7e-09),('Rask_block_54', 132, 143, 0.017),('Rask_block_14', 144, 164, 0.00012),('Rask_block_161', 169, 178, 9.8e-05),('Rask_block_5', 179, 198, 6.4e-10),('Rask_block_36', 200, 230, 2e-13),('Rask_block_88', 234, 240, 0.00011),('…
Contig3067	Contig3067 frame_-1	YKAFLEKWKKQYKNQNIEYEGLRYTNNIIEHKEAHQYFKKIFKDKDFCIKEYDRKHYNKSFIYPPHNFEEKCLCSLTNTNERDDSKKRRSEPEKKDPYKDLGKCPFENSGNRDGTTVIKNDRCKNLNVNRQCTETKYENDLDQWNASFVKGVSGENNGVLMPPRRKYLCRSPFIKQIYRSKDIDRLRNDFYTATFNQGILLGKIFKDYKHDKTVHKALKNSFADYADIIKGKDMMEGTNIDDFNKGLKKMFPEKNENTGGTTISREQWW	-1	-	TCCACCACTGTTCACGACTAATAGTAGTTCCTCCCGTATTCTCATTTTTTTCTGGAAACATTTTTTTTAATCCTTTATTGAAATCATCAATATTTGTACCTTCCATCATATCTTTTCCTTTAATTATATCTGCATAATCAGCAAAACTATTTTTTAGTGCCTTATGTACTGTTTTATCATGTTTATAATCTTTAAATATTTTTCCTAAAAGAATTCCTTGGTTAAACGTAGCTGTATAAAAATCATTTCGTAATCTATCTATATCTTTTGAACGATAAATTTGTTTTATAAAAGGTGACCTACACAAATATTTCCTTCTAGGAGGCATCAATACTCCATTATTCTCGCCAGAAACACCCTTAACAAATGAAGCGTTCCATTGATCCAAATCATTTTCAT…	4.897	0.00173	0.0407	('DBLe', 1, 74, 6.1e-05),('DBLe', 123, 269, 4.3e-34)	('DBLg18', 1, 74, 4.3e-11),('DBLe14', 101, 269, 5.7e-56)	('Rask_block_1', 1, 17, 0.032),('Rask_block_45', 29, 44, 0.051),('Rask_block_18', 57, 74, 0.067),('Rask_block_76', 123, 158, 1.3e-08),('Rask_block_4', 159, 169, 0.00048),('Rask_block_3', 216, 231, 1.9e-07)
374596_soapGraphK51	374596_soapGraphK51 frame_3	EGYENKCNCKPPENKETDSSVNCIDTSAFELKKEAQKSIKDVKKTLSGKNSQNVYEKINNDENRNDGTICKIKENNSEQNNICENNGNVFNDINEWECKNEKIKDAKQDICFPPRRKHMCTNPLENIGITNSGSDDLLKHVLLTAAYEGKHIKESWDKVNEPKKKTQICDAMKYSFADLG	3	-	CTGAAGGTTATGAAAATAAATGTAATTGTAAACCACCAGAAAATAAAGAAACCGATTCTTCTGTAAATTGTATAGATACAAGTGCATTTGAATTAAAAAAAGAGGCGCAAAAGAGTATAAAGGATGTGAAAAAGACGTTAAGTGGTAAAAATTCACAGAATGTATACGAAAAAATAAATAATGATGAAAATAGAAATGATGGTACTATTTGTAAAATTAAGGAAAATAATTCGGAACAAAATAATATTTGTGAAAATAATGGAAATGTATTTAATGATATAAACGAATGGGAATGTAAAAATGAAAAAATCAAAGATGCAAAGCAAGATATATGTTTTCCTCCAAGAAGGAAACATATGTGCACAAACCCATTAGAAAACATAGGAATAACAAATTCTG…	-5.696	0.00177	0.0408	('DBLz', 23, 180, 1.4e-35)	('DBLz2', 23, 180, 2.6e-56)	('Rask_block_318', 18, 98, 2.9e-28),('Rask_block_4', 110, 127, 1.8e-08),('Rask_block_13', 135, 156, 2.1e-08),('Rask_block_3', 168, 180, 8e-06)
534909_soapGraphK41	534909_soapGraphK41 frame_-2	FAKWIEQKKKEWKFMEKHFDQQEDLKGNMRNITLKIYLEELFKEKIEEAYGKEESKELMQKIDKIDMSQVIGNIENSEDAIKILLEHEAKEAQKCKETHNDNNCKKPKAQPGGGARSLPDEPHSPDTHDDHHDDEVHPDDVISLPPIPPSDDQEEDEEEEEDEEEEEEPKEVVDQVEEETVAEVTEVETVKPCDIV	-2	-	TACTATGTCACATGGCTTCACCGTTTCCACTTCTGTTACCTCTGCGACGGTTTCCTCTTCCACCTGGTCTACCACCTCTTTGGGCTCCTCCTCCTCTTCTTCATCTTCTTCTTCTTCTTCGTCTTCCTCTTGGTCGTCGGAGGGGGGGATAGGTGGTAGTGAGATGACGTCGTCGGGGTGGACTTCGTCATCGTGGTGATCATCGTGGGTGTCAGGGGAATGTGGTTCGTCTGGCAAAGAACGGGCGCCACCTCCGGGTTGTGCTTTTGGTTTTTTGCAGTTGTTGTCATTGTGGGTTTCTTTGCATTTTTGGGCTTCTTTTGCTTCATGTTCAAGCAATATTTTTATTGCATCCTCTGAATTTTCTATATTTCCTATTACTTGCGACATATCAATTTT…	-5.139	0.00182	0.041	('CIDRa', 1, 100, 1.2e-19)	('CIDRa2.1', 1, 102, 1.8e-36)	('Rask_block_1', 1, 19, 0.00015),('Rask_block_32', 30, 62, 7.2e-08),('Rask_block_535', 65, 73, 0.067),('Rask_block_10', 78, 104, 1.3e-08),('Rask_block_49', 112, 129, 0.00019),('Rask_block_26', 154, 167, 1.1e-07)
285430_soapGraphK61	285430_soapGraphK61 frame_-1	GKTAPTSWKCIPSDTKSVATERTGRVARSADGAPSGTNQGSICIPPRRRRLYVGKLTQWANNSGSNTQVSGGEAQPQSPVAVSQTSNGETTSATPSNPRDDAALRDAFIQSAAIETFFLWHRYKKQKEKPKNEVGGAAGGSLFSGVSQEEEPPDKQLLEGTIPDGFLRQMFYTLGDYADILFGKNDIVIGNTGSGASDKEMKAKEEKIKEAIQTFFSNRVSTPPAPVPQKSVTTPQTWWNTHGPDIWNGMICALTYEESGEMSADGKTTLKRNDDVYEKIFGK	-1	-	GGTTTCCCGAAAATTTTCTCGTACACATCATCATTCCTCTTTAATGTCGTTTTGCCATCTGCGCTCATTTCCCCACTTTCTTCGTATGTTAAAGCACATATCATTCCATTCCAGATATCGGGACCGTGGGTATTCCACCAGGTTTGAGGGGTTGTGACACTTTTTTGGGGGACAGGTGCGGGAGGTGTGGAAACCCTATTTGAAAAAAACGTTTGTATAGCTTCTTTTATTTTCTCTTCTTTTGCTTTCATTTCTTTATCACTAGCACCACTACCTGTATTTCCAATCACGATATCATTTTTCCCAAACAATATATCTGCATAATCCCCTAAAGTATAAAACATCTGGCGCAAGAAACCATCAGGTATTGTTCCTTCTAGTAATTGTTTGTCGGGGGGC…	4.114	0.00191	0.0423	('DBLd', 3, 282, 2.3e-83)	('DBLd1', 3, 282, 1.3e-85)	('Rask_block_35', 4, 19, 2e-06),('Rask_block_132', 21, 41, 2.7e-08),('Rask_block_4', 42, 59, 3.8e-08),('Rask_block_66', 64, 75, 0.00012),('Rask_block_73', 85, 98, 9.9e-05),('Rask_block_11', 104, 124, 5.2e-15),('Rask_block_16', 150, 164, 0.00072),('Rask_block_3', 166, 183, 1.2e-10),('Rask_block_359', 189, 198, 6.8e-05),('Rask_block_27', 201, 218, 8e-05),('Rask_block_5', 235, 254, 5.4e-12),('Rask_b…
298068_soapGraphK61	298068_soapGraphK61 frame_-3	ENLDVGSVTKGGKAIHSLLGDVLLSAKMDADEIIKRYKNQNGLSQKSDSIDAKHQESICRAIRYSFADLGDIIRGRDMWDKENGMVKLRGYLQTIFGKIQEKVPGKYDKDPDYKELREDWWEANRHQVWKSMKCSLNELKTSTGDCKYSTSGVPLDDYIPQRLRWMTEWAEWYCKYQSKEYDTLQKACKDCMSEKCKNGDKNCETCTNACKEYREKIKPWKKQWNNMQVEYLLLYKNAETTAGHGTAAYVGDVGEKDKPVVAFLQELQKTIKSSTSKRPKRSIDAITTDPTTPYSSAEGYIHQEAHISDCQKQTRFCKNPNGETPSSGTENKEYAFREKPHDHDDACSCDSRTAPVVPPKKEDEDACKIVDGILNGQDGTKKIDGCELKDKDNNYPTWK…	-3	-	ACACGTATAATCACATTTGTCAGTAGTAGTTCCATTTTGACAAATTGGTTTTAATTTTTTGTTTAAATATTCATAGGCATGTGTAGAGTCGTTCACGTCGGCATCACCATTATATTTATGTTTATCTGTCATAAATTTTGCACTTTGTTGTTCATATTGAGGTTTCCATTTATTAATAAATTCTTGATATTCTTTACAAGCTTTTTCACATTGTTCTTTTATACTATCGAGGCTACAAGTATAATCTGGACATTCCTTCTCCAATTTCTCCACCTGTTCCTTCCGTTTTTTACAAAACTCCTCTCCCCATTCAATAAACCATCGTAAAAACTGGGGGGTTTGGGCGAAGGTGGGGAGGGGGGTGCCATTTTGTTCAGTGAATGTCACTTTGGAGTAGGA…	5.038	0.00201	0.0428	('DBLb', 2, 349, 5.6e-132),('DBLg', 367, 674, 9.6e-104)	('DBLb5', 1, 349, 2.9e-141),('DBLg14', 367, 690, 6.8e-117)	('Rask_block_290', 4, 15, 4.5e-06),('Rask_block_13', 16, 37, 5.8e-10),('Rask_block_3', 58, 75, 1.2e-20),('Rask_block_146', 76, 85, 3.2e-05),('Rask_block_14', 88, 106, 0.00018),('Rask_block_5', 117, 136, 9.2e-20),('Rask_block_400', 137, 157, 1e-05),('Rask_block_2', 158, 175, 2.6e-25),('Rask_block_59', 176, 195, 8.2e-07),('Rask_block_1', 206, 228, 4.2e-16),('Rask_block_119', 232, 244, 0.0012),('Ras…
Contig35812	Contig35812_frm-1_orf4	VKPKITSTRTNLFRVIDIPQNDYGIPHKTSINRYVPYSSNLYKEKTYIYIEGEETDDYSYVRVISSSDITSSSEGEYEEMDINDIYPYKSPTYKTLIEVVLKPSIKNEEAHNTEDAQDILIENMEDTNDTPTNKLTDEEWNKLRNDFISQYLKDLPNGMDYQLPNEYTVDDNIYMDIEPNILHDSMDEKPFITQIQDRDLHNGKQITYDINWNIQKRNEKLLVILQMIRNIFQIMIYILE	-1	4	GAAATATTATGTGTATCTTTTAAATTAGGGTTAATTGAGAGTCGTATAATATTATTGGTTTTTTTTTTTTTTGTTTTTGTAGGATCATCTGAAAAATTATCATATATATTATTTTCATATCTTTTCTCAATATTATTTTCAATTTCATCTAATACATTATTATTTTTTGAGTACATATCAATAAATGTCATATCATTATTTGGGGTACTTGGATGATCCATAATAACGTCTATAGGAATATTAGTCGTCAAGTTCAAAATATTATTAATAATATTGTTATTATTTTTGCATTCTTCATTTAATTTATTTAACCATTCGTTTTTATTACTAAATTTTTCTAAAATATATCTATGTCTATCAAGCCATTTATGATATAAATTTATTTGGTTTATAATAGGA…	3.215	0.00199	0.0428	-	-	('Rask_block_41', 6, 53, 1.3e-21),('Rask_block_43', 65, 104, 3.4e-23),('Rask_block_218', 133, 140, 0.0062),('Rask_block_42', 145, 152, 0.002),('Rask_block_112', 174, 186, 1.3e-05),('Rask_block_39', 187, 213, 4.1e-14)
286032_soapGraphK61	286032_soapGraphK61 frame_3	PYFRYLEEWGQNFCKERKKRLKQIYKECKVNEDDRGGKQKTPQCSCYGEDCETNLNKPYNILPDLECRTCGEECTKYKKWIEKKKDEFTKQKNAYTGQKDKCVNGSNNDAKQFCETLKDDAAEFLKMLGPCSKTYNDNGEDKLVFTNPEETFRHATNCKPCSQFKIYCENGNCVDDTKEKCDGKTDISAEDIETIGKSPAELIMRVSDNNTNRNKFDDLKDACEHAGIFTGIRKDVWKCSNVCGYVVCKPKIVEGQENGKNQIILIRALVTHWVQNFLEDYNKIKHKIS	3	-	CCCCCTACTTCCGATACCTTGAAGAATGGGGTCAAAATTTTTGTAAAGAGAGGAAGAAAAGGTTGAAACAAATTTATAAAGAGTGTAAGGTGAATGAAGATGATCGTGGTGGTAAACAAAAAACCCCACAATGTAGTTGTTATGGGGAGGATTGTGAAACAAATCTTAATAAGCCTTATAATATTCTTCCGGATTTAGAATGTAGGACTTGTGGTGAAGAATGTACCAAATATAAAAAATGGATAGAAAAAAAAAAAGACGAATTTACTAAACAAAAAAATGCATATACTGGACAAAAAGACAAATGCGTAAATGGAAGTAATAATGATGCTAAACAATTTTGTGAAACACTAAAAGATGACGCTGCAGAATTTTTAAAAATGTTAGGACCATGTTCTA…	-5.13	0.00233	0.0485	('DBLd', 1, 161, 4e-50),('CIDRb', 162, 289, 1.4e-47)	('DBLd1', 1, 161, 4.6e-51),('CIDRb1', 162, 289, 4.5e-50)	('Rask_block_2', 1, 15, 1.9e-06),('Rask_block_12', 16, 32, 0.00035),('Rask_block_7', 43, 68, 1.6e-07),('Rask_block_1', 70, 95, 4e-10),('Rask_block_72', 96, 110, 0.00023),('Rask_block_9', 113, 133, 4.9e-05),('Rask_block_443', 137, 146, 0.024),('Rask_block_6', 147, 172, 5.1e-11),('Rask_block_138', 173, 187, 6.3e-05),('Rask_block_50', 191, 218, 1.4e-06),('Rask_block_22', 223, 245, 5.5e-12),('Rask_bl…
389804_soapGraphK51	389804_soapGraphK51 frame_1	AKEEADYIKNNYKDTNDQEGKCRALRYSFADIGDIIRGRDIWDEETGMKKIREYLPTIFGTIKDKVPGKYDKDSPDYIKLREDWWEANRHQVWRAMKCATKAIPDMKCNGIPIEDYIPQRLRWMTEFAEWYCKMQSQVYNELMEKCGECMNKGKCEKGNGQCDKCKTACDKYKRFIQIWKPQWKQMEQKYSQLYEEAKNYSDNAKKDTKDKDDYVLKFLNELQKANVVISSGATTRT	1	-	GCAAAAGAAGAAGCGGACTACATAAAAAACAATTATAAGGACACAAATGACCAAGAAGGAAAATGTCGTGCTCTGCGTTACAGTTTTGCAGATATTGGAGATATTATACGAGGAAGAGACATATGGGATGAAGAAACTGGTATGAAAAAGATACGGGAATATTTACCAACTATTTTTGGTACAATTAAAGACAAAGTTCCTGGAAAATATGATAAAGACAGCCCCGATTATATAAAATTAAGAGAAGATTGGTGGGAAGCTAATAGACATCAAGTGTGGAGAGCTATGAAATGTGCAACAAAAGCCATCCCAGATATGAAATGTAATGGTATCCCAATAGAAGATTATATTCCGCAAAGATTAAGATGGATGACTGAATTTGCAGAATGGTATTGTAAG…	-4.052	0.00247	0.0505	('DBLb', 1, 233, 1.2e-92)	('DBLb3', 1, 235, 3.8e-93)	('Rask_block_3', 22, 38, 2.7e-11),('Rask_block_146', 39, 50, 0.0015),('Rask_block_14', 53, 70, 0.024),('Rask_block_5', 81, 99, 4.1e-13),('Rask_block_187', 103, 115, 6.2e-08),('Rask_block_2', 116, 133, 3.7e-06),('Rask_block_59', 134, 154, 1.5e-10),('Rask_block_1', 165, 190, 2.1e-08),('Rask_block_62', 206, 226, 2.2e-05)
270511_soapGraphK61	270511_soapGraphK61 frame_1	KVFLEYWIQDFIEGYYILKKKKKIEQCTKNGENTCDGDSKNYCACVKKWVDQKITEWGKIKDHFKKQKNDNGDDIVSKVRNFLETLIPRMDLTNDKGKHESLDAFLKSYEFKCAERSEKEGGEDGTQKDIVQCLLNKLQQKATSCQTQHDPSGKTKPCDETLPHSDEEENVEDTPTTADNQSPEFCKDIQPPEEPKEDSD	1	-	AAAGTATTTCTAGAATATTGGATACAAGATTTTATAGAAGGTTATTATATATTGAAAAAAAAAAAAAAAATCGAACAATGTACAAAAAACGGAGAAAATACATGTGATGGAGATTCTAAAAACTATTGTGCATGTGTGAAAAAATGGGTAGATCAAAAGATTACAGAATGGGGAAAAATAAAAGATCATTTTAAGAAACAAAAAAATGATAATGGAGATGATATTGTGTCTAAAGTTAGAAATTTCTTGGAGACCTTGATACCTCGAATGGATCTTACAAATGATAAAGGAAAGCATGAAAGTCTAGATGCTTTCCTGAAGTCATATGAATTTAAATGCGCTGAGAGATCAGAAAAAGAAGGTGGTGAAGATGGTACGCAAAAAGATATCGTTCAATGT…	-3.761	0.00256	0.0515	('CIDRg', 1, 155, 2.6e-52)	('CIDRg4', 1, 153, 3e-67)	('Rask_block_8', 1, 31, 5.2e-11),('Rask_block_1', 41, 64, 1.3e-08),('Rask_block_24', 76, 117, 2.5e-14),('Rask_block_10', 128, 153, 2e-12),('Rask_block_31', 172, 188, 0.0037)
Contig12688	Contig12688 frame_-1	TNVQNILEKQNGQHRVPKLTGDKWWDKNGEDIWKGMLCALSYNTETKNMNQGMRKKLTDNNEYSTVSSKLQEFAKKPQFIRWLEEWAEEFCRKRTYKLKRIKDDCLGINEGYKYCDGDGFDCTQMVPNKDEILKDFNCPSCAKSCRSYKYWIRRKKDEFHEQKNNYDKQIKDVESKNYDNYDKEFVRKLSVIYKSIDSFLENLKDGSCNNNSGDCKTYFNKLNDTFGPAEFCAPCPVFGVECIKGNCSNIKENKCEDKTAITTENFEHKKESIQEGDMLVSDNGKIGFPNELQVCTDTGIFKGIRENKWSCGYVCDLDICELITSDGQKDDKQNILIRALFKRWLETFLEDFNKINDKISHCIKKSEGSRCIYGCEQKCKCVDKWIENKKVEWEKVRVR…	-1	-	TACCATTACACTCATATTCTCTGCACCCTTCCACCAATTTGTTATATTCCTTTTTCTGTTCGCGACAAAATTCATCACTCCATTCAGTGAACCATCGTAAAAACTGGGGGGTTTTTGCAAAGTCCTCAGGGGTTTTTCCGTACTCGTTTTTGTTTTTGAAGTTTTCACTATATGGTAGGGCGCATAACATTCCTTCCCATATCTCCTTCCCATGTTGATCCCACCATTCATCAGGTTTTTGGTTTCGTTTTTTTAAAATGGTTATTACATTTGATGATACCTCTGGAATATGCTTATGTGAAGTAATATCTGTTCCAAAAAATATATCTCTATAATCACCAAATGTATAATACATTTGTCTTTTAAATTCATCTGGGATTGTTCCACTTTTCAATTGAT…	2.927	0.00272	0.0537	('DBLd', 12, 235, 2.3e-59),('CIDRb', 236, 486, 1.2e-88),('DBLb', 519, 985, 9.8e-163),('DBLg', 995, 1223, 1e-83)	('DBLd5', 2, 235, 1.2e-79),('CIDRb3', 236, 490, 1.8e-105),('DBLb7', 519, 985, 3.5e-203),('DBLg4', 995, 1224, 9.9e-88)	('Rask_block_5', 23, 40, 5.3e-33),('Rask_block_90', 41, 55, 0.00013),('Rask_block_167', 57, 74, 0.0042),('Rask_block_2', 77, 92, 1.2e-35),('Rask_block_12', 93, 111, 0.0091),('Rask_block_7', 114, 139, 2e-10),('Rask_block_1', 141, 166, 5.9e-27),('Rask_block_151', 167, 184, 0.00039),('Rask_block_9', 190, 209, 0.00065),('Rask_block_6', 222, 246, 1.1e-10),('Rask_block_50', 269, 292, 0.00024),('Rask_bl…
275959_soapGraphK61	275959_soapGraphK61 frame_3	KKRNTRDGSNDNGYEKKFYDKLEKNKYGKVDKFLEKLNDEEVCKNFKEKEEGKINFKTVKSSSGKNSDDDDSNKTFCRTKYCKACPWCGVNGTKGNWTDKTDETCGQGKDYNNYKKTEIPILTGDKRQLDIVRKYSKFCNSVNGEKGAPVAAPGTVNGGVGGARGGAANRTAPGTAKGGAPGGKGDNITETWECYYKKNGKDDVNGDINFCVLQNNETVTSK	3	-	GGAAAAAACGAAATACACGTGATGGTAGTAATGATAATGGGTATGAAAAAAAATTTTATGACAAACTTGAAAAAAATAAATATGGAAAAGTTGATAAATTTTTAGAAAAATTAAATGATGAAGAAGTATGCAAAAATTTTAAAGAAAAAGAAGAAGGAAAAATTAATTTTAAAACCGTTAAAAGTAGTAGTGGTAAAAATAGTGATGACGATGATAGTAATAAAACATTTTGTCGTACAAAATATTGCAAAGCATGTCCGTGGTGCGGAGTCAATGGGACGAAAGGAAACTGGACAGATAAAACTGACGAAACCTGCGGACAAGGTAAGGACTATAACAATTATAAAAAAACGGAGATACCAATACTTACCGGTGATAAAAGACAGTTAGATATAGTAC…	-6	0.0029	0.0554	('DBLa', 5, 85, 2.1e-12),('CIDRa', 86, 217, 1.6e-16)	('DBLa0.15', 3, 85, 1.3e-21),('CIDRa2.5', 86, 221, 8.1e-42)	('Rask_block_9', 18, 45, 2.3e-11),('Rask_block_75', 49, 64, 9.9e-08),('Rask_block_6', 71, 95, 4e-12),('Rask_block_143', 97, 114, 6.3e-08),('Rask_block_23', 116, 138, 3.8e-08),('Rask_block_154', 147, 162, 3.6e-13),('Rask_block_154', 168, 183, 3.6e-13),('Rask_block_57', 189, 207, 1.5e-05),('Rask_block_116', 210, 222, 3.2e-05)
269411_soapGraphK61	269411_soapGraphK61 frame_1	KDAKHLLDSIGKKVHDEIVKKDGAEKYKGELKGSLSLAKGSGVETASSIETCTFEYNELAGGDAGGERYPCGNTNVERFSVKQGAECSKSKIKDSKNYRGACAPFRRLHLCNKNMVKMDTNNYNSGNAKHDLLLEVCLAAKHEGQSISDYYPKYQAQYPGSGSGFTLCTMLARSFADIGDIVRGKDLYIGNKGEKK	1	-	AAAGATGCCAAACATTTATTGGATAGCATAGGGAAAAAAGTACACGACGAAATAGTGAAAAAGGATGGTGCTGAAAAATATAAAGGTGAATTGAAAGGAAGTTTGTCACTAGCAAAAGGTTCTGGTGTGGAGACAGCTAGCAGTATTGAAACATGCACATTTGAATATAATGAACTTGCTGGTGGTGATGCTGGCGGTGAAAGGTATCCGTGCGGAAATACAAATGTAGAGCGTTTTTCGGTTAAACAAGGAGCAGAATGTTCTAAAAGTAAAATAAAAGATAGTAAAAACTATCGTGGAGCATGTGCGCCGTTCAGACGATTACATTTATGCAACAAAAATATGGTAAAAATGGACACAAATAATTATAATAGTGGTAATGCTAAACATGATTTGTTG…	-3.995	0.00291	0.0554	('NTSB', 2, 48, 5.9e-14),('DBLa', 58, 193, 4.3e-54)	('NTSB', 2, 48, 5.9e-14),('DBLa0.15', 54, 194, 1e-60)	('Rask_block_20', 1, 21, 1.4e-09),('Rask_block_17', 27, 57, 3.6e-08),('Rask_block_19', 63, 95, 3.1e-16),('Rask_block_4', 101, 118, 9.5e-08),('Rask_block_13', 130, 151, 2.6e-12),('Rask_block_135', 152, 163, 2.1e-07),('Rask_block_3', 167, 184, 2.1e-09),('Rask_block_171', 185, 195, 2.2e-05)
298360_soapGraphK61	298360_soapGraphK61 frame_3	LKQACPTKYVNGREKFPNWKCIPSGNTSETTTDKGGGVCIPPRRRRLYVGHLQKWAENTAVSQVEDAASPSNSRDADGLREAFIQTAAIETFFLWDRYKKIKAKEEEEKKKKQQELFTHMSSVDEKPQNKLEKGEIPPDFLRLMFYTLGDYRDILVRGVADDKNGGNNIVFEAGGTDEKEKQKMQEIQKKIDEILSKQPGTTVPQTQPSDKRKSWWKQHGPAIWNAMVCALTYTDDTNGGPPTEDPTVRTKLWDEASNKPKKNAGPESNIDYTYEGVKLEENSGPKGQTKAPAPSENTPTTLDSFIKRPPYFRYLEEWGETFCRQRTRMLEQIKVDCRGDGNKYSSGDGENCENMLRDDPTIVRHLEGPSCANSCRFYKKWIGRKKDEYEKQKNAYGEQ…	3	-	ACCTCAAACAAGCCTGTCCAACCAAATATGTAAATGGCCGCGAAAAATTCCCCAATTGGAAGTGCATACCAAGTGGTAACACGAGTGAAACCACTACTGATAAGGGTGGCGGTGTGTGTATTCCGCCGCGACGAAGGAGGTTATACGTGGGTCATTTACAGAAGTGGGCGGAAAACACCGCGGTCTCACAAGTTGAGGACGCCGCGTCGCCGTCCAACTCACGCGACGCCGACGGCTTGCGTGAGGCATTTATTCAAACTGCGGCAATAGAAACTTTTTTCTTATGGGATAGATATAAGAAAATAAAAGCAAAAGAGGAAGAAGAAAAGAAAAAAAAACAACAAGAACTATTTACACATATGTCATCCGTCGATGAAAAACCCCAAAACAAATTAGAAA…	4.809	0.00309	0.0579	('DBLd', 1, 468, 9.6e-158),('CIDRb', 472, 719, 2.4e-89)	('DBLd1', 2, 468, 2.5e-156),('CIDRb1', 483, 720, 2.4e-86)	('Rask_block_35', 15, 30, 2.4e-06),('Rask_block_4', 38, 55, 2.2e-08),('Rask_block_11', 79, 99, 5.4e-12),('Rask_block_77', 100, 116, 0.025),('Rask_block_16', 123, 139, 1.7e-05),('Rask_block_3', 140, 156, 6.4e-09),('Rask_block_27', 180, 198, 5.3e-06),('Rask_block_398', 203, 209, 0.021),('Rask_block_5', 212, 231, 3.1e-11),('Rask_block_55', 238, 254, 0.00019),('Rask_block_29', 270, 286, 0.00035),('Ra…
289920_soapGraphK61	289920_soapGraphK61 frame_3	NHQTIKPHQIV*HHVVGTMVRLVDTTISDYSIASDAKDLLDKIGEDIYKIANEAALKYENELHGRLSEATFSNKHKITSNDPCHLNYNYDTYVTSTVINPCEHKSGKRLSEVHNSECDNRKIRGSKDKEGACAPFRRLHVCDKNLEQIKPHTITATHNLLVDVCMAAKFEGQSITGYYPKYEVQYPGSGSTMCTMLARSFADIGDIIRGKDLYSGNSKEKKKRDELEKNLKKIFVNIYKDVTTNGKKSAEELQKRYQKDGDNYFQLREDWWNANRIMVWKAITCGAGGSQYFRHTCGSGEKGNATTGKCRCPSHKVPTYFDYVPQFLRWFEEWAE	3	-	TAAACCACCAAACCATCAAACCCCACCAAATTGTATAACATCATGTTGTCGGTACAATGGTACGGCTGGTGGATACCACAATAAGTGATTATAGTATTGCCAGCGATGCTAAGGATCTTTTGGATAAAATTGGAGAAGATATATACAAAATAGCAAATGAGGCTGCTCTAAAGTACGAAAATGAATTGCATGGACGTTTGTCAGAAGCAACATTTTCTAATAAGCATAAAATTACCAGCAATGATCCATGTCATCTTAATTATAATTATGATACTTATGTTACTAGTACTGTAATTAATCCGTGCGAGCACAAATCAGGAAAACGTTTATCTGAGGTACATAACAGTGAATGTGACAATAGAAAAATAAGGGGTAGTAAGGATAAGGAAGGAGCATGTG…	-4.029	0.00323	0.0582	('NTSB', 15, 82, 2.3e-16),('DBLa', 83, 335, 1.4e-105)	('NTSB', 15, 82, 2.3e-16),('DBLa0.10', 83, 335, 5.8e-121)	('Rask_block_20', 33, 55, 6.9e-08),('Rask_block_17', 58, 90, 8.4e-13),('Rask_block_19', 93, 125, 3.7e-09),('Rask_block_4', 131, 148, 2.6e-08),('Rask_block_13', 157, 178, 6.5e-12),('Rask_block_135', 179, 191, 1.2e-07),('Rask_block_3', 192, 209, 2.3e-09),('Rask_block_79', 210, 225, 2.1e-06),('Rask_block_14', 226, 248, 6.2e-05),('Rask_block_64', 253, 265, 6.5e-05),('Rask_block_5', 267, 286, 8.9e-11)…
270695_soapGraphK61	270695_soapGraphK61 frame_1	NQKLEFLKQKNKYQNEISGNNRQKISTPSNKDYKGYDEEFYEKLKGTKVDVKKFLDLLSNQTACESQPYDEGIISSIHFQNDNPDIFSHTEYCQACPLCGVKRNGRKWERVDDMRKCAKEKEKTYEKKNITEIPVLTPDISQSGILKKYSKFCTTANGGGQIKNWQCHYEGLNNNNCIQGEWEKFTGEEDVRSYHSFFYGS	1	-	AACCAAAAACTAGAATTTCTAAAACAAAAAAATAAATATCAAAATGAAATATCAGGTAATAATAGGCAAAAAATAAGTACACCTAGTAATAAAGATTATAAAGGATATGATGAAGAGTTTTATGAAAAACTTAAAGGTACCAAGGTAGATGTCAAAAAATTTTTAGATTTATTAAGTAATCAAACAGCATGTGAATCTCAACCTTACGATGAAGGAATAATAAGTTCTATTCATTTCCAAAATGATAATCCAGACATATTTTCTCATACGGAATATTGTCAAGCATGTCCTCTATGTGGGGTCAAACGTAATGGTAGGAAATGGGAAAGGGTAGACGATATGAGAAAATGTGCAAAGGAAAAAGAAAAGACGTACGAAAAAAAAAATATTACCGAAATA…	-4.595	0.00327	0.0582	('DBLa', 1, 96, 8.6e-17),('CIDRa', 97, 199, 1.7e-18)	('DBLa0.9', 1, 96, 1e-20),('CIDRa2.2', 97, 201, 7.9e-37)	('Rask_block_9', 40, 64, 1.8e-07),('Rask_block_6', 83, 106, 1.1e-12),('Rask_block_23', 129, 152, 2e-08),('Rask_block_57', 161, 180, 2.4e-06)
280968_soapGraphK61	280968_soapGraphK61 frame_-2	KTPPNHVCHDINHVCMYV*HHVVGTMVIQITGGEGRIEDATAKHLLDSIGKKVYDKVHSEVDAYRDKLKGTLSKATYPKDKYPEGTTPKDPCELEYKYHTNVTSTEIDPCEHKKGKRLSEVHSSECDNRKIRDSDKKNNSVGACAPYRRLHVCDKNIQQIKTENITTHNLLLDVCLAAKFEGQSITGYHPQYEVQYPSSGSTMCTMLARSFADIGDIVRGKDLYIGNKGEKKKLEEKLKQYFKKIYNDL	-2	-	GTCAAATCATTATATATTTTCTTGAAATATTGTTTTAATTTTTCTTCTAATTTTTTTTTTTCTCCTTTATTACCAATATAAAGATCTTTGCCGCGTACGATATCACCTATATCTGCAAAACTTCGTGCTAACATAGTACACATTGTAGAACCAGAAGAAGGATATTGTACTTCATATTGTGGATGATAACCAGTTATTGATTGTCCTTCAAATTTTGCTGCAAGACACACATCTAATAATAAATTATGTGTTGTTATATTTTCAGTTTTTATCTGTTGGATATTTTTGTCACATACATGTAATCGTCTATAGGGCGCACAGGCTCCTACTGAATTATTTTTCTTATCACTATCCCTTATTTTTCTATTATCACATTCACTGCTATGTACCTCAGATAAA…	-4.496	0.00323	0.0582	('NTSB', 23, 91, 2.6e-18),('DBLa', 92, 249, 4.9e-62)	('NTSB', 23, 91, 2.6e-18),('DBLa0.10', 92, 249, 6.3e-90)	('Rask_block_439', 26, 36, 2e-06),('Rask_block_20', 40, 60, 1.4e-09),('Rask_block_17', 64, 99, 6e-13),('Rask_block_19', 101, 134, 9.3e-09),('Rask_block_4', 143, 160, 1.3e-07),('Rask_block_13', 168, 189, 1e-11),('Rask_block_135', 190, 202, 1.1e-08),('Rask_block_3', 203, 220, 2.7e-09),('Rask_block_171', 221, 231, 5.4e-05),('Rask_block_14', 234, 249, 0.00023)
285378_soapGraphK61	285378_soapGraphK61 frame_-3	NRIKDSEHNNNDVGACAPFRRLSVCDYNLEKISTKKYKAIHNLLAEVCMAAKFEAESLINYRAQYDAEHHDFGSTICTVLARSFADIGDIVRGKDLYLGDKKKNQKETEREKLENKLKVIFGNIYNELTNGKKQALKTRYEDNDENYFQLREYWWALNRDQVWKAITCKAPDEANYFKPAQNGTREFTNGRCGRDETDVPTNLDYVPQFLRWFEEWAEDFCRKRKHKLKDVKTNCRDDSKNLYCSRNGYDCTQTIRGINQLVEGDCTKCSVVCTPFVDWIDN	-3	-	TTGTTATCTATCCAGTCCACAAAAGGAGTGCATACAACAGAACATTTGGTGCAATCACCTTCAACAAGTTGGTTTATTCCTCTAATAGTTTGTGTGCAATCGTAGCCATTACGACTACAATATAAATTTTTTGAGTCATCACGACAATTTGTTTTAACATCTTTTAATTTATGTTTTCGTTTACGACAGAAATCTTCTGCCCATTCCTCGAACCACCGTAAAAATTGAGGGACGTAATCTAAATTGGTAGGAACGTCTGTTTCATCACGACCGCAACGACCATTTGTAAATTCCCGTGTCCCATTTTGTGCTGGCTTGAAATAATTAGCTTCGTCTGGTGCTTTGCATGTAATGGCTTTCCATACTTGGTCTCTATTAAGTGCCCACCAATATTCTCTT…	-4.493	0.00334	0.0583	('DBLa', 2, 282, 1.6e-122)	('DBLa0.11', 1, 282, 1.1e-124)	('Rask_block_4', 15, 32, 2.6e-07),('Rask_block_13', 41, 61, 2.6e-11),('Rask_block_3', 76, 93, 5.3e-09),('Rask_block_54', 94, 108, 3.7e-05),('Rask_block_14', 113, 133, 3.4e-07),('Rask_block_64', 137, 149, 0.0014),('Rask_block_5', 151, 169, 2.1e-09),('Rask_block_60', 182, 204, 6.2e-10),('Rask_block_2', 205, 222, 5.6e-14),('Rask_block_12', 223, 240, 9.7e-07),('Rask_block_7', 243, 265, 2.4e-09)
373058_soapGraphK51	373058_soapGraphK51 frame_-2	DVHSVTGNSNVNHSFLGDVLLSAKMDAEEIIKRYAKQNGKSKLTDEDDKATLCRALRYSFADLGDIIRGRDLWDKDVGMQKLEPNLKNIFENIKEKNPNIKSKYTHDDAKHTKLREDWWEANRHQIWKAMQCIYSGGKCSGMPVDDYIPQRLRWMSEWAEWYCKEQSRLYGDLEKM	-2	-	CATCTTCTCCAAGTCCCCATACAGCCGTGACTGTTCTTTGCAATACCATTCTGCCCATTCGCTCATCCACCTTAATCTTTGAGGGATGTAATCGTCAACTGGCATACCACTACATTTGCCACCACTGTATATGCATTGCATTGCTTTCCAAATCTGATGTCTATTTGCTTCCCACCAATCTTCTCTTAATTTTGTATGTTTTGCATCGTCGTGCGTATATTTGCTTTTGATATTAGGATTTTTTTCTTTAATATTTTCAAATATATTTTTTAAATTAGGTTCTAGTTTTTGCATTCCTACATCCTTGTCCCACAAGTCTCTTCCTCGGATAATGTCTCCAAGATCTGCAAAACTGTAACGCAATGCTCTACATAAAGTTGCCTTGTCATCTTCATCAGT…	-5.846	0.00338	0.0583	('DBLb', 6, 175, 1.2e-82)	('DBLb12', 3, 175, 7.9e-84)	('Rask_block_278', 1, 12, 1.2e-05),('Rask_block_13', 13, 34, 1.2e-10),('Rask_block_266', 37, 46, 0.0022),('Rask_block_3', 52, 69, 3.9e-11),('Rask_block_146', 70, 81, 7.9e-07),('Rask_block_14', 82, 104, 7.3e-06),('Rask_block_5', 115, 132, 1.3e-12),('Rask_block_2', 147, 164, 2.3e-11)
Contig11168	Contig11168 frame_-3	NDTKSPTLSESHKSARNVLDVLAQNIRIEAEKNAQKYERFLKGKLSEAKFYQRLLMGADVHKKVPSNPCHLDHTWYTNIDDGTAAGRNPCHGRNQKRFDENEGFECGSGIIKGNENNRNGGSCAPPRRRHMCDKNLEALNESNTQNVHDLLGNVLVTAKYEGESIVKNHPNKKTSDVCTALARSFADIGDIVRGRDMFKSNKNVEIGLKKVFDKIYDKLGTEGKKYYNDTNNKINYVKLREDWWKVNRDQVWK	-3	-	GCTTTCCATACTTGATCTCTGTTGACCTTCCACCAATCTTCCCTTAATTTTACGTAATTTATCTTATTATTTGTATCATTATAATACTTTTTTCCTTCTGTCCCTAATTTGTCATATATCTTATCGAAAACCTTTTTTAGACCGATTTCTACATTTTTATTAGATTTAAACATATCTCTTCCTCTTACAATATCTCCTATGTCTGCAAAACTTCGTGCAAGGGCAGTACAAACGTCTGAAGTTTTTTTGTTTGGATGATTTTTAACAATAGATTCACCTTCGTATTTTGCTGTAACTAGTACATTTCCCAATAAATCATGAACATTTTGGGTATTACTTTCATTTAGTGCTTCCAAGTTTTTATCACACATATGTCTTCTTCTGGGTGGCGCACATGAT…	-4.441	0.00362	0.0616	('NTSA', 4, 68, 7.3e-23),('DBLa', 69, 253, 5.1e-66)	('NTSA', 4, 68, 7.3e-23),('DBLa1.2', 69, 253, 1.5e-85)	('Rask_block_20', 12, 34, 2.8e-08),('Rask_block_17', 37, 76, 6.7e-14),('Rask_block_19', 82, 114, 2.5e-13),('Rask_block_4', 123, 139, 1.2e-09),('Rask_block_13', 148, 169, 2.9e-12),('Rask_block_3', 177, 194, 2.6e-10),('Rask_block_486', 195, 201, 0.00083),('Rask_block_14', 204, 227, 3.3e-06),('Rask_block_5', 240, 253, 7.4e-06)
281874_soapGraphK61	281874_soapGraphK61 frame_-1	DNTCKNKHCKGNCDCFAKWVEQKKEKEWDAIKKHFLKQKDIVEQTGCNPFVTLELLFMNDDLLKNIEDTHADAKEDEIKNIREMLQETGVADGVAAFGGLCTEGANGEHNTKIDKLLQHELTDANRCKKCKPPESPAGESPLRSATGTPPHAGGGAHDTSSGEHSSDDDASSDEEEEEEPEETAEDTTPAAPAAPAGPPVVDVCATVAKAFEDTTTLKEACPTKYGKTAPTSWKCISETTTTSGDTTTGSVCVPP	-1	-	CTGGGTGGAACACAAACACTACCGGTGGTGGTGTCACCAGATGTAGTGGTTGTTTCACTTATACATTTCCAACTTGTGGGTGCGGTTTTGCCATATTTGGTTGGACAGGCTTCTTTGAGAGTAGTGGTGTCCTCGAATGCTTTGGCCACTGTGGCGCAAACGTCTACTACTGGTGGTCCCGCTGGTGCTGCTGGTGCTGCTGGTGTGGTGTCTTCTGCGGTTTCCTCGGGCTCTTCTTCTTCTTCTTCGTCTGAGGAGGCGTCGTCGTCTGAGGAGTGTTCGCCTGAGGAGGTGTCGTGAGCGCCGCCACCAGCATGTGGTGGGGTGCCGGTGGCGGAACGCAAGGGACTTTCTCCGGCGGGGGATTCTGGTGGTTTGCATTTTTTGCATCTGTTGGCG…	4.675	0.00403	0.0674	('CIDRa', 6, 131, 1.2e-32),('DBLd', 204, 255, 7.5e-12)	('CIDRa2.9', 7, 130, 3.1e-41),('DBLd1', 204, 255, 2.1e-11)	('Rask_block_1', 9, 35, 2.7e-09),('Rask_block_32', 46, 86, 1.1e-12),('Rask_block_372', 96, 104, 0.00067),('Rask_block_10', 113, 136, 4.3e-05),('Rask_block_49', 138, 155, 4.9e-06),('Rask_block_30', 177, 200, 2.7e-05),('Rask_block_15', 204, 226, 2.2e-06),('Rask_block_35', 229, 244, 4.6e-07)
279595_soapGraphK61	279595_soapGraphK61 frame_-1	WKKIKEHYGKHSNDDRDTIASSVKSYFEQLHFDRDYQKAQEVVENPDDINKIWGCTGRDDCTTDELQENKDFITNLIGALKVKVQTCKNKHIEIQENTCDTFSHLKDILDDDPEPDPEEDPDTSTTSSPPDFCKIVDTSDGEKSPIDTEETEVAGELDVTKEEEKENQEETDKGDEEEEEEEEEEEDDEEDEQSSDEIYEDDSDSKTEEDDEYEDVPDTSSHSESQPKQLPREFPSPELKNA	-1	-	GGCATTTTTTAATTCGGGGGATGGAAATTCTCGTGGCAATTGTTTTGGCTGTGACTCTGAATGTGATGAAGTGTCTGGAACATCTTCATATTCATCATCTTCCTCTGTTTTTGAATCGGAGTCGTCTTCATAAATCTCATCAGATGATTGCTCATCTTCTTCGTCATCTTCTTCTTCTTCTTCTTCTTCTTCTTCTTCCTCATCTCCTTTATCTGTTTCTTCTTGATTTTCTTTTTCCTCTTCTTTGGTTACATCAAGCTCTCCTGCTACTTCCGTTTCTTCTGTATCTATCGGTGATTTCTCTCCATCTGATGTATCAACAATTTTACAAAAATCCGGAGGTGAAGATGTGGTAGATGTGTCTGGATCCTCCTCAGGGTCAGGCTCGGGGTCATCATC…	5.287	0.00425	0.069	('CIDRg', 1, 96, 5.2e-24)	('CIDRg9', 1, 99, 2.4e-31)	('Rask_block_24', 20, 59, 3.1e-13),('Rask_block_10', 70, 91, 0.017),('Rask_block_31', 114, 136, 2.3e-07),('Rask_block_26', 177, 190, 1.6e-08),('Rask_block_341', 197, 218, 1.3e-09),('Rask_block_295', 221, 238, 2.3e-14)
298058_soapGraphK61	298058_soapGraphK61 frame_3	ADPEYSGYEYKNGVTKQGNDYLKDKCDNKKCDCMEGNVLGDNPKEKPFGIYSHEYKNKCDCLGGRHAPSAPHPPAVVPTEQEAEPPPQEAPPKKTQEPQNNECTMVENLFLNDPEKKFKDACKQKYDGKYYGWKCVPTTSGDKTATGGSICVPPRRRKLYVGGLSQWANETLSSGETQARGSETPSQPNSHPASPSDPRDGLRDAFIKSAAVETFFLWHKYKAENTKTQSESPLGGAAAQPQQLPGSNSDDSDPQKKLQQTGEIPPDFLRLMFYTLGDYRDILYSGSKDSDSHIFSGDKEMVEREKTIKEKITSFFQNGNKEAAPRVPQTQHSVENPRKTWWEKNAQHIWEGMICALTHKTETPGDVDDDVKRALFGENNTGKPDNQNGTYKTKYQYNS…	3	-	AAGCAGATCCAGAATATAGTGGATATGAATATAAAAATGGTGTAACTAAACAGGGGAATGATTATCTGAAAGATAAATGTGATAATAAAAAATGTGATTGTATGGAAGGAAATGTGCTTGGCGACAATCCAAAAGAAAAACCTTTTGGAATATATTCTCATGAATATAAGAATAAATGTGATTGTCTTGGTGGAAGGCACGCACCTAGCGCACCTCACCCACCTGCAGTGGTACCAACAGAACAAGAAGCAGAACCACCACCACAAGAAGCACCACCAAAAAAAACACAAGAACCACAAAACAATGAGTGCACAATGGTAGAAAACCTTTTTCTAAATGACCCCGAAAAAAAATTTAAAGACGCTTGCAAACAAAAATACGACGGAAAATATTACGGCT…	4.292	0.00423	0.069	('DBLe', 16, 61, 2.1),('DBLd', 103, 589, 1.2e-157),('CIDRb', 590, 687, 1.2e-26)	('DBLg5', 1, 61, 6.4e-16),('DBLd1', 103, 589, 5.6e-156),('CIDRb6', 591, 687, 7.9e-27)	('Rask_block_45', 14, 37, 1.6e-08),('Rask_block_257', 41, 64, 7.8e-12),('Rask_block_30', 75, 94, 0.001),('Rask_block_15', 103, 127, 4.1e-06),('Rask_block_35', 129, 146, 8.9e-08),('Rask_block_4', 150, 167, 1.8e-07),('Rask_block_81', 171, 188, 9.9e-06),('Rask_block_11', 202, 222, 4.9e-14),('Rask_block_109', 223, 244, 1.4e-05),('Rask_block_16', 250, 267, 3.9e-05),('Rask_block_3', 268, 283, 4.9e-09),…
382392_soapGraphK51	382392_soapGraphK51 frame_-2	WDFNGKTFDGKNKLYIPPRRKHMCMKKLENIVSTDISDSNTLLEKIQEVAKNEGDDIIKNLLPKYPCNESVICDAMKYSFADLGDIIRGRSKINVENNNMENKLNEIFKQIQTNNKSTSLKTIDPMQFREKWWDANRKSVWKAMTCNVPNAALLKKRINNPGDISKPMDSQNSDTQTEQTKKCGHNSEPPDYDYIPERYRFLQE	-2	-	TTCTTGCAAGAAACGATAACGTTCAGGTATATAATCATAATCAGGAGGTTCTGAATTATGGCCACATTTTTTCGTTTGTTCTGTTTGTGTATCTGAATTCTGTGAATCCATAGGTTTTGAAATATCTCCAGGGTTATTTATTCTTTTTTTAAGAAGTGCAGCATTTGGAACATTACAAGTCATTGCTTTCCATACGCTTTTCCTATTAGCGTCCCACCATTTTTCTCTAAATTGCATAGGGTCAATAGTCTTTAATGAAGTTGATTTATTATTAGTTTGAATTTGTTTGAAGATTTCATTTAATTTATTCTCCATATTATTATTCTCAACATTAATTTTACTTCTTCCTCTAATAATATCTCCTAAATCTGCAAAACTGTATTTCATAGCATCACATAT…	3.814	0.00446	0.0715	('DBLz', 1, 204, 6.3e-77)	('DBLz4', 1, 204, 5.8e-99)	('Rask_block_4', 15, 31, 2.1e-08),('Rask_block_13', 40, 61, 9.4e-07),('Rask_block_393', 62, 71, 2.7e-06),('Rask_block_3', 72, 89, 5.2e-11),('Rask_block_14', 100, 118, 0.057),('Rask_block_5', 129, 146, 1.9e-11),('Rask_block_284', 151, 170, 3.7e-10),('Rask_block_92', 176, 193, 1e-08)
396568_soapGraphK51	396568_soapGraphK51 frame_1	SKYYDNKFPFNILFHRWLIDFIQYYNKSKERITRCTNDANSCKQVCEGNCDCVKEWLNKKEQEWNIIKEYYNQNFHSADEHIASRLNSFFEQEPFHSLAEEAKKVVDNPCEKQQLWGCTGKNYTHDDPEKCDNDNFITNLIDKLKNKIKTCQNVPSGKPDTPCENSPAPVEEDEEPEPVEDENQVKAPEICPKPPEPEPEPVVEDDCKPAATPSSGDSKNEQIPVPKPEEEAPGTLPPVPPREETEQSDGPPAQAPAPLPPPPPPLPPLVTSTLAWSVGIGF	1	-	TCTAAATATTATGATAACAAATTTCCATTTAATATATTGTTTCACCGTTGGCTAATTGATTTTATACAATATTATAACAAATCAAAAGAAAGAATTACACGATGTACAAATGATGCAAATTCGTGCAAACAAGTATGTGAAGGTAATTGCGACTGTGTTAAAGAATGGCTAAATAAAAAGGAACAAGAATGGAATATAATAAAAGAATATTATAACCAAAATTTTCACTCTGCTGATGAGCATATTGCTTCTAGGCTTAACAGTTTTTTTGAACAGGAACCCTTTCACAGCCTTGCTGAGGAAGCCAAAAAAGTGGTTGACAATCCATGTGAAAAACAACAATTATGGGGATGTACTGGTAAAAATTATACACATGATGATCCAGAAAAATGTGATAAT…	5.012	0.00481	0.0724	('CIDRg', 3, 161, 1.1e-48)	('CIDRg1', 1, 161, 6.7e-64)	('Rask_block_8', 9, 38, 2.6e-11),('Rask_block_1', 46, 71, 2.8e-08),('Rask_block_24', 83, 120, 4.7e-10),('Rask_block_10', 135, 160, 1.4e-08),('Rask_block_195', 162, 171, 3e-06),('Rask_block_31', 176, 194, 1e-05),('Rask_block_56', 197, 215, 1.7e-10),('Rask_block_28', 254, 264, 5.1e-11),('Rask_block_21', 266, 282, 3.7e-06)
296052_soapGraphK61	296052_soapGraphK61 frame_2	IKCAAVETFFLWHRYKEEKKPPATQDGARLELLTSTLENSGEETPENQLKDGIIPEEFKRQMFYTLGDYRDICIGKTPDGIDTVSASDKDTKGESNMQKIKKAIDTAFNSGNNQETRVLPQNSGENPRVKWWKANGEHIWHGMVCALTYKENGSDGSGKTTLKRNDEVYKKFFGDENNNKNPGTFTTTYNYKTVELKEENSGPGSSSTQSSSSGENTLLTQFVERPTYFRYLEEWGETFCRQRTRMLKQVEKNCTQDGTKKCSGDGEDCNDNLLKNYTTVSDFDCPSCATPCGLYKRWIKRKKDEYDKQQKAYTGQKDKCKEESGGGVNGFCGTQGTCNEAKDFLKRLGPCSKNNSGDDKKGEDEIKFDDDTFKHAENCKPCSEFKINCRKVKCSNGDD…	2	-	TATTAAATGTGCTGCCGTTGAAACATTTTTTCTTTGGCATAGATATAAAGAAGAGAAAAAACCACCAGCAACACAAGATGGAGCAAGACTAGAACTACTCACCAGTACCCTTGAAAATAGTGGTGAAGAAACCCCAGAAAACCAATTAAAAGATGGAATAATCCCCGAGGAATTTAAAAGACAGATGTTTTATACATTGGGAGATTATAGAGATATATGCATAGGTAAGACACCAGATGGTATAGATACAGTGAGTGCAAGTGATAAAGACACAAAGGGTGAGAGTAATATGCAGAAAATAAAAAAAGCTATAGATACTGCTTTTAATAGTGGCAACAACCAAGAAACTCGTGTCCTACCCCAAAATAGTGGAGAAAACCCACGTGTTAAGTGGTGGAA…	3.64	0.00462	0.0724	('DBLd', 1, 382, 7.8e-122),('CIDRb', 383, 512, 2.8e-47)	('DBLd1', 1, 382, 1.8e-122),('CIDRb1', 383, 512, 3.2e-48)	('Rask_block_11', 1, 16, 1.4e-09),('Rask_block_289', 18, 28, 2e-05),('Rask_block_16', 42, 57, 0.00013),('Rask_block_3', 58, 75, 1.4e-10),('Rask_block_253', 77, 85, 2e-05),('Rask_block_27', 95, 113, 0.0016),('Rask_block_5', 128, 147, 2.5e-12),('Rask_block_55', 156, 174, 0.0004),('Rask_block_29', 183, 204, 3.1e-07),('Rask_block_87', 211, 223, 9e-05),('Rask_block_2', 224, 241, 7.4e-09),('Rask_block_…
276137_soapGraphK61	276137_soapGraphK61 frame_-1	KEWENIKNRFNGQYKSETSDVYPVRSFLETLIPQIPVANANNDGKKLIKLSKFDNFCSCSASAHSPNGKDDAIDCMLNKLQNKIEECKKKHPQPSDGTLQTPCQDPPPDEPDEEDLLLEEEENEKTLVKEKVGNKAPTFCPPPQKEEVKEEEKCDPAEKPKEVVPEEKVPVTPPAPPAVEPPPADQPFDSTILQTTIPFGIALALGSIAFLFLKKKTKHPVDL	-1	-	AAAGGTCGACAGGGTGTTTAGTTTTTTTCTTCAAAAATAAAAAAGCAATGGATCCTAATGCCAAAGCAATACCAAAAGGAATGGTTGTTTGTAGGATGGTAGAGTCGAAAGGTTGGTCCGCTGGAGGGGGTTCTACTGCTGGAGGCGCGGGTGGAGTAACTGGCACTTTTTCCTCAGGTACTACTTCTTTAGGTTTTTCTGCTGGGTCACACTTTTCTTCTTCTTTCACTTCCTCTTTTTGTGGAGGTGGACAAAATGTTGGAGCTTTATTTCCCACTTTTTCTTTTACCAATGTTTTTTCATTTTCTTCTTCTTCAAGGAGTAAGTCCTCTTCATCGGGTTCGTCAGGGGGGGGGTCTTGACACGGTGTTTGGAGGGTTCCGTCACTAGGTTGGGGGT…	-3.515	0.00479	0.0724	('CIDRb', 2, 94, 4.4e-23)	('CIDRg10', 2, 101, 1.6e-30)	('Rask_block_24', 21, 65, 4.8e-19),('Rask_block_10', 71, 95, 2.3e-12),('Rask_block_31', 116, 143, 4.8e-06),('Rask_block_33', 158, 177, 5e-07),('Rask_block_21', 188, 213, 2.2e-15)
289206_soapGraphK61	289206_soapGraphK61 frame_1	CDLDYQWHTNATNVRSYPCRAGKEERFSEVSGAECDEKKIKDSENNTAGACAPFRRLHLCVRNLENININKKIDNDTLLADVCLAAKYEGDLIKTHHTKHEQTNQGTASQLCTVLARSFADIGDIVRGKDLYLGNKKERARLEENLQKIFRNIYDNLVGAAKNHYKDDAKKNFYQLREDWWNNNRKMVWYAMTCGAGTSDKYFRDACSGGTTATNKKCRCAAGTVPTYFDYVPQYLRWFEEWAEDFCRKRKHKLQNAKEQCRGKNGNDRYCDLNGFDCTQTARGAEVFVKGDDCYKCYVACNPFVPWIDNQKLEFLKQKNKYQNEI	1	-	TGCGATCTTGATTATCAATGGCATACTAATGCTACTAACGTTAGAAGTTATCCATGTAGAGCTGGAAAAGAAGAACGTTTTTCTGAAGTAAGTGGCGCTGAATGTGATGAGAAAAAAATAAAAGATAGTGAAAATAATACAGCAGGAGCATGTGCTCCATTCAGACGATTACATTTATGCGTTAGAAATTTGGAAAATATCAATATTAATAAAAAAATTGATAATGATACATTATTGGCAGATGTGTGTCTTGCAGCCAAATATGAAGGGGACTTAATAAAAACACATCATACAAAACATGAACAAACTAATCAGGGTACTGCTTCCCAATTATGTACTGTATTGGCACGAAGTTTTGCAGATATAGGAGATATTGTCAGAGGAAAAGATCTTTATCTT…	-4.384	0.00485	0.0724	('DBLa', 1, 326, 1.4e-145)	('DBLa0.9', 1, 326, 1e-168)	('Rask_block_19', 10, 43, 2.1e-13),('Rask_block_4', 50, 67, 1.7e-10),('Rask_block_13', 76, 97, 9.4e-12),('Rask_block_215', 98, 110, 7.9e-06),('Rask_block_3', 111, 128, 8.1e-09),('Rask_block_171', 129, 138, 0.00034),('Rask_block_14', 142, 165, 1e-08),('Rask_block_5', 177, 196, 2.9e-11),('Rask_block_36', 199, 226, 6.4e-12),('Rask_block_2', 231, 248, 2.4e-13),('Rask_block_12', 249, 267, 3.6e-08),('R…
273139_soapGraphK61	273139_soapGraphK61 frame_2	CHHNLEKMGTEKIDNTHKLLAEVCYAAKHEGQTIARDYPKYQTTYEGSGFTICTALARSFADIGDIVRGKDLFLGNTQEKDQRKKLDDKLKDIFKKIYKDVMKTNGEAAKERYKDENGGNYFQLREDWWTANRETVWKALTCSEQLSNAKYFHATCSDSHRSGTFSQANNYCRCNGDKPDDDKVNIDPPTYFDYVPQYLRWFEEWAEDFC	2	-	ATGTCATCATAATTTGGAAAAAATGGGCACTGAAAAAATTGATAACACGCATAAGTTGTTGGCAGAAGTGTGTTATGCAGCCAAACATGAAGGACAAACAATAGCACGAGATTATCCAAAATATCAAACAACATATGAGGGTTCTGGTTTTACAATATGTACTGCATTGGCACGCAGTTTTGCAGATATAGGAGATATTGTCAGAGGAAAAGATCTTTTCCTTGGTAATACACAAGAAAAAGATCAAAGAAAAAAATTAGATGATAAGTTGAAAGATATTTTCAAGAAAATATATAAGGACGTGATGAAGACGAATGGAGAGGCAGCAAAAGAACGCTACAAAGATGAAAATGGTGGAAATTATTTTCAATTACGAGAAGATTGGTGGACTGCGAATCG…	-4.607	0.00468	0.0724	('DBLa', 1, 210, 2.6e-88)	('DBLa0.11', 1, 210, 1.6e-95)	('Rask_block_13', 17, 38, 2.7e-10),('Rask_block_102', 39, 51, 7.9e-06),('Rask_block_3', 52, 69, 1.9e-10),('Rask_block_79', 70, 85, 7.2e-09),('Rask_block_14', 86, 106, 9.9e-05),('Rask_block_64', 110, 123, 0.00012),('Rask_block_5', 125, 142, 6.4e-10),('Rask_block_36', 148, 179, 2.9e-14),('Rask_block_163', 187, 193, 0.00054),('Rask_block_2', 194, 210, 1.1e-12)
267415_soapGraphK61	267415_soapGraphK61 frame_1	KKPKQNGTHDYNSVTLKDESSDTNPQANGTRLAEFVTRPPYFRYLEEWGQNFCKERKKRLDQIYEDCKVENGRKNKDTPKCSCYGEHCDDQLSKNSYDTITSLECPGCGRHCRKYKKWIERKKIEFTQQSNAYTEQKDKCVNGSNKGAEVNDHDNGFYTKLTTTYTEAKDFLKRLGSCSKNNNESGEDK	1	-	AAAAAACCCAAACAAAACGGCACACACGACTATAATAGTGTCACACTTAAAGATGAAAGTAGTGATACCAACCCCCAAGCCAACGGAACCCGCCTGGCCGAGTTTGTCACCCGCCCCCCTTACTTCCGATACCTTGAAGAATGGGGTCAAAATTTTTGTAAAGAGAGGAAGAAGCGGTTGGACCAAATTTATGAGGATTGTAAAGTAGAAAATGGTCGTAAAAATAAAGATACCCCCAAATGTAGTTGTTATGGTGAACATTGTGATGATCAGCTTAGTAAGAATTCATATGATACTATTACGTCTTTAGAATGTCCTGGTTGTGGAAGACATTGTAGAAAATATAAAAAATGGATAGAAAGAAAAAAAATCGAATTTACTCAACAATCAAATGCATAT…	-4.309	0.00508	0.0749	('DBLd', 6, 184, 4.4e-57)	('DBLd1', 6, 184, 3.1e-57)	('Rask_block_29', 4, 24, 4.8e-05),('Rask_block_2', 38, 54, 1.2e-08),('Rask_block_12', 55, 73, 8.5e-05),('Rask_block_7', 80, 106, 0.00013),('Rask_block_1', 108, 133, 1.8e-09),('Rask_block_72', 134, 151, 5e-06),('Rask_block_9', 157, 180, 4.2e-06)
Contig12724	Contig12724 frame_2	SKPDDGAVCIPPRRQKLYLKYLQELKDGTSQEELRQAFIECAAIEIFFLWHEFKKEKEREDIEKEGRDKVLYKSPVPDKLDNELKNGQIHEEFKVQMFYTYADYKDLFFGNDIANDKDSTDISDKIKSILNIGKHSGAPNDEKRTNWWKDNGKDIWQGMLCGLSHYITPGNSSNNDKEAREKLTKNEDYQYSKVSSTLDDFATVPHFFRWFNEWGEEFCPTQKIKIENMNKDCRGTNGSRYCDGDGYDCKETNRTNNNIFNNLLCPSCEEGCTNYTKWIKNKEKEFNKQKRKYDNEINGRQNYGNIGNANNNQTLHNKLKKAHKKNNSFFELLNTGKVCENIYENNQINYNELVKTFAHPEYCKSCPILDILCKDRKCNSVNDVICKNIKGFPNTGTNK…	2	-	CTCTAAACCTGATGATGGGGCCGTGTGTATACCTCCTAGAAGACAAAAATTATACCTAAAATATTTACAAGAATTGAAAGATGGAACATCACAAGAAGAATTAAGACAAGCTTTTATTGAATGTGCTGCTATAGAAATTTTTTTTCTTTGGCATGAATTTAAAAAAGAAAAAGAAAGAGAGGATATAGAAAAAGAAGGACGAGATAAAGTATTATATAAATCACCCGTCCCAGATAAACTCGACAACGAATTAAAAAATGGACAAATTCATGAGGAGTTTAAAGTTCAAATGTTCTATACGTATGCAGATTATAAGGATCTATTTTTCGGGAATGATATAGCTAATGATAAGGATTCTACAGATATATCAGATAAGATTAAAAGTATTTTAAATATTGG…	4.213	0.00574	0.0765	('DBLd', 4, 366, 2.1e-85),('CIDRd', 367, 617, 8.1e-89),('DBLg', 678, 1019, 5.5e-100),('DBLz', 1036, 1416, 5.7e-133)	('DBLd4', 4, 366, 5.6e-117),('CIDRd1', 367, 616, 1.4e-87),('DBLg17', 678, 1019, 2.7e-130),('DBLz4', 1036, 1417, 3.9e-178)	('Rask_block_4', 8, 25, 3.2e-25),('Rask_block_11', 34, 54, 5e-25),('Rask_block_77', 55, 71, 0.011),('Rask_block_3', 93, 110, 4.1e-30),('Rask_block_5', 144, 163, 4.7e-28),('Rask_block_167', 186, 202, 4.1e-07),('Rask_block_2', 207, 219, 5.1e-25),('Rask_block_7', 241, 266, 3.4e-08),('Rask_block_1', 268, 293, 1.7e-32),('Rask_block_9', 317, 341, 0.001),('Rask_block_6', 354, 375, 0.0051),('Rask_block_2…
296326_soapGraphK61	296326_soapGraphK61 frame_3	KDYAKTFSHTTYCQACPWCGAQKDKKGKGKWIAKSDTECEPAKGYKGYEETKIPILTPQEQSDIFQKYKTFCNSATGATGAPVATPASATSGDNSGNATTGYCGSTNNSDSSLCEKWTCYYYKKIENDGGKKAINFCVQQKQDNDEKKKYSMSYNAFFWDWVYDMLHDSLDWRKQLGSCINKDNDKSQNCKKNKCNSDCGCFLKWVNEKKTEWTNIKKHFDTQEDIKEETKVDPIVTLEILLDIEELLQNIKDTHANAKEDEIKNIEKMLKEEENQVTADAPGTKKNSIIDKLLKHEKEQAEQCKQKQDECKEQERDGGARAGKPRADHEENPSEVHDSSHEEEDDEIDDDDEDEDNVDVGEGDEAASEEEEEKQEEKHGEEETPPTTQDKVNPCDIVS…	3	-	AAAAAGATTATGCAAAAACATTTTCTCATACAACATATTGTCAAGCATGTCCGTGGTGCGGGGCGCAAAAGGATAAAAAAGGAAAAGGGAAATGGATAGCTAAAAGTGATACAGAATGTGAACCAGCTAAGGGATACAAGGGTTATGAAGAAACCAAGATACCAATACTTACCCCTCAAGAACAGTCAGATATCTTCCAAAAATATAAAACGTTTTGTAATAGTGCAACTGGTGCAACTGGTGCACCTGTTGCTACCCCTGCTTCTGCGACTAGTGGTGATAATAGTGGTAATGCTACGACTGGTTATTGTGGTAGTACTAATAATAGTGATTCTTCTTTGTGTGAAAAATGGACATGTTATTATTATAAAAAAATTGAAAATGATGGTGGCAAGAAGG…	3.317	0.00564	0.0765	('CIDRa', 17, 309, 4.3e-75),('DBLd', 395, 528, 5.1e-29)	('DBLd4', 3, 16, 11.0),('CIDRa2.9', 17, 307, 1.3e-104),('DBLd1', 395, 528, 1.1e-29)	('Rask_block_6', 5, 25, 1.8e-11),('Rask_block_143', 31, 48, 0.00088),('Rask_block_23', 51, 71, 0.00054),('Rask_block_154', 78, 96, 5.2e-06),('Rask_block_63', 106, 124, 4.2e-09),('Rask_block_263', 134, 147, 1.6e-08),('Rask_block_8', 151, 182, 2.5e-15),('Rask_block_1', 195, 220, 2.5e-08),('Rask_block_32', 233, 271, 9.9e-14),('Rask_block_10', 288, 313, 1.5e-08),('Rask_block_26', 349, 362, 5.5e-05),(…
Contig397	Contig397 frame_-1	AIKPCDFDNFKTSCGLNGDEKSKKKGAKDNDLVLCLIDRLKTKVTACPGKPSGDTQAKCQESTPPVGDDDEPLEEENSVTQPKICPEPEKPPPQPEDESGCKPAPKETAPAPKETSPAAPVPADSPPATPAPPAPSGEGNPEQTPILKPEEEAPEPENDADAVQEEAKKPPEKAPKEKKPAEKKKQPKKRQLPPSILPEMLSISAYPLSVGIAFVALSYFVLKKKTKSTIDLFRV	-1	-	AACACGAAAAAGATCAATAGTAGATTTGGTTTTTTTCTTCAGTACAAAATAACTCAACGCAACAAACGCGATACCAACACTTAAAGGATAGGCCGAGATGGATAACATTTCAGGTAATATGGAGGGTGGCAGTTGACGTTTTTTTGGTTGTTTTTTCTTCTCTGCGGGTTTTTTTTCTTTTGGTGCTTTTTCTGGAGGTTTTTTGGCTTCCTCTTGGACTGCGTCGGCATCATTTTCTGGTTCCGGCGCTTCTTCTTCGGGTTTGAGTATCGGTGTTTGTTCGGGGTTGCCTTCCCCACTAGGTGCTGGTGGTGCTGGTGTTGCTGGGGGACTATCTGCTGGTACTGGTGCTGCTGGTGACGTTTCTTTTGGTGCTGGTGCCGTTTCTTTTGGTGCTGG…	3.252	0.00532	0.0765	-	-	('Rask_block_24', 1, 22, 0.021),('Rask_block_10', 30, 57, 2.7e-07),('Rask_block_195', 59, 69, 9.1e-07),('Rask_block_31', 70, 88, 7.3e-08),('Rask_block_56', 91, 111, 7.6e-11),('Rask_block_33', 119, 134, 3.5e-13),('Rask_block_137', 139, 151, 5e-08),('Rask_block_21', 197, 222, 7.3e-11)
528392_soapGraphK41	528392_soapGraphK41 frame_-3	NLYSGEEYSYNINMTNNDDIPISDKNDTYSGIDLINDSLEHKPNIDIYDELLKRKENELFGTKHAKQTTTNSVAKEIFGNPIMNQINLLHKWLDRHRNMCENWENKEDILNKLKEEWEKDNNSGDIPSDNHVLNTNASIEIDMDDPKTKNEFTNIDTYPNNSPMDTIMDDMEDDIY	-3	-	AATATATATCATCTTCCATATCATCCATGATAGTATCCATAGGAGAATTATTAGGGTATGTATCTATATTTGTAAATTCATTCTTTGTTTTAGGGTCATCCATATCTATTTCGATCGAAGCATTTGTATTCAACACATGATTATCACTAGGTATATCACCACTATTGTTATCTTTTTCCCATTCTTCTTTCAATTTGTTCAAAATATCTTCTTTGTTTTCCCAATTTTCACACATATTTCTATGTCTATCTAACCACTTATGCAACAAATTTATTTGATTCATTATAGGATTACCAAATATTTCTTTTGCAACACTATTTGTTGTGGTTTGTTTCGCATGTTTTGTTCCAAATAATTCGTTTTCTTTCCTTTTCAACAATTCATCATATATGTCTATAT…	2.705	0.00558	0.0765	-	-	('Rask_block_39', 1, 17, 9e-08),('Rask_block_322', 19, 27, 0.00035),('Rask_block_40', 29, 39, 8.2e-08),('Rask_block_38', 46, 104, 5.2e-34),('Rask_block_44', 106, 128, 1.1e-12),('Rask_block_46', 131, 158, 4.3e-16),('Rask_block_111', 159, 167, 0.0073),('Rask_block_80', 170, 176, 0.0075)
Contig11973	Contig11973 frame_-3	AAAETFLSWHKYKEDTQKEKATHTADNDLNKGIIPEDFIRQMYYTFGDYRDLCMNKNIGNDVSNVESKIEGVFSKADGTSSSNLSREVWWKKHGPKIWEGMLCALPGTENFKNKADYKNPPEDFAKQPQFLRWLTEWYDDYCHTRQKYLTRVESTCKLNDQSQCAAECNNKCDEYKKYMEGKKKEWDAQYKYYKEQRNKKEVVNDSKGIIVKDYVLANAKEYLKKKFTAICVTSSGKAQNSATEEVKKNIELLSEGQYYDAKEHCGCTKFIHDDKYSKISGRSNCCGLNSDAKKNKIKWRNSDEKDYAFLKERNLSGDVFFPSRRLGICFRGLDGYYRYPEVKDKDTLRKTLMEVAATEGYNLGQYYKEKKKANKEAYRYSYEVRPYSAMKYSFYDLRD…	-3	-	CATTTTTAAATATTTCTTTCAAATTTTTTTCTGTCGTAGTGCTATTATCTTCCAAATTATCGTATCCCAGAATTATATCTCTTAAATCATAAAAGCTATATTTCATAGCACTATAAGGTCGGACCTCATAAGAATATCTATATGCTTCCTTGTTTGCTTTTTTTTTTTCTTTGTAGTATTGACCCAAATTGTACCCTTCCGTTGCAGCAACTTCCATCAATGTTTTTCGCAACGTATCTTTGTCTTTAACTTCTGGATATCTATAATAGCCATCCAGTCCTCGAAAACATATACCTAATCGACGAGAAGGAAAAAATACGTCGCCAGACAAGTTACGTTCCTTTAAAAACGCATAGTCCTTTTCATCACTGTTTCTCCATTTAATCTTGTTTTTTTTAG…	2.204	0.00538	0.0765	('DBLg', 1, 267, 7.7e-70),('DBLe', 282, 423, 1e-30)	('DBLg15', 1, 267, 1.2e-148),('DBLe1', 285, 423, 2e-76)	('Rask_block_11', 1, 13, 3.5e-15),('Rask_block_16', 24, 37, 0.0094),('Rask_block_3', 38, 54, 7.5e-19),('Rask_block_98', 56, 74, 1.5e-06),('Rask_block_5', 86, 105, 1.1e-10),('Rask_block_519', 106, 125, 8.8e-14),('Rask_block_2', 128, 142, 1e-08),('Rask_block_364', 144, 165, 7.2e-16),('Rask_block_1', 168, 193, 6.6e-06),('Rask_block_352', 197, 310, 2.3e-58),('Rask_block_4', 319, 334, 0.02),('Rask_blo…
292428_soapGraphK61	292428_soapGraphK61 frame_-1	YNQLYAKTKDTSTAIADSIEKKLLEYLKELNDPKDNSNKYSTAGKYINEKAYIDDCNVSGQNNFDENNSGGNEEKYALRDYPNDHEHKCNCKVKPPEDACEIVEKLFNNPDNFKEACSQKYEKGKEKFTQWKCINDTTPSQPSSNTPATSPTSTSTCIPPRRQKLYVGKLHALSDLTPLGLRKAFIQSAAIETFFLWDRYKKEWQQRNKAQNELGGEAGGLAAGVGNSDDPDKQLKSGTIPPDFLRLMFYTLGDYRDICVGVKQDVIKALKDSGDNNIETINNKIKEILNGNTSSRTPSVTKNSGQTPDKWWDQNAKYIWEGMVCALSYDTDSKQIKQDVQDKLVGSKSGNKYDYKTVTFEGGFNSDKNAATITTKLEEFSRRP	-1	-	GTGGGTCTACGTGAAAATTCTTCCAATTTGGTTGTGATTGTGGCGGCGTTTTTATCACTATTGAAACCACCTTCAAATGTGACAGTTTTGTAGTCGTATTTGTTGCCGCTCTTGGAACCGACAAGTTTGTCCTGCACATCTTGTTTTATTTGTTTTGAATCGGTATCATAACTTAGAGCACATACCATCCCTTCCCAAATATATTTTGCATTTTGATCCCACCATTTATCAGGTGTTTGGCCACTATTTTTGGTGACAGAAGGTGTACGACTAGATGTGTTACCGTTTAAAATTTCTTTTATTTTATTATTAATTGTCTCGATATTGTTATCACCACTATCTTTTAATGCCTTAATCACATCTTGTTTAACACCTACACATATATCCCTATAATCCCCT…	-2.752	0.00546	0.0765	('DBLb', 9, 91, 2.5e-05),('DBLd', 100, 384, 1.7e-86)	('DBLg2', 1, 91, 3.5e-25),('DBLd1', 100, 384, 3.3e-82)	('Rask_block_129', 4, 33, 4.7e-10),('Rask_block_61', 39, 65, 2.4e-10),('Rask_block_18', 74, 91, 4.7e-06),('Rask_block_15', 100, 122, 2.8e-08),('Rask_block_35', 127, 138, 0.0014),('Rask_block_4', 157, 173, 5.7e-07),('Rask_block_11', 181, 201, 5.7e-13),('Rask_block_273', 202, 214, 8.9e-05),('Rask_block_16', 228, 243, 4.7e-07),('Rask_block_3', 244, 261, 3.4e-10),('Rask_block_228', 262, 271, 8.8e-05)…
289136_soapGraphK61	289136_soapGraphK61 frame_-3	IINECRSDRYGKRYCSADGHDCEKSDLSRYNTFIDLHCRGCEKPCTNYKKWIKNKEKEFDKQKNKCEREFNNYLKKDYSSVENFLASLNKGKVCRDNKDKNNKIEFNNNRETFGPSQYCKACPVYGVTCNKKNQKCESISEDAYKGIKVISGENKNDTNPTIIDVLVLGRKGTADDKYDNRVCKNTGIFEDSSLQKWICQKKYGVDQCIIENFADIDIDKDIHFNAFFQRWLRYFVQDYNKLKDKIKPCIKKENGIGNTCIEGCNNKCECVEEWLDKKFTEWGKIKQHYKKHSNFVNESIPHWVMSYFQQGPFDSYAEEAKMVVE	-3	-	TTCAACCACCATTTTAGCTTCCTCAGCATAGCTGTCAAAGGGTCCCTGTTGAAAATAACTCATAACCCAATGAGGAATACTCTCATTAACAAAATTTGAATGTTTCTTATAATGTTGTTTTATTTTCCCCCATTCTGTAAATTTTTTATCTAACCATTCTTCTACACATTCACATTTATTGTTACATCCTTCAATACATGTATTTCCTATTCCATTTTCCTTTTTTATACAGGGTTTAATTTTATCTTTCAATTTATTATAATCTTGTACAAAATATCTTAACCAGCGTTGGAAAAAAGCATTAAAGTGAATATCTTTATCAATATCTATGTCAGCAAAATTTTCAATAATACACTGATCTACTCCATACTTTTTTTGGCATATCCATTTTTGAAGACT…	-3.625	0.00571	0.0765	('DBLd', 1, 122, 1.1e-24),('CIDRg', 123, 325, 9e-64)	('DBLd9', 1, 122, 4.9e-37),('CIDRg2', 123, 325, 1.8e-86)	('Rask_block_7', 14, 39, 2.3e-09),('Rask_block_1', 41, 65, 3e-21),('Rask_block_9', 70, 94, 9.9e-10),('Rask_block_6', 109, 132, 8e-12),('Rask_block_477', 135, 157, 1.3e-11),('Rask_block_85', 158, 177, 3.6e-06),('Rask_block_22', 183, 205, 8.6e-08),('Rask_block_8', 221, 252, 1.5e-16),('Rask_block_1', 264, 289, 3e-21),('Rask_block_24', 301, 325, 0.0028)
278753_soapGraphK61	278753_soapGraphK61 frame_-2	NNIYEKDFYRNLKEHYNDVKDFLKKLNEEQICKRQPEVGDEKKTSINFKDDNLDDIFSHTEYCQACPWCGIEEQKVNGRWKAKQEKCANEVTKEYKKDNITKIPVLTPEKVKKGILEKYKNFCKNTNDQIKKWQCYYDENIENSKENNNCIEGEWEKFKEGKTFRSYYFFFWIWVTEMLIDSIDWRTQLSKCINNESKQCKNGCNKNCDCYKRWVEEKKTEWGQIKIHFGKQKDIK	-2	-	ACTTTAATATCTTTTTGCTTGCCAAAATGTATTTTGATTTGCCCCCATTCGGTTTTTTTTTCTTCAACCCATCGTTTATAACAATCACAATTTTTGTTACATCCATTTTTACATTGTTTTGATTCATTATTTATACACTTACTAAGTTGTGTTCTCCAATCTATAGAATCTATTAACATTTCGGTAACCCAAATCCAAAAAAAAAAATAATAGGACCTAAATGTTTTACCCTCTTTAAACTTTTCCCATTCTCCTTCTATGCAATTATTATTTTCTTTACTATTTTCTATATTTTCATCATAATAACATTGCCATTTTTTAATTTGATCATTAGTATTTTTACAAAAATTTTTATATTTTTCTAGTATACCTTTCTTTACTTTTTCAGGGGTAAGTACT…	-4.699	0.00575	0.0765	('DBLa', 2, 66, 2e-10),('CIDRa', 67, 235, 7.7e-51)	('DBLa0.9', 1, 66, 2e-19),('CIDRa2.3', 67, 235, 1.1e-67)	('Rask_block_9', 8, 33, 1e-09),('Rask_block_413', 36, 48, 0.044),('Rask_block_6', 53, 74, 1.4e-11),('Rask_block_251', 80, 97, 5.7e-05),('Rask_block_23', 99, 122, 4.1e-07),('Rask_block_57', 129, 147, 6.6e-06),('Rask_block_8', 166, 196, 3e-15),('Rask_block_1', 204, 229, 1.5e-10)
Contig11891	Contig11891 frame_2	TANDIENGGNSTHKLDMRVSHNGENEFDDSLEACKRANIFEGIRKDKWQCRNVCGYVVCKPENGNGQNDGENPIITIRALVKRWLEYFFKDYNKIRKKLKPCMNSSDATPCIKGCAEEWLKTKKAEWDKIKNLLNEQYKGDNAEMDASVRSSLVDLINGFAPKIDKGRHKGSVSLVKLFKCFCNNISENSGGNDPVQCLLKKLEDKIGECEKNHDENSGQTCSPAPPETPDDEEDLTLEETEENTEEAKKNMIPKICGNMPTQSEQQEEETCTPVDEKVEEEPEQAGEKPAAETERTEELPSAPELPEDKALPPAAPPTEPDPPKPQPPPPKPTPQIVDKTPALVTSTLAWSVGIGFAAFTYFY	2	-	TACTGCAAATGATATTGAAAATGGAGGCAATTCTACTCACAAACTTGATATGCGTGTCAGTCATAACGGTGAAAATGAATTTGATGATAGTTTAGAGGCTTGTAAAAGAGCAAATATTTTTGAAGGTATTAGAAAAGATAAATGGCAATGTCGTAATGTATGTGGTTATGTTGTATGTAAACCGGAAAACGGTAATGGGCAAAATGATGGTGAAAACCCAATTATAACAATTAGAGCACTGGTTAAACGTTGGTTAGAATATTTTTTTAAGGATTATAATAAAATTAGAAAAAAATTAAAGCCATGTATGAATAGTAGTGATGCAACTCCATGTATAAAAGGTTGTGCAGAAGAATGGTTAAAGACGAAAAAGGCAGAATGGGATAAAATAAAAAACCT…	-4.533	0.00589	0.0775	('CIDRb', 1, 219, 1.9e-70)	('CIDRb1', 1, 219, 1.9e-71)	('Rask_block_50', 4, 31, 5.5e-10),('Rask_block_22', 34, 56, 3.1e-11),('Rask_block_159', 57, 70, 1.6e-06),('Rask_block_8', 74, 105, 1.3e-16),('Rask_block_1', 115, 132, 0.00011),('Rask_block_10', 193, 219, 1e-06),('Rask_block_31', 237, 260, 1.5e-06),('Rask_block_30', 276, 295, 3.5e-08),('Rask_block_28', 313, 324, 2.8e-08),('Rask_block_21', 341, 364, 9.1e-14)
285090_soapGraphK61	285090_soapGraphK61 frame_-3	EACSTKYGSKAPTSWKCISDKTATSSEAKDRHKRDTSGDQKATSGESGLRRSRRDTGSSGAICVPPRRRKLYVGKLQEWATKTETQVGEAAQAVSGGNTDALRDAFIQSAAIETFFLWDRYKKQKEKKPQGAGAQALQPVPDGAGGSDPEPQTQLQSGNIPPDFLRLMFYTLGDYRDICVGNTPNGIDKVSASDKDTKGESDMQKIKKAIDEFLNKQSGTEATRVNQKPGQSPQTQPSDKRKTWWKDNAQHIWNGMICALTYKESDEKPTDGTNKIEKN	-3	-	TTATTCTTTTCTATTTTGTTTGTGCCGTCTGTTGGTTTTTCGTCACTTTCTTTGTATGTTAGGGCACATATCATTCCATTCCAGATATGTTGTGCGTTGTCTTTCCACCAGGTTTTACGTTTATCACTAGGTTGGGTTTGGGGGGATTGGCCAGGTTTTTGGTTGACACGAGTAGCTTCGGTACCACTTTGTTTGTTTAAAAATTCATCTATAGCTTTTTTTATTTTCTGCATATCACTCTCACCCTTTGTGTCTTTATCACTTGCACTCACTTTGTCTATACCATTAGGTGTGTTCCCCACACATATATCCCTATAATCACCTAACGTATAAAACATTAATCTCAAAAAATCGGGGGGTATATTACCACTTTGTAATTGTGTTTGGGGTTCAGGGTCA…	3.164	0.00606	0.0788	('DBLd', 1, 268, 3.9e-86)	('DBLd1', 1, 268, 3.8e-87)	('Rask_block_35', 11, 26, 2e-06),('Rask_block_34', 47, 59, 1.1e-05),('Rask_block_4', 62, 79, 5.6e-08),('Rask_block_453', 92, 99, 0.001),('Rask_block_11', 102, 122, 4.7e-13),('Rask_block_16', 148, 163, 1.6e-07),('Rask_block_3', 164, 181, 2.5e-10),('Rask_block_468', 190, 197, 0.022),('Rask_block_27', 201, 219, 6.2e-06),('Rask_block_398', 232, 238, 0.0013),('Rask_block_5', 241, 260, 2.5e-11)
291580_soapGraphK61	291580_soapGraphK61 frame_3	TQYATTTAHTNHVNHVYHVCMYATIYATYA*HNVVGKKNTKMAPVQGGTQEQEDKYKNAEDAKDLFDIIGKDVHDEIVKSEALGRSNGDLQGILSKADYKNDRNPTGSTPPNPCDLEHSLHTNVTSGYDNDNPCKNRPNVRFSDIYEGQCTDTKIKGNVGNNGGACAPFRRLFLCDHHLSYMEAEKINNTHNLLLEVCLAAKYEGQSITRDYPKYQAKYGDSPSQICTMLARSFADIGDIVRGRDLFYGNTQEKEKREDLEKKLKEIFKQIHEGLDHRIKSNYNDAPDFFQLREDWWDANRATIWEALTCEAGQNDKYFRKTCGSGEWTDDKCRCKNKKVTNETDQVPTYFDYVPQYLRWFEEW	3	-	ATACGCAATACGCCACCACCACCGCCCACACGAACCATGTAAACCACGTATACCACGTATGTATGTATGCCACGATATATGCCACGTATGCATGACATAATGTAGTCGGGAAGAAGAATACAAAAATGGCACCTGTACAAGGTGGTACGCAGGAGCAGGAGGATAAGTATAAAAATGCCGAGGATGCTAAGGATCTTTTCGATATAATTGGGAAAGACGTGCACGACGAAATAGTGAAAAGTGAAGCTCTAGGACGTAGTAATGGTGATTTGCAAGGAATTTTGTCAAAAGCAGATTATAAGAATGATAGAAATCCTACAGGTTCAACACCACCAAATCCATGCGATCTTGAGCACTCTCTTCATACTAATGTTACCAGTGGTTACGATAACGATAATC…	-3.805	0.0062	0.0797	('NTSB', 41, 113, 5.3e-18),('DBLa', 114, 364, 3e-105)	('NTSB', 41, 113, 5.3e-18),('DBLa0.6', 114, 364, 6.4e-123)	('Rask_block_525', 42, 49, 0.0023),('Rask_block_20', 59, 79, 3.8e-07),('Rask_block_17', 86, 119, 4.7e-08),('Rask_block_19', 126, 158, 1.7e-12),('Rask_block_4', 165, 182, 1.4e-07),('Rask_block_13', 191, 212, 4.4e-12),('Rask_block_188', 213, 225, 2.3e-09),('Rask_block_3', 226, 243, 1.5e-09),('Rask_block_79', 244, 258, 9.8e-09),('Rask_block_14', 260, 279, 2.2e-05),('Rask_block_5', 293, 312, 1.2e-09)…
296156_soapGraphK61	296156_soapGraphK61 frame_3	TASRAQDPLLTAFVESAAIETFFLWHRYKKEWMAQKLAEQERENGLVGAAPQALPPPVTGSDDPQTQLQNGKIPPDFLRQMFYTLADYKDILDGKNIVADILNGSSGSDKEMVDREKTIKDAIQTFFQQTGDTSPGTPVTRNSENPESWWSQNGEHIWNGMICALTHKTEKPQEMDDKVKQALLDTDGKKPKEKGKYNYHTVTLKDEQSGGGPNINTDDITTPTLTQFVKRPPYFRWLEEWGQHFCKERKKRLEEVKKDCKVGEDGKKQYSGDGEQCDRRYTSNEVSADLEGRSCGNSCRFYKMWIERKGKEFDEQKKAYNEQKQKCQTESDKAESDNGFCKTLEKNYTDAASFLKRLGPCSKTYNDNGENKKIFEDERETFQHAKHCKPCSQFKINCE…	3	-	CGACCGCGTCGCGGGCACAAGACCCGCTCCTTACCGCCTTCGTGGAAAGTGCTGCAATAGAGACGTTTTTTTTGTGGCATAGATATAAAAAAGAATGGATGGCACAAAAGTTGGCGGAACAAGAACGAGAAAATGGATTGGTAGGTGCAGCACCACAAGCACTACCACCACCCGTTACAGGCAGTGATGATCCCCAAACACAATTACAAAATGGTAAGATACCCCCCGATTTTTTGCGTCAAATGTTTTATACATTAGCAGACTACAAAGACATATTAGATGGGAAGAATATAGTGGCAGACATTTTAAATGGTTCTAGTGGTAGTGATAAAGAAATGGTTGATAGAGAAAAGACAATAAAAGATGCTATACAAACTTTTTTTCAACAAACTGGTGACA…	-4.593	0.00653	0.083	('DBLd', 2, 391, 1.6e-133),('CIDRb', 392, 517, 3e-47)	('DBLd1', 2, 391, 1.1e-134),('CIDRb1', 392, 517, 2.3e-48)	('Rask_block_11', 9, 29, 2.1e-13),('Rask_block_158', 30, 51, 3.1e-12),('Rask_block_16', 61, 76, 5.4e-07),('Rask_block_3', 77, 92, 3e-09),('Rask_block_27', 112, 131, 3.2e-05),('Rask_block_5', 146, 165, 8.9e-11),('Rask_block_29', 193, 213, 4.2e-06),('Rask_block_87', 221, 229, 0.0087),('Rask_block_2', 230, 247, 3.9e-10),('Rask_block_12', 248, 267, 6.3e-05),('Rask_block_7', 269, 292, 0.016),('Rask_bl…
274019_soapGraphK61	274019_soapGraphK61 frame_-1	SPVRFSDESRSQCTYNRIKDSQQVDNKGACAPFRRLSVCDYNLEKMGTKKNKARHKLLLDVCLAAKFEAESLIPDHEHYVAKYGDSGSTICTVLARSFADIGDIIRGKDLYLGNPQESAQREKLEKNLKEIFGKIHDEVTNETNGKNGQTLKTRYQKDGGDFFQLREDWWTANRHTVWEAMTCSEQLSNSKYFRGTCGGSGKTGTQAKKQCRC	-1	-	TCACATCGGCATTGTTTTTTAGCCTGAGTTCCAGTTTTTCCACTACCACCACATGTTCCTCGAAAATATTTAGAATTTGATAGCTGCTCGCTACATGTCATGGCTTCCCACACGGTGTGCCTATTCGCTGTCCACCAATCTTCTCGTAATTGAAAAAAATCTCCACCGTCCTTTTGGTATCGTGTTTTTAGCGTCTGCCCATTCTTCCCATTCGTCTCGTTCGTCACTTCATCATGTATTTTCCCGAAAATTTCTTTCAAATTCTTTTCTAATTTTTCTCTTTGTGCACTTTCTTGCGGATTACCGAGATACAGATCTTTTCCTCGTATAATGTCTCCTATATCTGCAAAACTTCGTGCGAGCACCGTACATATTGTAGAACCAGAATCACCATATTTT…	3.477	0.00677	0.0841	('DBLa', 3, 213, 1.1e-83)	('DBLa0.11', 1, 213, 3.7e-98)	('Rask_block_19', 2, 21, 1.1e-07),('Rask_block_4', 29, 46, 1.3e-07),('Rask_block_13', 55, 76, 5.3e-11),('Rask_block_102', 79, 89, 0.0028),('Rask_block_3', 90, 107, 3.1e-09),('Rask_block_79', 108, 123, 2.6e-09),('Rask_block_14', 124, 144, 1.2e-07),('Rask_block_64', 152, 164, 2.1e-05),('Rask_block_5', 166, 183, 6e-12),('Rask_block_36', 189, 213, 3.1e-11)
268259_soapGraphK61	268259_soapGraphK61 frame_3	VSVGYGKDNPCGSISTVRFSDKYGGQCTNSKIKGNEEKDGKDIGACAPFRRLFLCDQNLSHMDENKINNTDNLLLEVSLAAKYEGQSLVEKYNEYKETNTDSDFNICTALARSFADIGDIVRGKDLFIGYNQKDRKEKEQLQNKLKYIFKKIHDNLKDKEAQTRYNGDGDNFFQLREDWWNANRQEIWKAI	3	-	ATGTTAGCGTTGGTTATGGTAAAGATAATCCGTGTGGAAGTATATCAACTGTTCGTTTTTCTGACAAATATGGAGGTCAATGTACTAATAGCAAAATAAAGGGTAATGAAGAAAAAGATGGTAAAGACATTGGAGCCTGTGCTCCATTTAGGAGGTTATTTCTATGTGACCAAAATTTGTCACATATGGACGAAAATAAAATTAATAACACAGATAATTTATTATTAGAGGTGTCACTTGCAGCAAAATATGAAGGACAATCATTAGTAGAAAAATATAATGAATATAAAGAAACAAATACAGATTCGGATTTCAATATATGTACAGCTTTGGCACGAAGTTTTGCGGATATAGGGGACATTGTCAGAGGAAAAGATCTTTTTATAGGTTATAATCAAA…	-4.341	0.00677	0.0841	('DBLa', 6, 191, 1.8e-75)	('DBLa0.12', 1, 191, 8.7e-90)	('Rask_block_19', 3, 35, 1e-14),('Rask_block_4', 45, 62, 4.1e-08),('Rask_block_13', 71, 92, 9.5e-10),('Rask_block_3', 106, 123, 2.5e-10),('Rask_block_54', 124, 138, 5.7e-06),('Rask_block_14', 141, 160, 4.6e-07),('Rask_block_64', 162, 174, 6.9e-06),('Rask_block_5', 176, 191, 1e-08)
Contig7267	Contig7267 frame_1	KDTSDKIGKILGDGDRKNEKRKKWWDMNKYHIWESMLCAYKKAYRNISDVDKKMLDIPNNDNEHQFLRWFTEWAEDFCIQQKKELKTLENKCNFSTCEDEKDNQKKIQCHQACWNYKAFLEKWKKQYKKQNIEYEGLTYTDSIIKDKSAPEYLEENCKDKCSCIKEADYTHYNKSFEYPPEMFQEKCLCELSYPNEMQYSKKKKSEPEQKKEDPYKNLGKCPFENRSNSRDSTTTVINNDNCKNLNVQSLCIQNKYENNLDQWTGKLVRDSSKDNEGVLMPPRRVHLCSRTITKNKYRTNETDKFKKDLFDSAYNQGYLLGKKFKDYNDEGHEALKNSFADYGDIIKGEDIMETTPTDIKEKLEKLLKNAEKTAQSNGTTPQPKSVNQWWEQYRTSVWH…	1	-	AAGGATACTTCTGATAAGATAGGTAAAATTTTGGGAGATGGAGACAGAAAAAATGAAAAACGTAAAAAATGGTGGGACATGAATAAATATCACATATGGGAATCTATGTTATGTGCATACAAAAAAGCCTACCGAAATATTTCAGATGTGGATAAAAAAATGCTTGATATACCCAATAATGATAACGAACATCAATTTTTACGCTGGTTTACTGAATGGGCCGAAGATTTTTGTATTCAACAAAAGAAAGAATTGAAAACATTAGAGAATAAATGTAACTTTAGTACATGTGAGGATGAAAAAGACAACCAGAAGAAAATCCAATGTCATCAAGCTTGTTGGAATTACAAAGCATTCCTTGAAAAATGGAAAAAACAGTATAAAAAACAAAATATTGAA…	2.587	0.00702	0.0853	('DBLe', 5, 189, 2.5e-49),('DBLe', 242, 563, 4.2e-83),('DBLe', 609, 785, 4.4e-52)	('DBLe10', 2, 189, 9.7e-62),('DBLe14', 217, 562, 2.3e-152),('DBLe3', 599, 785, 3e-84)	('Rask_block_126', 3, 13, 7.3e-13),('Rask_block_5', 21, 40, 4.2e-29),('Rask_block_2', 63, 79, 1.7e-23),('Rask_block_48', 80, 99, 0.00043),('Rask_block_1', 109, 132, 4.9e-08),('Rask_block_45', 145, 167, 3.2e-05),('Rask_block_18', 171, 189, 0.0025),('Rask_block_76', 242, 277, 5.4e-19),('Rask_block_4', 278, 290, 9.1e-14),('Rask_block_11', 305, 325, 8.5e-11),('Rask_block_3', 333, 348, 5.7e-16),('Rask…
406002_soapGraphK51	406002_soapGraphK51 frame_2	YFLIYIVIL*YYYYYNYYIYINIYIILIYIFQQIQYYTTISLYSHNINTYNHPTPHHLPNTYHRPHETCKPTNICMT*CSLDEEEEEYKKMAGPSPRAAGSAPMYNSAKDLLEDIGKSIQKEAHTEASQHERSLKGSLSQVEFKEEKTGVRNPCELDYNYETNATTGNTYPCANRSPVRFSDTNGGYCYNSRIKGNENDRGACAPFRKLHMCDRNLEKIKPEQIETTHNLLVDVLLAAKHEGESLKKYHDSYKINNPDSKICTALARSFADIGDIVRGRDLFLGHKQGKQHLENRLESMFKNIQKNNNTELDELTTAQVREYWWELNRQQVWNAITCKAEQGDIYSKYLAGRITTFSHGRCGHDEGIVPTNLDYVPQFLRWFEEWAEDFCRKKKKKVQN…	2	-	TTATTTCCTAATATATATTGTAATATTATAATATTACTACTATTATAATTATTATATATATATAAATATATATATAATACTTATATATATATTTCAACAAATACAATATTATACTACTATATCACTATACTCCCATAACATAAATACATACAATCACCCCACACCACACCACCTACCAAACACCTACCACCGCCCACACGAAACATGCAAACCCACAAATATATGTATGACATAATGTAGTCTGGACGAAGAAGAAGAAGAATACAAAAAAATGGCTGGCCCTTCCCCTCGTGCGGCTGGGTCTGCGCCAATGTATAATAGTGCCAAGGATCTTTTGGAAGACATTGGAAAGTCTATACAAAAAGAAGCACATACAGAAGCTTCACAGCATGAGCGCAG…	-2.954	0.00698	0.0853	('NTSB', 95, 150, 3.5e-12),('DBLa', 154, 407, 8.1e-105)	('NTSB', 95, 150, 3.5e-12),('DBLa0.3', 154, 407, 2.2e-135)	('Rask_block_71', 91, 101, 0.12),('Rask_block_20', 105, 127, 3.8e-09),('Rask_block_17', 130, 160, 7.3e-10),('Rask_block_19', 163, 196, 2.2e-15),('Rask_block_4', 202, 219, 1.7e-07),('Rask_block_13', 228, 249, 2.6e-13),('Rask_block_3', 261, 278, 3.3e-10),('Rask_block_204', 280, 287, 0.00054),('Rask_block_14', 292, 311, 0.0017),('Rask_block_5', 320, 338, 6.2e-10),('Rask_block_60', 351, 373, 4.9e-12)…
379520_soapGraphK51	379520_soapGraphK51 frame_3	YDESKESGQNNNCVEGKWENFKEGQKVMSYNGFFWYWVYHMLHDSVEWKTELSKCINNNTNGNTCRNNNKCKTDCGCFQKWVQQKEIEWDKIKDHFNKQEDIVQQKGLIVFSPYGVLDLVLKGGNLLQNIKDVHGDTEDIKHIKKLLDEEETAGVLGVVGSGGENNTTIDKLLQHEKEQAEQCKQKQEECEKKK	3	-	ATTATGATGAAAGTAAGGAAAGTGGACAAAATAATAATTGTGTAGAAGGAAAATGGGAAAATTTTAAAGAGGGTCAAAAGGTTATGTCCTATAATGGCTTTTTTTGGTATTGGGTTTATCATATGTTACACGATTCTGTAGAGTGGAAGACAGAACTTAGTAAGTGTATAAATAATAACACTAATGGCAACACATGTAGAAACAATAATAAATGTAAAACAGATTGTGGTTGTTTTCAAAAATGGGTTCAACAAAAAGAAATAGAATGGGACAAAATAAAAGACCATTTTAACAAGCAAGAAGATATTGTCCAACAAAAAGGTCTTATCGTATTTAGTCCCTATGGAGTTCTTGACCTTGTTTTGAAGGGCGGTAATCTGTTGCAAAATATTAAAGATG…	-4.938	0.00727	0.0873	('CIDRa', 7, 189, 6.1e-59)	('CIDRa2.3', 2, 190, 2.1e-87)	('Rask_block_526', 16, 25, 0.0024),('Rask_block_8', 26, 58, 4.2e-18),('Rask_block_1', 71, 96, 9e-11),('Rask_block_32', 111, 148, 1.2e-13),('Rask_block_10', 166, 191, 5.9e-09)
274971_soapGraphK61	274971_soapGraphK61 frame_-3	SHGDCAYSRSGIIPYDDYIPQRLRWMTEWAEWFCKAQSQEYENLETQCGSCKGKVQGCTSSDRKCTQCTKACEAYRNKIKEWQKQWNEISGKYLILYLQAQRNFTGYVFLDADYQLMVDFLSKLHTSSVAAIGKNGETTNSPYSSPEGYIHQELPHTQCDVQKYFCNTNGNQHKYVFRSKPNDYDDACDCYKKTAPSSEDLGRRERNEDEQSPRRND	-3	-	TGTCGTTACGTCGTGGTGATTGTTCGTCTTCATTACGTTCTCTTCGTCCTAAATCTTCCGACGAAGGTGCCGTCTTCTTGTAGCAATCACATGCATCATCATAGTCATTGGGTTTACTCCTAAAGACATATTTATGCTGGTTGCCGTTAGTATTACAAAAATATTTTTGTACGTCGCATTGCGTATGTGGGAGTTCTTGGTGGATGTAACCTTCAGGGGAACTATAGGGGGAATTAGTGGTTTCACCATTTTTACCAATAGCGGCAACACTTGATGTGTGTAATTTTGACAAAAAATCTACCATTAGTTGATAGTCGGCATCAAGAAAAACATAACCAGTAAAATTACGTTGTGCTTGTAGGTATAATATTAGGTATTTACCTGATATTTCATTCCATT…	-4.672	0.00763	0.0906	('DBLb', 8, 190, 2.5e-67)	('DBLb13', 10, 190, 6.9e-74)	('Rask_block_2', 18, 35, 1.1e-12),('Rask_block_59', 36, 56, 5.9e-09),('Rask_block_1', 68, 93, 2.5e-09),('Rask_block_119', 94, 101, 0.027),('Rask_block_62', 106, 126, 9.8e-08),('Rask_block_61', 141, 166, 1.1e-12),('Rask_block_18', 173, 190, 3.4e-05),('Rask_block_426', 199, 214, 2.4e-08)
Contig11784	Contig11784 frame_2	VGNKDIVEAAISPSEKEKMKEISSKIEEILKQSGSKPSGTPVPQKSVTTPQQTWWEKNGEHIWNGMICALTYKENGSDKPQVDVKVKEAFFENGKNTLKSNYQYGSIKLDDGAADGQLQADASASAGRNSGTKLSDFVSRPTYFRWLEEWGEEFCHKQKHKLYIIEKECRGKNGVDKTCSGDGLNCDEKVPENEKIYEAFHCHSCAKSCRFYRKWIERKKREYEKQKNKYQKEKDNAKSNSGNIYDKKFVGKLNSDYTSVKSYLQNLKGPCSNKDNGGGTIYFNDEDKTFQPATYCDPCPKFTVDCKNCNGGGTQVKCNGGKISADDIPSLGNSTKILDM	2	-	AGTGGGTAACAAGGATATAGTGGAGGCTGCAATAAGTCCTAGTGAGAAGGAGAAAATGAAAGAAATATCGAGTAAAATAGAAGAAATTCTCAAACAAAGTGGTTCCAAACCTAGTGGCACACCTGTCCCCCAAAAAAGTGTCACAACCCCCCAACAAACCTGGTGGGAAAAAAATGGTGAACATATCTGGAATGGAATGATTTGTGCCTTGACATACAAAGAAAATGGTAGTGACAAACCACAAGTGGATGTGAAAGTGAAAGAGGCATTTTTCGAAAATGGAAAAAACACCCTCAAAAGCAACTACCAATATGGTAGTATCAAACTGGATGATGGTGCTGCAGATGGGCAACTGCAAGCCGACGCCTCGGCCTCAGCAGGTCGCAATAGTGGTACGAA…	-4.211	0.00784	0.0921	('DBLd', 12, 299, 8.2e-89)	('DBLd1', 7, 299, 6.5e-88)	('Rask_block_27', 15, 35, 8.4e-06),('Rask_block_5', 52, 70, 1.5e-11),('Rask_block_55', 74, 92, 0.0013),('Rask_block_29', 96, 111, 0.0032),('Rask_block_509', 132, 138, 0.051),('Rask_block_2', 140, 155, 4.7e-10),('Rask_block_12', 157, 174, 4.8e-06),('Rask_block_7', 179, 203, 8.8e-05),('Rask_block_1', 205, 230, 1.4e-10),('Rask_block_6', 285, 309, 1.2e-11),('Rask_block_243', 313, 325, 6.4e-07)
Contig12481	Contig12481 frame_-2	PKNGDKLVPKPGGQTRESWWDTNAQHIWNAMICALTYKETGEKGTPLKQDDGLKGALLDGEGKKPKNHDYNSVKLDENSVTGGPRGPNESPTASGDNTPKLSDFVKIPTYFRWLEEWGDEFCRKIKDKLKKLEKECRSEKPGRRYCSADGYDCERKNINRNVTYANLDCPGCAGECLKYRKWIKNKESEFNKQKYKYRKEHEKLKDYSNLNENDKTFYAEIMEKTSYSSVDLFLASLNNCKNGEHDKNQTNKIDFKNLHKTFGPSKYCKACPVYGVNCDSKNPECVTLTEKSFKTVNIKDTDPTKIDVLVLGRTGNDKHSDKYENEVCKSAGHFEDASFQKWECQKKYGMDQCKLKNFSDDIDDDEHIVFNEFIQRWLRNFVQDYNKLKNKISSCINNE…	-2	-	TTTTCTTTCTGTGTATCTTCTTTGTATTTATGCCATGACAAAAAAGTTTCTGCTGCTGCAGTTTTAATAAAAGCTTCTCTCAAACCTTTTTGTGTTGTGTCACTCAATTCTTTTAAATAATGTACACATAATTTTTGTCTTCTTGGAGGCATACAAGCACCTTCTTCTCCGCTTTTAATTTTAGTTGAATCACATTTCCATGGAGGATATGAGTTTGTTCCATCATCTTTTTTTTTGCAGCCCTCTATATTATGTGCTGCGCTGTTTCCATTAAGTATTCCATCCACTATTTTGCACGCATCTTTTGTTTCTGGTAGTACCGGCTTTGGTATCGCCATACAAAACTCCGGACTTTCATTATCTTCTGGTGTGTCGGGGTCGTCAGGTTCATCTTCAGGT…	3.168	0.00813	0.0935	('DBLd', 10, 271, 2.6e-74),('CIDRg', 272, 523, 5.3e-75),('DBLg', 571, 666, 1.8e-31)	('DBLd1', 10, 271, 4.8e-73),('CIDRg2', 272, 521, 1.4e-92),('DBLg11', 571, 667, 2.2e-35)	('Rask_block_5', 16, 35, 2.3e-12),('Rask_block_55', 41, 59, 6.6e-06),('Rask_block_29', 63, 82, 0.0022),('Rask_block_87', 92, 105, 1.5e-05),('Rask_block_2', 107, 123, 8.5e-10),('Rask_block_12', 126, 142, 0.021),('Rask_block_7', 145, 170, 6.1e-07),('Rask_block_1', 172, 197, 6.9e-16),('Rask_block_9', 224, 239, 0.00011),('Rask_block_6', 258, 280, 6.2e-12),('Rask_block_85', 303, 313, 0.017),('Rask_blo…
289962_soapGraphK61	289962_soapGraphK61 frame_3	ATTGNDGAICVPPRRRRLYVGKLKEWANSSGSDTQARGSEPQVGEAAQPPQDGTPSQSGKESSQSGDKLREAFIESAAVETFFLWDRYKKEWTAQKAAEKARENGELVTDTSTLGKELQDKLESGKIPDDFLRQMFYTLGDYRDICVDNVPSGIDTVSASDKDTKGEEKSNNITTNEISSKIKEFLQKQSVEQSAQKPSQSSRTPGTPSDKDPKDWWQKNGEHIWNAMICALTHKTEKPQEVDNDVYKKFFGENTPDKPGTYKTQYDYKTVVLKEETNGAKPHNGPKSNEASPASDNTPPKLIDFVLRPPYFRYLEEWGETFCRERTRRLGKIKE	3	-	GTGCCACCACTGGTAATGACGGTGCCATTTGTGTGCCACCCAGGAGACGACGATTATATGTGGGGAAATTGAAAGAGTGGGCAAACAGTAGTGGTAGCGACACACAAGCACGTGGTAGTGAACCACAGGTGGGTGAGGCAGCACAACCACCACAAGATGGCACACCGTCACAAAGTGGTAAAGAGTCGTCACAAAGTGGTGACAAACTGCGTGAGGCATTTATTGAGTCCGCCGCGGTAGAAACCTTCTTCCTATGGGATAGATATAAAAAAGAGTGGACGGCACAAAAAGCGGCGGAAAAAGCACGAGAAAATGGTGAACTAGTTACAGATACATCAACCCTTGGAAAAGAACTTCAAGATAAATTAGAAAGTGGCAAAATACCTGATGATTTTTTGA…	-4.294	0.00813	0.0935	('DBLd', 3, 334, 1.1e-102)	('DBLd1', 3, 334, 1.9e-102)	('Rask_block_4', 9, 26, 7e-08),('Rask_block_81', 41, 60, 5.1e-11),('Rask_block_11', 69, 89, 2.4e-13),('Rask_block_158', 90, 109, 9.1e-10),('Rask_block_16', 116, 130, 3.2e-05),('Rask_block_3', 131, 147, 2.1e-10),('Rask_block_253', 150, 158, 3.1e-05),('Rask_block_452', 178, 191, 0.021),('Rask_block_5', 213, 232, 1.2e-11),('Rask_block_55', 233, 252, 1.2e-05),('Rask_block_29', 260, 282, 2.2e-07),('Ra…
Contig11776	Contig11776 frame_-3	TLRDNNKYKDTQKFLDLRSDWWEANRHQVWKAMKCAIRKEKIPCHGMPVDDYIPQRLRWMTEWAEWYCKYQEEAYGELMEACGSCKIKGQGCTSSDPKCTPCKEACEEYKKKIKEWQNQWNEISYKYLILYGQAKTTSTNAGRTSFGKDDPDYQQVVDFLTPIHKASIAARNRVKRNADSIRSTAMTPNTPYSTAAGYIHQEAPIVCDTQREFCEYENGVARNTDGAKENKKYAFREKPYDHDDACGCDSRTAPVVPKKEEKKDACEIVEEVLKQKPDDKGGIDNCNPKTEPFKWNCSTDQFQPGNDGVCMPPRRQKLCIHNLKESNETGTEQQLREA	-3	-	ATGCTTCTCTCAATTGTTGTTCTGTACCAGTTTCATTAGATTCTTTTAAATTGTGTATGCATAATTTTTGTCTTCTTGGAGGCATACAAACACCATCATTACCAGGCTGAAACTGATCTGTACTACAATTCCATTTAAATGGTTCAGTCTTTGGATTACAATTATCTATTCCACCCTTGTCGTCTGGCTTTTGTTTTAGAACCTCTTCCACTATTTCGCACGCATCTTTTTTTTCCTCCTTCTTTGGCACTACTGGTGCCGTCCTACTATCACAACCACACGCATCATCATGATCATATGGTTTTTCCCTAAAAGCATATTTCTTATTTTCCTTGGCACCATCCGTATTTCGGGCGACGCCATTTTCGTATTCACAAAACTCCCTTTGTGTGTCACAAA…	-4.301	0.00826	0.0941	('DBLb', 9, 248, 6.9e-90),('DBLg', 266, 338, 8.1e-20)	('DBLb5', 10, 248, 1.7e-97),('DBLg13', 266, 338, 6.1e-23)	('Rask_block_5', 18, 37, 1.5e-12),('Rask_block_2', 52, 69, 1e-11),('Rask_block_59', 71, 90, 4.9e-06),('Rask_block_1', 102, 127, 2.8e-08),('Rask_block_119', 128, 140, 1.3e-05),('Rask_block_62', 144, 167, 6.8e-08),('Rask_block_255', 169, 177, 0.021),('Rask_block_61', 190, 214, 5.1e-14),('Rask_block_18', 230, 248, 9.2e-08),('Rask_block_15', 266, 290, 4e-06),('Rask_block_4', 309, 324, 7.9e-10)
276277_soapGraphK61	276277_soapGraphK61 frame_2	KQFKDEVRAKLMNPENNNTYDYKTVKFSEPSGATLPTFAQTPQFLRWMTEWGEHFCRERKEKVDKLVKQCDSCGLDGTGKTCDGECGACKDQCKKYQKWLKTWKGHYNKQKERYTEVKSTSPYNNDNDVKQSTHAYEYLSKKLKKICQNGITSVNCEYKCMDQRTSTDDMPASLDNEPEEVEGKCSCTPPPPKPPEARRPPQQARLPAARDGGHDHRARSEGG	2	-	AAAACAGTTTAAAGATGAAGTGCGCGCGAAACTTATGAACCCCGAAAACAACAACACCTACGACTACAAAACTGTCAAATTTAGTGAACCTAGTGGTGCTACTCTCCCCACCTTCGCCCAAACCCCCCAGTTTTTGAGATGGATGACGGAATGGGGGGAACATTTCTGTCGTGAACGTAAGGAGAAGGTGGATAAATTGGTGAAGCAGTGTGACAGTTGTGGTCTTGATGGTACTGGTAAAACATGTGATGGAGAATGTGGGGCGTGTAAAGATCAATGTAAAAAATATCAAAAGTGGCTTAAAACGTGGAAAGGACATTATAATAAACAAAAAGAAAGATATACTGAGGTTAAATCAACATCTCCATATAACAATGATAACGACGTAAAACAATCAAC…	3.866	0.00839	0.0946	('DBLg', 14, 187, 2e-43)	('DBLg10', 14, 187, 4.7e-79)	('Rask_block_29', 17, 34, 1.5e-05),('Rask_block_2', 41, 57, 1.4e-12),('Rask_block_48', 58, 75, 2e-05),('Rask_block_1', 89, 114, 6.8e-09),('Rask_block_45', 127, 164, 3.3e-11),('Rask_block_18', 168, 187, 1.1e-06),('Rask_block_28', 189, 200, 0.00052)
296662_soapGraphK61	296662_soapGraphK61 frame_3	EEASRTETIIDILLKHEEEEAESCLKTHPEDKTCIDEDEEDEEPPTPHIENPCVKPNRDNTKHRAIAHNVAYHIQKDAHAEASKRGLSKLRAHAEKGEYALRGKSSVLNDVCKITLKHSNRNPAQSTGPCNGKDGDNKRFKIGTPWKGGEQVSTSYSDVFLPPRRQHMCTSNLEHLNTKSTGLSESKLASNSLLGDVLLAAKYEAEDIKKNYKERNGQIDNKGKCRAIRYSFADLGDIIRGRDLWDLDEGSKKMEGHLKKIFKQIKEKHPGVQEKYNSDNDYNKYINLRSDWWEANRHKVWKAMKCEISELKDMSGHHASSSHCGYSHGTPLDDYIPQRLRWMTEWAEWYCKYQSQEYDKLMGACGSCMGKGKVQGCTSGDVDSVKKCEKCKTACDEYW…	3	-	ATGAGGAGGCATCGAGAACGGAAACAATAATAGATATATTACTAAAACACGAAGAAGAAGAAGCCGAATCATGCCTAAAAACTCACCCAGAAGACAAAACATGTATCGACGAAGACGAAGAAGATGAAGAACCACCAACGCCACATATCGAAAATCCCTGTGTCAAACCTAATCGTGATAATACTAAACACCGCGCGATCGCACACAACGTAGCATATCATATTCAAAAGGACGCACATGCAGAAGCAAGTAAGCGCGGTCTTAGTAAATTGAGGGCACATGCAGAGAAAGGAGAATATGCTCTTCGAGGTAAGTCGAGTGTGTTGAATGACGTATGTAAAATAACGTTAAAACATTCCAATCGTAATCCTGCTCAATCAACTGGACCATGTAATGGAA…	-3.758	0.00858	0.0957	('DBLb', 51, 520, 1.3e-173)	('DBLb5', 51, 520, 1.4e-189)	('Rask_block_10', 7, 31, 1.8e-09),('Rask_block_101', 36, 57, 3.2e-09),('Rask_block_52', 65, 81, 1.4e-06),('Rask_block_65', 86, 120, 1e-14),('Rask_block_53', 129, 149, 7.3e-08),('Rask_block_4', 159, 176, 6.5e-10),('Rask_block_13', 191, 212, 9.6e-13),('Rask_block_3', 225, 241, 4.9e-10),('Rask_block_146', 242, 253, 3.5e-05),('Rask_block_14', 254, 276, 3.9e-06),('Rask_block_5', 289, 306, 2.2e-10),('R…
265165_soapGraphK61	265165_soapGraphK61 frame_3	EKLDVHSVTGNSNVNHSFLGDVLLSAKMDAEEIIKRYAKQNGKSKLTDEDDKATLCRALRYSFADLGDIIRGRDLWDKDVGMQKLEPNLKNIFENIKEKNPNIKSKYTHDDAKHTKLREDWWEANRHQIWKAMQCIYSGGKCSGMPVDDYIPQRLRWMSEWAEWYCKEQSRLYGDLEKMCAG	3	-	TAGAAAAATTAGATGTTCATTCGGTCACAGGTAATAGTAACGTTAATCACTCTTTTTTGGGCGATGTACTTCTCTCAGCCAAAATGGATGCAGAAGAGATAATAAAACGGTATGCAAAACAAAATGGCAAAAGTAAACTAACTGATGAAGATGACAAGGCAACTTTATGTAGAGCATTGCGTTACAGTTTTGCAGATCTTGGAGACATTATCCGAGGAAGAGACTTGTGGGACAAGGATGTAGGAATGCAAAAACTAGAACCTAATTTAAAAAATATATTTGAAAATATTAAAGAAAAAAATCCTAATATCAAAAGCAAATATACGCACGACGATGCAAAACATACAAAATTAAGAGAAGATTGGTGGGAAGCAAATAGACATCAGATTTGGAAAGCAA…	-5.576	0.00874	0.0966	('DBLb', 2, 181, 2.3e-84)	('DBLb12', 1, 182, 2.7e-86)	('Rask_block_278', 4, 15, 1.3e-05),('Rask_block_13', 16, 37, 1.3e-10),('Rask_block_266', 40, 49, 0.0023),('Rask_block_3', 55, 72, 4.1e-11),('Rask_block_146', 73, 84, 8.2e-07),('Rask_block_14', 85, 107, 7.7e-06),('Rask_block_5', 118, 135, 1.4e-12),('Rask_block_2', 150, 167, 2.4e-11),('Rask_block_59', 168, 182, 0.014)
268685_soapGraphK61	268685_soapGraphK61 frame_-2	SCLYACNPYVEWIDNQRKQFLKQKKKYADEIKKYINGAVGSGSGRKKRAASNNYEGYEKKFYAKLKDSGYENVDAFLGLLNEEKACKEVQDTQGGTIHFEEVNSGSASVPGGGTSGDSGTNDETKGTFYRSKYCQPCPYCGVKRNGNEWVKKDTDQCKNIKLYRPINVKGGTPIEILKSGEKQKEIENKLNEF	-2	-	AAAATTCGTTTAATTTGTTTTCAATTTCTTTTTGTTTTTCACCACTTTTAAGGATTTCAATAGGAGTACCACCTTTGACATTTATAGGCCTATAAAGTTTTATATTCTTGCATTGATCAGTATCTTTCTTTACCCATTCATTACCATTACGTTTGACCCCACAATAAGGACATGGTTGGCAATATTTTGAACGATAAAATGTTCCTTTTGTTTCATCATTAGTACCACTATCACCACTAGTACCACCACCAGGAACACTAGCACTACCACTATTAACTTCTTCAAAATGAATTGTTCCTCCTTGTGTGTCTTGAACTTCTTTGCATGCTTTTTCTTCATTTAATAATCCCAAAAAAGCATCAACGTTTTCATAACCACTATCTTTCAGTTTTGCATAAA…	-3.611	0.00912	0.0997	('DBLa', 1, 137, 8.7e-33),('CIDRa', 138, 193, 1.5e-10)	('DBLa0.1', 1, 137, 1.3e-53),('CIDRa3.1', 138, 193, 3.4e-15)	('Rask_block_1', 2, 27, 1.1e-10),('Rask_block_34', 40, 57, 3.7e-06),('Rask_block_9', 61, 87, 4.5e-10),('Rask_block_75', 91, 107, 7.8e-10),('Rask_block_245', 111, 120, 1.3e-05),('Rask_block_6', 124, 147, 5.1e-14),('Rask_block_68', 151, 167, 5.1e-07),('Rask_block_23', 171, 193, 9.5e-09)
267051_soapGraphK61	267051_soapGraphK61_frm-1_orf3	PDNSTMDHILNDMEDDIYYDVNDDINQPSVDNIPMDHNRVNVPNKVHVEMKILNNKSNGSFEQEFPISDVWNI	-1	3	ATTAATATATATATTTAAATTATACATATAAATATACAAATAAAAGGTAACAAAAAAATGAGATAATTTTATATATTCCATACATCCGATATAGGAAATTCTTGTTCGAATGATCCGTTGGATTTATTATTAAGGATTTTCATTTCAACATGTACTTTATTAGGTACATTCACTCTATTATGATCCATAGGTATATTATCCACAGATGGTTGATTAATATCATCATTTACATCATAATATATATCATCTTCCATATCATTCAAGATATGATCCATGGTAGAATTATCAGGCTATGTATCCATATTTGTATATTCATTTTTTGTTTTAAGATCATCCATATCTATTTCGATCGAAACATCCGTATTCAACGTTTTGTTACTATCACTAGGTTGAATGTCA…	2.11	0.00946	0.102	-	-	('Rask_block_58', 14, 23, 1.6e-07),('Rask_block_47', 27, 52, 8.9e-17),('Rask_block_51', 59, 71, 3.3e-07)
282792_soapGraphK61	282792_soapGraphK61 frame_-3	PPAGTPSQAQSHPLLAAFVESAAVETFFLWHKYKAENTRDNKSPLGNGGVSQFFGISSGSDEEQPPQKKLEGGTIPPDFLRQMFYTLADYKDILYSGNNDNNIVLEASGTEDEKEKMKQLQQKIKDILEKANGDKPSKPNGTTPQQTWWETNGQHIWNGMICALTYEDDGEKGKPPTQNEQVRKAFFGENNKVNPGTTGTSGTTSGTYEKDYKYDQVKLDEHSGTSPKTNDDTKLENFVEIPTYFRWLHEWGSDFCGKRAR	-3	-	ATCCGCGCCCTTTTACCACAAAAGTCGCTTCCCCACTCATGTAACCAACGAAAATATGTGGGTATTTCCACGAAATTTTCCAATTTGGTATCGTCGTTGGTTTTGGGGCTGGTACCACTATGTTCGTCGAGTTTGACTTGATCGTATTTGTAGTCTTTTTCGTATGTGCCACTAGTTGTGCCGCTTGTGCCGGTTGTGCCAGGGTTGACTTTGTTGTTTTCTCCGAAAAATGCCTTTCTCACTTGCTCATTTTGTGTTGGTGGTTTGCCTTTTTCGCCGTCATCTTCATAGGTTAAGGCACAAATCATTCCATTCCAGATATGTTGACCGTTTGTTTCCCACCAGGTTTGTTGGGGGGTTGTGCCATTAGGTTTGCTAGGTTTGTCGCCATTTGCTTTT…	-4.427	0.00964	0.103	('DBLd', 5, 261, 7.9e-84)	('DBLd1', 4, 261, 1.5e-84)	('Rask_block_11', 14, 34, 6.4e-13),('Rask_block_16', 63, 78, 2e-06),('Rask_block_3', 79, 94, 2.2e-09),('Rask_block_177', 102, 111, 6e-06),('Rask_block_27', 113, 132, 0.00073),('Rask_block_5', 146, 164, 6.2e-12),('Rask_block_55', 170, 188, 2.7e-09),('Rask_block_448', 189, 200, 8.8e-05),('Rask_block_29', 206, 227, 1.6e-06),('Rask_block_498', 230, 239, 7.1e-06),('Rask_block_2', 240, 256, 4.8e-09)
Contig12373	Contig12373 frame_-1	GGFNSDKNAATITTKLEEFSRRPTFFRWLEEWGEEFCRKKKIKIDKIISECRKDDGKQKCSADGEHCENILNQDYNVVSHFYCPSCAISCRSYKKWINKKKDEFEKQNKKYNKEIKDIKSKPDSAYDNNFVQTLKEKCTSAGLFLKNLKDGPCCKVNTEDHKTDFNNTEVTFGNAQYCCPCSVFGVKCKKDVCSKVKGNTCETKITRENIKNKEGTIEKVDMLVSDNGQIGFTDDLKMCTGIFTGIKKDQWSCGYVCGVDICELKTSEGRNVDEQNILIRALFKRWLENFLEDYNKIKHKISHCMKNGEEPKCIKGCKDKCDCVEKWIKNKKSEWKNVRDRYIKQYNPNDSDNSYSVKNFLQQKPFHNEVLKAIKPCPDLDKFEKSKECAVAASSEKKE…	-1	-	ACCAAACGGGATAGTAGTTTTTAATATATCGCTGGTATTATCACTTGGGAGTGGTTGTGGTCTTGGTGCTGCTGGAGACGCCGGTTCTTCTTCTTCGGGTTTGAGTATCGGTGTTTGTTCGCCACCTGCTGGTGACGTTTCTTCTGCTGTTGCTGCTGGAGGCGCCGCAGGGGGAGGTGGAGGTCTTGGCTCTTTTTCTTCTTGTTCATCTCCTTTAGGTTTTCCGTCTTCATTTTCGCCATTAGTGCCTTCTGTTCCACTACTTTCGGGTACACCAGGGGATGCTGCTTCTTTACATTCGTCATCTACTTTCACTTCCTCTTTCGTTTCTTTTGTTTCTGGACAAAAAATTGGCGCAGTATTTGCCGTATTTTCTTCTTCAAGGGTTAAGTCCTCTTC…	2.886	0.00983	0.104	('DBLd', 9, 181, 8.8e-54),('CIDRb', 182, 429, 2.3e-92)	('DBLd6', 1, 181, 6.7e-63),('CIDRb3', 182, 427, 6e-100)	('Rask_block_409', 9, 19, 0.00074),('Rask_block_2', 22, 38, 2.1e-11),('Rask_block_166', 40, 52, 0.0054),('Rask_block_7', 59, 84, 1.5e-05),('Rask_block_1', 86, 111, 4e-21),('Rask_block_9', 130, 155, 2.7e-07),('Rask_block_6', 167, 191, 5.4e-08),('Rask_block_50', 209, 236, 6.7e-06),('Rask_block_22', 240, 259, 4.7e-10),('Rask_block_8', 275, 308, 9.9e-19),('Rask_block_1', 317, 342, 4e-21),('Rask_block…
260645_soapGraphK61	260645_soapGraphK61 frame_2	CDEVDAEVGSLDTAVPSVNRLKPPRYNRRLRGGIQMEPLSPLVVGTHFHPTCDLLPYLVEQAFWRVVTSLNSVSTILQTSTDVSVTSATVSSDAASSSPSSSSSSSSSSSSSSSLPLSTSWSGRGDGKERKGLSCSCGGSQFLHVSASSPSCFSNSTIILFCPVAPGVSSV	2	-	CTGCGACGAAGTTGACGCCGAAGTGGGTTCACTCGACACCGCGGTGCCGTCTGTCAATCGTTTGAAACCACCAAGGTATAATCGTCGCCTTCGCGGCGGAATACAAATGGAACCCTTATCACCACTTGTGGTAGGAACACATTTCCATCCAACATGTGATTTACTTCCATATTTGGTTGAACAGGCTTTTTGGAGAGTAGTGACGTCTTTAAATAGTGTTTCCACAATTTTGCAAACCTCCACTGACGTATCTGTTACCTCTGCGACGGTTTCCTCCGACGCCGCCTCTTCGTCGCCATCATCGTCGTCTTCGTCGTCCTCATCTTCTTCGTCATCTTCTTCACTACCGTTGTCGACTTCCTGGTCAGGTCGTGGTGATGGTAAAGAACGTAAGGGACT…	-4.795	0.0101	0.107	-	-	('Rask_block_73', 101, 107, 1.4e-10)
538219_soapGraphK41	538219_soapGraphK41 frame_3	FIIKMGNEQSSSSSEGAKNPSIIESQNSPRNVLERYGEGIMIKEKDEARIYENSLKGQLKQAKFRGGPSTSVDEQYYYYPYPCSLNHNEHTNIRHDNVDERHPCHGREQNRFGEGQVSECSNSKIKGHENKSDGGACAPPRRRHMCDKNLEALTVENTQNCDDLLGNILVAAKYEGQSIVNNHPDKNNSNNKSSICTALARSFADIGD	3	-	ATTTTATTATAAAAATGGGGAATGAACAATCATCATCATCATCAGAGGGGGCTAAAAATCCTAGTATAATAGAAAGTCAGAACAGTCCAAGAAATGTTTTGGAACGTTATGGCGAAGGTATAATGATAAAGGAAAAAGATGAGGCAAGAATATATGAGAATTCGTTGAAAGGACAATTGAAACAAGCAAAATTTCGTGGTGGTCCTTCTACGTCAGTAGATGAGCAGTATTATTATTATCCATATCCATGTAGTTTAAATCATAACGAACATACTAATATACGCCATGATAATGTGGATGAGAGACATCCTTGCCATGGTAGAGAACAAAACCGATTTGGTGAAGGACAAGTATCTGAATGTAGTAACAGTAAAATAAAAGGTCATGAAAATAAAAGTG…	3.889	0.011	0.11	('NTSA', 5, 81, 1.2e-23),('DBLa', 83, 208, 2.6e-45)	('NTSA', 5, 81, 1.2e-23),('DBLa1.4', 83, 208, 8.9e-63)	('Rask_block_264', 5, 25, 6.2e-12),('Rask_block_20', 27, 48, 1.6e-06),('Rask_block_17', 51, 90, 1.9e-11),('Rask_block_19', 97, 127, 5.7e-15),('Rask_block_4', 136, 153, 1.3e-10),('Rask_block_13', 162, 183, 2e-11),('Rask_block_3', 195, 208, 3.6e-06)
298404_soapGraphK61	298404_soapGraphK61 frame_2	ERFSNEGEAECGSDKIRDNGERSAGGACAPYRRRHICDYNLHHINENNIRNTHDLLGNLLVMARSEGESIVNSHEHTGKGIYKSGICTSLARSFADIGDIIRGKDMYVGYDEKEKKRRKQLENNLKDIFAKIHDDVMKTSGRNKRTNSALQARYQHDAPDYYQLREDWWTANRDQVWKAITCKAPKDAYYFVYKSGSLSNFSNSKCGHGEHEVLTNLDYVPQFLRWFEEWSEEFCRIKKIKLKNVKDACRDDTKALYCGRNGYDCTKINRNENLPRGSKCTNCWAKCNLYESWLHNQQEEFKKQKEKYEKEILKYKSNEKISGSNINNKYYEDFYKELEKKCANNDNFLKLLNEGKYCNKKEKIEEENIDFTNIGEKGTFYRSKYCEVCPFCGVECRGN…	2	-	AGAACGTTTTTCAAATGAAGGTGAAGCAGAATGTGGTAGTGATAAAATAAGAGATAATGGGGAAAGAAGTGCTGGCGGAGCATGTGCACCATATAGGAGAAGACATATATGTGACTATAATTTGCACCATATAAACGAAAATAATATAAGGAATACTCATGATTTATTGGGGAATTTGTTAGTTATGGCAAGGAGTGAAGGTGAATCTATTGTGAATAGTCATGAACATACAGGTAAAGGTATTTATAAATCAGGTATATGTACTTCTCTTGCACGAAGTTTTGCTGATATAGGTGACATTATACGAGGAAAAGACATGTATGTCGGGTATGATGAAAAAGAAAAAAAACGAAGAAAACAATTAGAAAATAATTTGAAAGATATTTTCGCGAAAATACA…	3.816	0.0111	0.11	('DBLa', 1, 389, 2.6e-141),('CIDRa', 390, 637, 3.6e-55),('DBLb', 649, 750, 2.8e-21)	('DBLa1.4', 1, 389, 7.5e-173),('CIDRa1.6', 390, 640, 1.6e-122),('DBLb12', 649, 750, 5.3e-26)	('Rask_block_19', 1, 19, 1.5e-06),('Rask_block_618', 20, 26, 0.0067),('Rask_block_4', 27, 44, 3.6e-09),('Rask_block_13', 53, 74, 8.7e-08),('Rask_block_3', 86, 103, 8.3e-09),('Rask_block_54', 104, 118, 0.00059),('Rask_block_14', 121, 141, 1.1e-05),('Rask_block_64', 151, 163, 0.0029),('Rask_block_5', 165, 183, 2.9e-10),('Rask_block_60', 195, 218, 8.8e-10),('Rask_block_2', 219, 236, 6.2e-13),('Rask_…
290220_soapGraphK61	290220_soapGraphK61 frame_-3	QCRKYRKWIDIKFEEYHKQEKKYEEEHGKLPNNSNGDNNCCTEIKEKKTAADFLAALKHCKNNQNSENKENELNFSKPLQTFSRSTYCETCPIYGVKCNGSGRDKNGCTEFKKNGETWANVFDKTSKDDLNKTTTIDVQIIDRRGPYMEKKSQNSLFKDSYLFKSVRNQKWECKFENVKKDVCYLKNFNPEIDLNQYTTFKVFLVYWLEDFIEGYYILKKRKIFEQCKQNEGKTCSEEPKKDCACVKEWVDKKKKDWAKIKEHFKKRNQEDIDNNMKSSVRQLLEQLQSLTELNKVMQPCDGLDKFKALLKCNDTDSSKEGEGGEKSDIIECMLEDLDT	-3	-	TTTGTGTCAAGATCTTCAAGCATACATTCTATAATATCACTTTTTTCACCACCTTCACCCTCTTTTGAGCTGTCAGTGTCATTACATTTAAGTAACGCTTTGAACTTATCTAAACCATCACAAGGTTGCATAACTTTGTTAAGTTCAGTTAAAGATTGCAATTGCTCCAAAAGCTGTCTAACCGATGATTTCATGTTATTGTCAATATCTTCTTGATTTCGTTTTTTAAAATGTTCTTTTATTTTCGCCCAATCTTTTTTCTTTTTATCTACCCATTCTTTCACACATGCACAATCCTTTTTAGGTTCTTCACTACATGTCTTTCCTTCGTTTTGTTTACATTGTTCGAATATTTTTCTTTTTTTCAATATATAATAACCTTCTATAAAATCTTCTAAC…	-3.243	0.011	0.11	('DBLd', 1, 91, 1.4e-22),('CIDRg', 92, 338, 7.5e-82)	('DBLd1', 1, 91, 7.6e-24),('CIDRg5', 92, 339, 1.2e-106)	('Rask_block_1', 1, 23, 6.4e-16),('Rask_block_122', 24, 39, 0.00031),('Rask_block_9', 41, 62, 0.00019),('Rask_block_6', 77, 102, 1e-13),('Rask_block_103', 114, 127, 0.015),('Rask_block_85', 131, 150, 3.7e-11),('Rask_block_22', 157, 176, 5e-09),('Rask_block_83', 182, 194, 2e-05),('Rask_block_8', 196, 230, 1.3e-11),('Rask_block_1', 240, 264, 6.4e-16),('Rask_block_24', 278, 318, 6.5e-12)
296044_soapGraphK61	296044_soapGraphK61 frame_3	QYLRWFEEWAEDFCRKKKKKVENAKKQCREKDKNDQERYCSRNGFDCEQTVNARGKLRYGKQCTDCFFACNPYIDWIEKQKEQFDKQKNKYADEMQKYTNGAVGSNRRQRRGARGTTTTNYDGYESKFYKKLKEQNYGKVDDFLEKLSKEKTCTAVDDDKGGKIDFKNVNSGSGGGNDVVAASGDRGKGASADSNSNRTFYRSDYCQPCPFCGMKKKIPGHKWEKKSETDQCTSGNLYKPINGKSGTPITILKSGDGQTEIKEKLEQFCTKTQSGNSVVASVASGGNSDSSLYDPWQCYKGEDVEKVKRQGEEEDDDEENVHDVKDAGGLCILPNPKKNKDSEKKSEKEPADIQKTYNDFFYYWVVHMLKDSIYWRTKKIKKCLENGTKTRCKNNNKCK…	3	-	CTCAATATTTGAGATGGTTCGAGGAATGGGCAGAAGATTTCTGTCGTAAAAAAAAAAAAAAAGTAGAAAATGCGAAAAAACAATGTCGTGAAAAAGATAAAAATGATCAAGAACGATATTGTAGCCGTAATGGATTTGATTGCGAACAAACAGTTAACGCACGAGGTAAATTACGTTATGGTAAGCAATGCACTGACTGTTTTTTTGCATGTAATCCTTACATTGATTGGATAGAAAAACAAAAAGAACAATTTGACAAACAAAAAAACAAATACGCTGACGAAATGCAAAAATATACAAACGGAGCAGTTGGTAGTAATAGGAGGCAAAGACGAGGTGCACGTGGTACAACTACTACTAATTATGATGGGTATGAAAGTAAATTTTATAAAAAACTGA…	-3.578	0.0113	0.11	('DBLa', 1, 209, 5.2e-64),('CIDRa', 210, 511, 1e-83)	('DBLa0.22', 1, 209, 2.3e-97),('CIDRa3.2', 210, 511, 9.2e-119)	('Rask_block_2', 1, 15, 1.4e-10),('Rask_block_12', 16, 34, 6.3e-05),('Rask_block_7', 39, 64, 4.1e-09),('Rask_block_1', 66, 91, 9.3e-21),('Rask_block_239', 94, 102, 2.9e-05),('Rask_block_34', 104, 121, 7.8e-07),('Rask_block_9', 128, 154, 9.7e-12),('Rask_block_75', 158, 174, 5e-09),('Rask_block_542', 179, 188, 2.5e-06),('Rask_block_6', 197, 217, 1.4e-10),('Rask_block_68', 224, 243, 3.1e-08),('Rask_…
286698_soapGraphK61	286698_soapGraphK61 frame_-2	DTMVKSTKEVVMRVSDNSGNKFNDLSDCQNAGIFEGIKENKYKCGEYCGLHVCGLKIENKKNYDQIILINALLKRWLEYFFEDYNKIQKKLKACTKSGKGSTCIRSCVDEWIKLKKDEWNNINATYLKQYTEKNPDGNNLTKFLEQYQHLTEFKNAIKPCTKFDNFERSSHCNGAANSQNGGANKRDVVECLLHRLKKLEEKIKTESYPTQTSGEEKNCGGNPPPDEEEDLLLEETENPVGKQHPSFCPEAQAPPEAQDEGKCGEDTPEPKKTEEEAGAPATSSPKAEDTSEGTTE	-2	-	TGTTCGGTTGTCCCTTCACTGGTATCTTCTGCTTTTGGTGATGATGTCGCTGGGGCACCAGCTTCTTCTTCCGTTTTTTTGGGTTCAGGAGTGTCTTCGCCACACTTGCCTTCATCCTGTGCTTCTGGTGGTGCTTGTGCTTCTGGACAAAATGATGGGTGTTGTTTTCCCACTGGGTTTTCAGTTTCTTCAAGGAGTAAGTCCTCTTCCTCATCAGGGGGGGGGTTTCCACCACAATTTTTTTCCTCGCCACTAGTTTGGGTGGGATAAGATTCTGTTTTTATTTTTTCTTCAAGCTTTTTAAGCCTATGAAGTAAGCATTCTACAACATCTCTTTTGTTAGCACCTCCATTTTGTGAGTTCGCAGCTCCATTACAATGACTTGACCTCTCGAAATTA…	-4.004	0.0111	0.11	('CIDRb', 2, 206, 6.1e-73)	('CIDRb5', 2, 201, 2.8e-77)	('Rask_block_50', 2, 25, 1.3e-10),('Rask_block_22', 28, 50, 4.5e-08),('Rask_block_8', 65, 98, 6.7e-16),('Rask_block_1', 106, 123, 0.00037),('Rask_block_24', 138, 178, 8.6e-15),('Rask_block_10', 186, 216, 3.5e-05),('Rask_block_31', 231, 250, 9.6e-07),('Rask_block_127', 254, 277, 0.0014)
267887_soapGraphK61	267887_soapGraphK61 frame_3	KRKSWWEKHGKDIWEGMICALTYKENGDKKIKQIQDANGNLFQQLKTQYGDYKTVELKEDESGTEAKTKTPQTTLLTDFISRPPYFRYLEEWGETFCGTRKRMLKNVKKACREKHDSGDPKYCSGDGHDCTDDKRKYNDMLADLYCPDCYEQCRKYRKWIDIKFAEFQKQKNKYEKELQKLSTSSNNGGG	3	-	ATAAACGTAAATCCTGGTGGGAAAAACATGGTAAAGATATTTGGGAAGGTATGATATGTGCTTTAACATATAAAGAAAATGGAGACAAAAAAATTAAACAAATTCAAGATGCGAACGGCAACCTTTTCCAACAACTCAAAACCCAATACGGCGACTACAAAACTGTGGAACTTAAAGAAGATGAAAGTGGTACCGAAGCCAAAACCAAAACCCCCCAAACCACCCTCCTCACCGACTTTATATCACGCCCCCCCTACTTCCGTTACCTTGAAGAATGGGGCGAAACATTTTGTGGTACGAGGAAACGGATGTTGAAAAACGTGAAAAAAGCATGCAGAGAAAAGCATGATAGTGGTGATCCAAAATATTGTAGTGGGGATGGACATGATTGTACTGATG…	-4.37	0.0112	0.11	('DBLd', 2, 185, 2e-67)	('DBLd1', 2, 186, 5.3e-66)	('Rask_block_5', 2, 21, 8.6e-12),('Rask_block_29', 43, 66, 5.6e-07),('Rask_block_2', 82, 97, 2.1e-08),('Rask_block_12', 100, 118, 1.8e-07),('Rask_block_7', 122, 147, 6.1e-12),('Rask_block_1', 149, 174, 1.2e-09),('Rask_block_370', 183, 190, 0.012)
296740_soapGraphK61	296740_soapGraphK61 frame_-3	NNKYKDTQKFLDLRSDWWEANRDQVWEAIQCTLKDVKTSHGDCHYNIKGTPLDDYIPQRLRWMVEWAEWFCKEQSRLYGELVGACGVCQKKGESCWNGDEKCKACDKQCKEYKEKIKKWNEQWRKISGKYLMLYLHAHTTGPHGGTGAYVGDVDKNDKPVVQFLEELQKANGVNTPTVATSSRAKRDTSDLSKKDVYSSAEGYVHQELQQVGCKVQDVFCNSDGKNTKYAFKEPPKGYEDACDCKSGSKPEKKTEIPKEEEDGVCEMVKKLIRDNGGTTEINGCNPKTGNFEWKCESSQFKNNEEGPCMPPRRQKLCINDLKELKNKGNIDENHLREAFINCAAKEIHFLWKKYKDDKTKDLRTGAKLQDAHEPQKQLKDGTIPENFKRQMFYTLGDYR…	-3	-	CTTTCCACGTTTTAAGCCAGTCTTGATATACTTTACAAGCTTCCTCACATTTTTTTTTTTTCTCATCCATATTTTCCTCATTACACTCATAGTCCTTACACGCATCTTGTAAAATCTGTAACTGTTCCTTCCGTTTTTTACAAAACTCTTCTCCCCATTCCGTAAACCATCTTAAAAACTGGGGGGTTTTCGCAAATTCTTCGAGGGTGGTGGTTTCATCATCACTGAATTTGACGGTGTGGTAGGCATATTTTTCGGTAAGTTTTGTGCGTGCTGTCTCTTTGTCGACACCACCGGCGTGCGATAAACCACATAACATTCCTTGCCAAATAGATTCTGCGTTTTTTTCCCACCAACTTTCAGCTGTAATTGGTGTGCCACCATTTGTGACACTTAAAA…	-4.381	0.0107	0.11	('DBLb', 6, 244, 4.2e-86),('DBLg', 265, 555, 9.4e-101)	('DBLb5', 6, 244, 4.6e-89),('DBLg14', 265, 555, 3.6e-108)	('Rask_block_5', 14, 32, 4.3e-20),('Rask_block_400', 34, 54, 4.5e-12),('Rask_block_2', 55, 72, 7.3e-26),('Rask_block_59', 73, 92, 9e-07),('Rask_block_1', 105, 130, 1.4e-10),('Rask_block_119', 131, 143, 0.0011),('Rask_block_62', 148, 171, 3.7e-09),('Rask_block_61', 195, 220, 1.2e-12),('Rask_block_18', 226, 244, 8.2e-08),('Rask_block_15', 265, 289, 8.5e-09),('Rask_block_74', 292, 304, 0.021),('Rask…
294090_soapGraphK61	294090_soapGraphK61 frame_-3	STTRVTATPPNTDVYSTAAGYIHQEARVGKCLEQNVFCNTNGNNEKYAFKNPPPQYKDACECKPKAQQENPGRSRGTTPHAGSGDASSDDDDDEEDEEGEEEENDEVEEGAEENEEETAEEVAPPKVEVETVKPPCKIVETLFTTTDTLEKACPTKYGKDAPVSWKCVPTTSGASDTTGSSGAICVPPRRRKLYVGGLTKLTSAGTSSKSSQVGSESPPASPSATASQAQSHPLLTAFVESAAVETFFAWHEYKMEKKREKKEQAQLVTDKSIAEEDLQKQLETGEIDDEFKRQMFYTLADYRDILVGDQTAIEALSEEEKKNMETIKKAIQTVFSNSGNQATSGISSGPSRGNPSNSDNDAKTWWNNNAKHIWNAMVCALTHKTDNPQEVDTTVKNAL…	-3	-	GTTCTGGCTTGGGTCTCACTGGGTTCGTCTTTAAGTTTGACATTTGTGTATTGGTATTGGGTTTTGGGGGTGTTTTTTCCATTTTCGAAAAGTGCATTTTTCACAGTGGTATCCACTTCTTGTGGATTGTCCGTTTTATGTGTTAGAGCACATACCATAGCATTCCAGATATGTTTCGCGTTGTTGTTCCACCAGGTTTTAGCGTCATTGTCACTATTTGAGGGGTTACCACGAGATGGACCACTAGATATGCCACTAGTAGCTTGGTTACCACTATTTGAAAAAACAGTTTGTATAGCTTTTTTTATTGTTTCCATATTCTTTTTCTCCTCTTCACTTAATGCCTCAATCGCCGTCTGGTCACCCACTAGGATGTCCCTGTAGTCTGCTAATGTATAA…	-2.629	0.0106	0.11	('DBLb', 6, 62, 3e-15),('DBLd', 136, 427, 1.1e-92)	('DBLb13', 4, 62, 2.4e-26),('DBLd1', 136, 427, 1.9e-90)	('Rask_block_396', 1, 9, 6e-05),('Rask_block_61', 13, 38, 5e-15),('Rask_block_18', 43, 62, 6.7e-08),('Rask_block_26', 89, 102, 1.8e-07),('Rask_block_30', 106, 129, 4.1e-07),('Rask_block_15', 136, 158, 8.8e-06),('Rask_block_35', 161, 178, 6.6e-07),('Rask_block_4', 184, 201, 9.2e-08),('Rask_block_73', 215, 229, 1.4e-06),('Rask_block_11', 234, 254, 1.1e-11),('Rask_block_77', 255, 269, 0.0005),('Rask…
295088_soapGraphK61	295088_soapGraphK61 frame_1	RRRRLYVTPLTKWAADEATEGPTSPQAGGDEATETSVSPGDAASTSTTESSQLRDAFIQSAAIETFFLWDRYKKEWELKKAAEQGLNGLLLGRSSEALGIQAVPGGRPQQALQPVPDGGGGSEQTPETSLKNGNIPPDFLRLMFYTLGDYRDIFFGKNDIVIGNTGSGASDKEMAQREEKIRTAINSYFSKSENQATGGKNPSQSRDTPSSWWELHGPHIWNGMICALTYKENGSNTEGGDGKTTTITQDPSLKTALWDEKKKKPKQNGQQDYTYEKVELKDEKSETQAKGGTSQPPASGEKITLVDFISRPPYFRYLEEWGETFCRERKKRLDKIKYECKVEENGGGSSRRDGKNIETPKCSCYGEHCDENLPENPSIFPDFFCPKCGKHCSSYRKWI…	1	-	AGGAGGCGACGATTATATGTCACACCACTAACTAAATGGGCCGCTGACGAGGCCACGGAGGGGCCGACGTCACCACAAGCGGGTGGTGACGAGGCCACGGAGACGTCAGTGTCACCAGGTGACGCCGCGTCGACCTCGACGACAGAGTCGTCTCAGCTCCGCGACGCGTTCATCCAATCTGCGGCAATAGAGACGTTTTTCTTATGGGATAGGTACAAAAAAGAGTGGGAGTTAAAAAAAGCGGCGGAACAAGGACTAAATGGATTACTACTAGGCCGGTCGTCAGAAGCACTTGGAATTCAAGCAGTACCTGGTGGACGACCACAACAAGCACTACAACCAGTACCCGATGGTGGCGGTGGTAGTGAACAAACCCCCGAAACCTCCTTAAAAAATGGT…	3.426	0.0115	0.111	('DBLd', 1, 463, 2.5e-131)	('DBLd1', 1, 463, 2.1e-133)	('Rask_block_4', 1, 13, 0.032),('Rask_block_106', 36, 49, 1e-06),('Rask_block_11', 53, 73, 7.1e-13),('Rask_block_158', 74, 95, 1.7e-09),('Rask_block_575', 100, 113, 0.0051),('Rask_block_16', 123, 138, 0.00063),('Rask_block_3', 139, 156, 1.9e-10),('Rask_block_359', 162, 171, 0.00019),('Rask_block_27', 174, 193, 0.0012),('Rask_block_5', 210, 228, 2.1e-11),('Rask_block_55', 239, 259, 1.6e-07),('Rask…
290632_soapGraphK61	290632_soapGraphK61 frame_2	PRYKPRMHDIM*SRTINKMVLPKPAVTDYSKATNVKYLLDQIGEEIQKEAYQKALGRSRNELHGRLTGAIFHARGKDEISDVSNPCDLEYNKHTNVTDGFGQEYPCANRSSYRFSDTKGAECDNRKIRDNDKKTGGACAPYRRLHLCDQHLSHMKEDKIDSKDNLLLEVSLAAKYEGEYLRINHPQYQEKYKDSGSQLCTVLARSFADIGDIIRGKDLYIGNKKEKLDLEKNLQKIFGKIYEELKNGKTNGKVPENYYGEDGPNYYKLREDWWNANRLDVWKAITCNVSGSHYFRRTCSDDTTETQDNCQCIGGTVPTNLDYVPQYLRWFEEWTEEFCRKRKKKLQD	2	-	GCCACGATATAAACCACGTATGCATGACATAATGTAGTCCCGAACGATAAACAAAATGGTTCTCCCGAAGCCGGCTGTGACTGACTATAGTAAAGCCACAAATGTAAAGTATCTTTTGGACCAAATTGGAGAAGAAATACAAAAAGAAGCTTACCAAAAAGCTCTGGGACGTTCCAGGAATGAGCTGCATGGACGTTTGACAGGAGCAATATTTCATGCAAGGGGGAAAGATGAGATATCTGATGTTTCAAATCCATGCGACCTAGAATATAATAAACATACTAATGTTACTGATGGTTTTGGTCAAGAGTATCCTTGTGCAAATAGATCATCATATCGTTTTTCTGATACAAAAGGAGCAGAATGTGATAATAGAAAAATAAGGGATAATGATAAGAA…	-4.846	0.0118	0.113	('NTSB', 24, 85, 1.3e-12),('DBLa', 86, 346, 2e-108)	('NTSB', 24, 85, 1.3e-12),('DBLa0.6', 86, 346, 3.7e-116)	('Rask_block_216', 22, 31, 0.0028),('Rask_block_20', 32, 54, 3.5e-05),('Rask_block_17', 58, 93, 2e-07),('Rask_block_19', 97, 130, 5.9e-14),('Rask_block_4', 137, 154, 5.1e-09),('Rask_block_13', 163, 180, 1e-06),('Rask_block_102', 185, 196, 0.00076),('Rask_block_3', 198, 215, 8.8e-09),('Rask_block_171', 216, 226, 4.9e-05),('Rask_block_14', 229, 249, 6.1e-09),('Rask_block_5', 269, 286, 8.1e-10),('Ra…
378126_soapGraphK51	378126_soapGraphK51 frame_2	GASADLEGPSCANSCSSYRKWIKGKKTQYEKQKEAYTGQKKQNCKEESKGGGNGVCGTLETTCTDAAQFLKTLASCSKTYNDNGKGKTIFDDKGDTFEHAKNCKPCSQFKIKCENCKSSDGGTKVTCPGGKITTENFETMEKPTEELDMLVSDDSTNGFKRHLKDCEHAGIFKGIRKDEWKCGEVCGVDI	2	-	AGGAGCTTCTGCTGATTTAGAAGGTCCAAGTTGTGCAAATTCTTGTAGTTCGTATAGAAAATGGATAAAAGGAAAAAAAACACAATATGAGAAACAAAAAGAGGCATATACTGGACAAAAAAAACAAAACTGCAAAGAGGAAAGTAAGGGTGGTGGTAATGGAGTTTGTGGAACACTAGAAACAACGTGCACTGACGCTGCACAATTTTTAAAAACGCTAGCATCATGTTCTAAAACTTATAATGATAATGGAAAGGGTAAAACAATTTTTGATGATAAAGGTGATACATTTGAACATGCAAAAAATTGTAAACCTTGTTCTCAATTTAAAATCAAATGTGAAAATTGTAAGAGTAGTGATGGTGGTACAAAAGTGACATGCCCTGGAGGAAAGATTAC…	4.828	0.0125	0.118	('DBLd', 2, 106, 1.7e-25),('CIDRb', 107, 190, 5.9e-27)	('DBLd1', 2, 106, 1.5e-26),('CIDRb6', 107, 190, 1e-26)	('Rask_block_1', 11, 36, 2.2e-09),('Rask_block_72', 41, 54, 0.0071),('Rask_block_9', 56, 78, 0.00059),('Rask_block_249', 79, 89, 0.015),('Rask_block_6', 94, 116, 1.5e-09),('Rask_block_243', 122, 134, 8.8e-06),('Rask_block_50', 137, 161, 6.9e-12),('Rask_block_22', 166, 188, 4e-13)
278031_soapGraphK61	278031_soapGraphK61 frame_-2	TKACKNGCKNNCDCYKRWVEEKKKEFQGIKDYFRKQKDLLNDIGGGGDPGKIFEYYLENIFLEDMEEAQGDPKVIEKFADLLQKKINLGTDDTTKTIIDKFLREEEQFAETCKNCEPPPKKTPAGKGPSPPGTPDAGGGGRSADPSPDVQPPQSPVDSTTGTGADSEDDEEEEEEEEEEDTEGDGQGPKEGSPKETTTTQVNVCETVKSALEGNLSEACNQKYGKTAPTSWK	-2	-	CATTTCCAACTTGTGGGTGCGGTTTTGCCATATTTTTGGTTACATGCTTCACTTAAGTTGCCCTCGAGTGCGCTTTTCACTGTTTCGCACACATTCACTTGTGTCGTAGTTGTCTCTTTTGGTGATCCCTCTTTTGGTCCCTGCCCATCCCCTTCTGTGTCTTCCTCCTCCTCTTCTTCTTCTTCTTCTTCGTCGTCTTCTGAGTCGGCGCCTGTGCCGGTGGTGGAGTCAACGGGTGATTGTGGTGGTTGGACGTCGGGTGATGGGTCGGCGGAGCGACCGCCGCCACCAGCATCAGGGGTTCCAGGTGGTGATGGGCCTTTACCTGCGGGGGTTTTTTTTGGTGGTGGTTCACAGTTTTTGCATGTTTCGGCAAATTGTTCTTCCTCTCGGAGAAAT…	4.225	0.0126	0.118	('CIDRa', 3, 115, 7.1e-22)	('CIDRa2.2', 2, 112, 1.1e-38)	('Rask_block_1', 8, 33, 5.4e-09),('Rask_block_32', 46, 83, 1e-08),('Rask_block_10', 95, 119, 3.1e-05),('Rask_block_49', 136, 156, 6.4e-07),('Rask_block_30', 178, 203, 5.2e-08),('Rask_block_15', 204, 224, 4.6e-06)
290802_soapGraphK61	290802_soapGraphK61 frame_3	PPNHVCHDINHVCMYDIM*SRNKRITKMEPPPAVSAPKYYQATSAKDLLDQIGETVQKEVHGDAQQYFSELKGDLSQAKFRTDDGRNKVPAPQNACQLHHTVHTNVTVGYGKENPCLNRTTIRFSDVRGGECADSKIKGNKGSNGGACAPYRRLHLCDYNLENISDFDNINNHTLLVDVCLAAKYEGQSISGQHGKYHTDSSGSTICTVLARSFADIGDIIRGKDLFLGNSKEKVKLEKKLKKIFQKIYDEVMKTSGKKQALQKRYGQDSPDFFKLREDWWTANRATVWKALTCDVDGSYFRPTCSDSDGKSQSQARNQCRCDGANIVPTYFDYVPQYLRWFEEWAEDF	3	-	CACCACCAAACCATGTATGCCACGATATAAACCACGTATGCATGTATGACATCATGTAGTCCCGAAACAAAAGAATCACAAAAATGGAGCCCCCGCCGGCTGTGTCTGCACCTAAGTATTATCAAGCCACTAGTGCTAAGGATCTTTTGGATCAAATTGGAGAAACTGTACAGAAAGAAGTGCATGGTGATGCTCAACAATATTTTAGTGAATTGAAAGGAGATTTGTCACAAGCAAAATTTCGTACAGATGATGGAAGGAATAAAGTGCCAGCACCACAAAATGCATGCCAACTTCATCACACTGTTCATACTAATGTTACGGTAGGTTACGGTAAAGAAAATCCGTGTCTTAATAGAACGACTATTCGTTTTTCTGATGTACGTGGAGGTGAATGTG…	-4.677	0.0125	0.118	('NTSB', 32, 86, 3.6e-17),('DBLa', 96, 349, 1.1e-109)	('NTSB', 32, 86, 3.6e-17),('DBLa0.8', 96, 349, 1.1e-120)	('Rask_block_599', 30, 41, 3.2e-07),('Rask_block_20', 42, 64, 1.3e-10),('Rask_block_17', 67, 103, 1.5e-08),('Rask_block_19', 107, 140, 3.3e-14),('Rask_block_4', 147, 164, 6.7e-10),('Rask_block_13', 173, 194, 4.6e-12),('Rask_block_3', 206, 223, 4.8e-09),('Rask_block_79', 224, 234, 0.00063),('Rask_block_14', 237, 259, 7.7e-07),('Rask_block_210', 264, 276, 0.019),('Rask_block_5', 277, 294, 2.6e-09),…
283308_soapGraphK61	283308_soapGraphK61 frame_2	CHHNLEKMGTEKIDNTHKLLLDVCMAAKYEGASLQGYHDKHKLDNNNSSSQLCTVLARSFADIGDIVRGRDIFRGNDEEKKQRDKLEENLKKIFKNIKKNNESKLGRLSLDQVREYWWEENRETVWKAITCGTHEGDKYFHATCDSGDNRGGAQATKQCRCNDDKKPGKPKAGDGDVTIVPTYFDYVPQYLRWFEEWAEDFCRLRKHKLKDAKEQCRGENGKDKYCDLNGYDCEQTIRGDERFVEVEDCKDCQYSCARFVKWIDNQ	2	-	ATGTCATCATAATTTGGAAAAAATGGGCACTGAAAAAATTGATAACACGCATAAGTTGTTGTTAGATGTGTGCATGGCAGCAAAATACGAAGGGGCGTCACTACAAGGTTATCATGACAAACATAAACTAGACAATAATAATTCTAGTTCTCAATTATGTACTGTATTAGCACGAAGTTTCGCAGATATAGGTGATATCGTTAGAGGAAGAGATATATTTCGTGGTAATGATGAAGAAAAAAAACAAAGAGATAAATTAGAAGAGAATTTAAAAAAAATTTTCAAGAACATTAAGAAAAATAATGAATCTAAACTAGGTAGACTTTCACTAGATCAGGTAAGAGAATACTGGTGGGAAGAAAATAGAGAAACAGTATGGAAAGCTATCACGTGCGGCAC…	-3.639	0.0131	0.122	('DBLa', 1, 266, 6.9e-108)	('DBLa0.5', 1, 266, 8.4e-122)	('Rask_block_13', 17, 38, 2.4e-10),('Rask_block_3', 52, 69, 3.7e-10),('Rask_block_79', 70, 85, 6.9e-08),('Rask_block_14', 86, 106, 5.1e-07),('Rask_block_5', 114, 132, 3.5e-10),('Rask_block_36', 136, 167, 1.9e-11),('Rask_block_493', 168, 177, 4.1e-06),('Rask_block_153', 179, 185, 0.00029),('Rask_block_2', 186, 203, 2.1e-13),('Rask_block_12', 204, 222, 2.7e-08),('Rask_block_7', 225, 245, 7.4e-08)
385324_soapGraphK51	385324_soapGraphK51 frame_2	NTRDGSNDNGYEKKFYDKLEKNKYGKVDKFLEKLNDEEVCKNFKEKEEGKINFKTVKSSSGKNSDDDDSNKTFCRTKYCKACPWCGVNGTKGNWTDKTDETCGQGKDYNNYKKTEIPILTGDKRQLDIVRKYSKFCNSVNGEKGAPVAAPGTVNGGVGGARGGAANRTAPGTAKGGAPGGKGDNITETWECYYKKNGKDDVNGDINFCVLQNNET	2	-	AAATACACGTGATGGTAGTAATGATAATGGGTATGAAAAAAAATTTTATGACAAACTTGAAAAAAATAAATATGGAAAAGTTGATAAATTTTTAGAAAAATTAAATGATGAAGAAGTATGCAAAAATTTTAAAGAAAAAGAAGAAGGAAAAATTAATTTTAAAACCGTTAAAAGTAGTAGTGGTAAAAATAGTGATGACGATGATAGTAATAAAACATTTTGTCGTACAAAATATTGCAAAGCATGTCCGTGGTGCGGAGTCAATGGGACGAAAGGAAACTGGACAGATAAAACTGACGAAACCTGCGGACAAGGTAAGGACTATAACAATTATAAAAAAACGGAGATACCAATACTTACCGGTGATAAAAGACAGTTAGATATAGTACGAAAATATAG…	-5.19	0.0135	0.125	('DBLa', 5, 82, 3.5e-12),('CIDRa', 83, 213, 3.1e-16)	('DBLa0.15', 3, 82, 3.1e-21),('CIDRa2.5', 83, 213, 3.9e-41)	('Rask_block_9', 15, 42, 2.2e-11),('Rask_block_75', 46, 61, 9.3e-08),('Rask_block_6', 68, 92, 3.8e-12),('Rask_block_143', 94, 111, 6e-08),('Rask_block_23', 113, 135, 3.5e-08),('Rask_block_154', 144, 159, 3.7e-13),('Rask_block_154', 165, 180, 3.7e-13),('Rask_block_57', 186, 204, 1.4e-05),('Rask_block_116', 207, 214, 0.0082)
282230_soapGraphK61	282230_soapGraphK61 frame_1	TMLARSFADIGDIIRGKDLYLGDKGNDKLEKNLKTIFGDIYKELSRTSTSGRNGKKEEIERRYGSDENFFQLREDWWDANRATVWYAITCGAGESDKYFRKTCSNDTSHTNEKCRCPIYKVPTYFDYVPQFLRWFEEWAEEFCRLRKHKLQNAINKCRGEDGSGKELYCDLNGFDCTKTARGAEVFVKGDDCHKCTVPCDNFVHWIDNQKQEFEKQKKKYDEEIGKAKNTTQATNGKINNIYEKDFYRNLKEHYNDVK	1	-	ACTATGTTGGCACGAAGTTTCGCAGATATAGGAGACATTATACGAGGAAAAGATCTGTATCTTGGTGATAAAGGGAATGATAAATTAGAAAAGAATTTGAAAACAATTTTCGGGGATATATATAAAGAATTGTCGAGGACGTCGACGAGCGGGAGGAATGGGAAGAAGGAGGAGATAGAAAGGCGCTACGGAAGTGATGAAAATTTTTTTCAATTACGAGAAGATTGGTGGGACGCAAATCGCGCCACAGTCTGGTATGCTATCACTTGTGGTGCAGGAGAAAGTGATAAATATTTTCGAAAAACATGTTCTAATGATACATCACACACTAACGAAAAATGTCGATGTCCTATTTATAAGGTCCCCACATATTTCGATTATGTGCCGCAGTTTCTTCGC…	-2.598	0.0138	0.126	('DBLa', 1, 257, 3.4e-104)	('DBLa0.9', 1, 257, 1.5e-116)	('Rask_block_3', 1, 16, 2.1e-08),('Rask_block_171', 17, 25, 0.0061),('Rask_block_14', 29, 46, 2.8e-06),('Rask_block_210', 60, 72, 8e-08),('Rask_block_5', 73, 92, 2.2e-10),('Rask_block_36', 95, 122, 2.4e-12),('Rask_block_2', 127, 144, 4.5e-14),('Rask_block_12', 145, 164, 1e-07),('Rask_block_7', 168, 193, 1.6e-08),('Rask_block_1', 195, 220, 1.1e-09),('Rask_block_70', 221, 245, 7.7e-07)
395570_soapGraphK51	395570_soapGraphK51 frame_-3	FFYNSIIEMLNDSIEWREKLNSCINNKTGNCRKVCKEYCECYRRWIEKKKTELEKIKDHFRKQKDIKDPAEREMTLTGILNVTFLEDIKDAYPYEQQLEKIEKRLKDKMEEGFNFERRQTSIDKFLQEEEQFAETCIEKHKCQETQPESPLRSLPTPQPPAPSPPPSDEHSHSEEQDDDDDDPDENEEEEEEKEEKKEEDNQDEKEPEGEETQEKTTQITTQDTVDVCDIVKNALDDMGSLQAACSLKYGTPNRYWGWKCISETTTSGGSGDTT	-3	-	GGTGGTGTCACCACTACCACCACTAGTGGTTGTTTCACTTATACATTTCCACCCCCAATATCTGTTGGGTGTGCCGTATTTGAGAGAGCACGCTGCTTGGAGACTGCCCATGTCATCGAGTGCGTTTTTTACTATGTCGCACACATCCACAGTGTCTTGTGTTGTTATCTGTGTGGTCTTCTCTTGTGTTTCCTCCCCCTCTGGTTCTTTCTCATCCTGGTTGTCCTCCTCCTTCTTTTCCTCCTTTTCCTCTTCTTCTTCTTCGTTTTCGTCGGGGTCATCGTCGTCATCGTCCTGCTCTTCGGAGTGGGAGTGTTCGTCGGAGGGGGGTGGAGAGGGGGCAGGTGGTTGTGGTGTTGGTAAAGAACGTAAGGGACTTTCTGGTTGCGTTTCTTGGCA…	-4.021	0.0144	0.126	('CIDRa', 1, 141, 4.8e-39),('DBLd', 228, 268, 7.5e-09)	('CIDRa2.2', 1, 142, 1e-58),('DBLd1', 228, 268, 6.3e-09)	('Rask_block_8', 1, 26, 6e-10),('Rask_block_1', 35, 60, 5e-10),('Rask_block_32', 72, 105, 9.1e-09),('Rask_block_10', 120, 142, 1.3e-05),('Rask_block_49', 149, 165, 0.00024),('Rask_block_26', 177, 192, 0.00092),('Rask_block_30', 204, 227, 1.5e-06),('Rask_block_15', 228, 250, 3.4e-06),('Rask_block_35', 254, 270, 1.5e-06)
283386_soapGraphK61	283386_soapGraphK61 frame_3	ENPIITITALVTHWVQNFLEDYNKIRHKISHCKENSEQTICKKDCKDKCKCVGQWITTKKLEWENIKERFLEQYEDKSDKYFNVRSSLEKFQDQPEFKNAIKPCPNLNKFQDSKECAVAATTQNGKKRDVVVCLIDKLEKEAEKCKKKHKTCTDPQPQTPPLPDDEEEIPEENPVDPPKICPPTPEPKAEEDKDACKPAEAAPKEPSTEENSGDSNPEQTPKAPEPKKVLPAPAPADEPFDPTILQTTIPFVVALALGSIAFLFLK	3	-	GTGAAAACCCAATTATAACAATTACAGCATTGGTTACACATTGGGTACAAAATTTTTTAGAAGATTATAATAAAATTAGACATAAAATTTCACATTGTAAGGAAAATAGTGAACAAACCATATGTAAAAAAGATTGTAAAGATAAATGTAAATGTGTTGGACAATGGATAACTACGAAAAAGTTAGAATGGGAAAATATAAAAGAACGTTTCCTTGAACAATACGAAGATAAATCAGACAAATATTTTAACGTTAGAAGTTCTTTGGAGAAATTTCAAGATCAACCTGAATTTAAAAACGCCATAAAACCTTGTCCAAATTTAAATAAGTTTCAAGATTCAAAGGAATGTGCTGTCGCTGCGACAACACAAAATGGTAAAAAAAGAGATGTGGTTGTAT…	3.716	0.014	0.126	('CIDRb', 2, 150, 2.4e-56)	('CIDRb1', 2, 150, 7.4e-57)	('Rask_block_8', 4, 35, 2.9e-15),('Rask_block_1', 45, 70, 6.7e-10),('Rask_block_24', 81, 121, 4e-15),('Rask_block_10', 128, 154, 6.9e-10),('Rask_block_31', 167, 183, 0.00012),('Rask_block_56', 186, 203, 0.00023),('Rask_block_33', 220, 236, 6.4e-07),('Rask_block_21', 240, 265, 2.6e-15)
558735_soapGraphK41	291706_soapGraphK61_frm-3_orf7	IYMEVEETHDYIYFRDISSSDIISSSEREYEDIGINNIYSYKSPKYKTLIEVVLKPSEQTYDMKVTHAYYKDDSNKLTDEEWNQLKHEFIPDYLEDLSSGVDHKSTNENTIDNIYI	3	7	ACTAAATTGAAATTCAAAAAAAAAATTAGTAAAAAATATTTATATACACATATACCCATACATATTCATATACATGAGTATAAAATCCTACATACATATATACACTTTCTTTTTGTTTCTAGAAGAAACCTAAACTTCGACCAACGAAATTGTTTCGTGTCATTGATATACCACAAAACGATTATAACATGCCAACAGCCAGATCACCAAATCGGTATGTCCCATATGAAAGTGGCCGTTATGTTGGCAAAACATAGATTTACATGGAAGTAGAAGAAACGCACGATTACATTTATTTTCGTGATATATCTTCCTCTGATATTATTTCTTCATCAGAGAGGGAATATGAAGATATAGGTATTAACAATATATATTCCTATAAATCACCTAAATATAAAA…	2.868	0.0142	0.126	-	-	('Rask_block_43', 18, 57, 9.7e-20),('Rask_block_218', 73, 82, 6.8e-05),('Rask_block_42', 83, 90, 0.004)
375930_soapGraphK51	375930_soapGraphK51 frame_-3	LFLGNNDNDKVKKEKLQNNLKSIFAKIYKELKLEKNSDYKDDDGSGNYYKLREAWWTSNRDQVWKAITCRAPKNAHYFIKSSASDQSFSNEYCGHRQGSVPTNLDYVPQFLRWFEEWADDFCRIKKIKLGRVKKACRDESSKLYCSHNGYDCTKTIRNKDICIRESKCTDCSVKCNLYEIWLG	-3	-	TGCCTAACCAAATTTCATAAAGATTGCATTTAACCGAACAGTCAGTACACTTACTTTCCCTAATGCAAATATCTTTATTTCGAATAGTTTTCGTACAGTCATATCCATTATGACTACAATATAATTTTGATGATTCATCACGACATGCTTTTTTAACCCTTCCTAATTTTATTTTTTTTATTCGACAAAAATCATCTGCCCATTCCTCGAACCAACGTAAAAATTGAGGGACGTAATCTAAATTGGTAGGAACGCTTCCTTGTCTATGGCCACAATATTCATTTGAAAATGATTGATCACTGGCGCTTGATTTTATGAAATAATGAGCATTTTTGGGAGCTCTACATGTGATAGCTTTCCATACTTGATCCCTGTTCGATGTCCACCAAGCTTCTCTTA…	-2.708	0.0141	0.126	('DBLa', 1, 182, 1.9e-70)	('DBLa1.4', 1, 182, 4.7e-78)	('Rask_block_54', 1, 13, 0.091),('Rask_block_14', 16, 39, 3e-07),('Rask_block_179', 43, 51, 2.8e-05),('Rask_block_5', 52, 71, 1.3e-09),('Rask_block_60', 81, 105, 5e-11),('Rask_block_2', 106, 123, 2.1e-13),('Rask_block_12', 124, 140, 0.00019),('Rask_block_7', 144, 169, 1.4e-09)
260847_soapGraphK61	260847_soapGraphK61 frame_3	RGKNKFAPDSNCNKCSVACNPFVEWLDNQKKEFEKQKNKYENEIKKNHERTMKIGGTTINNLYVKEFYKILKEDYGDVKKFLEKLSDEQICKDQPTVGKETADHVDFTKNKIDKTFSRTKYCQACPLCGVEGKKGNWKDIKDKECTLEEKKYDSNNTTNIDILTADKEKKN	3	-	CTAGAGGAAAGAACAAATTTGCTCCCGATTCTAATTGTAATAAATGTTCTGTTGCATGTAATCCTTTTGTAGAATGGTTAGATAACCAAAAAAAAGAATTTGAAAAACAAAAAAACAAATATGAAAATGAAATAAAGAAAAATCATGAAAGAACAATGAAAATTGGAGGTACAACTATTAATAACTTATATGTAAAAGAATTTTATAAAATACTTAAAGAGGATTATGGAGATGTCAAAAAGTTTTTAGAAAAATTAAGTGATGAACAAATATGTAAAGATCAACCTACAGTAGGAAAGGAAACAGCAGATCATGTTGATTTTACTAAAAATAAAATTGACAAAACATTTTCTCGTACAAAATATTGCCAAGCATGTCCATTATGTGGAGTTGAAGGGA…	-4.06	0.0143	0.126	('DBLa', 2, 125, 2.1e-31)	('DBLa0.10', 1, 125, 1.2e-45),('CIDRa2.2', 126, 170, 2.7e-08)	('Rask_block_1', 15, 40, 1.1e-10),('Rask_block_70', 41, 66, 2.4e-09),('Rask_block_9', 67, 92, 5.9e-12),('Rask_block_118', 94, 108, 6.1e-09),('Rask_block_6', 112, 136, 5e-13),('Rask_block_23', 156, 170, 0.0051)
263843_soapGraphK61	263843_soapGraphK61 frame_-2	RASDDKDTMKKIQAKIQQILSQNGDKPAPKPGVKDRQSLWDEIAPSIWNGMIYALTYKENGSNTEGAKITIIQDDKVQKAFFGTQNAKPVPQPVNPGTNTVTGATQKGTFESTYKYETVELKEEASGDNNPLNNPKLTQFVERPPYFRYLEEWGETFCKERKKRLEKIKEECKVDQDEY	-2	-	GTATTCATCTTGATCCACCTTACACTCCTCCTTAATCTTCTCTAACCTTTTCTTCCTCTCTTTACAAAATGTTTCACCCCATTCTTCAAGGTAACGGAAATAAGGGGGTCTTTCCACAAATTGGGTGAGTTTCGGGTTGTTGAGGGGGTTGTTATCACCACTGGCTTCTTCTTTAAGTTCCACAGTTTCATATTTGTATGTGCTTTCGAATGTGCCTTTTTGGGTTGCGCCTGTGACAGTGTTTGTGCCAGGGTTGACAGGTTGGGGGACAGGTTTTGCGTTTTGGGTGCCAAAAAAGGCCTTTTGCACTTTATCATCCTGGATAATAGTTATTTTGGCACCCTCTGTGTTACTACCATTTTCTTTATATGTTAGAGCATATATCATTCCATTCCAAAT…	-4.034	0.0146	0.127	('DBLd', 5, 176, 2.3e-46)	('DBLd1', 4, 176, 8.5e-49)	('Rask_block_27', 6, 24, 2.9e-06),('Rask_block_5', 36, 55, 8.7e-08),('Rask_block_55', 70, 83, 0.00044),('Rask_block_29', 107, 127, 3.6e-07),('Rask_block_105', 131, 141, 5.2e-06),('Rask_block_2', 142, 159, 4.3e-09),('Rask_block_12', 160, 175, 3.4e-05)
378466_soapGraphK51	378466_soapGraphK51 frame_1	IKKWEEQWTKIKEKYDELYKKATESGDADSKNGPKSTGDKDQYVIEFLKELQQQNGVHTTSGAESDVYSTAAGYVHQEVPHMECHTQTQFCEKKNGVKKPNGTEDDNYTFKDPPSVYKDACECESRSPLPKKPEAPKNEEACEIVDGILNAKCATDYIKGCKERDDKKNPYSPWKCNKSSNLVTEDGICMP	1	-	ATAAAAAAATGGGAAGAACAATGGACAAAAATAAAAGAAAAATACGACGAATTATATAAAAAAGCAACAGAAAGTGGTGATGCTGATTCTAAAAATGGACCGAAAAGTACAGGAGACAAAGATCAATATGTGATTGAATTCTTAAAAGAACTACAACAGCAAAATGGTGTTCATACCACAAGTGGTGCTGAAAGTGATGTGTATAGTACCGCTGCAGGATATGTACATCAGGAAGTGCCACATATGGAATGCCATACACAAACTCAGTTTTGTGAAAAAAAAAATGGTGTCAAGAAACCCAATGGTACAGAAGACGACAATTATACCTTTAAGGATCCACCATCAGTGTATAAAGATGCGTGTGAGTGTGAAAGTAGGTCACCACTGCCTAAGAAGCCG…	4.77	0.0148	0.128	('DBLb', 1, 123, 1.4e-34)	('DBLb7', 1, 123, 1.3e-37),('DBLg14', 142, 191, 9.3e-10)	('Rask_block_1', 1, 15, 0.00052),('Rask_block_62', 36, 55, 8.8e-09),('Rask_block_61', 66, 91, 3.1e-17),('Rask_block_18', 105, 123, 1.2e-06),('Rask_block_15', 142, 162, 3.9e-05),('Rask_block_139', 173, 186, 3.7e-05)
Contig11635	Contig11635 frame_-3	NGDTKLEEFSRRPTFFRWLEEWGDEFCRKRTYKLAQIEDDCRGKNNGKYCDDDGFDCDEMGRNEHRNFETLKCPSCAISCKSYKHWINKKKDEFEKQKSKYHNKITNAKNSSNSTYDKKFVEDLPNKYTSLESFLKMIKGPCSNNSHGYITIDFTKPNDTFGHAKNCAPCPAFRVNCKNGDCSGAIKETCQGKKRISAHDIEKMKQNREEVNILVSDKSTKKLAGYLNGLCDNTDIFTGIREDKWSCGYVCDLDICSLKSHNGKKDDQKNILIRVLFKRWLEDFFEDYNKINDKILHCIKNVEASTCINGCENKCNCVDKWIVQKKGEWRNVRDRYFKQYSHNNSYDIYTVKNFLEQGPFYSDVQKAIEPFDKLSDFEELTKCNDTTNSGNEKSKKKDV…	-3	-	GTGGTATAACATATGCCGGTGTATCTTCTGGGGGGGATTCATCGGAACATTTAATGCCAGGAGTTTCCTTATGATTATTTTGACAAGTTTTTATTTTTTCTAGAAGTTTATCAAGCAAGCATTCTACGACATCCTTTTTTTTACTCTTTTCATTTCCTGAGTTCGTAGTGTCATTACATTTAGTTAACTCCTCGAAGTCACTTAATTTATCAAAAGGTTCTATAGCTTTTTGAACATCACTGTAAAACGGTCCCTGCTCTAAAAAATTTTTCACTGTGTAAATGTCATATGAATTGTTATGACTATATTGTTTGAAGTAACGATCTCGTACATTTCTCCATTCTCCCTTTTTCTGAACTATCCATTTATCTACACAATTACATTTATTTTCACATCCAT…	4.829	0.0164	0.132	('DBLd', 3, 170, 2.7e-52),('CIDRb', 171, 421, 1.7e-90)	('DBLd5', 3, 170, 4.9e-67),('CIDRb3', 172, 426, 3.7e-104)	('Rask_block_2', 12, 28, 1.2e-10),('Rask_block_12', 29, 48, 2.3e-06),('Rask_block_7', 49, 74, 5.8e-07),('Rask_block_1', 76, 101, 2.6e-18),('Rask_block_9', 120, 144, 0.0027),('Rask_block_6', 156, 180, 3e-12),('Rask_block_50', 200, 227, 1.8e-06),('Rask_block_22', 231, 253, 4.2e-11),('Rask_block_8', 270, 301, 7.4e-16),('Rask_block_1', 311, 336, 2.6e-18),('Rask_block_24', 349, 389, 7.2e-17),('Rask_bl…
Contig41361	Contig41361 frame_1	YAFRDKPHDHDTACKCKDRQPELVTKKKKDDEDDPATQKNPCVTVGDDISGGSGKIKSVKDVAQGMQRETSVRDGISKLKANAKLGQYYQNGKVNTLNNECDITNDHSNTLRRLSLNPCNGKNTERFNIGKDWSHLDKNQKSSYSDVYLPQRREHMCTSNLEYLQTNISPLNGSDGASVNDSFLGDVLLAAKFEAEKIKELYKPTSDHESVCRAVSRSFADIGDIIRGRDLWETNEGEKKTQRKLKEIFGKIKEKLSDDIKGKYTDGSPYLDLRK	1	-	TATGCCTTTAGAGATAAACCACATGATCATGATACAGCATGTAAATGCAAGGACAGACAGCCGGAATTAGTAACGAAAAAAAAAAAAGATGATGAAGACGATCCTGCCACACAAAAAAATCCTTGCGTTACTGTTGGAGACGACATAAGTGGTGGTAGTGGTAAAATCAAGAGTGTGAAAGACGTGGCACAAGGGATGCAACGAGAAACAAGTGTTCGTGATGGTATTAGTAAGTTGAAGGCTAATGCAAAACTAGGTCAATATTACCAAAACGGTAAAGTAAATACGTTGAATAATGAATGTGATATAACAAACGATCATTCTAATACTTTACGTCGTCTTTCACTAAATCCATGTAATGGAAAAAATACAGAGAGATTCAATATAGGAAAGGATTGG…	4.228	0.016	0.132	('DBLb', 1, 16, 1.7),('DBLb', 40, 274, 4.3e-76)	('DBLb8', 1, 16, 0.068),('DBLb3', 40, 274, 5e-79)	('Rask_block_18', 1, 16, 1.9e-06),('Rask_block_101', 30, 44, 0.03),('Rask_block_52', 58, 72, 0.00018),('Rask_block_65', 75, 109, 1.5e-13),('Rask_block_53', 117, 135, 7.8e-07),('Rask_block_4', 147, 164, 8.7e-08),('Rask_block_189', 165, 179, 5e-06),('Rask_block_13', 181, 202, 5.4e-11),('Rask_block_3', 211, 228, 7e-09),('Rask_block_14', 242, 264, 2.9e-07)
Contig7305	Contig7305 frame_2	IGLGAHYHRPAPYYPNIYISPRVQQLCLGPLKELAKLKKDKTHESELIEALKKCAYNEGKGLYEYYKNNKDTIGKNGSTLTDEEVKPYTLEAMKRSYADYGNIVKGDTWWIYSYRRHIDTVIISVAEIFNGNSKSSHVSIDDDTKRLQLWESIRNDVWKAMICGYKSAGGSMKNLPSGGEFCTLPSNDNENQFSRWFKEWGESFCIRRELKLKRLKEKCEKGICNDRDEAKKQECLTLCKDYKAFIKNYENQYKKQSIQYKELESSINEFKDKNPFMFLQENCNSEFPCFKGMDENELNKIFHYPSDEIIKFCTCTSKDTSKTTPTNCIEKAAYELQKEATNKIGNNSKNLKGKEIALSDCRRGDYVVVDNSVGKKIDKDKVEIEFPSNTYSCEHKEIN…	2	-	AATAGGTTTGGGAGCACACTACCATAGGCCAGCACCATATTACCCCAATATCTATATTTCTCCTAGAGTACAGCAATTATGCCTAGGACCATTAAAGGAATTAGCAAAATTAAAAAAAGATAAGACACATGAAAGTGAACTTATTGAAGCATTAAAAAAATGTGCCTATAATGAAGGGAAAGGATTATATGAGTACTACAAAAATAATAAAGATACAATTGGAAAAAATGGTTCTACATTAACGGATGAAGAAGTAAAACCCTATACCTTAGAAGCTATGAAAAGGTCTTATGCAGATTATGGTAATATTGTTAAAGGAGATACATGGTGGATATATTCTTATAGAAGGCACATAGATACAGTTATTATTTCTGTTGCAGAAATTTTTAATGGAAATAG…	2.935	0.016	0.132	('DBLe', 14, 315, 8.8e-72),('DBLz', 328, 756, 1.3e-140),('DBLe', 763, 1070, 8e-88)	('DBLe2', 1, 315, 1.7e-134),('DBLz3', 328, 756, 2.7e-178),('DBLe3', 764, 1070, 3.5e-138)	('Rask_block_261', 1, 16, 0.0024),('Rask_block_4', 17, 34, 1.6e-21),('Rask_block_11', 47, 67, 6.9e-11),('Rask_block_383', 69, 85, 1e-05),('Rask_block_3', 90, 106, 7.6e-26),('Rask_block_265', 107, 139, 1.3e-11),('Rask_block_5', 146, 165, 9.5e-31),('Rask_block_415', 166, 186, 1e-09),('Rask_block_2', 190, 206, 1.2e-27),('Rask_block_363', 297, 315, 2.1e-09),('Rask_block_52', 328, 343, 0.011),('Rask_b…
Contig11883	Contig11883 frame_1	EDWWEANRAKVWEAMKCAIKGLNVTSSDGKLSDHCGYSDHTPLDDYIPQKLRWMAEWAEWYCKVQSQEYDKLKKSCVMCMQKDNGKNCWKHNSECGVCKGACTAYQGKLLPWEYQWNVISHKYETLYEKARIAADNGGLDTSSGDIDPKDKTLVEFLFNLYVQNGGKIGTIGTTGDKDTRDTTPTVYSTAAGYIHEEAHIGDCKEQKKFCEKKNGAKPPSGDLEVDNEYAFRDKPTDHDKVCDCESGEKLQYKKKEGIVLEEPCNVVKTLLKDKNENSDIGQCIRKYKDGNEKYPVWDCTRNKIKIGEGAYMPPRRQKLCVDFLKQLKDQTDEKLRDAFIKSAAAETFLSWHKYKEDTQKE	1	-	GAAGATTGGTGGGAAGCAAATAGAGCAAAAGTATGGGAAGCCATGAAATGTGCAATAAAAGGTTTGAATGTTACGTCATCCGACGGAAAATTAAGTGATCATTGTGGATATAGTGATCATACACCATTGGATGATTATATCCCACAAAAATTAAGATGGATGGCAGAATGGGCAGAATGGTATTGTAAAGTGCAGTCACAGGAATATGACAAGTTGAAGAAGAGTTGTGTTATGTGTATGCAGAAGGATAATGGTAAAAATTGTTGGAAACACAATAGTGAATGTGGTGTGTGCAAAGGAGCTTGTACAGCATATCAAGGGAAATTATTACCATGGGAATATCAATGGAATGTAATATCACATAAATACGAAACATTATACGAAAAAGCACGAATTGCT…	1.628	0.0163	0.132	('DBLb', 1, 244, 1.1e-82),('DBLg', 264, 359, 2e-29)	('DBLb1', 1, 244, 1e-123),('DBLg15', 264, 361, 5.1e-50)	('Rask_block_5', 1, 19, 7.2e-11),('Rask_block_470', 20, 31, 8.5e-08),('Rask_block_183', 32, 45, 3.4e-11),('Rask_block_2', 46, 63, 2.3e-09),('Rask_block_59', 64, 83, 3.5e-08),('Rask_block_1', 98, 123, 0.0014),('Rask_block_119', 125, 136, 0.0037),('Rask_block_62', 141, 164, 1e-10),('Rask_block_61', 185, 210, 2.3e-16),('Rask_block_18', 226, 244, 7.7e-05),('Rask_block_15', 264, 287, 6.1e-05),('Rask_b…
381230_soapGraphK51	381230_soapGraphK51 frame_2	DKINNKHNLLLEVCLAAKFEGQSIKRDFQKYQATYGDVGSTMCTMLARSFADIGDIIRGKDLFIGYDKKDRAQKKKLQDNLKDIFKQIHSDVTKTSDKNGKALKTRYEGDKENYFQLREYWWALNRKEVWKAITCEAYGTYFRPTCGGDSESPSQAHDKCRCPNGKNADQVPTYFDYVPQYLRWFEEWAEDFCRLRKHKL	2	-	TGATAAAATTAATAATAAACATAATTTATTGTTAGAAGTGTGTCTTGCAGCAAAATTTGAAGGACAATCAATAAAACGAGATTTTCAAAAATATCAAGCAACATATGGTGATGTTGGTTCTACAATGTGTACTATGTTGGCACGAAGTTTTGCAGATATAGGAGACATTATTCGAGGAAAAGATCTTTTCATTGGTTATGATAAAAAAGATAGAGCACAAAAAAAAAAATTACAAGATAATTTGAAAGATATTTTCAAGCAAATACATAGTGACGTGACGAAGACGAGCGACAAGAATGGGAAGGCTCTAAAAACACGCTACGAAGGTGATAAAGAAAATTATTTTCAATTAAGAGAATATTGGTGGGCACTTAATAGAAAAGAGGTATGGAAAGCCAT…	-3.068	0.0156	0.132	('DBLa', 3, 200, 8.1e-88)	('DBLa0.15', 4, 200, 7.9e-92)	('Rask_block_13', 7, 27, 1.1e-11),('Rask_block_188', 30, 37, 0.00011),('Rask_block_3', 42, 59, 6.6e-10),('Rask_block_54', 60, 74, 1.6e-05),('Rask_block_14', 77, 97, 8.8e-06),('Rask_block_64', 104, 116, 0.00024),('Rask_block_5', 118, 137, 1.6e-09),('Rask_block_36', 139, 167, 5.2e-15),('Rask_block_88', 170, 176, 2.5e-05),('Rask_block_2', 177, 194, 1.3e-13)
Contig11545	Contig11545 frame_3	PKGFEDKCECSEPYEPMSCVEKTAKKLRKNAENNIDIKLKGNVNTYNGNCKKVTKDKYQETKEGTCNFKDTVWSECILTNGQCKSTETDRFKVGGEWDCNGKTLDGNNKLCIPPRRKHMCLKNLENIVSTNISDSTELLKKIQDVAKSEGDDIVHKLLAQNPCNESIICDAMKYSFADLADIIRGTNIYKGTNGKESIGNELKNVFQQIHNQWKVKNGNSNKYPDLSSFRSAWWDANRKDVWNAMTCNVPNDAHLRKKLSNSGNNSQTIDPITEKQKKCGYNSEPPDYDYIPERYRFLQEWS	3	-	CACCTAAAGGATTTGAAGACAAGTGTGAGTGCTCCGAACCTTATGAACCTATGAGTTGTGTAGAGAAAACGGCAAAAAAATTAAGAAAAAATGCAGAGAATAATATAGACATTAAATTAAAAGGAAATGTTAATACATACAATGGTAATTGCAAAAAGGTCACTAAAGACAAATACCAAGAGACAAAAGAGGGAACATGTAACTTTAAGGATACAGTATGGTCCGAATGTATACTAACCAATGGCCAATGTAAAAGTACAGAAACAGATCGTTTTAAAGTAGGGGGTGAATGGGATTGCAATGGTAAAACACTTGATGGAAACAACAAATTATGTATTCCTCCAAGAAGAAAACATATGTGCCTGAAGAATTTGGAAAATATAGTTTCTACAAATATTA…	-3.64	0.0159	0.132	('DBLz', 19, 302, 8.9e-103)	('DBLz4', 19, 302, 8.7e-126)	('Rask_block_52', 18, 34, 0.0034),('Rask_block_123', 38, 56, 3.8e-06),('Rask_block_338', 58, 78, 2.5e-10),('Rask_block_53', 80, 99, 0.00048),('Rask_block_4', 110, 127, 5e-10),('Rask_block_13', 138, 157, 6.3e-05),('Rask_block_462', 158, 166, 0.047),('Rask_block_3', 168, 185, 6.4e-10),('Rask_block_14', 202, 219, 0.017),('Rask_block_5', 230, 247, 6.7e-11),('Rask_block_284', 251, 271, 2.6e-07),('Rask…
291562_soapGraphK61	291562_soapGraphK61 frame_-3	ICVPPRRRKLYIGGLTKWAKSDETTKRSQPQTGGEPQASESPLASTSALTPSPSPNGDGLLAAFVESAAIETFFLWDRYKKEKKPQGVGAAPPFGVGNGDDEDNPQTLLQNGVIPPDFLRQMFYTLADYKDIFEGKSIEVGDTSEDTKMKEIEKKIQAHINSGSKPGNSSPPGEKRKKWWDNNAKHIWKGMVCALTYKEKDPDGQKGAEGTNKIEKDEQVKKKLFDKNGTSNDPIEKYQYDKVVLKEDDSGQKTNDDIIQTPTLKNFVEIPPFFRWLHEWGSDFCGKRKRMLKEVRDNCMRDGTKQYSGFGEHCDDILSQKYDILPDLSWSCAKPCRLYKTWIEKKKTEYEKQKKEYSEQKKK	-3	-	CATTTTTTTTTTTGTTCACTATATTCCTTTTTTTGTTTCTCATATTCTGTTTTTTTTTTTTCTATCCACGTTTTATACAATCTACAAGGTTTAGCGCAGCTCCAACTTAAATCCGGAAGAATATCATATTTCTGACTAAGAATATCATCACAATGTTCCCCAAAACCACTATATTGTTTTGTACCATCTCTCATACAATTATCCCTCACTTCTTTTAACATCCGTTTCCTTTTACCACAAAAGTCGCTTCCCCACTCATGTAACCATCTAAAAAATGGGGGTATTTCCACAAAATTTTTTAACGTGGGGGTTTGGATGATGTCGTCGTTGGTTTTTTGGCCACTATCATCCTCTTTAAGTACCACTTTGTCGTATTGGTATTTCTCTATGGGATCATTG…	-4.54	0.0156	0.132	('DBLd', 1, 362, 7.8e-117)	('DBLd1', 1, 362, 2.9e-119)	('Rask_block_4', 1, 18, 1.7e-07),('Rask_block_73', 39, 54, 0.00053),('Rask_block_11', 60, 80, 2.9e-11),('Rask_block_16', 101, 117, 8e-06),('Rask_block_3', 118, 135, 9.6e-10),('Rask_block_27', 147, 164, 0.0042),('Rask_block_5', 176, 195, 3.2e-11),('Rask_block_55', 207, 226, 3.2e-06),('Rask_block_29', 234, 252, 5e-06),('Rask_block_198', 260, 268, 0.00041),('Rask_block_2', 269, 285, 1.2e-09),('Rask_…
Contig10493	Contig10493 frame_-3	WIEKKKGEWEIVRKRFFNQYKVGDSQIYFNVRRFLEIFLTQIDVAKTKGDFESLDALEKSSGCTDPTNSENGVRKYNDVVDCFLDKLKEKIDTCKIQHDTTDKPEPQCDTPLPDDDDQPEEDPDTSTTSSRPDFCPKEPEPPAPTMPEEDTTDGDAGIDENVPVPAPAGDQKEEKVPADEAPKLPKKPEKKTPTKPRPMDY	-3	-	GTAATCCATGGGGCGTGGTTTTGTTGGTGTTTTTTTTTCTGGTTTTTTTGGCAGTTTTGGTGCTTCATCTGCTGGAACTTTTTCTTCTTTCTGGTCACCAGCTGGAGCAGGAACTGGAACATTTTCATCTATGCCTGCGTCTCCATCAGTAGTATCTTCTTCTGGCATTGTTGGTGCAGGTGGTTCTGGTTCCTTCGGACAAAAATCCGGACGTGAAGATGTGGTAGATGTGTCTGGATCCTCCTCAGGTTGGTCATCATCGTCTGGGAGTGGTGTATCACACTGTGGTTCTGGTTTGTCAGTAGTATCGTGTTGGATTTTACATGTATCAATTTTTTCTTTAAGTTTATCAAGAAAACAGTCTACGACATCATTATATTTACGAACTCCGTTTTCTGA…	-4.546	0.0164	0.132	('CIDRb', 1, 101, 6.9e-27)	('CIDRb4', 1, 102, 1.6e-29)	('Rask_block_1', 1, 16, 0.0021),('Rask_block_24', 28, 69, 4.5e-15),('Rask_block_10', 77, 102, 1.2e-09),('Rask_block_31', 117, 137, 4.7e-06),('Rask_block_33', 177, 197, 2.5e-06)
291074_soapGraphK61	291074_soapGraphK61 frame_1	WEEQWTKIKEKYDELYKKATASGDASAKGSKDENDVVAFLSKLHEKNKENKIYSTASGYIHQELPNMECKEQNVLCEKNDGNNYAFEGTPKGYEQACKCDQNIKAPEPQEKKDDCSDIKTLLDGSNGGTVRINGCNPKTGTYPSWKCDKNSTFVNEDGVCMPPRRQKLCVSALTQQGSLTKIEDIRKHFINCAAIETHFAWHRYKKDNGNADSELKTGKIPEGFKRQMFYTFSDYRSIFFGTDITSHDHILEVSKNAKNKLKEKNDKKKSRNELLDDWWNEHGKEIWEGMLCALTHEIDDDKKNQIKTKYSYDQLKKTTNGITPLEEFSSRPQFLRWFTEWADQFCQEHKVEKAK	1	-	TGGGAAGAACAATGGACAAAAATAAAAGAAAAATACGACGAATTATATAAAAAAGCAACAGCAAGTGGTGATGCATCTGCTAAAGGTAGCAAAGATGAAAATGATGTCGTTGCTTTTTTGTCAAAATTACACGAAAAAAATAAAGAGAATAAAATATATTCTACTGCTTCTGGATATATACATCAAGAATTACCAAATATGGAATGTAAGGAACAAAACGTTTTATGTGAAAAAAATGATGGTAATAATTATGCATTTGAGGGGACGCCAAAAGGATATGAACAGGCGTGTAAATGTGATCAGAATATAAAAGCACCAGAGCCACAGGAGAAAAAAGACGATTGTAGTGACATTAAGACACTTCTTGATGGATCAAATGGCGGAACAGTTCGAATAAAT…	4.544	0.0163	0.132	('DBLb', 1, 99, 2.3e-24),('DBLg', 115, 352, 1.1e-92)	('DBLb9', 1, 99, 1.6e-29),('DBLg6', 115, 351, 1.4e-109)	('Rask_block_62', 27, 47, 3.7e-06),('Rask_block_61', 52, 74, 3.4e-12),('Rask_block_18', 81, 99, 4.1e-05),('Rask_block_15', 115, 140, 7.1e-05),('Rask_block_139', 143, 157, 0.00046),('Rask_block_4', 159, 175, 3.6e-09),('Rask_block_11', 186, 205, 1.2e-10),('Rask_block_16', 207, 222, 0.00058),('Rask_block_3', 224, 241, 1.1e-09),('Rask_block_82', 244, 265, 0.00011),('Rask_block_5', 277, 294, 8.5e-11),…
273533_soapGraphK61	273533_soapGraphK61_frm-3_orf3	SGKRRRIQKMAQGGRGGQGGKDKYDDAQDAKELLDRIGKDVHDQVKNDEAKKYIDELHGDLQKAVTTTRQKVGTTDTCTLVKQYYDGVNGVAARGKRYPCKELSGIYVERFSDKIGGQCTNEKIEGNKYINGKDVGACAPYRRLHLCHHNLETINNT	-3	3	TTGTATTGTTTATGGTTTCCAAATTATGATGACATAAATGTAGACGTCGGTATGGTGCACAGGCGCCAACATCCTTACCATTAATATATTTATTACCTTCTATTTTTTCGTTAGTACACTGGCCACCAATTTTATCAGAAAAACGTTCTACATATATTCCACTTAACTCTTTGCACGGATACCTTTTACCGCGAGCAGCAACACCATTAACACCATCATAATATTGTTTTACAAGTGTGCATGTATCTGTGGTGCCAACTTTTTGCCTGGTAGTAGTTACCGCTTTCTGCAAATCTCCATGCAATTCATCAATATATTTTTTAGCCTCATCATTTTTCACTTGGTCGTGCACGTCTTTTCCAATTCTATCCAAAAGTTCTTTAGCATCCTGGGCATCAT…	2.963	0.0169	0.134	('NTSB', 4, 76, 2.4e-19),('DBLa', 78, 156, 7.5e-19)	('NTSB', 4, 76, 2.4e-19),('DBLa0.16', 78, 155, 8.9e-29)	('Rask_block_71', 10, 21, 0.00065),('Rask_block_20', 27, 48, 1.1e-10),('Rask_block_17', 53, 85, 2.8e-09),('Rask_block_19', 92, 127, 2.3e-13),('Rask_block_4', 137, 154, 4.8e-10)
262061_soapGraphK61	262061_soapGraphK61 frame_2	KGYINDCEESKQNNFDKNSSSDNEKEYALRNYPNDYEKRCTCKTEESTPPPVQPPQPQPPPPPPPSRPPPEPAGGSGHDYRGRSEGGDQGPARPPPQTPPRQSLARSLPPLDRKTNLSDSEEDEDDEDDDGDDDDDDDEDDEDDDEGEEEEEETAEVTEQVEEEGEEEEKEVAP	2	-	AAAAGGATATATTAATGACTGTGAAGAAAGTAAACAAAATAATTTTGACAAAAATAGTAGTAGTGATAACGAAAAGGAGTACGCTTTACGTAATTACCCAAATGACTATGAAAAACGGTGTACGTGCAAAACCGAAGAATCAACTCCCCCACCTGTACAACCACCACAACCACAACCACCTCCACCTCCACCTCCATCGAGACCTCCACCTGAACCTGCAGGGGGCAGTGGGCATGATTATAGAGGAAGATCAGAAGGTGGTGACCAAGGCCCAGCGCGACCTCCTCCTCAGACGCCGCCTCGACAAAGTCTCGCTCGTTCTTTACCACCACTTGACAGAAAAACCAATCTCTCCGATTCCGAAGAAGACGAAGACGACGAAGATGACGACGGCGACGA…	3.612	0.0168	0.134	-	('DBLg2', 1, 42, 1.7e-09)	('Rask_block_61', 2, 16, 0.027),('Rask_block_18', 25, 42, 1.9e-06),('Rask_block_95', 46, 56, 3.4e-10),('Rask_block_49', 59, 64, 2.9e-17),('Rask_block_49', 77, 96, 2.9e-17),('Rask_block_134', 104, 113, 4.5e-06),('Rask_block_26', 137, 153, 4.7e-15)
282134_soapGraphK61	282134_soapGraphK61 frame_-3	KKKYDEEIKKYINEASSSSGSRTRQRRAVGGTTATNYEEYEKKFYNELKNNGNYGTVNAFLNLLNKEEECKRINDGKGGEINFAENLDDKSNIYTGTFYRSGYCQRCPPCGVKRNGSGWENKQDGKECTVESTFNPPNTKDITKINVLYSGEEHGDMTKKLEKFCNANGKTYIEDEEWQCYYENSNNNMCKMTNAVANDKNHAKIMSFNNFFNFWVGHVLNDSIDWRTQLTKCLSENKLKKCEKGCKSNCECFKKW	-3	-	ATCCATTTTTTAAAACATTCACAATTACTTTTACATCCTTTTTCACATTTTTTTAATTTATTTTCACTTAAACATTTGGTAAGCTGTGTTCTCCAATCTATAGAATCATTCAATACATGTCCTACCCAAAAGTTAAAAAAATTATTAAATGACATAATTTTAGCATGATTCTTATCGTTCGCAACTGCATTTGTCATTTTGCACATATTATTGTTTGAATTTTCGTAATAACATTGCCACTCTTCATCTTCAATATAAGTTTTACCATTCGCATTACAAAATTTCTCTAATTTTTTTGTCATATCTCCATGTTCCTCACCACTGTACAGGACATTAATTTTAGTAATGTCCTTAGTATTTGGAGGATTAAATGTGGATTCAACGGTACATTCTTTGCCA…	-3.909	0.0173	0.135	('DBLa', 9, 107, 9.7e-15),('CIDRa', 108, 256, 6.1e-43)	('DBLa0.4', 2, 107, 3.7e-26),('CIDRa5', 108, 256, 1.5e-63)	('Rask_block_34', 19, 37, 1.7e-06),('Rask_block_9', 44, 71, 1.7e-11),('Rask_block_186', 74, 91, 2.7e-09),('Rask_block_6', 96, 118, 2e-10),('Rask_block_23', 142, 164, 4.3e-11),('Rask_block_57', 176, 194, 1.9e-08),('Rask_block_8', 204, 234, 1.3e-14)
289958_soapGraphK61	289958_soapGraphK61 frame_-1	VEGILAGKKGNQQVGECNPKGSYPGWDCTNNIDTNHTGACMPPRRIKLCLYYLTQLGDKVNEDEFKTAFIKTAAAEIFLSWYYYKSKHGNDAHTLDEQLNQGQIPPEFLRFMFYTYGDYRDICLNSDISKTVNDVAKAKDKIGKFFSKDGSKSPGNLSRDEWWNKHGKEIWDGMVCALTNGFKQTEKKIILDKYSYDKLKNPPNGTTPLENFAKKPQFLRWMIEWGEEFCREREKLEKNVNSECSGKNAADFCNNRKDLCYIACEEYKNYVKKKKDEFDKQNYKFVRNASELNAHKEYEGYGYKAGEKIKQGNDYLLKNCDNKKCDCMKGNVRSED	-1	-	GATCTTCGCTACGTACATTTCCTTTCATACAATCACATTTTTTATTATCACAGTTTTTCAACAAATAATCATTCCCCTGTTTAATTTTTTCTCCTGCTTTATATCCATATCCTTCATATTCTTTATGTGCATTTAACTCGCTTGCATTTCTAACAAATTTATAATTTTGCTTATCAAATTCATCCTTTTTTTTTTTAACATAATTTTTATATTCTTCACATGCTATGTAGCAAAGATCTTTTCGATTATTACAAAAATCTGCAGCATTTTTTCCACTACATTCACTGTTTACGTTCTTTTCCAATTTCTCACGTTCCCTACAAAACTCTTCTCCCCATTCTATCATCCAACGTAGAAATTGAGGTTTTTTTGCAAAATTCTCAAGGGGTGTGGTGCCGT…	-5.276	0.0174	0.135	('DBLg', 1, 334, 1.9e-101)	('DBLg5', 1, 335, 5.7e-153)	('Rask_block_15', 1, 20, 0.0093),('Rask_block_74', 23, 36, 0.00013),('Rask_block_4', 39, 56, 5e-09),('Rask_block_11', 65, 85, 1.2e-08),('Rask_block_16', 93, 107, 0.0039),('Rask_block_3', 108, 124, 4e-09),('Rask_block_86', 126, 146, 5.9e-05),('Rask_block_5', 159, 178, 3.7e-10),('Rask_block_133', 179, 203, 2.6e-08),('Rask_block_411', 205, 213, 0.0002),('Rask_block_2', 216, 231, 2.2e-13),('Rask_bloc…
291946_soapGraphK61	291946_soapGraphK61 frame_-2	FCNGDKYAFKEPPHGYDTACGCDTRDPKPVPKKVEEKKDACVIVGDIIKPNHGNTALGGCNPKDQGASYPGWDCTNPILVTKNGECMPPRRQKLCLYYLTLLDDKDKEEKLREAFIKTAAAETFLSWQYYKKTNDKGNYLDITLKGGTIPPEFLRSMFYTYGDYRDICLGTDISVKQGDVLTANQKIEKILPNHGDKTNDTKRKTFWDDNGKDIWEAMLCALEKAGGKKEELTGLNSKYQYKTVTFSGDKTTLEEFTTRPQFLRWMTEWGEEFCKKRKGKVKELEEGCKDCIVGKCGSSCEECKKQCEEYQKWLKTWQEHYEKQKIKYKDDKHKYTNDSDVINSTEAYQYLNKKLTNIKCTSGTTNVDCNCM	-2	-	CATACAATTGCAATCAACATTAGTAGTGCCACTAGTACATTTTATATTTGTTAATTTTTTGTTTAAATATTGATAGGCTTCTGTGGAGTTGATCACGTCGGAATCATTAGTGTATTTATGCTTATCGTCTTTATATTTTATTTTTTGTTTTTCATAATGTTCTTGCCACGTTTTAAGCCACTTTTGATACTCTTCACATTGTTTTTTGCATTCTTCACATGAGCTTCCACATTTTCCAACAATACAATCCTTACACCCCTCCTCCAACTCCTTTACCTTCCCCTTACGTTTTTTACAAAACTCCTCCCCCCATTCCGTCATCCATCTCAAAAACTGGGGTCGGGTGGTGAATTCCTCTAAGGTGGTTTTGTCACCACTAAATGTGACAGTTTTGTATTG…	-3.76	0.0173	0.135	('DBLb', 5, 22, 1.3),('DBLg', 41, 363, 6.9e-107)	('DBLb8', 5, 22, 0.03),('DBLg10', 41, 372, 3.5e-125)	('Rask_block_18', 3, 22, 3.2e-08),('Rask_block_74', 69, 76, 0.0096),('Rask_block_4', 86, 102, 1.5e-08),('Rask_block_11', 111, 131, 1.5e-11),('Rask_block_16', 143, 152, 0.031),('Rask_block_3', 153, 170, 4.7e-11),('Rask_block_86', 171, 190, 0.0023),('Rask_block_5', 203, 222, 1.2e-09),('Rask_block_29', 234, 252, 3.8e-06),('Rask_block_2', 259, 275, 2.4e-13),('Rask_block_48', 276, 294, 0.012),('Rask_b…
292458_soapGraphK61	292458_soapGraphK61_frm3_orf4	KKKKTEYEKQDKIYKEQKKKYEDESKGGDNGFCGTLETTCNTAGDFLEKLKNGPCSKTNNGGNNINFNNTGDTFQHTEYCNPCSEFKINCQKAKCTSGDTNVGCNGNNETTTITANHIIDDKNGNGNIEMLVSDDNPNGNKFDDLKVCIDAGIFKGIRKDEWICGTVCGYNVCKPKNVNGETFEGKENGKNQIIIIRALFKRWLEYFLEDYNKIKKKLKACMKKGEGFTCIKDYDKNHKCVETWISTKRTEWKKIKDHYLKKKHEKGDRDMKSLVTNFLEELQPQTDVNKAIKPCP	3	4	CCCGAAACTCACCCAATTTGTGGAAAGACCCCCCTACTTCCGTTACCTTGAAGAATGGGGTGAAACATTTTGTAAAGAGAGAATGAAGCGGTTGGAGAAGATTAAAGACGATTGTAAGGTAGGACAAGGTAATGGTAAAAATGGTCAAAGATGTAGTGGTTATGGGGAGGATTGTGAAGATAATCTTAGTAAGAATACATATGATACTGTTCTGACTTTTTATTGTCCGAGTTGTGCCAAACATTGTAGTTCTTATAGAAAATGGATAAAAAAAAAAAAAAACAGAATATGAGAAACAAGATAAAATATATAAGGAACAAAAAAAAAAATACGAAGACGAAAGTAAGGGTGGTGATAATGGTTTTTGCGGAACACTAGAAACAACGTGCAATACAGCTG…	-2.922	0.0177	0.137	('DBLd', 2, 83, 5.4e-16),('CIDRb', 84, 295, 2.7e-74)	('DBLd1', 2, 83, 1.1e-16),('CIDRb1', 84, 295, 2.6e-77)	('Rask_block_72', 16, 31, 0.00035),('Rask_block_9', 32, 57, 4e-10),('Rask_block_6', 69, 93, 3.1e-10),('Rask_block_173', 97, 108, 6.5e-06),('Rask_block_50', 117, 144, 3.5e-09),('Rask_block_22', 148, 170, 4.4e-12),('Rask_block_107', 172, 186, 6.2e-08),('Rask_block_8', 192, 225, 3.9e-18),('Rask_block_1', 238, 259, 2.4e-10),('Rask_block_24', 273, 295, 3.6e-10)
292458_soapGraphK61	292458_soapGraphK61_frm2_orf0	PKLTQFVERPPYFRYLEEWGETFCKERMKRLEKIKDDCKVGQGNGKNGQRCSGYGEDCEDNLSKNTYDTVLTFYCPSCAKHCSSYRKWIKKKKNRI	2	0	CCCGAAACTCACCCAATTTGTGGAAAGACCCCCCTACTTCCGTTACCTTGAAGAATGGGGTGAAACATTTTGTAAAGAGAGAATGAAGCGGTTGGAGAAGATTAAAGACGATTGTAAGGTAGGACAAGGTAATGGTAAAAATGGTCAAAGATGTAGTGGTTATGGGGAGGATTGTGAAGATAATCTTAGTAAGAATACATATGATACTGTTCTGACTTTTTATTGTCCGAGTTGTGCCAAACATTGTAGTTCTTATAGAAAATGGATAAAAAAAAAAAAAAACAGAATATGAGAAACAAGATAAAATATATAAGGAACAAAAAAAAAAATACGAAGACGAAAGTAAGGGTGGTGATAATGGTTTTTGCGGAACACTAGAAACAACGTGCAATACAGCTG…	-2.922	0.0177	0.137	('DBLd', 1, 93, 6.3e-39)	('DBLd1', 1, 93, 9.8e-39)	('Rask_block_105', 1, 7, 0.072),('Rask_block_2', 8, 25, 2.1e-09),('Rask_block_12', 26, 45, 4.1e-05),('Rask_block_7', 51, 76, 6.7e-07),('Rask_block_1', 78, 93, 4.9e-05)
299418_soapGraphK61	299418_soapGraphK61 frame_-1	PRRQTLCIYYLSHDKEKDNIKTAEKLKDGVMKSAALETYFLWEKYKTDKNGGNSGKTLDDQLKEGNIPEDFKRQMFYTYGDYRDLCLGKDISNHKYIIAVKNNVNNVLSKSSSEKTRNLNNIKNEWWQKHGPEIWMGMLCALTNGIDKKKEEKIKILEESQYKVPPEEFAQTPQFLRWLTEWGEDFCKKRGEKVKKLLDDCKECNITNNASGGVTKTCEKDSPACKKCTKACGDYKTWLETWKGHYEKQKKKYKDDKKSYENDLDANNSDHAYEYLSKQLTNIPCTNGTINGKCVYKCMDNKSTSSTANMPASLDDEPDEVQGKCSCKPPPSACEIVKALFTTDNNFDDACSLKYSHGKEKFTQWKCISDTTKPGKSDEDNGSVCIPPRRQKLYLKKIE…	-1	-	TTGGGGTAATATGGTGCTGGCCTATGGTAGTGTGCTCCCAAACCTATTAATTTTACTTTAGGTTCACATGTACTATTATTATATATTTTTTTAAAATCATCACACTTCGCTTCTTGCTTATCATTACACAATTTATCCGAATCTGTTTCCGGCCCCTTGGTACCTTCCACATCTTTTGGACAAAAGTTCGGCTGTTCTGTGGGTTGTTCTTCTTCGTCATCGGGGTCGGGATATGTGTCGTCGTCAAGGGTTGGGTTTTCACAAGATGTTTGGTTTTTGACACTATGTTTGTGGTTGGTTTGACACGTTTTTATTTTGTCTTGAAGTCTATCAAGCAAACATTCTACAACATCCTTTTTTTTACACTTTTTGTTTTCTGAGCATTCAAGGTCATTACAT…	-4.427	0.0181	0.138	('DBLg', 1, 327, 9.8e-109),('DBLd', 334, 748, 8.6e-129),('CIDRb', 749, 998, 9.7e-91)	('DBLg17', 1, 281, 7.3e-114),('DBLd5', 334, 748, 5.2e-135),('CIDRb3', 749, 998, 9.6e-98),('DBLe2', 1045, 1089, 5.1e-10)	('Rask_block_4', 1, 13, 4.9e-12),('Rask_block_11', 26, 46, 4.9e-23),('Rask_block_16', 55, 70, 1.6e-08),('Rask_block_3', 71, 88, 8.5e-22),('Rask_block_82', 91, 110, 0.00021),('Rask_block_5', 125, 142, 5e-19),('Rask_block_519', 162, 170, 0.017),('Rask_block_2', 172, 188, 1.8e-22),('Rask_block_1', 228, 253, 1.1e-24),('Rask_block_45', 264, 303, 3.9e-09),('Rask_block_18', 309, 327, 2.4e-05),('Rask_blo…
294182_soapGraphK61	294182_soapGraphK61 frame_-3	GKNDILIGKTGSDSTKHEMADKESKIKEAIDKVFSNNDSTPAPRGTSLPNSVTTPQQTWWQKNGEHIWNGMICALTYTEEEGPRGQPLKQNESLKDKLIDKDTGKPQKNGDNDYTYENVELKEQNDTEAKKATASQHPQITTLTDFISRPPYFRWLEEWGETFCSERQKRLEEVEKECVKNGQKCSGYGENCKDQLSDDPSNFPDLKCPSCATPCGLYKRWIGRKKIEFDKQENAYGEQKKKCVNGSNNHDNGFCKTLEKTCNTAKEFLNMLGPCRTNDESGKVNKIFEDIKKTFGHENYCDPCSSFKINCRNGNCDTTKGGECDSKNSITANDIENKEHFIGNVYMVVSDKDANGFEGDGLQDSCGSANIFKGIRKDEWKCGNVCGYIVCKQENGNGE…	-3	-	TTTTATTATAATCGTCTAAAAAATATTCTAACCAACGATGAAGCAATGCTCTAATTGTTATAAATTGTTTTTCACTATTTGCTTTCCCACTGACGTTTTCCCCATTACCGTTTTCCTGTTTACATACAATATAACCACATACATTACCACATTTCCATTCATCTTTTCTAATACCTTTAAAAATATTTGCACTTCCACAAGAGTCCTGTAAACCATCACCTTCAAATCCATTTGCATCCTTATCACTAACAACCATATATACATTTCCAATAAAATGCTCTTTATTTTCAATATCATTTGCAGTAATACTATTTTTACTATCGCACTCGCCTCCTTTAGTAGTATCGCAATTACCATTTCTACAATTTATTTTAAATGAAGAACATGGATCACAATAAT…	-3.995	0.0181	0.138	('DBLd', 4, 304, 7.4e-87),('CIDRb', 305, 431, 4.2e-42)	('DBLd1', 4, 304, 3.8e-89),('CIDRb1', 305, 431, 2.3e-44)	('Rask_block_359', 7, 16, 0.0044),('Rask_block_27', 19, 39, 1.4e-05),('Rask_block_5', 57, 75, 8.8e-11),('Rask_block_55', 82, 100, 0.0019),('Rask_block_29', 112, 128, 0.0041),('Rask_block_2', 149, 164, 4.6e-10),('Rask_block_7', 184, 209, 3.6e-08),('Rask_block_1', 211, 236, 1.3e-07),('Rask_block_72', 237, 253, 2.8e-05),('Rask_block_9', 254, 275, 9e-05),('Rask_block_6', 291, 315, 1.8e-09),('Rask_blo…
291990_soapGraphK61	291990_soapGraphK61 frame_-1	IKKAIDSVFNSGNNQESGSSRSPSGQKTTPKDWWDDNAKHIWKGMICALTYKEEKVTTKESGTGEKGDENKIQQDQRAYSQLFSGENNALKDDYTYEKVVLKEDENSVPKSTTTTQPPTLKNFVERPPYFRYLEEWGQNFCKERKKRLELIYKECKVGQGSGKNRKKCSGDGEDCDDQLEKEPTIVRDFLCSTCARHCGLYKRWIERKKIEFTKQSGAYDGQKNNYVNEQKQKCQKESGKAESDNGFCETLQENAADFLKTLGPCSKTYNENNNGDGKKIFEDIDKTFGPAENCKPCSSFKIDCKKAKCSGDGTKVECNGRNKTFISADDIKNNKDSAEDIGMLVSDDNTNGLEDIFEECVLGNCADVDIFKG	-1	-	AAACCTTTAAAGATATCTACATCTGCACAATTGCCTAAAACACATTCTTCAAAAATATCTTCTAATCCATTTGTATTGTCATCACTCACAAGCATACCTATATCTTCAGCAGAATCCTTGTTATTTTTAATATCATCTGCAGAAATAAAAGTTTTATTTCTACCATTGCACTCCACTTTTGTACCATCACCACTGCATTTAGCTTTTTTACAATCTATTTTAAATGAAGAACATGGTTTACAATTTTCTGCAGGTCCAAATGTTTTATCTATATCCTCAAATATTTTTTTACCATCTCCATTATTATTCTCATTATAAGTTTTAGAACATGGTCCTAACGTTTTTAAAAAGTCTGCAGCGTTCTCCTGTAGTGTTTCACAAAATCCATTATCACTTTCA…	3.669	0.0186	0.14	('DBLd', 1, 297, 5.3e-85),('CIDRb', 298, 373, 2.4e-13)	('DBLd1', 1, 297, 6.4e-84),('CIDRb7', 298, 373, 3.1e-17)	('Rask_block_27', 1, 14, 0.017),('Rask_block_487', 15, 29, 0.00024),('Rask_block_5', 30, 49, 6.9e-11),('Rask_block_55', 64, 83, 0.012),('Rask_block_29', 90, 106, 0.00025),('Rask_block_198', 116, 124, 4.2e-05),('Rask_block_2', 125, 142, 1.7e-08),('Rask_block_12', 143, 162, 0.00059),('Rask_block_7', 167, 192, 2e-09),('Rask_block_1', 194, 219, 1.2e-07),('Rask_block_72', 228, 243, 4.3e-07),('Rask_blo…
Contig7184	Contig7184 frame_-2	*YIIFKYFIIKMGNEQSSSSSEGAKNPSIIESQNSPRNVLERYGEGIMIKEKDEARIYENSLKGQLKQAKFRGGPSTSVDEQYYYYPYPCSLNHNEHTNIRHDNVDERHPCHGREQNRFGEGQVSECSNSKIKGHENKSDGGACAPPRRRHMCDKNLEALTVENTQNCDDLLGNILVAAKYEGQSIVNNHPDKNNSNNKSSICTALARSFADIGDIVRGKDLFLGAPNKEKIKLEENLKKIFDNIKNENAELSKLSLEKVREYWWAIHRKELWEALTCSAPKGANYFVYKLDRPKFSSDRCGHNYNGDPLTNLDYVPQYLRWFDEWGEEFCRKRKIKLENVEKACRKDSEKLYCRHNGYDCTKTIKNENILFDDPKCTDCLIKCSLYEIWLDNQQKEFE…	-2	-	TATATTTACCTTCGTGTGCCTTTCCTTTCAATTTATGTAGACCATCACTACGATAATTTGCTTGTTCGTACGCCTGTCGTTTAATGTATTGTGCTATTTGTTTTACACTCACAAGTTTGCCACCACTTTTATCTGCACAGGGGTTTGGTGAAGATTTCTGGGAAGAGGAACATGCTTCGTTTGCATTATTGTCTTTGCATGTTGTGGCACTTTCTTTTAAGTGATCTAACAACAGTTCTATTGCACTTTCTGAATCTTTAATTCCTTCATTTGCTTTAGAAGACTCAATTTTTTTTTTTAATTCTTCCTTAAGTTGGTTCCATTTTGCTTCTCCTTGGTCAAGTTCACTTATAACTTTAAACAAAAAACTTTCAAAAAGTTTATTAATATCAAGATAGT…	2.299	0.0187	0.14	('NTSA', 12, 88, 1.1e-22),('DBLa', 90, 485, 7.7e-137),('CIDRa', 486, 735, 5.4e-60),('DBLb', 746, 793, 5.8e-06)	('NTSA', 12, 88, 1.1e-22),('DBLa1.4', 90, 485, 4.1e-201),('CIDRa1.3', 486, 737, 1e-162),('DBLb1', 746, 793, 3.6e-22)	('Rask_block_264', 12, 32, 2.9e-11),('Rask_block_20', 34, 55, 1.2e-06),('Rask_block_17', 58, 97, 1.1e-10),('Rask_block_19', 104, 134, 3e-14),('Rask_block_4', 143, 160, 6e-10),('Rask_block_13', 169, 190, 1.7e-10),('Rask_block_3', 202, 219, 1.5e-09),('Rask_block_248', 221, 231, 4.1e-06),('Rask_block_14', 234, 254, 3e-05),('Rask_block_5', 261, 280, 6.4e-07),('Rask_block_60', 294, 314, 1.1e-08),('Ras…
Contig6628	Contig6628 frame_-3	VGSRNGPKIFVVKKKKRLEDVKTNCRDDSKNLYCSRNGYDCTKTIRSIDEYSMNRECTKCLYVCDPYVKWIDNKKKEFEKQKEKCEIEIYDDAATSQSSTKVYNNMYESDFYEKLNKEYPNMSDFLKLLNNETQCENIIDEKNRIDFTKDPDDIFCHTEYCEPCPWCGLKKENRKWIRRADSDPDCPKKDPYKPPDGVTPTGIDVIQKDKNGKDIVQMFQNFCNTKDNESGIKKEQWKCYYQEGNDKCVLENGEELGGEKKIKTFDVFLMFWVAHMLKDSIEWRSKLGKCLKNDKKTCIRKCNDN	-3	-	CAATTATCATTACATTTCCTTATACATGTTTTCTTATCATTTTTTAAACATTTACCAAGTTTTGATCTCCATTCTATAGAATCCTTTAACATGTGTGCAACCCAAAACATCAAAAAAACATCAAACGTCTTTATTTTTTTCTCGCCTCCAAGTTCTTCACCATTTTCCAATACACATTTGTCATTACCTTCCTGATAATAACATTTCCATTGTTCCTTTTTAATACCTGATTCATTATCCTTGGTGTTACAAAAGTTTTGGAACATTTGTACAATATCTTTACCATTTTTATCTTTCTGAATTACATCAATTCCAGTAGGTGTCACACCATCTGGAGGCTTATAAGGATCTTTTTTTGGACAATCTGGATCACTATCCGCTCTCCTTATCCACTTCCTA…	4.45	0.019	0.142	('DBLa', 10, 164, 4.3e-39),('CIDRa', 165, 304, 1.2e-34)	('DBLa0.18', 10, 164, 2.6e-52),('CIDRa6', 165, 304, 2.3e-46)	('Rask_block_12', 13, 30, 1.2e-05),('Rask_block_7', 33, 58, 3.5e-09),('Rask_block_1', 60, 84, 3.8e-09),('Rask_block_9', 111, 137, 9.4e-07),('Rask_block_6', 150, 174, 2.6e-11),('Rask_block_150', 179, 197, 0.00088),('Rask_block_57', 235, 245, 0.011),('Rask_block_8', 261, 293, 4e-16)
259093_soapGraphK61	259093_soapGraphK61 frame_-3	VGTGVASDNEKETIMDKLLNYEEGIATKCKQKQEECKEQEQRSPARSNTPTQAPAGRAETVPSRDTPSRAEEGAGDGPDDDEDDDEDDEEEEEEEKQEDVQEDTAEETTEEVAPSATQQPQEPTATDPSVEVCDTVKSALEDNKYIQDACNLKYVKGKNYGWRCVAP	-3	-	TTGGTGCCACACACCTCCAACCGTAGTTTTTGCCTTTCACATATTTTAAATTACATGCATCCTGTATATATTTGTTGTCCTCGAGTGCGCTTTTCACTGTGTCGCAAACCTCCACTGACGGATCTGTTGCCGTTGGTTCCTGTGGTTGTTGTGTTGCCGATGGTGCCACCTCTTCTGTGGTCTCCTCTGCCGTGTCCTCCTGGACGTCCTCTTGTTTTTCCTCTTCCTCCTCTTCTTCGTCGTCTTCATCGTCATCTTCGTCGTCATCGGGGCCGTCACCTGCACCTTCCTCTGCACGTGATGGGGTGTCGCGTGAGGGGACGGTTTCGGCGCGGCCGGCAGGTGCTTGTGTGGGAGTGTTGGAGCGGGCGGGACTTCTTTGTTCTTGTTCTTTGCATT…	4.8	0.0194	0.143	-	-	('Rask_block_10', 12, 38, 8.9e-08),('Rask_block_49', 41, 60, 3.8e-07),('Rask_block_30', 88, 114, 3.3e-12),('Rask_block_15', 133, 155, 7.7e-05),('Rask_block_35', 158, 167, 0.0079)
276189_soapGraphK61	276189_soapGraphK61 frame_-2	IPEDFIRQMYYTFGDYRDLCLDKNIGNDVSDVESKINVVFSKDNKTVNGLTRETWWQTYGKDIWKGMVCGLSYHIGEKEAKREKLTKNKDYQYSTVASTLEEFSSRPQFLRWFTEWGEEFCRTRGVKIKELEAGCEKFECNNGDNEEQKKKCANACKQYEEWLQGWKDQYKEQNEKFDKDKKEKKFENTSAQEDVEDAYSAHDYLHEQLEKLCANGNCSCMEE	-2	-	TTTCTTCCATACAAGAACAATTACCATTTGCACAAAGTTTTTCTAATTGTTCGTGTAAATAATCATGAGCACTGTATGCATCTTCTACATCTTCTTGAGCAGAAGTATTCTCAAACTTTTTTTCTTTTTTATCTTTATCAAATTTTTCGTTTTGTTCTTTATATTGGTCTTTCCAACCTTGAAGCCATTCTTCATATTGTTTACACGCATTTGCACATTTCTTTTTTTGCTCCTCATTATCCCCGTTATTACATTCAAATTTCTCACACCCTGCCTCCAACTCCTTGATCTTTACACCACGTGTTCTACAAAACTCCTCTCCCCATTCAGTGAACCATCTCAAAAATTGTGGCCTAGAAGAAAATTCCTCGAGAGTAGATGCAACGGTGGAATATTGGT…	2.957	0.0195	0.143	('DBLg', 1, 222, 8.7e-73)	('DBLg3', 1, 223, 8.3e-89)	('Rask_block_3', 5, 21, 3.7e-09),('Rask_block_98', 23, 41, 2.1e-07),('Rask_block_5', 52, 71, 7.2e-11),('Rask_block_167', 90, 104, 2.7e-06),('Rask_block_2', 106, 122, 1.3e-13),('Rask_block_48', 124, 143, 8.3e-06),('Rask_block_1', 152, 177, 8.7e-08),('Rask_block_45', 194, 223, 2.2e-08)
297588_soapGraphK61	297588_soapGraphK61 frame_2	ENKQCISKCNGKCDCFAKWVKQKKTEWTAIKEHFGKQEDMKKDIGENTDPGIILAALLNIDELFQNIKEGYGDVKEIDHIKKLLEEDETKSKAEAADGGTDNQNNTTIDKLLQHELTDATKCLNTHKSDTCPQSSTPEGPGARSEDRQVPIKDHEESDSEEEETAAENKDQEEPASQEPSATTTQDNAEKPCDIVDKLFKKPESLQAACSLKYGPKAPTSWKCIPSGDSTATGGKDGATGGSGEPTTSSSGAICVPPRRRRLYVKKLHDWAEEATKGPTSPQTSESSQSSSSSTTPSPSNSRDGLREAFIQSAAIETFFLWDRYKKQKEKPQGEGALGLETLNGGSGDGGEQTPEQQLQSGTIPTDFLRLMFYTLGDYRDLCVGVKDNDVIKALEASSD…	2	-	TGAGAACAAACAATGTATAAGCAAATGTAATGGTAAATGTGATTGTTTTGCAAAATGGGTTAAACAAAAAAAAACCGAATGGACGGCAATAAAAGAACATTTTGGCAAGCAAGAAGATATGAAAAAAGATATTGGAGAGAATACAGATCCTGGCATAATTCTTGCAGCTCTTTTGAACATAGATGAACTTTTCCAAAATATTAAAGAGGGTTATGGGGACGTAAAAGAAATAGATCACATTAAGAAACTGTTGGAAGAGGATGAAACAAAAAGTAAAGCAGAAGCAGCAGATGGTGGCACCGACAATCAAAATAATACCACAATTGATAAATTACTACAACACGAATTAACAGACGCCACCAAATGCCTAAATACACACAAAAGTGACACCTGTCCACA…	3.148	0.0194	0.143	('CIDRa', 4, 128, 4.1e-34),('DBLd', 192, 613, 3e-140)	('CIDRa2.11', 2, 126, 2.4e-45),('DBLd1', 192, 614, 1.3e-139)	('Rask_block_1', 9, 34, 3.5e-19),('Rask_block_32', 49, 85, 1.3e-13),('Rask_block_447', 90, 103, 0.017),('Rask_block_10', 105, 132, 2.3e-09),('Rask_block_15', 192, 214, 2.1e-06),('Rask_block_35', 217, 232, 5e-08),('Rask_block_4', 253, 270, 1.1e-07),('Rask_block_73', 287, 301, 2.5e-08),('Rask_block_11', 305, 325, 5.1e-13),('Rask_block_16', 351, 366, 1.2e-05),('Rask_block_3', 367, 384, 4.7e-09),('Ra…
282064_soapGraphK61	282064_soapGraphK61 frame_1	EFYEILENGEVGGLNKFLELLSKENECKHFSTDEGIIDFTKANDKPNEEKGTFYRSKYCEICPECGVEKKDNGEFQKKEKNNGECDGGKRYNIPEDTPHTDINVLSFGDERHQIKQKIDTFCQTQNGKSGNASGSGGSGVCGGTNSDSSLCEKWKCYEFKELREVVKEDDDDYTNIQTGGGLCILQKTNGEEKVNKQKTFNDFFYFWVGRLLNDSIEWREKFGKCLENGKKTCKNNKCNRECGCFLKWVNEKKDEWH	1	-	GAATTTTATGAAATACTTGAAAATGGCGAAGTTGGAGGCCTTAATAAATTTTTGGAATTATTAAGTAAAGAAAATGAATGTAAACATTTTAGTACAGACGAAGGAATAATTGATTTTACTAAAGCTAATGATAAACCTAATGAAGAAAAAGGAACATTTTATCGTTCGAAATATTGTGAAATATGTCCCGAATGTGGGGTCGAAAAGAAAGATAATGGAGAATTTCAAAAGAAAGAGAAAAATAATGGTGAATGCGATGGTGGAAAACGTTATAACATTCCAGAAGACACACCACATACTGATATAAACGTCCTTTCCTTCGGTGATGAACGTCATCAGATAAAACAAAAAATTGACACGTTTTGCCAAACACAAAATGGTAAGAGTGGTAATGCTAGT…	-4.581	0.0197	0.143	('DBLa', 1, 62, 4.4e-09),('CIDRa', 63, 257, 4.4e-53)	('DBLa0.7', 2, 62, 1.5e-14),('CIDRa3.4', 63, 257, 7e-66)	('Rask_block_9', 2, 28, 9.3e-08),('Rask_block_596', 31, 45, 1.7e-08),('Rask_block_6', 49, 73, 3.1e-11),('Rask_block_68', 78, 95, 0.00022),('Rask_block_23', 99, 121, 2.5e-08),('Rask_block_104', 122, 135, 7.1e-06),('Rask_block_63', 143, 162, 4.8e-11),('Rask_block_67', 178, 190, 4.5e-07),('Rask_block_8', 196, 229, 3.4e-14),('Rask_block_1', 238, 257, 3.6e-05)
407084_soapGraphK51	407084_soapGraphK51 frame_2	QDGGENIKSKVKMFLEDLQHRTELNKIMKPCDGLDNFKASLKCNSITSSENSKEKDIVECMLEDLDKRIKTESCPGKPSGETEKSCVDYPPLPDDDESLEEENQVAQPKFCPTVEDKKKEEEDEKCETAQTTSKESAEEKSSEEPEQTPVLEPEEGTPSQPPRKPRTPTQLLDNPHVLTALASSTLAWSVGIAFTALSYWLIRKKSKSSIDLMRIMEIPQNDYSMPTKTSPNRYVPYRSAQYKGKTYIYMEGDSDSGHYYEDTTDITSSSESEYEEMDLYVPSSPKYKTLIEVVLEPSKRDTQNDIPTSDIPSNKLADNEWNQLKNNFISNMLQNEQNDIPNNNISGTIPTNTNTTTPHDNMDEKPFIMSINDRNLLSAEEYSYDMSTNSGENNLYSGI…	2	-	ACAAGATGGTGGTGAAAATATTAAGTCTAAAGTTAAAATGTTTTTGGAGGATTTGCAACATCGAACTGAACTTAACAAAATTATGAAACCTTGTGATGGTTTAGATAACTTCAAGGCGTCACTTAAATGTAATAGCATTACGAGTTCAGAAAATAGTAAAGAGAAGGATATCGTAGAATGTATGCTTGAAGATCTTGACAAAAGAATAAAAACAGAATCCTGTCCAGGCAAACCTAGTGGCGAAACAGAAAAAAGTTGTGTTGATTACCCTCCCTTACCTGACGATGACGAATCCCTTGAAGAAGAAAACCAAGTGGCACAACCTAAATTTTGTCCGACAGTGGAAGATAAAAAAAAAGAGGAAGAAGATGAAAAGTGTGAAACAGCACAAACAACATC…	1.699	0.0201	0.144	('CIDRb', 8, 83, 2.8e-13)	('CIDRg5', 2, 85, 3.3e-25)	('Rask_block_24', 9, 49, 2.3e-12),('Rask_block_10', 55, 83, 3.6e-07),('Rask_block_224', 86, 95, 0.021),('Rask_block_31', 96, 114, 9.7e-08),('Rask_block_56', 117, 133, 0.018),('Rask_block_137', 144, 155, 1.1e-06),('Rask_block_21', 177, 201, 3.2e-12),('Rask_block_41', 204, 254, 2.7e-28),('Rask_block_43', 261, 298, 3.3e-22),('Rask_block_25', 300, 320, 1.3e-15),('Rask_block_42', 322, 337, 9.4e-08),('…
Contig11691	Contig11691 frame_-3	SIINNYRQLGHNSSSSVCTALARSFADIGDIVRGKDLFLGHKQKKNELEASFKKMFQNIQRNNIKLQTLTLHQVREYWWAFNRQEVWNAITCSAEENDRYSKTVDDGKTTLWNEKCGRELSSVPTNLDYVPQHLRWLQEWAEDFCRIKHLKLQNVINSCRGVSETGNKRYCSRNGCDCEQTINRIGHLRYGNRCTKCLFGCNNYIEWINNKKNEFDKQKKKCENEIYKNKNQTQSSSISVNDMYYDHFYSELKEKYSSIHEFINLLNAEAKCKNIEKQDIESKIDFNNDSTTFSGSQYCKPCPQCGVKCDKIECKPNPYNAECDNAKKYNPPVHVQPTEINVLSSGEGHEEIKTKLDAFCDERNSNNLSLYELWKCYYEDDEKEACILKKKKKKSLKEP…	-3	-	AAGAGTGATTAACGTTACTATTACCTGTGACCGAATGAACATCTAATTTTTCTAAATTTGAGGTACACATATGTTCACGTCTGGGAGGTAGAAAGACTTCTTTGTATGACGTACTTACCTGTCCTTCACCTTTCCATGGTGTTCCTATTTTCATGCGAACACCGTTGTTGCCTCCATCTTTGCCTTTACATGGTTCACCGTCACGACGACTATCATTGGAATCTTTTTTCGTTATATTACATAGGTTTTTGAAATCGTTGCCATTACCTCCACGACTATAATGCCCTTCTGATGCATTAGCCTTCAACGTACGTCTACCACCACGATTACGCAATTGTGTCTTTGCCTTTTCATGCATTTGGTGTGCCGCTTCGTTCGCAAGCGAAGGATAACTACCAC…	-4.485	0.0201	0.144	('DBLa', 4, 302, 7.5e-105),('CIDRa', 303, 552, 4.7e-75),('DBLb', 575, 713, 2e-40)	('DBLa0.18', 1, 302, 1.3e-117),('CIDRa5', 303, 554, 3.8e-75),('DBLb5', 575, 713, 1.1e-51)	('Rask_block_3', 17, 34, 1.1e-09),('Rask_block_204', 35, 45, 1.5e-06),('Rask_block_5', 75, 94, 4.8e-08),('Rask_block_60', 105, 128, 3.8e-08),('Rask_block_2', 129, 146, 1.1e-11),('Rask_block_12', 151, 165, 0.016),('Rask_block_7', 170, 195, 1.4e-07),('Rask_block_1', 197, 221, 1.6e-19),('Rask_block_70', 223, 246, 0.0015),('Rask_block_9', 248, 274, 2.4e-06),('Rask_block_379', 280, 287, 0.0046),('Rask…
547839_soapGraphK41	547839_soapGraphK41 frame_-1	FAALSYFLLKKKSKSTIDLLRVIDIPKGEYRIPTSKSKNRYIPYASDRYKGKTYIYMEGDESDDYTYIGDISSSDITSSESEYEDIDINNIYPYKSPKYKTLIDVVLEPSKRDTFNTQSDIPSDTSTNKFTDNEWNQLKQDFISNILQSTQMDLPNENIIDDFMDKGIQPNNLILDVNMPEKPFITSIHDRDLHNGEEVTYNINFDVSKNINEITNTTDDSKYVSNNIYSGIDLINDSLNSDQHVDIYDELLKRKE	-1	-	TTTTCTTTTCGTTTCAACAATTCATCATAAATATCAACATGTTGATCGCTGTTTAATGAATCATTAATTAAATCAATTCCACTATATATATTGTTTGAAACATATTTTGAATCATCCGTAGTATTAGTAATCTCATTAATATTTTTGGAAACATCAAAATTAATATTATAAGTAACCTCTTCACCATTATGTAAATCTCTATCATGAATAGATGTAATAAAAGGTTTTTCTGGCATATTAACGTCTAAAATAAGATTATTAGGTTGTATACCCTTATCCATAAAATCATCAATGATATTTTCATTAGGTAAATCCATTTGTGTACTTTGTAAAATATTTGAGATAAAATCCTGTTTCAATTGATTCCATTCATTATCTGTAAATTTATTGGTAGATGTG…	1.576	0.0203	0.145	-	-	('Rask_block_41', 11, 60, 3.6e-30),('Rask_block_377', 62, 69, 3.4e-05),('Rask_block_43', 72, 110, 9.9e-25),('Rask_block_25', 116, 134, 1.4e-09),('Rask_block_42', 136, 151, 1.1e-10),('Rask_block_600', 152, 177, 3.3e-21),('Rask_block_39', 181, 208, 5.4e-19),('Rask_block_89', 219, 228, 6.5e-05),('Rask_block_40', 229, 243, 4.4e-10),('Rask_block_38', 246, 256, 0.0071)
749435_soapGraphK31	749435_soapGraphK31 frame_-3	VWKAITCKAPKDAYYFVYKSGSLSNFSNSKCGHGEHEVLTNLDYVPQFLRWFEEWSEEFCRIKKIKLKNVKDACRDDTKALYCGRNGYDCTKINRNENLPRGSKCTNCWAKCNLYESWLHNQQEEFKKQKEKYEKEILKYKSNEKISGSNINNKYYEDFYKELEKKCANNDNFLKLLNEGKYCNKKEKIEEENIDFTNIGEKGTFYRSKYCEVCPFCGVECRGNTCTPKKEKYPNCENNEAYIPPKDATPIDISVLYTGDEQGDITKKLSEFCSNENRENGENYQIWQCYYKNSDINKCKMTPSSHKVPKHGYIMSFFAFFDLWVKNLLIDTINWKNELTNCINNTNVTDC	-3	-	TTACAATCCGTGACATTAGTATTATTTATACAATTTGTAAGTTCGTTTTTCCAATTTATAGTGTCTATTAATAGATTCTTAACCCACAAATCAAAAAAAGCAAAAAATGACATAATGTAACCATGTTTTGGAACTTTGTGTGATGATGGTGTCATTTTACATTTATTAATATCACTATTTTTATAATAGCATTGCCATATTTGATAGTTTTCACCGTTTTCTCTATTTTCGTTACTACAAAATTCACTTAATTTTTTTGTAATATCACCTTGTTCATCACCAGTATAAAGGACACTAATGTCAATAGGCGTCGCATCCTTCGGAGGTATATAGGCTTCATTATTTTCACAATTCGGATATTTTTCTTTTTTGGGTGTGCATGTGTTACCTCTACATTCA…	4.179	0.0205	0.145	('DBLa', 1, 214, 3.3e-67),('CIDRa', 215, 348, 9.7e-33)	('DBLa1.4', 1, 214, 1.9e-92),('CIDRa1.6', 215, 351, 1.6e-61)	('Rask_block_60', 20, 43, 2.8e-10),('Rask_block_2', 44, 61, 2.2e-13),('Rask_block_12', 62, 77, 0.00014),('Rask_block_7', 82, 97, 0.00031),('Rask_block_1', 111, 133, 3.9e-07),('Rask_block_70', 134, 158, 9e-07),('Rask_block_9', 159, 185, 4.6e-08),('Rask_block_449', 190, 197, 0.0067),('Rask_block_6', 201, 224, 1.3e-12),('Rask_block_150', 229, 246, 8.5e-07),('Rask_block_23', 249, 272, 1.1e-09),('Rask…
Contig12727	Contig12727 frame_3	YVKNLQDLNDGTSQIGLRKAFIECAAIETFFSWHEFKKEKEKEEKEKNEENVTYTLSAETNLQKQLNDGTIPDEFLRQMFYTFGDYSDICLGKDRVNGVDNVKENINNVFSKDGKTSNDLSREDWWKKYGEDIWNGMVCALSYDTEKQNVIEGVRDKLMNCTDKKYDYKTVTFPSKSGPSNGIPLSDFATIPHFIRWLEEWGDEFCRKRKRKIDKIKHECRSDKRGHQYCSGDGEDCQDIVRQDYDSVSDFFCPSCKNECTNYKKWINTKKSEFNKQTEKYKNEIEHVESKNYDNYDEKFVQTLVKSYKPIDLFLEKLKNGPCCNNNNEDSEIDFKNLDDTFSRSKYCASCPVFGVQCVRGHCSDITQDKYSKIKGSASQNNRNKEGHKNIGILITDNS…	3	-	TATATGTAAAAAATTTACAAGATCTGAATGATGGAACATCACAAATTGGTTTGAGAAAAGCATTTATTGAATGTGCTGCTATAGAGACGTTTTTTTCTTGGCATGAATTTAAAAAAGAAAAAGAAAAAGAGGAAAAAGAAAAAAATGAAGAAAATGTAACCTATACACTATCCGCCGAAACAAATCTTCAGAAGCAATTAAATGATGGCACTATTCCTGATGAGTTTTTGCGTCAAATGTTCTATACATTTGGAGATTATAGTGATATTTGTTTAGGAAAAGATAGAGTTAATGGTGTGGATAACGTGAAAGAAAACATAAATAACGTTTTCTCAAAAGATGGCAAAACATCTAATGACCTATCACGTGAAGACTGGTGGAAAAAATATGGAGAAGATA…	-3.047	0.0214	0.148	('DBLd', 12, 351, 3.7e-104),('CIDRb', 352, 602, 1e-75),('DBLz', 653, 1071, 9.6e-138),('DBLe', 1078, 1396, 8.8e-92)	('DBLd8', 1, 351, 4.8e-132),('CIDRb2', 352, 601, 9.5e-107),('DBLz6', 653, 1071, 3e-159),('DBLe6', 1076, 1396, 5.3e-121)	('Rask_block_11', 17, 37, 3e-19),('Rask_block_77', 38, 54, 0.0013),('Rask_block_16', 60, 74, 0.00036),('Rask_block_3', 75, 92, 1.1e-33),('Rask_block_27', 99, 114, 0.0058),('Rask_block_5', 122, 141, 1.9e-32),('Rask_block_90', 142, 156, 0.0057),('Rask_block_96', 163, 182, 2.3e-07),('Rask_block_2', 194, 207, 1.1e-28),('Rask_block_12', 208, 226, 0.00025),('Rask_block_7', 229, 254, 6.3e-10),('Rask_blo…
383758_soapGraphK51	383758_soapGraphK51 frame_3	PDTEAVPQFLRWFQEWIENFCIRRDELYKNMVSTCQNAQCNKNTGKDNISYCIKACEKYKNYILSKKKEYEIQKKKYDTEFKTILNHKNATYFLKVECLSENFNDSKKWENPYEILEETLKNKCECTKSDFTIPAVYPSVPAEAEEKKPPPAPAPPLPTPALPEYDSTNDIIRTTIPFSIALALGSIAFLFIKKKPKTPVDLLRVLDIH	3	-	TTCCTGATACTGAAGCTGTTCCTCAATTTCTACGATGGTTTCAAGAATGGATCGAAAATTTCTGTATAAGAAGGGATGAATTGTATAAAAACATGGTCAGTACATGCCAGAATGCTCAATGTAATAAAAATACAGGAAAGGATAATATATCTTACTGTATTAAAGCATGTGAAAAATATAAAAATTATATTTTATCAAAAAAAAAAGAATATGAAATTCAAAAAAAGAAATATGATACAGAATTTAAAACTATACTAAATCATAAAAATGCCACATACTTTTTAAAGGTTGAATGTCTCTCTGAAAATTTTAATGATTCAAAAAAATGGGAAAATCCTTATGAAATTTTGGAAGAAACTCTCAAAAATAAATGCGAATGTACAAAATCTGATTTCACAA…	2.947	0.021	0.148	('DBLe', 1, 126, 8.3e-31)	('DBLe3', 1, 126, 3.3e-43)	('Rask_block_2', 6, 22, 7.8e-12),('Rask_block_48', 23, 42, 1.7e-06),('Rask_block_1', 52, 77, 4.8e-09),('Rask_block_414', 78, 103, 3.4e-10),('Rask_block_78', 107, 126, 5.3e-06),('Rask_block_28', 149, 161, 1.5e-05),('Rask_block_21', 168, 192, 3.8e-13),('Rask_block_41', 194, 209, 0.007)
524503_soapGraphK41	524503_soapGraphK41 frame_-1	DIYVPGSPKYKTLIEVVLEPSKRDTFNILSGETSNGDIHTNKFTDDEWNQLKQDFISQYLQNIQNDLSNEKTIDDNMYKYSHPNTLYFDNPDEKPFITSIHDRDIQNGEEVTYDINFDVPIIINRTTNTTDDPKYVSNNLYTGMDLINDSLHGNNNVDIYDELLKRK	-1	-	CTTTTCGTTTCAACAATTCATCATATATATCAACATTATTATTACCATGCAGCGAATCATTAATTAAATCCATACCAGTATATAGATTATTTGAAACATATTTTGGATCATCCGTAGTATTAGTAGTCCTATTAATAATTATTGGAACATCAAAATTAATATCATAGGTAACCTCTTCGCCATTTTGTATATCTCTATCATGAATAGATGTAATAAAAGGTTTTTCATCAGGATTATCAAAATATAATGTATTAGGATGGCTATATTTATACATATTATCATCAATGGTCTTTTCATTAGATAAATCATTTTGTATGTTTTGTAAATATTGAGATATAAAGTCCTGTTTCAATTGATTCCATTCATCATCAGTAAATTTATTGGTGTGTATATCACCAT…	2.56	0.0212	0.148	-	-	('Rask_block_43', 1, 21, 3.4e-13),('Rask_block_25', 31, 47, 2.8e-05),('Rask_block_42', 49, 64, 1.9e-11),('Rask_block_600', 65, 90, 1.8e-17),('Rask_block_39', 92, 120, 1.3e-17),('Rask_block_89', 131, 139, 4e-06),('Rask_block_40', 141, 155, 4.1e-09),('Rask_block_38', 158, 167, 0.034)
295038_soapGraphK61	295038_soapGraphK61 frame_-3	TSAEQPDPKVELLKAFVESAAVETFFLWDRYKKIKNKEIEEKRKQQNGELVPFVSAAPQVGMTAITSGAGQQLPSGLIGGAPQLPDSVSDDSDPQSKLEKGEIPEEFKRQMFYTLADYKDILYSGSNTSDSKGTSSSSSNDNLKNIVLEASGNKEDMEKIQKIQKKIKDILEKANGDKPSKTSVTTPQTLWETFAPQIWNGMVCALTYKEKDEKGTSKIEKDNEVRAQLWDDNNNKPKNDYQYSSVTIGASGTRTSETPTAPSDNTPTLLSNFIKRPPFFRYLEEWGETFCKERKKRLEQLEKVCRSGETGKEQCSGDGHICDKTYLQHNNMFADLFCRPCYEQCMKYKKWIDKKFEEFHNQKNKYDGELQKLNGNSNNGDDDNKKYYQELKQKKNTSA…	-3	-	CGTAAACTGGTGTACATCCATTTGTAGCATTTCTACCACCACTACTACAATTAACTTTATTTGGAGGACACGTTTTACAATACGTTGAACGAGAAAATGTCTGAGGAATTTTATCAAAATCTAGTTTATTTTTTTGATACTCATCACCTTTTTCCTTATCACCTTGACCATCTTTGCAATGTTTCAATTCTTTCAAAAATTTTGCAGAAGTATTTTTTTTTTGTTTTAATTCTTGATAATATTTTTTATTATCATCATCACCATTATTAGAATTACCATTTAGTTTTTGAAGTTCCCCATCATATTTATTTTTTTGATTATGAAATTCTTCGAATTTTTTATCTATCCATTTTTTATATTTCATACATTGTTCATAACAAGGACGACAGAATAAATCTG…	-2.342	0.0214	0.148	('DBLd', 2, 444, 2.3e-123)	('DBLd1', 2, 444, 8.2e-126)	('Rask_block_11', 12, 32, 5.5e-12),('Rask_block_16', 90, 106, 1.4e-05),('Rask_block_3', 107, 122, 1.4e-08),('Rask_block_437', 128, 143, 0.00012),('Rask_block_177', 145, 154, 3.7e-05),('Rask_block_27', 157, 175, 0.00017),('Rask_block_5', 187, 206, 5.6e-09),('Rask_block_55', 213, 231, 0.00031),('Rask_block_29', 235, 254, 0.00016),('Rask_block_87', 260, 274, 3.3e-06),('Rask_block_2', 275, 292, 3e-09…
Contig3589	Contig3589 frame_1	YRADVWNAMLCGYKEASKSVNMEQNTCELPKNEKTHQFIRWFTEWAENFCIYKKREVAKMKKTCNFTDCEKTSDETKKKCHVLCKKYKNWIIEKQNQYKNQKKIYEDNYKNINNNNKDADEFLKEQCKTKCNCISNNTSGHTKNNIFEEYPEDAKEACKCDPVPGTSIDGSPMGHLLNMKNLTKARPIDADSNGNRKGRISPDEFYNTIYPINCAEKAANELRKNIEKNINDVKSKLMGTKPQNVYRTKQNFWSNSGSCTINSTTGSNGITYNCDGNENPFDEEKEWACNKDKNNATIENMCLPPRRKHMCTNPLENLDASISTTDELFKEVLLTAVYEGNHLKKQWEKMQTNQKTTDETTIIPKIKRYELCDAMKYSFADLADIVRGTDKYKNTNGNS…	1	-	TATAGAGCTGATGTATGGAATGCTATGTTATGTGGATATAAGGAAGCCTCTAAAAGTGTAAACATGGAACAAAATACGTGTGAACTTCCAAAAAATGAAAAAACTCATCAATTTATACGATGGTTCACCGAATGGGCAGAAAATTTTTGTATTTATAAAAAAAGAGAGGTAGCGAAAATGAAGAAAACATGTAATTTTACAGATTGTGAGAAAACATCTGATGAAACAAAAAAAAAATGTCATGTATTATGTAAAAAATATAAGAATTGGATAATAGAAAAACAAAATCAATACAAAAACCAAAAAAAAATATATGAAGATAATTATAAGAATATAAATAACAATAACAAAGATGCTGATGAATTTTTGAAAGAACAATGCAAAACCAAATGTAATTGT…	2.219	0.0223	0.153	('DBLe', 2, 160, 1.5e-45),('DBLz', 214, 653, 3.1e-116),('DBLe', 693, 990, 7.9e-66),('DBLe', 1030, 1337, 1e-90)	('DBLe11', 1, 160, 2.2e-64),('DBLz2', 214, 653, 1.1e-121),('DBLe11', 655, 990, 1.9e-95),('DBLe3', 1027, 1337, 4e-125)	('Rask_block_5', 1, 13, 4.5e-35),('Rask_block_2', 35, 51, 1.5e-41),('Rask_block_1', 80, 105, 1.2e-23),('Rask_block_45', 112, 137, 2e-09),('Rask_block_318', 212, 289, 1.9e-14),('Rask_block_4', 301, 318, 1.5e-23),('Rask_block_13', 327, 347, 2.4e-06),('Rask_block_3', 372, 388, 3.6e-25),('Rask_block_5', 440, 459, 4.5e-35),('Rask_block_2', 495, 512, 1.5e-41),('Rask_block_99', 514, 544, 0.0021),('Rask_…
276557_soapGraphK61	276557_soapGraphK61 frame_1	GGKGACAPYRRLHLCHHNLESISDYDSNARHKLLAEVCMAAKHEGESISSQHGKHKGTNPDSQLCTVLARSFADIGDIIRGKDPFYGNTQESTQREKLEKNLKNIFKKIHSEVTSDKNGEALKTRYKGDENYFQLREDWWTANRATVWKAITCKADASSAYFRPTCNSADGKGPSVAKDHCRCNGDQPGNDKPNIDPPTYFDYVPQYLRWFEEWAEDFCRKRKHK	1	-	GGTGGTAAAGGAGCTTGCGCTCCATACCGACGTCTACATTTATGTCATCATAATTTGGAAAGTATCAGTGATTATGATAGTAATGCTAGACATAAATTGCTGGCAGAAGTGTGTATGGCAGCCAAACATGAGGGAGAATCAATATCAAGTCAACATGGAAAACATAAAGGAACTAATCCTGATTCTCAATTATGTACTGTATTAGCACGAAGTTTTGCAGATATAGGTGACATTATACGAGGAAAAGATCCATTTTATGGTAATACACAAGAAAGTACACAAAGAGAAAAATTAGAAAAAAATTTGAAAAATATTTTCAAGAAAATACATAGTGAAGTGACGAGCGACAAGAATGGGGAGGCTCTAAAAACTCGCTACAAAGGTGATGAAAATTATTTT…	-2.48	0.0224	0.153	('DBLa', 3, 225, 5.3e-101)	('DBLa0.11', 3, 225, 3.6e-110)	('Rask_block_4', 5, 22, 6.2e-10),('Rask_block_13', 31, 52, 1.1e-11),('Rask_block_3', 64, 81, 4.4e-09),('Rask_block_79', 82, 97, 9.7e-08),('Rask_block_14', 98, 118, 3.5e-07),('Rask_block_64', 123, 134, 0.0016),('Rask_block_5', 136, 154, 2.7e-10),('Rask_block_36', 158, 188, 5.5e-13),('Rask_block_163', 196, 202, 0.00059),('Rask_block_2', 203, 220, 1.8e-13)
271713_soapGraphK61	271713_soapGraphK61 frame_2	NLEKMGRTSTTKHDLLAEVCMAAKYEGKSLVEKYKEYENSHKDFHTSICTVLARSFADIGDIVRGRDLYLGYDDEEKKQREKLEGKLKDIFKEIHEKLEQPAKERYKDTDNYSKLREDWWYANRETVWKAITCDEENKLGGYSYFRATCGGDKQGPSVAKDHCRCKGANADQVPTYFDYVPQFLRWFEEWAEDFCRKRKHKLEN	2	-	TAATTTGGAAAAAATGGGCAGAACGTCGACAACGAAGCATGATTTGTTGGCAGAAGTGTGTATGGCAGCAAAATATGAAGGCAAATCATTAGTAGAAAAATATAAAGAATATGAAAATTCACATAAAGATTTCCATACCAGTATATGTACTGTATTAGCACGAAGTTTTGCTGATATAGGAGATATCGTTAGAGGAAGAGATCTGTATCTGGGTTATGACGATGAAGAAAAAAAACAAAGAGAAAAATTAGAAGGGAAGTTGAAAGATATTTTCAAGGAAATACATGAAAAATTGGAGCAACCGGCAAAAGAACGCTACAAAGATACTGATAATTATTCTAAATTAAGAGAAGATTGGTGGTATGCTAATCGAGAAACAGTATGGAAAGCCATCACATG…	4.668	0.0243	0.158	('DBLa', 1, 203, 3.5e-89)	('DBLa0.1', 1, 203, 8e-91)	('Rask_block_13', 13, 34, 2.7e-12),('Rask_block_3', 48, 65, 2.4e-09),('Rask_block_54', 66, 80, 3.5e-05),('Rask_block_14', 83, 106, 1.8e-05),('Rask_block_5', 116, 133, 9e-10),('Rask_block_36', 141, 169, 3.8e-12),('Rask_block_88', 172, 178, 0.00019),('Rask_block_2', 179, 196, 3.1e-14)
728463_soapGraphK31	728463_soapGraphK31 frame_-3	IRGKDLYLGDKKEKKQLEENLKRIFKKIYEGLTKDNDNGAIKTRYQNDNEDFFQLREDWWNANRNDIWKALTCDAPKDAQYTKKGPHNHITESNRGQCRCFSGDPPTNMDYVPQYLRWFDEWSEEFCRKRKSQLENAKNKCRYDDYDEPKYCSLNGYDCTQTIRAHEIYSMDYDCTKCSVACDPFVHWIDNQKLEFEKQKEK	-3	-	TATTTTTCTTTTTGTTTTTCAAATTCTAGTTTTTGATTATCTATCCAGTGTACAAAAGGATCACATGCAACCGAACATTTAGTACAATCATAATCCATACTATATATCTCGTGTGCCCTAATAGTTTGTGTACAGTCATAACCATTAAGACTACAATATTTTGGTTCATCATAGTCATCATAACGACATTTGTTTTTAGCATTTTCTAATTGACTTTTTCGTTTTCTACAAAATTCTTCTGACCATTCATCGAACCAACGTAAATATTGAGGGACATAGTCCATATTAGTAGGAGGATCTCCACTAAAGCATCTACATTGTCCCCTATTAGATTCTGTTATATGATTGTGTGGTCCCTTTTTCGTATATTGAGCATCTTTTGGTGCATCACATGTTAGA…	3.981	0.0239	0.158	('DBLa', 1, 202, 3.6e-81)	('DBLa0.18', 1, 202, 1.4e-88)	('Rask_block_171', 4, 14, 4.7e-05),('Rask_block_14', 17, 37, 6.3e-08),('Rask_block_64', 42, 54, 0.0012),('Rask_block_5', 56, 74, 3.9e-10),('Rask_block_60', 86, 110, 2.3e-07),('Rask_block_2', 111, 128, 3.6e-12),('Rask_block_12', 129, 146, 0.0017),('Rask_block_7', 151, 176, 3.9e-12),('Rask_block_1', 178, 202, 1.5e-09)
282066_soapGraphK61	282066_soapGraphK61 frame_3	NNPKLTQFVLRPTYFRYLEEWGENFCKERKKKLELIYKECKVDEGDDGRCSGYGENCNDQLDADPSTDADLKCPKCARHCGLYKRWIERKKDEFHKQSNAYSEQKKKCVNGSNNDAKQFCDKLTTTYTTAGDFLERLKSGPCKKDKENVKDELDFDKPNYTFRPATNCKPCPEFTVKCSGNNHCDKSKGTNCENKSSIGASDIQNKADCKDVFMRVSDNNTTGFDDLNEACKDADIFKGIRKEEWKCRNECGYVVC	3	-	TCAACAACCCGAAACTCACCCAATTTGTGTTACGCCCCACCTACTTCCGTTACCTTGAAGAATGGGGTGAAAATTTTTGTAAAGAGAGGAAAAAGAAGTTGGAACTAATTTATAAAGAGTGTAAGGTGGATGAAGGTGACGATGGACGTTGTAGTGGTTATGGTGAAAATTGTAACGATCAGCTTGATGCAGATCCTAGTACTGATGCGGATTTAAAATGTCCAAAATGTGCCAGACATTGTGGATTGTATAAAAGGTGGATAGAAAGAAAAAAAGACGAATTTCATAAACAATCAAATGCATATTCTGAACAAAAAAAAAAATGCGTAAATGGAAGTAATAATGATGCTAAACAATTTTGTGATAAACTAACAACAACGTACACTACAGCTGGAGACT…	3.56	0.0246	0.158	('DBLd', 2, 171, 6.5e-60),('CIDRb', 172, 256, 3.9e-22)	('DBLd1', 2, 171, 1.9e-61),('CIDRb1', 173, 256, 8.6e-23)	('Rask_block_105', 1, 9, 0.001),('Rask_block_2', 11, 27, 5.7e-09),('Rask_block_12', 28, 46, 0.00022),('Rask_block_7', 50, 74, 2.6e-07),('Rask_block_1', 76, 101, 6e-09),('Rask_block_72', 103, 116, 0.00016),('Rask_block_9', 119, 144, 5.2e-09),('Rask_block_6', 161, 181, 1.3e-09),('Rask_block_180', 184, 198, 0.00039),('Rask_block_50', 202, 227, 1.6e-09),('Rask_block_22', 231, 253, 2.4e-12)
Contig10199	Contig10199 frame_3	CALSYNTNEKTFKQNVHTNLTKETNKNTYPTVKFSEPNGATLPTFAQTPQFLRWMTEWGDEFCTEQSQKYKKLQAQCARYQCNGENGKDDNKEKCIKACEAYKKLIEKWKPQWEKQSGKYSNLYQKAQTPTTGSTEQEKYVLNYLSDLSKFPGSSDKYSTAGKYINAKGYINDCEES	3	-	TATGTGCTTTAAGTTATAATACCAACGAAAAAACGTTTAAACAAAATGTACACACAAACCTTACAAAAGAAACCAACAAAAACACCTACCCCACCGTCAAATTTAGTGAACCCAATGGTGCTACACTCCCCACATTCGCACAAACCCCGCAGTTTTTGAGATGGATGACAGAATGGGGGGACGAATTTTGTACAGAACAGTCACAGAAATATAAGAAGTTGCAGGCACAGTGTGCGCGATATCAGTGTAATGGTGAAAATGGTAAAGATGATAACAAAGAAAAATGTATAAAAGCGTGTGAAGCATATAAAAAATTGATTGAAAAATGGAAGCCTCAATGGGAAAAACAATCGGGAAAATACTCCAATTTATATCAAAAAGCACAAACGCCTACCACCG…	3.052	0.0246	0.158	('DBLg', 1, 175, 6.4e-36)	('DBLg2', 1, 177, 4.8e-56)	('Rask_block_90', 4, 18, 7.1e-05),('Rask_block_29', 21, 41, 0.00066),('Rask_block_2', 48, 63, 2.6e-11),('Rask_block_59', 65, 87, 5.6e-06),('Rask_block_1', 95, 120, 4.2e-11),('Rask_block_61', 157, 175, 3.8e-08)
410176_soapGraphK51	410176_soapGraphK51 frame_1	MKYSFADYGDIVKGTDMIENSNKKKLNTKLDELLNDATNNNPPAYREKWWEENKQHVWHAMVCGYQKGNNYKPINSLWCTVPHEDEKTHQFMRWFREWTESFCAQRKKLYDIMVAKCKEAECDKTTGRMSMYGCTQACREYENYVFKKKLEYFGQKEKYDNEFKALNDNKDAPYYFRSTFFSKNYDCLFDNFNGDNKWKNPYESFNNDEYKEKCECKQSVIPTERKEQKTDKDPEESPQKPVPDPGPSPEKSPPKSDVLPPSQSDESSIPMNDILSTTIPFGITITLGSIAFLFIKKKSKSTVDNFIQILEIPKGDYDIPTLKSSNRYVPYGSRSKRSFDPVTKYKGKTYIYMEGDSGSDSGHYDEDTTDITSSESEYEEMDINDIYVPGSPKYKTLIE…	1	-	ATGAAATATAGTTTTGCCGATTATGGAGATATAGTTAAAGGTACTGATATGATAGAAAACTCAAATAAAAAAAAATTGAATACAAAATTAGATGAACTTCTTAATGATGCAACTAATAACAACCCACCTGCATATCGAGAAAAGTGGTGGGAAGAAAATAAACAACATGTATGGCATGCTATGGTATGTGGATATCAAAAAGGAAATAATTATAAACCAATAAATTCACTATGGTGTACTGTACCTCATGAAGATGAAAAAACTCATCAATTTATGCGATGGTTTCGAGAATGGACTGAAAGTTTCTGTGCTCAACGAAAAAAATTATATGATATTATGGTCGCAAAGTGTAAAGAAGCTGAATGTGATAAAACTACAGGAAGAATGAGTATGTATGGC…	1.941	0.0234	0.158	('DBLe', 1, 216, 1.1e-67)	('DBLe9', 1, 216, 6.7e-107)	('Rask_block_3', 1, 14, 3e-08),('Rask_block_108', 15, 34, 2.2e-06),('Rask_block_5', 46, 65, 5.1e-12),('Rask_block_142', 71, 85, 2.6e-06),('Rask_block_2', 88, 103, 2.4e-08),('Rask_block_48', 105, 124, 8.7e-07),('Rask_block_1', 134, 159, 1.2e-05),('Rask_block_78', 196, 217, 6.2e-09),('Rask_block_95', 241, 265, 1.2e-10),('Rask_block_21', 272, 295, 1.4e-10),('Rask_block_41', 297, 357, 1.4e-28),('Rask…
285946_soapGraphK61	285946_soapGraphK61 frame_3	LIQKWKKQWIEQSEKYNKLYTQGTTNGVYGDVDEKEKKLLEYFKKLNEPNGNTYDTAGKYINEKGYIKNCEESKQKNFDKNSSSDNENKYAFKDYPNDHEKQCTCDTNTAPQPPPPPPPPRLPAVGDSGHDQRGRSEPGEDGPLPGPRPPQPAGDGVARSLKPLAPGKEIHSGSESDSDEEEEIDDQDGGDEDEDDEDGDEDDEDGDEVEEEETHKGGSDGADETEETAEGTGQEVDGSAETVAETPQQDTEQDGSTTTEKTVPTKDVDPCQIVKTLFSNTTKFSDAC	3	-	AATTGATTCAAAAATGGAAAAAACAATGGATAGAACAATCAGAAAAATATAACAAACTATACACACAAGGAACAACAAATGGTGTTTATGGTGATGTTGACGAAAAAGAGAAAAAACTTCTAGAATATTTTAAAAAACTTAATGAACCAAATGGTAACACATATGATACTGCCGGGAAATATATCAATGAAAAAGGATATATTAAGAATTGTGAGGAAAGTAAACAAAAAAATTTCGATAAAAATAGTAGTAGTGATAACGAAAACAAGTATGCTTTTAAGGATTACCCAAATGACCATGAAAAACAGTGTACGTGTGATACGAATACGGCACCCCAACCACCTCCACCTCCACCTCCACCGAGACTTCCAGCTGTAGGGGACAGTGGTCATGACCAAA…	-2.874	0.0232	0.158	('DBLb', 2, 105, 7.2e-10)	('DBLg2', 1, 105, 2.2e-30)	('Rask_block_1', 2, 16, 0.0078),('Rask_block_129', 19, 51, 1.7e-10),('Rask_block_61', 52, 79, 2.8e-08),('Rask_block_18', 88, 105, 6.7e-06),('Rask_block_49', 111, 124, 8.4e-14),('Rask_block_49', 132, 149, 8.4e-14),('Rask_block_49', 154, 166, 8.4e-14),('Rask_block_26', 197, 213, 6.8e-09),('Rask_block_30', 241, 248, 3.9e-11),('Rask_block_15', 271, 288, 9e-06)
278487_soapGraphK61	278487_soapGraphK61 frame_3	TNSKISGNKYSTKSGKDCGACAPYRRLHLCDHNLETISNYDSTKAKHKLLAEVCYAAKEEGASLQGYYAQHQGTNPDSHLCTALARSFADIGDIVRGKDLFLGNSVESAQRDKLEKNLKEIFAKIHEDVTSSGRNGEIEERYGKDPNFFQLREDWWTANRHTVWKALTCNAQGFNYFRHTCNGGERTKGYCRCNGDQPNADKANTDPPTYFDYVPQYLRWFEEWAEDFCRKKKKK	3	-	GTACTAATAGTAAAATAAGTGGTAATAAATATAGTACTAAAAGTGGTAAAGATTGTGGTGCATGTGCACCATATAGACGCTTACATCTATGTGATCATAATTTGGAAACTATCAGTAATTATGATAGTACTAAAGCTAAACATAAGTTGTTGGCAGAAGTGTGTTATGCAGCAAAAGAGGAAGGGGCGTCACTACAAGGTTATTATGCACAACATCAAGGAACTAATCCTGATTCTCATTTATGTACTGCACTTGCACGCAGTTTTGCTGATATTGGAGATATCGTACGCGGCAAAGATCTTTTCCTTGGTAATAGCGTAGAAAGTGCACAAAGAGATAAATTAGAAAAGAATTTGAAAGAAATTTTCGCGAAAATACATGAGGACGTGACGTCTAGCG…	-3.009	0.0246	0.158	('DBLa', 14, 234, 8e-99)	('DBLa0.11', 13, 234, 3.1e-106)	('Rask_block_4', 20, 37, 3e-10),('Rask_block_13', 47, 68, 1.9e-08),('Rask_block_215', 69, 78, 0.011),('Rask_block_3', 80, 97, 4.3e-10),('Rask_block_79', 98, 113, 1.2e-07),('Rask_block_14', 114, 133, 5.5e-07),('Rask_block_210', 139, 151, 3.8e-06),('Rask_block_5', 152, 171, 2.5e-10),('Rask_block_36', 173, 198, 4.8e-10),('Rask_block_163', 206, 212, 0.00084),('Rask_block_2', 213, 230, 1.9e-13)
264627_soapGraphK61	264627_soapGraphK61 frame_2	IVKEFLKRWLENFFDDYNRINKKLNSCMNKGEQSPCIKGCVDKWVQEKRTEWNNINSTYQEINENKNGDDGNNLSSFLEGGPFRNEVDKAIGPCPTLEAFEKSKKCNGTSRSGNSEKSTKYDGVLCLLDKLEDKAKTCLEQHSGIPDTPCQKSPAPPELDEEDLLLEEEENPENMRPGFCP	2	-	CATAGTCAAAGAATTCCTTAAACGATGGTTAGAAAACTTTTTTGACGATTATAATAGAATTAACAAAAAATTAAACTCATGTATGAATAAGGGTGAACAGTCCCCATGTATAAAAGGTTGCGTAGATAAATGGGTACAAGAAAAAAGGACAGAATGGAATAATATAAACAGTACTTACCAAGAAATAAATGAAAATAAAAATGGTGATGATGGTAATAATTTAAGCTCTTTTTTGGAGGGAGGACCATTTAGGAATGAGGTTGACAAAGCTATAGGACCTTGTCCAACTTTAGAGGCGTTCGAGAAGTCAAAGAAATGTAATGGCACTTCCAGATCAGGAAATAGTGAAAAGAGCACAAAATATGATGGTGTTCTATGTTTGCTTGATAAGCTTGAAGA…	-3.935	0.0246	0.158	('CIDRb', 1, 144, 2.6e-45)	('CIDRb5', 1, 148, 1.6e-62)	('Rask_block_8', 3, 31, 6.5e-13),('Rask_block_1', 40, 57, 0.00035),('Rask_block_24', 72, 112, 7.2e-16),('Rask_block_10', 123, 144, 2.3e-10),('Rask_block_195', 149, 156, 0.029),('Rask_block_31', 164, 181, 1.1e-07)
262179_soapGraphK61	262179_soapGraphK61 frame_-1	EGIKENKWICSKVCGLDVCKLEKVNDQKVNGKENDGTYIIQIRALLKRWLEYFLEDYNKINKKLKTCTKNGKGYICIKECVDTWINQKRTEWNNIRKLYVDNYEKENNDGSSNTLKNFLEQGIFESDKKKAIKPCGTLTALESSCGLNGDASSKTKGGTPKDIVECLLQKLETKA	-1	-	TTGCTTTTGTTTCAAGCTTTTGAAGCAAACATTCTACGATATCTTTTGGTGTACCACCTTTTGTTTTTGAGCTCGCATCGCCATTAAGACCACACGAACTCTCTAACGCAGTTAATGTACCACAAGGTTTTATAGCTTTTTTCTTATCACTCTCGAATATACCCTGCTCTAAAAAATTTTTTAAAGTATTAGAACTACCATCATTGTTTTCTTTTTCATAATTGTCAACGTACAGTTTTCTTATATTATTCCATTCTGTCCTTTTCTGATTTATCCATGTATCTACACACTCTTTTATACATATGTATCCTTTACCATTTTTCGTACATGTCTTTAATTTTTTGTTAATTTTATTATAATCTTCTAAAAAATATTCTAGCCATCGTTTAAGCAATGCTC…	-4.098	0.0245	0.158	('CIDRb', 1, 175, 1.7e-60)	('CIDRb5', 2, 175, 1.8e-61)	('Rask_block_22', 1, 16, 0.00013),('Rask_block_107', 18, 32, 1.5e-06),('Rask_block_8', 39, 71, 2.8e-17),('Rask_block_1', 79, 99, 3.7e-06),('Rask_block_24', 112, 153, 5.1e-17),('Rask_block_10', 161, 175, 3e-05)
396396_soapGraphK51	396396_soapGraphK51 frame_-2	PPRRRKLYIGGLTKWAKSDETTKRSQPQTGGEPQASESPLASTSALTPSPSPNGDGLLAAFVESAAIETFFLWDRYKKEKKPQGVGAAPPFGVGNGDDEDNPQTLLQNGVIPPDFLRQMFYTLADYKDIFEGKSIEVGDTSEDTKMKEIEKKIQAHINSGSKPGNSSPPGEKRKKWWDNNAKHIWKGMVCALTYKEKDPDGQKGAEGTNKIEKDEQVKKKLFDKNGTSNDPIEKYQYDKVVLKEDDSGQKTNDDIIQTPTLKNFVEIPPFFRWLHEWGSDF	-2	-	AAAGTCGCTTCCCCACTCATGTAACCATCTAAAAAATGGGGGTATTTCCACAAAATTTTTTAACGTGGGGGTTTGGATGATGTCGTCGTTGGTTTTTTGGCCACTATCATCCTCTTTAAGTACCACTTTGTCGTATTGGTATTTCTCTATGGGATCATTGGAGGTACCGTTTTTGTCAAAAAGTTTTTTTTTCACTTGTTCATCCTTTTCTATTTTGTTTGTTCCCTCTGCGCCTTTTTGTCCATCGGGGTCTTTTTCTTTATATGTTAAGGCGCAAACCATACCTTTCCATATATGTTTCGCATTATTATCCCACCATTTTTTACGTTTTTCGCCAGGAGGAGATGAGTTTCCAGGTTTAGAACCACTATTTATATGTGCTTGTATTTTCTTTTCTAT…	-4.883	0.0242	0.158	('DBLd', 1, 281, 1.2e-84)	('DBLd1', 1, 281, 1.1e-86)	('Rask_block_4', 1, 15, 7e-05),('Rask_block_73', 36, 51, 0.00029),('Rask_block_11', 57, 77, 2.4e-11),('Rask_block_16', 98, 114, 5.1e-06),('Rask_block_3', 115, 132, 7.7e-10),('Rask_block_27', 144, 161, 0.0026),('Rask_block_5', 173, 192, 2.4e-11),('Rask_block_55', 204, 223, 2.1e-06),('Rask_block_29', 231, 249, 3.6e-06),('Rask_block_198', 257, 265, 0.00027),('Rask_block_2', 266, 281, 2.8e-08)
296338_soapGraphK61	296338_soapGraphK61 frame_1	NFCKERKKRLEKIKEECRGNGKVCSGYGENCNDNLLQNYTNFPDFNCPSCATPCRYYKKWIKGKRKEFEEQKSAYDKQKAKCQAKSDKAESDNGFCGTIGTYEGAKDFLGKLGSCKNNNENNNGEDKLDFSQPDNTFKQAHNCRPCSEFKIYCKNCKSSGDDTKGECNGSNGTTTITAKEIAKLSDSTVLDMRVSDNSGNGFKGDLNVCEGKSIFEGIRKDEWKCGNVCGYNVCKPENVNGKKGDGKQIIFIRALFKRWLEYFLQDYNKIKKKLKPCIENGNGSPCINDYEKKFKCVNEWINQKRDEWQKIKKHYLEKNKEGDKNLTSLVKNFLEELQPQTDVNKAIKPCKGLTQFESFCGLHGADNSKKSKDGKERDLVVCLLEKLKDKIGECEKNHA…	1	-	AATTTTTGTAAAGAGAGGAAGAAAAGATTGGAGAAGATAAAGGAGGAGTGTCGTGGTAATGGAAAGGTTTGTAGTGGTTATGGGGAAAATTGTAATGATAATCTTCTTCAGAATTATACTAATTTTCCGGATTTTAATTGTCCCAGTTGTGCCACACCTTGTAGATATTATAAAAAGTGGATAAAAGGAAAAAGAAAAGAATTTGAGGAACAAAAAAGTGCATATGATAAACAAAAAGCAAAATGCCAAGCGAAAAGTGATAAAGCTGAAAGTGATAATGGATTTTGTGGAACAATAGGAACGTACGAAGGTGCTAAAGACTTTTTAGGAAAGTTAGGATCATGTAAAAATAATAATGAGAATAATAATGGAGAGGATAAATTAGATTTTAGTCAACCA…	-2.274	0.0249	0.158	('DBLd', 1, 146, 4.1e-42),('CIDRb', 147, 402, 8e-93)	('DBLd1', 1, 146, 3.7e-42),('CIDRb1', 147, 402, 2e-93)	('Rask_block_12', 5, 19, 1.8e-06),('Rask_block_7', 24, 48, 4.7e-08),('Rask_block_1', 50, 75, 5.7e-17),('Rask_block_72', 77, 91, 0.0032),('Rask_block_9', 95, 117, 3.1e-05),('Rask_block_443', 123, 131, 0.003),('Rask_block_6', 133, 156, 1.9e-05),('Rask_block_173', 160, 174, 0.00059),('Rask_block_50', 186, 206, 1.2e-11),('Rask_block_22', 209, 231, 9.3e-11),('Rask_block_107', 233, 247, 2.6e-07),('Rask…
370094_soapGraphK51	370094_soapGraphK51 frame_1	NSTSEDSKKNDVIDCLLDRLQEKATSCLSSPSGDNQPSADTPASCQNPSTRVEDEDDTLHEETEDVKAPNICPPTPAQQEETDGNCEEATTEPASPAPSADTKSDQNPEAPPPKVPEAPKEVVPEKKVPDAIPPKEQESPPVPPNLSDEPSKPISDILSSTIPFGIAIA	1	-	AACTCAACAAGTGAAGATAGTAAAAAAAATGATGTTATAGATTGTTTGCTTGATAGACTTCAAGAAAAAGCAACATCTTGTTTATCCTCACCTAGTGGCGATAACCAACCTAGTGCTGATACCCCAGCATCATGTCAAAACCCTTCCACCCGCGTTGAAGATGAAGACGATACACTACACGAAGAAACAGAGGATGTGAAGGCGCCGAACATTTGCCCGCCAACACCAGCACAACAAGAGGAAACAGATGGTAATTGTGAAGAAGCAACAACAGAACCGGCATCACCAGCACCTAGTGCGGACACCAAATCCGACCAAAACCCCGAAGCCCCTCCACCAAAAGTACCAGAGGCACCTAAAGAAGTAGTTCCTGAGAAAAAAGTGCCAGACGCAATACCA…	-4.611	0.0248	0.158	-	-	('Rask_block_10', 10, 37, 8.9e-12),('Rask_block_195', 44, 55, 2.5e-06),('Rask_block_31', 56, 74, 8e-06),('Rask_block_56', 76, 94, 5.6e-07),('Rask_block_33', 110, 126, 4.7e-09),('Rask_block_95', 128, 148, 5.3e-06),('Rask_block_21', 153, 169, 1.5e-07)
289914_soapGraphK61	289914_soapGraphK61 frame_3	QKILNVENGKINHSFLGDVLLAAKYQAEDTIKDYQPTSDQEGKCRAIRYSFADLGDIIKGTDLWDKDGGEIKTQNHLVKIFEKIKGGLSKDIQKKYTDNTKHLKLRSDWWEANRDQVWKAMKCHIKDLNDKAANPSSSDHCGYSDHTPLDDYIPQRLRWMTEWAEWFCKMQSQVYNELMEKCGECKAKNCKNGDEKCMNCRNACDAYGKEIKKWEDQWTKIKEKYQKLYEKAKETGVNPDSAPNDPKDEKDVVAFLSKLHEKNSENKIYSTAEGYVHQEATMNCEKQTQFCKKRNGEIPSSDTETDNDYAFRDKPHDHDTACKCKDRQPELVTKK	3	-	ATCAAAAAATTCTGAATGTTGAAAATGGAAAGATTAATCATTCCTTTTTGGGAGATGTACTTCTCGCAGCAAAGTACCAAGCAGAAGATACAATCAAAGATTATCAACCTACAAGTGACCAGGAAGGTAAATGTCGAGCTATACGTTACAGTTTTGCCGATTTAGGAGATATAATTAAAGGAACAGATTTATGGGATAAAGATGGTGGAGAGATTAAAACACAAAATCATTTGGTAAAAATATTTGAAAAAATTAAAGGGGGACTTTCTAAAGACATCCAAAAAAAATATACCGACAACACCAAACATTTAAAATTACGTTCCGATTGGTGGGAAGCAAATCGAGACCAAGTTTGGAAAGCAATGAAATGTCATATAAAAGATTTGAATGATAAAGCGG…	3.218	0.0263	0.166	('DBLb', 7, 324, 4.5e-122)	('DBLb3', 3, 324, 2e-130)	('Rask_block_584', 1, 12, 6.4e-06),('Rask_block_13', 13, 34, 2.9e-11),('Rask_block_3', 44, 60, 8.2e-10),('Rask_block_174', 61, 71, 1.3e-05),('Rask_block_14', 74, 96, 4.1e-06),('Rask_block_5', 106, 124, 3e-11),('Rask_block_183', 138, 151, 3.3e-11),('Rask_block_2', 152, 169, 2e-12),('Rask_block_59', 170, 190, 8.5e-09),('Rask_block_1', 200, 225, 6e-08),('Rask_block_62', 245, 263, 8e-07),('Rask_block…
285542_soapGraphK61	285542_soapGraphK61 frame_-1	LVDVCQAAKFEGESIRGYYAQYEVQYPGSGSTICTALARSFADIGDIIRGKDLYLGYNRKEKAQKEKLENKLKEYFENIHDKLEQPAKEYNEDKDTDKNYYKLREDWWNANRSTVWKAITCDNRLGGNAYFRPTCGGSGNNATRAKDKCRCSDNQVPTYFDYVPQYLRWFEEWAEDFCRKRKKKIENAIEKCRGKNGTERYCDLNGYDCEKTIRGKKKLVEGADCKKCSVACNPFVPWIDNQQKEFLKQREKYDKEMQKADTKEETSITIGDKTINNLYVGDFYE	-1	-	TTCATAAAAATCACCTACATACAAATTGTTAATAGTTTTATCTCCAATTGTTATTGATGTTTCTTCCTTTGTGTCTGCTTTTTGCATTTCTTTATCATATTTTTCTCTTTGTTTTAAAAATTCTTTTTGTTGATTATCTATCCAGGGTACAAAAGGATTACATGCAACAGAACATTTTTTACAATCTGCACCTTCAACAAGTTTCTTTTTTCCTCTAATAGTTTTTTCGCAATCGTAGCCATTAAGATCACAATATCGTTCCGTACCATTTTTTCCGCGACATTTTTCTATAGCATTTTCTATTTTTTTTTTTCGTTTACGACAAAAGTCTTCGGCCCATTCCTCGAACCACCTCAAATATTGTGGGACATAGTCAAAATACGTGGGGACCTGGTTGTC…	-4.308	0.0266	0.167	('DBLa', 1, 285, 3.1e-118)	('DBLa0.10', 1, 285, 1.4e-134)	('Rask_block_13', 1, 19, 7.7e-08),('Rask_block_135', 20, 32, 7.2e-09),('Rask_block_3', 33, 50, 3.2e-10),('Rask_block_54', 51, 65, 7.4e-06),('Rask_block_14', 68, 89, 8.1e-05),('Rask_block_5', 104, 121, 3.5e-10),('Rask_block_36', 127, 157, 1.5e-13),('Rask_block_2', 162, 179, 2.2e-13),('Rask_block_12', 180, 198, 1.6e-06),('Rask_block_7', 201, 225, 1.6e-09),('Rask_block_1', 228, 253, 5.6e-09),('Rask_…
262633_soapGraphK61	262633_soapGraphK61 frame_-1	TNFLQQAPFHDEVLKAIKPCDGLENFEKSKECAVAATTQNGKKRDVVECLLKKLGEKAKECKDLPSDTECSQEQTLDLDDQIDEDPENKVAHSKICGDIEEQKEEEEEKCEPESTIPKETAPTIPKKPASPADSLPPSTPSEEQTNQIPEQTPVIKPEKEAPAPSSTPAAETPAAP	-1	-	TTGGTGCTGCTGGGGTTTCTGCTGCCGGGGTTGATGAAGGCGCCGGTGCTTCTTTTTCGGGTTTGATCACAGGGGTTTGTTCGGGGATTTGGTTGGTTTGTTCCTCACTAGGTGTAGATGGAGGGAGACTATCTGCTGGTGATGCCGGTTTTTTCGGTATCGTTGGTGCCGTTTCTTTCGGTATCGTTGATTCTGGTTCACACTTTTCTTCTTCTTCCTCTTTTTGTTCTTCAATATCTCCACAAATTTTGGAATGTGCCACTTTGTTTTCTGGGTCTTCATCTATTTGATCGTCAAGGTCAAGGGTTTGTTCTTGAGAACACTCGGTATCACTAGGTAGGTCTTTACACTCTTTTGCTTTTTCGCCAAGCTTTTTAAGCAAACATTCTACAACATCTC…	2.203	0.0275	0.167	('CIDRb', 2, 68, 1.3e-15)	('CIDRb5', 1, 68, 1.4e-22)	('Rask_block_24', 1, 37, 2.6e-12),('Rask_block_10', 44, 70, 1.1e-09),('Rask_block_31', 75, 98, 6.6e-05),('Rask_block_56', 100, 117, 3.7e-07),('Rask_block_137', 149, 158, 8.6e-07),('Rask_block_221', 166, 176, 0.0046)
Contig10854	Contig10854 frame_-3	FSETNRKKWWNENKYHVWESMLCGYRKAVGNTQTNLNCRFPDIERVPQFLRWFQEWAEIFCVKRNELYENMVNACQNAQCDKSTGNVQGSDCIEACEEYKYYVLKKKIEYEIQSNKYNKEFKNILNNKDAPNYLKIPCLSEYFNEKNKWVNPYESFNEPTYKDKCDCQKIEPPAPAPLPPPPPVQPPPSDEPFDPTILQTTIPFGVALALGSIAFLFLKKK	-3	-	TTTTTTTCTTCAAAAATAAAAAAGCAATGGATCCTAATGCTAACGCAACTCCAAAAGGAATAGTCGTTTGTAGGATAGTAGGGTCAAAGGGTTCATCCGAAGGGGGGGGTTGTACTGGTGGAGGAGGGGGTAGAGGTGCTGGTGCTGGGGGTTCAATTTTTTGGCAATCACATTTATCTTTATATGTAGGCTCGTTGAATGATTCATAAGGATTAACCCATTTGTTTTTTTCATTAAAGTATTCTGAGAGGCATGGAATTTTCAAATAATTTGGGGCATCTTTGTTATTTAGTATATTTTTAAATTCTTTATTATATTTATTCGATTGAATTTCATATTCTATTTTTTTCTTTAAAACATAATATTTATATTCTTCACATGCTTCAATACAGTCAGAAC…	1.768	0.0271	0.167	('DBLe', 4, 167, 3.2e-48)	('DBLe3', 1, 167, 1.1e-73)	('Rask_block_5', 6, 25, 3.3e-10),('Rask_block_222', 26, 43, 3e-12),('Rask_block_2', 46, 61, 8.6e-12),('Rask_block_48', 63, 83, 1.5e-06),('Rask_block_1', 92, 117, 3.8e-07),('Rask_block_414', 118, 143, 2.1e-17),('Rask_block_78', 147, 168, 1.3e-08),('Rask_block_28', 172, 183, 1.1e-07),('Rask_block_21', 193, 218, 6.1e-16)
Contig2095	Contig2095 frame_-3	LKEEWENDNSNSGNKTSGNITPTSDIPSGKLSDIPSTNKMLNSDVSIQIHIDKPNQVDDNIYLDTYPDKYTVDNINPVDTHTNPNLVGNINPVDQNSNLTFPSNPNPAYDNIYIDHNNEDLPSKVQIEMSVKNGEMAKEK**ICGIYEIVRYIYIICGIFLFFFFLCDILLFLFI	-3	-	AATAAAAAGAAATAATAATATATCGCATAAAAAAAAAAAAAACAAAAATATTCCACAAATAATATATATATAACGCACAATTTCATATATCCCACATATCTATTATTTCTCTTTCGCCATTTCTCCGTTCTTCACACTCATTTCAATTTGTACTTTGCTAGGTAGATCCTCATTATTATGATCAATATATATGTTATCATACGCAGGGTTTGGATTAGACGGAAACGTTAGGTTGGAGTTTTGATCCACAGGGTTGATGTTTCCCACAAGGTTTGGGTTGGTGTGTGTATCGACAGGGTTAATGTTATCCACAGTATATTTATCGGGGTATGTATCAAGGTATATGTTATCATCCACTTGGTTGGGCTTATCTATATGTATTTGAATAGAAACATCACT…	1.265	0.027	0.167	-	-	('Rask_block_44', 1, 15, 7.2e-05),('Rask_block_192', 22, 29, 6.5e-07),('Rask_block_46', 39, 66, 5.5e-14),('Rask_block_547', 82, 92, 6.2e-06),('Rask_block_47', 106, 131, 8.3e-15)
269031_soapGraphK61	269031_soapGraphK61 frame_-3	KNGCNKNCDCYKRWVEEKKKEWTKIKEHFKKQKDMREQIGEHTDPGIILEYVLNVEDILTNIKDGYKEVKGAEHIKKLLDEEKQKNQAEAADGGTDNQKKTTIDKLLQHEEQEAEKCVTNNPDKDCNKAPKPPGGDPGGVGRSATFTPAGPQPPGEDSEDEEEEIAEGDGAEDEEEDHSEEEEEEEEKETQDTE	-3	-	GTTCTGTGTCTTGTGTTTCTTTCTCCTCCTCCTCCTCTTCTTCTTCGGAGTGGTCTTCTTCTTCGTCCTCCGCGCCGTCGCCTTCGGCGATTTCTTCTTCTTCGTCTTCGGAGTCTTCACCGGGTGGTTGTGGTCCGGCAGGTGTGAAGGTGGCGGAACGTCCTACGCCACCAGGATCTCCGCCGGGTGGTTTTGGTGCTTTGTTGCAGTCCTTATCTGGATTATTTGTTACGCATTTTTCGGCTTCTTGTTCTTCATGTTGTAGTAATTTATCAATTGTGGTCTTCTTTTGATTGTCGGTGCCACCATCTGCTGCTTCTGCTTGGTTTTTTTGTTTTTCCTCATCCAACAGTTTCTTAATGTGTTCTGCTCCTTTTACCTCCTTATAACCATCTTTAA…	-4.905	0.0273	0.167	('CIDRa', 2, 122, 2.1e-33)	('CIDRa2.7', 2, 123, 3.1e-42)	('Rask_block_1', 4, 29, 1e-11),('Rask_block_32', 44, 80, 6.6e-12),('Rask_block_447', 83, 98, 1.4e-05),('Rask_block_10', 100, 126, 3.5e-10),('Rask_block_49', 138, 154, 7.8e-06),('Rask_block_26', 177, 187, 1.5e-07)
269193_soapGraphK61	269193_soapGraphK61 frame_3	KEDCYKNGNKDCSGDGLKCNEIVIDKEKIFGDFLCSKCAKPCRKYRKWIERKKYEFTEQENAYGEQKKKCKTESNGAAPNNGGDNGFCGTVNTCNTAAAFLNRLKNGPCKKDNDNGEDNKINFNDKEKTFGHRDYCGTCSEFKINCQNGYCSGGDGDTKEKCNGKDSIDAKEIAKMRSSTTDVVMRVSDNDTNTF	3	-	TAAAGGAGGATTGCTACAAAAATGGTAATAAAGATTGTAGTGGGGATGGTTTGAAATGTAACGAAATAGTTATAGATAAGGAAAAAATTTTTGGCGATTTCCTTTGTTCCAAGTGTGCAAAACCTTGTAGAAAATATAGGAAATGGATAGAAAGAAAAAAATACGAATTTACTGAACAAGAAAATGCATATGGTGAACAAAAAAAAAAATGCAAAACAGAAAGTAACGGTGCTGCTCCTAATAATGGTGGTGATAATGGTTTTTGTGGAACAGTAAATACGTGCAATACAGCTGCAGCATTTTTAAATAGGTTAAAAAATGGACCATGTAAAAAGGATAATGATAATGGAGAAGACAATAAAATAAATTTTAATGATAAAGAGAAAACATTTGGACATA…	4.435	0.0267	0.167	('DBLd', 8, 139, 5.5e-37),('CIDRb', 140, 195, 3.4e-10)	('DBLd1', 8, 139, 7.9e-36),('CIDRb6', 140, 195, 5.2e-12)	('Rask_block_7', 12, 36, 7.1e-07),('Rask_block_1', 38, 63, 1.1e-08),('Rask_block_72', 64, 80, 2.7e-07),('Rask_block_9', 87, 111, 1.5e-06),('Rask_block_6', 126, 149, 9.1e-08),('Rask_block_138', 154, 165, 8.7e-05),('Rask_block_50', 172, 195, 3.3e-10)
294818_soapGraphK61	294818_soapGraphK61 frame_3	TDATHLRDAFIQSAAVETFFLWHKYKMEKKKEEKERKEADGIVPVTLSKPEELDNQLKKGTIPEDFMRQMFYTLGDYRDLCVGVKDNDVIKALKASGDENIETINKKIKEILNGENEQQRAKQNSGIDPKTWWNDNAKHIWEGMICALTYNTDSGAKDTPPKHLEEVQQAFFGTQNGKPGPQPGTTGTSNGTFESKYNYKNAKLLDNDSTSGTMPIVSPNSPTTETTLASFITRPAYFRWLEEWGENFCRERKRRLAQIYKDCRGVNASDNPKYCSGDGYDCERKDINRNEINANLDCPDCAKECIKYRKWIEKKFQEYHKQENKYEEEHGKLTKDDCPNNGDNKFCEEIKQKTTAAEFLKALKHCKNGQNNSEEKGTEEDEKNKIDFSNPQKMFNPST…	3	-	TTACAGACGCGACTCACCTCCGCGATGCGTTCATCCAATCTGCTGCGGTTGAGACGTTTTTCTTGTGGCATAAGTATAAAATGGAGAAAAAAAAAGAGGAAAAAGAAAGAAAAGAAGCAGATGGAATAGTTCCAGTTACATTATCCAAACCAGAAGAACTCGATAATCAATTAAAAAAAGGAACAATCCCTGAAGATTTTATGCGTCAAATGTTTTATACTTTAGGTGATTATAGGGATTTATGTGTGGGAGTTAAAGACAACGATGTGATTAAGGCGTTAAAAGCTAGTGGTGATGAAAATATCGAGACAATTAATAAAAAAATAAAAGAAATTTTAAATGGTGAGAACGAACAACAACGTGCTAAACAAAATAGTGGCATAGACCCTAAAACCTGGT…	-3.509	0.0274	0.167	('DBLd', 3, 404, 3.1e-126)	('DBLd1', 3, 404, 7.4e-127),('CIDRg9', 405, 456, 4.3e-16)	('Rask_block_11', 6, 26, 2.6e-14),('Rask_block_77', 27, 44, 2.3e-05),('Rask_block_16', 50, 65, 1.4e-05),('Rask_block_3', 66, 83, 9.8e-10),('Rask_block_228', 84, 96, 1e-06),('Rask_block_27', 98, 113, 0.025),('Rask_block_5', 129, 148, 1e-10),('Rask_block_55', 155, 173, 3.4e-05),('Rask_block_369', 176, 188, 1e-07),('Rask_block_2', 234, 250, 6.6e-10),('Rask_block_12', 251, 269, 5.2e-06),('Rask_block_…
281224_soapGraphK61	281224_soapGraphK61 frame_1	VKKKEQEWNSIKKLFTKKKKMPKQYYDNINNLFEGYFFQVMDKLKKEEAKWYELKDNIKEKIKSSKGKADGKNSEGAIKVLFDHLKENATICKDNNTNEGCDPSVDPTKNPCVNNSEGSKIATVKQIAQYYKRKAHAQLEESGSRRALKGDASKGTYRKGGNANMLSDICNIKVGYSNDSRIGNKGEPCKGKDNDGVRFKIGTPWTNIVEKNKTSYKDVFLPPRREHMCTSNLENLDVDSVIKNGNASHSL	1	-	GTTAAAAAAAAAGAGCAAGAATGGAATAGTATAAAGAAACTATTCACAAAAAAAAAAAAAATGCCGAAACAATATTATGATAATATTAATAACCTTTTTGAAGGTTATTTTTTTCAAGTTATGGATAAACTTAAGAAGGAAGAAGCAAAATGGTATGAACTTAAGGATAATATAAAAGAAAAAATAAAATCTTCCAAAGGAAAGGCAGATGGCAAAAATTCAGAAGGTGCAATAAAAGTGTTGTTCGATCACTTAAAAGAAAATGCAACAATATGCAAAGACAATAATACAAACGAAGGATGTGATCCTTCCGTGGATCCGACAAAAAACCCGTGTGTAAACAACAGTGAAGGTAGCAAAATTGCGACTGTAAAACAAATCGCACAATATTATAAACGC…	3.683	0.0282	0.169	('CIDRa', 1, 97, 2.7e-11),('DBLb', 110, 251, 2.9e-43)	('CIDRa1.7', 1, 101, 7.5e-42),('DBLb3', 110, 251, 7.4e-48)	('Rask_block_121', 21, 59, 7.9e-21),('Rask_block_10', 77, 101, 6.2e-06),('Rask_block_141', 103, 120, 9e-06),('Rask_block_52', 122, 139, 1.7e-06),('Rask_block_65', 144, 178, 1.6e-14),('Rask_block_53', 188, 207, 3.4e-09),('Rask_block_4', 219, 236, 5.9e-09),('Rask_block_444', 237, 248, 1.3e-07)
531897_soapGraphK41	531897_soapGraphK41 frame_3	CNKNCVCFDKWVKQKEEEWKNVKKVFENKKYIQDKYYLDINKLFESFLFKVISELDQGEAKWNQLKEELKKKIESSKANEGIKDSESAIELLLDHLKESATTCKDNNANEACSSSQKSSPNPCADKSGGKLVSVKQIAQYIKRQAYEQANYRSDGLHKLKGKAHEGKYKRKGRENYFKDKLCKIGK	3	-	AATGTAACAAAAATTGCGTATGTTTTGACAAATGGGTTAAACAAAAAGAAGAAGAATGGAAAAATGTGAAGAAAGTATTTGAAAATAAAAAGTATATACAGGATAAATACTATCTTGATATTAATAAACTTTTTGAAAGTTTTTTGTTTAAAGTTATAAGTGAACTTGACCAAGGAGAAGCAAAATGGAACCAACTTAAGGAAGAATTAAAAAAAAAAATTGAGTCTTCTAAAGCAAATGAAGGAATTAAAGATTCAGAAAGTGCAATAGAACTGTTGTTAGATCACTTAAAAGAAAGTGCCACAACATGCAAAGACAATAATGCAAACGAAGCATGTTCCTCTTCCCAGAAATCTTCACCAAACCCCTGTGCAGATAAAAGTGGTGGCAAACTTGTGA…	2.403	0.0289	0.169	('CIDRa', 1, 110, 2.1e-22),('DBLb', 121, 185, 6.1e-11)	('CIDRa1.3', 1, 112, 3.4e-69),('DBLb1', 121, 185, 1.7e-32)	('Rask_block_1', 1, 26, 9.2e-09),('Rask_block_121', 32, 70, 4.3e-20),('Rask_block_368', 72, 85, 1.4e-08),('Rask_block_10', 87, 112, 5.8e-09),('Rask_block_141', 114, 131, 3.5e-07),('Rask_block_52', 132, 149, 5.5e-07),('Rask_block_65', 155, 185, 6.4e-12)
402956_soapGraphK51	402956_soapGraphK51 frame_-2	LREDWWYANRRQVWKAMICYAHKDNTYFRKKTSEGKECTVQKCKCLNGDPPTNLDYVPQYLRWFEEWAEDFCRLRKHKLENAIKNCRGENGKPKYCDLNGYDCKKTARGKEMYSYEQDCIQCSFSCTPFTNWIDNQKDEFEKQKKKYEYEVNKNHDKTMEIGGTTINNIYEKEFYNILKGEYGSVVNFLKKLSKEKICEKQPEVGEERADPVDFKKDVGEIFSRTKYCRACPLCGLKNDSPPWTENHESTCRKGEIRKFDDRNSTEIELLVKDKAGQTMMQKLKSLCNDSSEPTIQKWKCHYESTGKDYCVLQDGNQDKPERTVKQYEAFFNLWIHEMLDDSIKWRTEHSQC	-2	-	TACACTGACTATGTTCTGTCCTCCATTTTATAGAATCATCTAACATTTCATGTATCCAAAGGTTAAAAAAAGCTTCATACTGCTTAACTGTTCGTTCTGGTTTATCTTGATTGCCATCTTGTAGTACACAATAATCCTTACCAGTACTTTCATAATGACATTTCCATTTTTGAATAGTTGGTTCAGAAGAATCATTACACAAACTTTTTAGTTTCTGCATCATAGTTTGTCCTGCTTTGTCCTTCACAAGTAACTCAATCTCAGTACTATTCCTATCATCAAATTTTCTGATTTCACCTTTTCTGCATGTGCTTTCATGGTTTTCTGTCCATGGTGGACTATCATTTTTCAGTCCACACAAAGGACATGCACGACAATATTTTGTACGAGAAAATATTT…	-3.413	0.0288	0.169	('DBLa', 1, 231, 2.6e-83),('CIDRa', 232, 352, 1.3e-27)	('DBLa0.9', 1, 231, 3.9e-96),('CIDRa2.1', 232, 352, 6.8e-43)	('Rask_block_5', 2, 19, 1.6e-11),('Rask_block_36', 24, 51, 1.5e-05),('Rask_block_2', 56, 73, 1.8e-13),('Rask_block_12', 74, 91, 4.4e-08),('Rask_block_7', 95, 119, 1.6e-07),('Rask_block_1', 122, 147, 2e-09),('Rask_block_70', 155, 173, 0.0011),('Rask_block_9', 174, 200, 4.1e-11),('Rask_block_118', 201, 214, 2.6e-06),('Rask_block_6', 218, 237, 1.3e-08),('Rask_block_23', 263, 284, 4.9e-05),('Rask_blo…
380062_soapGraphK51	380062_soapGraphK51 frame_-2	TEWNQIKDHYNKKEYGNGYDMAYKVKGYFEKNENDLKKSIDNFGCLKNKDEYEVCSNGDNNCNSDGKRRKKDIVTILLSELQKKIEECQSKHSVENPAQCKESSTPPDDDEPLEEENTVGKQQPSFCPPTKQQPEAQDEETCEAASPAPPKDTEAKSEQKPEEKAPASDVAPPAPSPADQPFDSTILQTTIPFGVA	-2	-	ACGCCACTCCAAAAGGGATGGTTGTTTGTAGGATGGTAGAGTCGAAAGGTTGATCCGCAGGGGACGGTGCCGGGGGTGCCACGTCTGATGCCGGTGCTTTTTCTTCGGGTTTTTGCTCACTTTTTGCTTCTGTATCTTTTGGTGGTGCTGGTGATGCTGCTTCACACGTTTCTTCATCCTGTGCTTCTGGTTGTTGTTTTGTTGGCGGACAAAATGATGGTTGTTGTTTTCCCACTGTGTTTTCCTCTTCAAGGGGTTCGTCATCATCAGGGGGGGTGGAGGATTCTTTACACTGTGCTGGGTTTTCGACACTATGTTTGGATTGACACTCCTCAATTTTTTTTTGAAGCTCAGAAAGTAAAATAGTTACAATATCTTTTTTTCTTCTTTTACCATCAC…	-3.439	0.0285	0.169	('CIDRg', 1, 99, 1.9e-19)	('CIDRg8', 1, 95, 1.1e-36)	('Rask_block_212', 12, 64, 1.1e-23),('Rask_block_10', 71, 97, 4.2e-10),('Rask_block_31', 110, 129, 4.3e-09),('Rask_block_56', 132, 149, 4.4e-08),('Rask_block_120', 172, 181, 4.7e-06),('Rask_block_21', 182, 196, 6.9e-05)
274769_soapGraphK61	274769_soapGraphK61 frame_-1	EDYNRIRKKLKPCINNGEKAICTNGCVDQWISTKKEEWKKIKDRFNEQYNGVEQDMKYLVKSFLEDLQSQIAATIDKGNHDSLEKLVKSVKCNCADNSKTKGDDERDLVLCLIEKLGEKAKKCAENHAQNGDEKQANCEKYTPLDDEDLLLEETENPVAQPAICPAQPPQKEEEEGSCDPASPAPKAPEPAPPATSEDTKSDQNPEAPPPKVPEAPK	-1	-	TTTAGGTGCCTCTGGTACTTTTGGTGGAGGGGCTTCGGGGTTTTGGTCGGATTTGGTGTCCTCACTAGTTGCTGGTGGTGCTGGTTCAGGTGCTTTTGGTGCTGGTGATGCTGGGTCACAACTGCCTTCTTCTTCCTCTTTTTGTGGTGGTTGCGCTGGACAAATTGCTGGTTGCGCCACTGGGTTTTCTGTTTCTTCAAGGAGTAAGTCCTCATCATCAAGGGGGGTGTATTTTTCACAATTTGCTTGTTTTTCGTCACCATTTTGGGCGTGGTTCTCTGCACACTTTTTTGCTTTTTCGCCAAGCTTTTCAATTAAACATAGAACAAGATCTCTTTCGTCATCACCTTTTGTTTTTGAGTTATCAGCGCAATTACATTTAACTGACTTCACTAACTT…	-2.945	0.0289	0.169	('CIDRb', 1, 131, 1.1e-40)	('CIDRb6', 1, 132, 1.4e-42)	('Rask_block_8', 1, 17, 3.1e-06),('Rask_block_1', 26, 45, 1.2e-06),('Rask_block_24', 58, 98, 8.9e-15),('Rask_block_10', 107, 130, 4.3e-08),('Rask_block_31', 149, 167, 6.6e-07),('Rask_block_56', 168, 186, 2.6e-10),('Rask_block_33', 207, 216, 1.6e-07)
277543_soapGraphK61	277543_soapGraphK61 frame_2	NTPITYAIRHHHRQHEPCKPSHICMT*HHVVGKKNTKMAAAESGGQGAKDFLDKIGEDIYKIAKNDANDFREKLKGTLSQATYPNDRNSEKTTPEDPCELQYEYHTNVTDGHSDPCGNRPNVRFSDIYEGQCTDSKIRGNDQKQKIGACAPFRRLFLCDQNLSHMSGDKINNTHNLLLEVSLAAQHEGESIVKNYEQLGHHTTEGVCTALARSFADIGDIIRGKDLFIGY	2	-	CAATACTCCCATAACATACGCAATACGCCACCACCACCGCCAACACGAACCATGCAAACCCTCACATATATGTATGACATGACATCATGTAGTCGGGAAGAAGAATACAAAAATGGCAGCTGCAGAAAGTGGAGGCCAGGGTGCCAAGGATTTTTTGGATAAAATTGGAGAAGATATATACAAAATAGCAAAAAATGATGCAAATGACTTTAGGGAGAAATTGAAGGGAACTTTGTCACAAGCAACATATCCAAACGATAGAAATTCTGAAAAAACAACACCAGAAGATCCATGCGAACTTCAATATGAATATCACACTAACGTTACTGACGGTCATAGTGATCCTTGTGGAAATAGACCAAATGTTCGTTTTTCAGATATTTATGAAGGTCAATGTAC…	-3.149	0.028	0.169	('NTSB', 37, 97, 3.9e-14),('DBLa', 98, 229, 2.7e-54)	('NTSB', 37, 97, 3.9e-14),('DBLa0.12', 98, 230, 1.2e-66)	('Rask_block_20', 46, 67, 1.4e-07),('Rask_block_17', 71, 105, 1e-13),('Rask_block_19', 107, 140, 1.1e-15),('Rask_block_4', 148, 165, 3.4e-08),('Rask_block_13', 174, 195, 2.6e-11),('Rask_block_3', 206, 223, 2.3e-10)
374722_soapGraphK51	374722_soapGraphK51 frame_-1	WKKIKEHYQKQYGDNDSYNSFSMRSILEEFKDRPEFKNAIKPCKELGDFEKSCGLNGTESSQKSEDGKDYDLVLCLLKKLEDKANKCKEDQKPNGENQAKCEEYTPPDDEDLFLEEEENENTLGKGKGENKAPAFCEIQEKKEEEEGGCVPAKTEPASPAPSEDPPVPAPAGDQKEASNPK	-1	-	TTTTGGATTTGAGGCTTCTTTTTGGTCACCAGCTGGAGCAGGAACTGGGGGATCCTCACTAGGTGCTGGTGATGCCGGTTCTGTTTTTGCTGGGACACAACCGCCTTCTTCTTCCTCTTTTTTTTCCTGTATTTCACAAAATGCTGGCGCTTTATTTTCCCCTTTTCCTTTTCCCAATGTGTTTTCATTTTCTTCTTCTTCAAGGAATAAGTCCTCATCATCAGGGGGGGTGTATTCTTCACACTTTGCTTGGTTTTCGCCATTAGGTTTTTGGTCTTCTTTACACTTGTTTGCTTTATCTTCAAGCTTTTTAAGCAAACATAGAACAAGATCGTAATCTTTTCCATCTTCACTCTTTTGTGAGCTCTCGGTTCCATTAAGACCACATGACTTCTCGAA…	-4.247	0.0286	0.169	('CIDRb', 1, 94, 6.6e-22)	('CIDRb1', 1, 95, 1.4e-22)	('Rask_block_516', 9, 17, 0.00016),('Rask_block_24', 20, 61, 3.5e-15),('Rask_block_10', 71, 94, 2.5e-07),('Rask_block_271', 101, 110, 5.6e-06),('Rask_block_56', 139, 157, 9e-07),('Rask_block_120', 165, 171, 0.0024)
Contig12359	Contig12359 frame_1	QNGGKKGPPAATHPSKSVTTLVKRDTTVDTPSTVYSTAAGYVHQEAKYLDCKTQTQFCEKKNGVTQPTAEDNTKYTFKQPPSDYETPCACGSRDKEKVPEKKDEVDVCNMVKKIIGHNNGTTEINKCNSKNPYPKWECNKNQHQIGDKDKGACMPPRRIKLCVHDIKHMNNNIAQNELLEKFINCAAKETHFAWHKYIEKNTEAHSELQKGKIPQEFKRMMEYTYADYRDMFFGKDISSDNNIKGISRKVEQILEIRENKSEIEKDNKKKEWWHENSPRIWEAMFCALENKITDDEKKKEIKKDTNYKTPPEDFAKRPTFLRWMIEWGEEFCAERQKKEDDVNSKCKGPNASSACDKGSSCKSACTEYENYVKKKKVEFNGQTDRFVRNANDTSPHPEY…	1	-	CAAAATGGTGGCAAAAAAGGTCCCCCTGCTGCTACACATCCTTCTAAATCTGTTACCACACTTGTTAAACGTGATACCACTGTTGATACACCTTCAACTGTGTATAGTACAGCTGCAGGATATGTACATCAAGAAGCGAAATATTTAGATTGTAAGACACAAACTCAGTTTTGTGAAAAAAAAAATGGTGTTACCCAACCTACTGCTGAAGACAACACCAAATACACCTTCAAACAACCTCCATCAGACTATGAAACGCCGTGTGCATGTGGGAGTAGGGACAAGGAGAAGGTGCCGGAGAAAAAAGATGAAGTAGATGTGTGCAACATGGTGAAGAAAATTATAGGGCATAATAATGGAACAACAGAAATAAATAAATGCAACTCAAAAAATCCATAT…	3.489	0.0293	0.17	('DBLb', 26, 90, 4.1e-17),('DBLg', 108, 450, 4.1e-98),('DBLg', 470, 558, 1.6e-26)	('DBLb1', 1, 90, 8.7e-23),('DBLg16', 108, 450, 2.5e-152),('DBLg2', 470, 558, 1.9e-28)	('Rask_block_255', 8, 30, 1.6e-12),('Rask_block_61', 33, 58, 3.6e-16),('Rask_block_18', 72, 90, 0.0017),('Rask_block_15', 108, 130, 2.6e-05),('Rask_block_4', 152, 169, 4.3e-17),('Rask_block_11', 178, 197, 4.6e-21),('Rask_block_16', 202, 216, 0.0064),('Rask_block_3', 217, 234, 1e-08),('Rask_block_82', 237, 257, 1.2e-07),('Rask_block_5', 270, 288, 9.3e-08),('Rask_block_519', 307, 315, 0.0007),('Ras…
295696_soapGraphK61	295696_soapGraphK61 frame_-3	TYPGTASQLCTVLARSFADIGDIVRGRDLYRRDKGEETKLEDKLKEVFGNIYNELTSTNGKNAEELKARYNGDKNNDFFKLREDWWTANRATVWEAITCNAQGNRYFRPTCDSGDGKSQYQTRNQCRCNDDKPNAGKGSDGANVNIVPTYFDYVPQYLRWFEEWAEDFCRKKKKYVDIVKTYCRGVYNKEPRYCSRNGYDCEQTINKIGKLVIGKGCINCLYACNGYEKWIDSKKKEFLKQKKKYEKEVSGKSRKKRSEPINKYEGYESKFYEELKGEYRTVDAFLGLLNNEKACKEVNDKEGGEIDFTKPNDADDDNNNNEEKGTFYRSKYCQPCPHCGVRKTSEGKFQEKSVNDQCRIKLYKPKDNANPTPIKILKSGEKYDDIKQKIDDFCDQANG…	-3	-	GAATCTTTTAACATATGTGCAACCCAATAGTAAAAAAAATTATGGAATGTCTTTTGGAATTCCTGAGGGTCATTTTTTTCTTTTTTATTTTTGTTTTCCAATATACATAATCCACCTCCAGTTTTTACATCCTGGTCATACACTGGGTCATTCATACCCTCTGGGTTTTCATCTTTCTCAAGCTCGTCAATTTCATAACATTTCCATTCTTCATACAAATCCTGTCTACCACTTTTACTACCACGACCACCAGCAGCAGCACCATTACCACCAGTACCATTTGTTGTATCACCATTTGCTTGATCGCAAAAGTCGTCAATTTTTTGTTTTATATCATCATACTTTTCACCACTTTTAAGGATTTTAATAGGAGTAGGGTTTGCGTTATCTTTAGGCTTA…	-3.04	0.0294	0.17	('DBLa', 5, 336, 5.4e-120),('CIDRa', 337, 495, 1.1e-35)	('DBLa0.1', 1, 336, 3.3e-143),('CIDRa3.1', 337, 495, 1.5e-54)	('Rask_block_3', 9, 26, 1.6e-08),('Rask_block_386', 27, 35, 1.2e-05),('Rask_block_14', 40, 61, 3.9e-07),('Rask_block_64', 67, 80, 0.0038),('Rask_block_5', 82, 101, 4.5e-10),('Rask_block_36', 103, 133, 4.5e-13),('Rask_block_153', 146, 152, 0.00049),('Rask_block_2', 153, 170, 3.3e-13),('Rask_block_130', 171, 184, 9e-11),('Rask_block_7', 193, 217, 7.5e-09),('Rask_block_1', 220, 245, 2.4e-08),('Rask_…
295000_soapGraphK61	295000_soapGraphK61 frame_2	KRSIGSDTYKGYDEQFYKILKVTKVDVKKFLDLLSNQTACKSQPYDERRTISINFKNYEHPDIFSRTKYCQACPWCGAYKEGDKWEANHINSCGNKNIISFTDKDTTDISILTPDKEKSNILDKYKTFCANGEKSVIDGGQIKKWQCYYDKNKPSDENDNCVEGTWKEFKEGKKVKPYNPFFWDWVHDMLHDSVEWKRELSKCINNNTNGNRCRNNKKCKDNCGCFQKWVQQKGEEWGQIKVHFGKQGDMKDENGNDIDPGIILDGVLQDGNLLQNIKDVHGDTDDIEHIKKLLEDEETAVAGVVLGGKDNTTIDKLLKHEKEQADKCKKTQEECENQKKQKEQPKDMSRALDPPADRRPGPIDQDEDPGSESASDDDDGAETAEDTTEGSVTDTTTSL…	2	-	AAAACGAAGTATAGGTAGTGATACGTATAAAGGATATGATGAACAATTTTATAAAATACTTAAAGTTACCAAGGTAGATGTCAAAAAATTTTTAGATTTATTAAGTAATCAAACAGCATGTAAATCTCAACCTTATGATGAACGAAGAACAATTTCTATTAATTTCAAAAATTATGAGCACCCTGATATATTTTCTCGTACAAAATATTGTCAAGCATGTCCTTGGTGTGGAGCCTATAAAGAAGGTGACAAATGGGAAGCTAACCATATTAACTCATGCGGAAACAAAAACATTATATCGTTTACCGATAAAGATACTACTGATATATCAATACTTACCCCTGATAAAGAAAAGTCAAATATTCTAGATAAATATAAAACGTTTTGTGCAAATGGTGA…	3.352	0.0299	0.171	('DBLa', 6, 73, 3.1e-09),('CIDRa', 74, 334, 1.2e-68),('DBLd', 402, 465, 1.5e-20)	('DBLa0.9', 3, 73, 3.8e-14),('CIDRa2.3', 74, 335, 5.7e-102),('DBLd1', 402, 465, 2.4e-20)	('Rask_block_9', 16, 41, 6.2e-06),('Rask_block_6', 62, 83, 1.3e-09),('Rask_block_181', 85, 102, 2.9e-07),('Rask_block_23', 106, 128, 2e-07),('Rask_block_57', 141, 158, 4.7e-06),('Rask_block_223', 162, 171, 0.0041),('Rask_block_8', 174, 206, 5.5e-15),('Rask_block_1', 219, 244, 1.1e-08),('Rask_block_32', 258, 295, 1.6e-11),('Rask_block_10', 311, 336, 1.6e-07),('Rask_block_332', 386, 401, 4.5e-05),(…
390550_soapGraphK51	390550_soapGraphK51 frame_2	CKNPCECYERWVKGKKNEWEKIIEHFYKQKDMEEGVWTFEMALKMLLNVTFLEDIEKAYPYEQQVEKIKKLLEDKMDKGYNAERKKTSIDEFLEEEQKKAEDCLGTHKETCPQPPPPKDRTPARSLPPAEDGNPSDAGPPQPQQPDGDQGDADNSDDDSEDEIEEDGGAEEAEEKEEEEKEEDVSNKSEERNVSQGEEPKGDTGTTKDVDPCQIVQTLFNDTSNFSDACKLKYGPGGKENF	2	-	ATGTAAAAATCCATGTGAATGTTATGAAAGGTGGGTTAAAGGAAAAAAAAATGAATGGGAGAAAATAATAGAGCATTTTTACAAGCAAAAAGATATGGAAGAAGGAGTATGGACCTTTGAAATGGCACTTAAAATGCTTTTAAATGTTACTTTTTTGGAAGATATTGAAAAAGCTTATCCATATGAACAGCAGGTGGAAAAAATTAAAAAACTTTTGGAAGATAAAATGGACAAAGGCTATAATGCTGAGAGAAAGAAAACATCAATTGATGAATTTCTCGAAGAGGAACAAAAAAAAGCTGAAGACTGCCTAGGAACCCACAAAGAAACGTGTCCACAACCACCACCACCAAAAGATAGAACTCCCGCCCGCTCTTTACCACCCGCTGAAGACGGTAA…	-4.832	0.0297	0.171	('CIDRa', 1, 109, 1.5e-25)	('CIDRa2.2', 1, 110, 9e-37)	('Rask_block_1', 1, 26, 4.3e-10),('Rask_block_32', 37, 73, 7e-10),('Rask_block_10', 86, 113, 2.1e-06),('Rask_block_134', 122, 129, 0.0033),('Rask_block_15', 212, 234, 1.1e-07)
296718_soapGraphK61	296718_soapGraphK61 frame_3	PLLAAFVESAAVETFFLWDRYKKIKEKEKKEKEEAETDIVASETSDDPEQKQLEKGDIPEDFLRQMFCTLADYKDILFSGDKDKKNGYNDILRGDKDIAEREKNIKDAISSYFSNSGTTPTPPVPQNSGTTPSSWWDTNAPHIWNGMVYALTYKENGEKGENAKIEQNTVLKDALWYTEKKQPKNGNDYNNVTLDDTSGTGPKGNDPLNNPKLKDFVLRPTYFRWLHEWGGDFCGKRARMLKDVRDNCRNSDKPGHKYCSGDGENCKVPDLKHHKMFEDSLCSGCYEQCRKYRKWIDIKFEEFKKQENKYEVERGKLTKDKSGGGDKNCCKDIEKHTSAADFLKTLKHCSNDQTDGEKNKTDFTKPETTFGPLEYCRTCPLQGVTCGGKSGQDPCTEVN…	3	-	ACCCGCTCCTCGCCGCCTTCGTGGAATCGGCCGCGGTGGAAACTTTTTTCTTATGGGATAGGTACAAGAAAATAAAAGAGAAGGAGAAAAAAGAAAAAGAGGAAGCAGAAACTGATATAGTTGCAAGCGAAACAAGCGACGACCCAGAACAAAAACAATTAGAAAAAGGAGATATCCCTGAAGATTTTTTACGTCAGATGTTTTGTACATTAGCAGACTACAAAGATATATTATTTAGTGGTGATAAAGACAAGAAGAATGGTTACAACGACATACTTAGAGGTGATAAAGATATAGCGGAAAGAGAAAAGAACATAAAAGATGCTATAAGTAGCTATTTTTCAAATAGTGGCACAACTCCCACACCTCCTGTCCCCCAAAATAGTGGTACAACCCCCT…	-3.765	0.0306	0.174	('DBLd', 2, 379, 1.8e-122),('CIDRg', 380, 553, 1e-68)	('DBLd1', 2, 379, 1.2e-123),('CIDRg7', 380, 551, 3.9e-81)	('Rask_block_11', 2, 22, 3e-11),('Rask_block_77', 23, 41, 0.00013),('Rask_block_16', 46, 61, 0.0015),('Rask_block_3', 62, 78, 7.7e-05),('Rask_block_156', 82, 94, 1.2e-05),('Rask_block_27', 98, 118, 0.00087),('Rask_block_5', 133, 151, 2.1e-09),('Rask_block_55', 157, 176, 0.00086),('Rask_block_29', 181, 202, 0.00011),('Rask_block_105', 207, 217, 1.4e-06),('Rask_block_2', 219, 234, 8.4e-09),('Rask_b…
389456_soapGraphK51	389456_soapGraphK51_frm2_orf9	YVIKMGSQSSKSPQPSVVTNESEKSARNVLENIGKWIKDKRKIESKHSEILKGTLSKARFIDILSRFSNDVRIHYKDSCSLDHKFHTNMNDGTNDGRNPCHRRNQNRFSENAEAYCSIDKIRDNGIKSSGGTCVPFRRQNICDKNLEFLDNNNTETTHDLLGNVLVTAKYE	2	9	ATTTGTTGTAGATGAAAAATATTCGATTTTTAATTGAATATTAGGATTTATTATCAATATCTGATTGTCATGTTTATTAGAATGAAGAAATAATACTATTTTCGCAATATAATGACAATAAATTTAAGATATATTTAGAGGAAATGAATTGGTTATAATAATTGTAATGTTATAGTACAGATGTTTTATATAATACGTTATAAAAATGGGGTCTCAATCATCAAAATCTCCGCAACCAAGTGTTGTTACAAATGAAAGTGAGAAAAGTGCCAGAAATGTTTTGGAAAATATTGGAAAATGGATAAAAGATAAGAGGAAAATTGAGAGTAAACATAGTGAAATATTGAAAGGCACATTATCAAAAGCAAGATTCATTGATATCTTGAGTAGGTTTAGTAA…	4.375	0.0309	0.174	('NTSA', 5, 78, 2.9e-30),('DBLa', 79, 171, 4.8e-28)	('NTSA', 5, 78, 2.9e-30),('DBLa1.2', 79, 171, 1.1e-46)	('Rask_block_155', 5, 21, 4.1e-08),('Rask_block_20', 24, 44, 8.4e-08),('Rask_block_17', 50, 86, 5.1e-12),('Rask_block_19', 92, 124, 4.2e-14),('Rask_block_4', 133, 149, 3.2e-07),('Rask_block_13', 158, 171, 3.1e-06)
370944_soapGraphK51	370944_soapGraphK51 frame_-1	PRRRKLYLGGFDKFISGEPQVSTSSPSHLRDGLRDAFIQSAAVETFFLWDRYKKEWKAQKKAERERNGLLLGTGDSVDGDEQNPENQLKSGDIPPPFLRQMFYTFGDYRDICTGDEKVIEMLKDSGDKNIETIKNKIDKILPKNDTSSGPPPGPQNSGKDPESWWKEHAES	-1	-	TAGATTCGGCGTGTTCCTTCCACCAGGATTCGGGGTCTTTGCCACTATTTTGGGGGCCAGGAGGTGGACCACTAGATGTGTCATTTTTTGGGAGAATTTTATCTATTTTATTCTTTATTGTCTCAATATTTTTGTCACCACTATCCTTTAACATCTCAATCACTTTTTCATCACCAGTACATATATCTCTATAATCTCCAAATGTGTAGAACATTTGACGCAAGAAGGGTGGCGGGATGTCACCACTTTTTAATTGGTTTTCGGGGTTTTGTTCATCACCGTCGACGCTATCACCTGTGCCGAGTAGTAATCCATTTCGTTCACGTTCCGCCTTCTTTTGTGCCTTCCACTCTTTCTTGTATCTATCCCACAAGAAAAAAGTTTCCACTGCCGCAGATT…	-4.245	0.0307	0.174	('DBLd', 1, 170, 4.9e-52)	('DBLd1', 1, 170, 8.3e-51)	('Rask_block_4', 1, 11, 0.0077),('Rask_block_11', 33, 53, 2.2e-13),('Rask_block_158', 54, 74, 1.1e-11),('Rask_block_16', 80, 95, 2.6e-06),('Rask_block_3', 97, 114, 1.1e-11),('Rask_block_573', 115, 123, 8.5e-05),('Rask_block_27', 128, 145, 0.00035),('Rask_block_461', 151, 160, 0.045)
293986_soapGraphK61	293986_soapGraphK61 frame_-2	VVEALSSSDKENMQKIQAKIEKILPKNGGTPPAPDKKKPGQTPDKWWDENAQHIWHGMICALTYKDNTDSGPKGKPPQVDTTVKMALFKDGTSNEPIPKYKYTEAKLEDESGAKTNEDPINNPKLSDFVKLPPFFRWLHEWGSDFCDKRAHMLKEVKDNCRNSENPGHEYCSGDGHDCTENGKLRHKNMFDDLDCRDCYKQCRKYRKWIDKKFQEYQNQKSIYQAEHGKLNGNSNGDYKKLKGYSTASDFLKELKHCKDGQTGGEKNKTDFENPETTFGPLEYCKTCPLNGVTCNRGTRGKNGECTPVNGNGNTWKEVFEGISGNSTDITVEMIDRRAPFIKEYLRNSKTSEESNDSFKTSRLFKSVRNQKWECKFENENTNVCYLKNFNDKIDLNEYT…	-2	-	TTCGATTATTTTTCTTTTTTTCAATATATAATAACCATATAAAAAATCTTCTAACCAATATACTAGAAATACTTTAAATGTAGTATATTCATTAAGGTCTATTTTGTCATTAAAATTTTTTAAATAACATACATTCGTATTTTCATTTTCAAATTTACACTCCCATTTTTGATTTCTTACACTTTTAAATAAACGTGATGTTTTAAATGAATCATTTGATTCTTCTGAAGTTTTTGAATTTCTTAAATACTCTTTAATAAACGGTGCCCTACGATCAATCATTTCGACAGTAATATCAGTACTGTTTCCACTTATTCCTTCAAAAACCTCTTTCCACGTATTCCCATTTCCGTTAACTGGTGTACATTCACCATTTTTACCACGTGTACCACGATTACA…	2.815	0.0315	0.176	('DBLd', 6, 287, 3e-84),('CIDRg', 288, 424, 1.8e-47)	('DBLd1', 3, 287, 4.1e-87),('CIDRg7', 288, 426, 3.6e-66)	('Rask_block_27', 10, 29, 2.2e-06),('Rask_block_433', 32, 42, 0.061),('Rask_block_5', 44, 62, 6.8e-11),('Rask_block_55', 71, 88, 8.7e-05),('Rask_block_29', 96, 114, 0.0026),('Rask_block_105', 119, 129, 1.2e-06),('Rask_block_2', 132, 146, 1e-08),('Rask_block_12', 148, 166, 7.2e-06),('Rask_block_7', 170, 196, 3.3e-11),('Rask_block_1', 198, 223, 2e-08),('Rask_block_122', 224, 237, 1.1e-05),('Rask_bl…
281824_soapGraphK61	281824_soapGraphK61 frame_3	WDFNGKTFDGKNKLYIPPRRKHMCLKKFEDISGDLNNDSTKLLTKIQDVAKSEGDDIVHKLLSENVCNESIICDAMKYSFADLADIVRGTDIYKGPNGTNGLEQKLKTVFQSIYDKWKSTKENNQDKYPDLPSFRSAWWDANRESIWKSMTCNAPDDAKRLKKNESATITTSSRVKCGHNFDPPDYDYVPQPLRWMQEWSEYYCKARKKNEHKMEIHCSKCMKNGATCEKQEDKEKCKECNDECKKYKEFVDKW	3	-	ATTGGGATTTCAATGGGAAAACATTTGATGGAAAAAACAAATTATATATTCCTCCAAGAAGGAAACATATGTGTTTGAAGAAATTTGAAGATATAAGTGGCGATTTAAATAATGATAGCACAAAATTACTTACAAAAATCCAAGACGTAGCGAAAAGTGAAGGAGATGATATAGTACATAAATTATTATCAGAAAATGTGTGTAACGAAAGTATAATTTGTGATGCTATGAAATACAGCTTTGCCGATTTGGCAGATATAGTTAGAGGTACAGATATATATAAAGGTCCAAATGGTACTAATGGACTTGAACAAAAATTAAAAACTGTTTTCCAGTCAATATACGATAAATGGAAATCCACGAAAGAAAATAATCAAGATAAATACCCCGACCTACCAT…	3.521	0.0321	0.177	('DBLz', 1, 254, 2.4e-102)	('DBLz5', 1, 254, 9e-102)	('Rask_block_4', 15, 31, 1.8e-07),('Rask_block_13', 41, 61, 0.00048),('Rask_block_3', 72, 89, 6.2e-10),('Rask_block_568', 90, 100, 4.7e-06),('Rask_block_14', 102, 122, 7e-05),('Rask_block_5', 135, 154, 2.5e-09),('Rask_block_291', 155, 167, 0.00059),('Rask_block_92', 170, 187, 6.7e-07),('Rask_block_2', 188, 205, 8.8e-11),('Rask_block_99', 208, 238, 0.0022),('Rask_block_1', 240, 254, 0.038)
287656_soapGraphK61	287656_soapGraphK61 frame_3	ESAKIEQDSGLKSALLENGKNTPIEKYQYDKVVLKDDDDQSGPKTNNDQPPKLSDFVLRPTYFRYLEEWGQNFCKERKKRLEEIKVDCEVDEDGPRDRGELKQKYSGDGEACDRTNISKNGLFADLDKPSCAKPCSSYRKWIERKGKEFDEQQNAFTKQKDKCKNESNKDGNGFCKTLKTNYTDAAQFLKTLASCKTNKENGEDEIKFDDDKTFKHTNLCDPCPVFGVKYNKQGWTNAEEITCNGRTINAQNIKDEYDSTVLDMHVSDKSETTFPSGLVACEGKGIFEGIKENKWICSKVCGLDVC	3	-	GCGAAAGTGCCAAAATAGAACAGGATAGTGGTCTGAAAAGTGCGCTTTTGGAAAATGGAAAAAACACCCCCATAGAGAAATACCAATACGACAAAGTGGTACTTAAAGATGATGATGATCAAAGTGGTCCCAAAACCAACAACGACCAACCCCCCAAATTGAGTGATTTCGTGTTACGCCCCACCTACTTCCGTTACCTTGAAGAATGGGGTCAAAATTTTTGTAAAGAGAGGAAGAAAAGATTGGAAGAAATTAAAGTGGATTGTGAGGTGGATGAAGATGGTCCTCGTGATCGTGGTGAACTAAAACAAAAGTATAGTGGGGATGGAGAAGCGTGTGATCGAACAAATATATCAAAAAACGGACTTTTTGCAGATTTAGATAAGCCGAGTTGTGCCA…	2.45	0.0321	0.177	('DBLd', 3, 223, 1.2e-62),('CIDRb', 224, 306, 1.1e-19)	('DBLd1', 3, 223, 3.5e-65),('CIDRb4', 224, 306, 2.5e-21)	('Rask_block_55', 3, 17, 0.0039),('Rask_block_29', 21, 42, 5.1e-06),('Rask_block_509', 45, 57, 0.0014),('Rask_block_2', 59, 75, 5.8e-08),('Rask_block_12', 76, 94, 0.00089),('Rask_block_7', 105, 128, 3.4e-07),('Rask_block_1', 131, 156, 1e-07),('Rask_block_72', 157, 173, 0.00028),('Rask_block_9', 174, 196, 4e-07),('Rask_block_6', 209, 232, 4.6e-10),('Rask_block_50', 253, 278, 1.1e-07),('Rask_block_…
384416_soapGraphK51	384416_soapGraphK51 frame_-2	TTPTAEDNTKYTFKQPPPDYETACKCNERNPKPQPAPKEEVDACEIVEKILTKDNTALKDACDLKYNKGKNYGWKCVSSGDTTSDKGSICVPPRRRRLYVGKLQEWASGGNTQSSQPQTGGDKDTQDLRDAFIKCAAVETFFLWHRYKKIKDKEKKEKKEAGILSLEDKEENPQSELNSGKIPEEFKRQMFYTLGDYRDICVGNKTMIEVLK	-2	-	TTTTAACACCTCAATCATAGTCTTGTTCCCCACACATATATCTCTATAATCTCCTAAAGTATAAAACATTTGACGTTTAAATTCTTCAGGAATTTTTCCACTATTTAATTCACTTTGTGGATTTTCTTCTTTGTCCTCGAGTGATAAAATTCCTGCTTCTTTTTTTTCCTTTTTCTCTTTGTCTTTTATTTTTTTATATCTATGCCATAAAAAAAAAGTTTCAACAGCAGCACATTTAATAAAAGCATCACGTAGATCCTGCGTGTCTTTATCACCACCCGTTTGTGGTTGCGACGACTGTGTGTTACCACCACTTGCCCACTCCTGTAGTTTTCCCACATATAATCGTCTCCTCCTGGGTGGCACACATATGGAACCCTTATCACTAGTGGTGTCACC…	4.348	0.0317	0.177	('DBLd', 44, 207, 5.6e-64)	('DBLg2', 5, 26, 2.6),('DBLd1', 44, 208, 2.1e-62)	('Rask_block_18', 8, 26, 9e-07),('Rask_block_557', 31, 43, 0.00033),('Rask_block_15', 44, 66, 2.5e-06),('Rask_block_35', 70, 84, 1e-06),('Rask_block_4', 89, 106, 3e-08),('Rask_block_453', 108, 115, 0.0083),('Rask_block_11', 128, 148, 1.4e-14),('Rask_block_77', 149, 162, 0.0027),('Rask_block_16', 170, 185, 2.3e-06),('Rask_block_3', 186, 203, 4.6e-11)
390140_soapGraphK51	390140_soapGraphK51 frame_1	IKIKKIGKDLCIPPRREHMCLDDLKILGRSTINDSSDLLKKVQQAAQHEGDDIIKNLLPENPCNENVICDAMKYSFADLGDIIRGIKIWNNHRKPGIQTRLEYIFGNIFKTLNEDNKKKYKDEFPFYYKLRSDWWDANRKEVWKAMTCNAPDGAKFLNKDPNYPLGSSSSKGIMTGHPNCSHTKDPPDYDYIPQPFRFMQEWSESFCKLLNEEIKKFETQCEDCKKNNNQCTQNGENC	1	-	ATAAAAATAAAAAAAATAGGAAAGGATTTATGTATTCCTCCAAGAAGAGAACATATGTGCCTAGATGATTTAAAAATATTAGGGCGTTCTACTATTAATGATAGCAGTGATTTACTAAAAAAAGTTCAACAAGCAGCACAACATGAAGGAGATGATATAATAAAAAATTTATTACCTGAAAATCCCTGTAACGAAAATGTAATTTGTGATGCTATGAAATACAGTTTTGCTGATTTAGGAGATATTATAAGAGGTATAAAAATATGGAATAACCACAGAAAACCAGGAATACAAACAAGATTAGAATATATATTTGGAAACATATTTAAAACGTTGAATGAGGATAATAAAAAGAAATACAAAGATGAATTTCCATTTTATTATAAATTACGTTCTGAT…	2.064	0.0325	0.179	('DBLz', 4, 234, 6.5e-96)	('DBLz6', 2, 238, 6.9e-116)	('Rask_block_4', 10, 25, 2.9e-07),('Rask_block_13', 37, 57, 1.2e-08),('Rask_block_462', 58, 67, 1.3e-05),('Rask_block_3', 68, 85, 5.3e-11),('Rask_block_5', 131, 150, 7.2e-12),('Rask_block_291', 151, 162, 0.023),('Rask_block_92', 173, 190, 1.1e-06),('Rask_block_2', 191, 208, 2.4e-09),('Rask_block_99', 209, 238, 4.1e-09)
285974_soapGraphK61	285974_soapGraphK61 frame_3	SDACGLKYGPGGKEKFPNWKCIPSGNNTTTSDGEKATDSEGSDTTTGGGDKAATRGSAVTATGNDGATGKSDTGGSICVPPRRRKLYVGELTKWANKVGGTTQVEGQVEAQSSSSSTTPPSNPRDGLRDAFIQSAAIETFFLWHRYKEENKPQNTSQLQLLNSSSLPSGDEQNPQKKLEESGTIPPDFLRLMFYTLGDYRDICVGKTPHGIDTVSASGDNKSSKNPMQEISDKIKDIVEKPNGDTTPVKTSVQKSENPRKTWWNENAKDIWKGMVCALTYKEKGDGKT	3	-	TTTCCGACGCTTGTGGTCTAAAATACGGTCCAGGTGGAAAAGAAAAGTTCCCCAATTGGAAGTGCATACCAAGTGGTAACAATACTACCACAAGTGATGGTGAAAAAGCCACAGATAGTGAGGGTAGTGATACAACCACAGGTGGTGGTGACAAAGCAGCCACACGTGGTAGTGCCGTTACAGCCACTGGTAATGACGGTGCCACTGGCAAAAGTGATACCGGTGGTAGTATTTGTGTGCCACCCAGGAGGCGAAAACTATACGTGGGTGAGTTAACGAAGTGGGCAAACAAAGTGGGTGGTACCACACAGGTAGAGGGTCAAGTCGAGGCACAATCAAGTAGTAGTAGTACCACGCCGCCGTCCAACCCACGCGACGGCTTGCGTGATGCGTTCATCC…	-4.516	0.0329	0.18	('DBLd', 2, 284, 5.4e-85)	('DBLd1', 2, 285, 4.3e-84)	('Rask_block_35', 15, 30, 2.4e-08),('Rask_block_4', 77, 94, 8.3e-08),('Rask_block_73', 110, 123, 7e-05),('Rask_block_11', 127, 147, 3.8e-14),('Rask_block_406', 149, 159, 4.9e-07),('Rask_block_16', 170, 187, 1.2e-06),('Rask_block_3', 188, 205, 2.1e-10),('Rask_block_253', 207, 215, 8.7e-06),('Rask_block_27', 224, 240, 0.017),('Rask_block_5', 259, 278, 8.8e-12)
397746_soapGraphK51	397746_soapGraphK51 frame_-2	DVGSVTKGGKAIHSLLGDVLLSAKMDADEIIKRYKNQNGLSQKSDSIDAKHQESICRAIRYSFADLGDIIRGRDMWDKENGMVKLRGYLQTIFGKIQEKVPGKYDKDPDYKELREDWWEANRHQVWKSMKCSLNELKTSTGDCKYSTSGVPLDDYIPQRLRWMTEWAEWYCKYQSKEYDTLQKACKDCMSEKCKNGDKNCETCTNACKEYREKIKPWKKQWNNMQVEYLLLYKNAETTAGHGTAAYVGDVGEKDKPVVAFLQELQKTIKSSTSKRPKRSIDAITTDPTTPYS	-2	-	AACTATAGGGGGTGGTGGGGTCCGTAGTAATAGCATCGATTGAGCGTTTTGGACGTTTCGAAGTACTGCTTTTAATTGTTTTTTGTAATTCTTGTAAGAACGCTACCACAGGTTTGTCTTTTTCACCTACATCACCAACATAAGCAGCTGTACCATGACCAGCAGTAGTTTCTGCATTTTTGTATAATAATAGGTATTCTACTTGCATATTGTTCCATTGTTTTTTCCATGGTTTTATTTTTTCTCTATATTCTTTACAAGCGTTTGTGCATGTCTCACAGTTCTTATCACCATTCTTACATTTCTCACTCATACAATCCTTACACGCCTTCTGTAAAGTGTCATACTCCTTCGATTGATATTTACAATACCATTCAGCCCATTCGGTCATCCATCTTA…	3.764	0.033	0.18	('DBLb', 7, 278, 2.4e-110)	('DBLb5', 5, 292, 1.2e-120)	('Rask_block_290', 1, 12, 1.7e-06),('Rask_block_13', 13, 34, 2.2e-10),('Rask_block_3', 55, 72, 7.8e-11),('Rask_block_146', 73, 82, 1.5e-05),('Rask_block_14', 85, 103, 7.4e-05),('Rask_block_5', 114, 133, 1.5e-11),('Rask_block_400', 134, 154, 2.9e-06),('Rask_block_2', 155, 172, 1.2e-11),('Rask_block_59', 173, 192, 3e-07),('Rask_block_1', 203, 225, 1.5e-06),('Rask_block_119', 229, 241, 0.00044),('Ra…
540451_soapGraphK41	540451_soapGraphK41 frame_2	TAAAPITPYETAAGYIHQELGKTVGCNIQTKFCLGRNNYAFKETPYEYDKACKCDTRNPETNIGEARSESFDPTGSDVEEEEDENESEEEEEEEDDEDPVETPKEEEKKDACTIVNSLLHNKKATDRIDGCNQKSDANWDCDRGQFKSGHAGACMPPRRIKLCVRDLTQGGEITKPEDILTKFINCAAKETYFAWLKYKEDNTEAEAELKSGKIPDE	2	-	CACCGCCGCCGCCCCGATCACCCCCTATGAAACCGCCGCAGGGTACATACACCAGGAATTGGGGAAGACCGTGGGGTGCAACATACAAACAAAATTTTGTCTTGGACGTAATAATTACGCTTTTAAAGAGACACCATATGAGTACGATAAAGCGTGTAAATGTGACACTAGGAATCCAGAAACAAATATAGGTGAAGCTCGTTCTGAATCCTTTGATCCCACTGGTAGTGACGTCGAGGAGGAGGAAGACGAAAACGAATCCGAAGAGGAGGAAGAGGAAGAAGACGACGAGGATCCAGTGGAAACGCCAAAGGAGGAGGAGAAAAAAGATGCGTGTACAATAGTTAATTCACTTTTGCACAATAAGAAAGCAACAGATCGTATAGATGGGTGTAATCA…	4.447	0.0345	0.182	('DBLb', 3, 54, 4.2e-13),('DBLg', 112, 217, 2.3e-33)	('DBLb12', 1, 54, 7.5e-19),('DBLg4', 112, 217, 7.3e-43)	('Rask_block_61', 7, 33, 1.1e-14),('Rask_block_18', 37, 54, 7.9e-08),('Rask_block_26', 86, 96, 3.5e-06),('Rask_block_15', 112, 134, 6.4e-06),('Rask_block_74', 139, 150, 0.0068),('Rask_block_4', 153, 169, 2.4e-08),('Rask_block_11', 180, 199, 1.2e-08),('Rask_block_16', 201, 217, 5.8e-05)
383612_soapGraphK51	383612_soapGraphK51 frame_3	HLPPPTRTMQTTYTTYA*HNVVVELTKMAPTGDGGGSPQDDDAKYMFDRIGANVHEEVKKEAQTYKGELEGNLSFASIFGVETVAFSDPCDLESEYTKLIEANIKRYPCDKRSPVRFSDESRSQCTHNRIKDSDSSNGKDCGACAPFRRLSVCDRNLELMKPKKNKARHNLLAEVCMAAKYEAESLQGYYGKYDAEHHDFGSTICTVL	3	-	AACACCTACCACCGCCCACACGAACCATGCAAACCACGTATACCACGTATGCATGACATAATGTAGTGGTGGAGTTAACAAAAATGGCGCCCACAGGGGATGGTGGAGGTAGTCCACAGGATGATGATGCCAAATATATGTTTGATAGGATAGGAGCAAATGTGCACGAAGAAGTGAAAAAGGAAGCTCAAACATATAAAGGTGAATTGGAAGGAAATTTGTCATTTGCATCAATTTTTGGTGTGGAAACAGTTGCCTTCTCAGATCCATGCGACCTTGAAAGTGAATATACTAAACTTATTGAGGCTAACATTAAAAGGTATCCGTGCGACAAAAGATCACCAGTTCGTTTTTCCGATGAAAGTCGAAGTCAATGTACACATAATAGAATAAAAGATA…	3.674	0.0345	0.182	('NTSB', 22, 89, 1.3e-15),('DBLa', 90, 208, 3.8e-37)	('NTSB', 22, 89, 1.3e-15),('DBLa0.11', 90, 208, 1.8e-49)	('Rask_block_194', 28, 36, 0.00031),('Rask_block_20', 41, 62, 2e-08),('Rask_block_17', 65, 97, 7.9e-12),('Rask_block_19', 103, 133, 7.1e-14),('Rask_block_4', 143, 160, 1.9e-07),('Rask_block_13', 169, 190, 4.4e-11)
282428_soapGraphK61	282428_soapGraphK61 frame_2	DNVRSVLETLIPQIAAANDKKKSYEELEKLEESLGCNCPENSKTKDGNKSYVIDCILNKLENLKKKIGECTSQPSDGTPQTPCQNPTTLPDEEDLLLEEEENTVKAPNICPTPEPEPEPDDKCGKQDEEEKEDKDGGPAAEDPEKPEEEAPAPEGTEERPPRREPPVKPASQPPTPSNVFDNPQVQTALVTSTLAWTVGIGFATFTYFFLKVLYIYIYICGDVFFCVYMYLFGYIYKYIYVDVYICLYVYVFLYMYLCG	2	-	TGACAATGTGAGAAGTGTTTTGGAGACCTTGATACCTCAAATTGCTGCTGCAAATGATAAAAAAAAATCTTATGAAGAATTAGAGAAGTTAGAGGAATCACTTGGATGTAATTGCCCTGAGAACTCAAAAACAAAAGATGGTAACAAAAGTTACGTTATAGATTGTATACTTAATAAGCTTGAAAATCTAAAAAAAAAAATTGGTGAGTGTACATCCCAACCTAGTGACGGAACCCCCCAAACACCGTGTCAAAATCCCACCACCCTACCTGATGAGGAAGACTTACTCCTTGAAGAAGAAGAAAATACAGTGAAAGCGCCGAACATTTGTCCGACACCAGAACCAGAACCAGAACCAGATGACAAGTGTGGCAAACAAGATGAAGAAGAAAAAGAAGA…	2.308	0.0346	0.182	('CIDRb', 2, 77, 7.5e-13)	('CIDRg11', 3, 77, 2.1e-16)	('Rask_block_24', 2, 42, 6e-16),('Rask_block_10', 51, 80, 3.9e-07),('Rask_block_224', 83, 93, 0.00096),('Rask_block_31', 95, 113, 5.5e-08),('Rask_block_127', 114, 134, 0.00025),('Rask_block_33', 143, 163, 2.6e-07),('Rask_block_21', 185, 210, 2.4e-14)
404916_soapGraphK51	404916_soapGraphK51 frame_-2	YFVLKKKTKSTIDLLRVIDIPKGDYGIPTLKSSNRYIPYGTNRYKGKTYIYMEGDSGDEKYIGNISSSDITSSESEYEEMDINDLYPYTSPKYKTLIEVVLEPSKGDIQIGDIESDTPKNKFTDEQWNHLKEDFISGILENAQKDLPKNNIKGNIPKNTQLNTLYFDHPEEKPFIISIHDRNLYSGEECSYNINMTNNDDIPISDKNDTYSGIDLINDSLEHKPNIDIYDELLKRKENELFGTKHAKQTTTNSVAKEIFGNPIMNQINLLHKWLDRHRNMCENWENKEDILNKLKEEWEKDNNSGDIPSDNHVLNTNASIEIDMDDPKTKNEFTNIDTYPNNSPMDTIMDDMEDDIYYDVNDDEKPSTDDIPMDHNKVDVPKKV	-2	-	TGTACTTTCTTTGGTACATCTACTTTATTATGATCCATAGGTATATCATCTGTAGATGGTTTTTCATCATCATTTACATCATAATATATATCATCTTCCATATCATCCATGATAGTATCCATAGGAGAATTATTAGGGTATGTATCTATATTTGTAAATTCATTCTTTGTTTTAGGGTCATCCATATCTATTTCGATCGAAGCATTTGTATTCAACACATGATTATCACTAGGTATATCACCACTATTGTTATCTTTTTCCCATTCTTCTTTCAATTTGTTCAAAATATCTTCTTTGTTTTCCCAATTTTCACACATATTTCTATGTCTATCTAACCACTTATGCAACAAATTTATTTGATTCATTATAGGATTACCAAATATTTCTTTTGCAACACTA…	1.468	0.0351	0.182	-	-	('Rask_block_41', 6, 56, 2.2e-30),('Rask_block_43', 66, 104, 3.9e-26),('Rask_block_39', 170, 198, 9.2e-19),('Rask_block_322', 200, 208, 3.7e-05),('Rask_block_40', 210, 220, 1.8e-07),('Rask_block_38', 227, 285, 1.8e-33),('Rask_block_44', 287, 309, 2.6e-12),('Rask_block_46', 312, 339, 7.1e-16),('Rask_block_111', 340, 348, 0.02),('Rask_block_58', 353, 362, 6.6e-07),('Rask_block_47', 366, 384, 1e-08)
299358_soapGraphK61	299358_soapGraphK61 frame_2	TCTNGCHGKCKCYRRWLEEKEKEWDKIKDHFGKQDDIGDLAFRDITLNFTLNTNFLKDIKDAYPYEQQLEKIRKLLKNKMDEDYNAERTKTSIDEFLEEELKDAQTCLGTHKEKCENTAVDLARAADPSPGSPRAITNHHEDEDDHIDDPKNIRSIKFEDEKGIEPDFKDAGGGSDKGEKGPQQETQQEAVAPKQDTQPKVEVNPCDIVKTLFTTPGSLNEACALKYNKGKNYGWRCIAPSGSKSDGSGSICVPPRRRRLYVGKLHDWASGQTTSPSPSHSRAGDLLKAFVESAAVETFFLWHKYKQEKKPPSEQNAGAAALAQEGSQEVDPEDKLKEGKIPEEFKRQMFYTLADYKDILFSGDKDEKNGYSDIINGDKEMADRESKIKDAVQKFFEQS…	2	-	AACATGTACAAATGGATGTCATGGCAAATGCAAATGTTATAGACGATGGCTTGAAGAAAAAGAAAAAGAATGGGACAAAATAAAAGACCATTTTGGCAAGCAAGATGATATTGGAGATCTAGCATTTCGTGACATAACCCTTAATTTTACTTTAAATACTAATTTTTTGAAAGATATTAAAGATGCTTATCCATATGAACAACAGCTGGAGAAAATTAGAAAACTTTTGAAAAATAAAATGGACGAAGACTATAATGCTGAGAGAACGAAAACATCAATTGATGAATTTCTCGAAGAGGAATTAAAAGACGCACAAACATGCCTAGGAACCCACAAAGAAAAATGCGAAAATACCGCTGTAGACCTTGCCCGCGCCGCCGACCCCTCACCCGGCAGCCC…	-1.626	0.0348	0.182	('CIDRa', 2, 113, 9.6e-24),('DBLd', 206, 685, 7.5e-159),('CIDRb', 686, 936, 8.7e-90),('DBLg', 1027, 1060, 0.41)	('CIDRa2.2', 3, 114, 2.7e-35),('DBLd1', 206, 685, 2.5e-156),('CIDRb3', 686, 935, 3e-88),('DBLg10', 1027, 1060, 0.00012)	('Rask_block_1', 6, 31, 2.5e-30),('Rask_block_32', 43, 77, 1.2e-07),('Rask_block_10', 90, 116, 2.1e-13),('Rask_block_49', 121, 135, 0.0053),('Rask_block_506', 152, 172, 7.6e-12),('Rask_block_30', 182, 203, 0.00059),('Rask_block_15', 206, 227, 1e-13),('Rask_block_35', 231, 246, 6.7e-06),('Rask_block_4', 251, 268, 2.2e-07),('Rask_block_73', 269, 281, 0.0012),('Rask_block_11', 286, 306, 7e-13),('Ras…
270729_soapGraphK61	270729_soapGraphK61 frame_3	TNDKKLFKTLNEFLKSYACKCAAKLENTQENDLVLCLLEDLDTKIKTGSCLSQPSGEQTETECQEHTPLPDDEEEYENEDENEKKVGHPTFCKIEEETKKVVEDEDTCEPPAPTAPKETAPANDDQTPVIKPEEEVPAPEKSQPKEEKKVEPKPPKAPRPRPQPPTPPNLFDHPAVIPSLVTSTLAWSVGIGFAAFTYFY	3	-	TTACAAATGATAAAAAACTTTTTAAAACTTTAAATGAGTTCCTTAAGTCATATGCATGTAAATGCGCTGCGAAGTTAGAAAATACTCAGGAGAATGATCTTGTTCTATGTTTGCTTGAAGATCTTGACACAAAAATAAAAACAGGATCTTGTTTATCCCAACCTAGTGGCGAACAAACAGAAACAGAGTGTCAGGAACACACACCCCTACCTGATGATGAGGAAGAGTATGAAAATGAAGACGAAAATGAAAAAAAAGTGGGACACCCAACATTTTGTAAAATAGAGGAAGAAACCAAAAAAGTGGTAGAAGATGAAGACACTTGTGAACCACCAGCACCAACAGCACCAAAAGAAACGGCACCAGCAAATGATGACCAAACCCCTGTGATCAAACCCG…	-2.69	0.0344	0.182	-	('CIDRg12', 2, 63, 4.3e-11)	('Rask_block_24', 2, 23, 0.002),('Rask_block_10', 31, 58, 3.6e-07),('Rask_block_224', 63, 73, 1.2e-06),('Rask_block_33', 110, 122, 8.5e-14),('Rask_block_33', 138, 158, 8.5e-14),('Rask_block_366', 165, 174, 0.00098),('Rask_block_21', 176, 200, 9.9e-14)
264417_soapGraphK61	264417_soapGraphK61 frame_3	LETLNIIVIKMAPRTRGTTGYQPSARDVLEQIALQIYNQVKEKVYPHENELKGHLSNARFADALVKSFHDMNYGPQDSCSLDHKFHTNINTGYTEGRKPCYERNEKRFSNEGEAKCGSDKIRDYGIKSAGGACAPFRRQNMCDKNLEFLDNNNTNTTDDLLGNVLVTAKYEGDIIVSNHP	3	-	TATTAGAAACCTTAAATATTATTGTTATAAAAATGGCTCCAAGAACTAGAGGTACAACTGGTTATCAACCTAGTGCAAGGGATGTTCTAGAACAAATTGCACTACAAATATATAATCAGGTAAAAGAAAAAGTGTATCCACATGAAAACGAATTAAAAGGACACTTATCAAATGCAAGATTTGCTGACGCATTGGTCAAGTCATTTCATGATATGAATTATGGTCCTCAAGATTCGTGTAGTCTTGATCACAAATTCCATACTAATATAAATACTGGGTACACCGAAGGTAGAAAGCCTTGTTATGAAAGAAATGAAAAACGTTTTTCAAACGAAGGTGAAGCAAAATGTGGTAGTGATAAAATAAGAGATTATGGGATAAAAAGTGCTGGTGGAGCCT…	-3.629	0.0343	0.182	('NTSA', 11, 78, 4.8e-23),('DBLa', 79, 180, 2.2e-31)	('NTSA', 11, 78, 4.8e-23),('DBLa1.2', 79, 180, 2.2e-48)	('Rask_block_20', 24, 43, 2.8e-09),('Rask_block_17', 47, 86, 1.6e-14),('Rask_block_19', 92, 123, 1.6e-11),('Rask_block_4', 132, 149, 6.8e-09),('Rask_block_13', 158, 179, 7.8e-09)
565215_soapGraphK41	565215_soapGraphK41 frame_1	NVICDAMKYSFADLADIVRGTDIYTHTIEIERKLNEVFEIIYEKWKSDNKKDKDKYTNVQTFRSAWWDANRREIWKAMTCNAPTDAKLYKKKEKREQTDNNKRVLKCGHENNPPDDDYIPQPLRWISEWGESFCLAQKNFLKTMNVCENCKKINGDCKKNVRQDCKHCKRKCEEYSQFVENWKKQFQVQNEAYKEIYTKATTNGKYSNGIDENTIKFVKKLQTNCKTDEHTPFDTADRYLELGGFCEIFKFGNTDSSYTNYAFHTEPSSYKEHCKCAKDFDPLDQCPVDKEDCAKYGPIRCNFKYYNENEHKWDNTFLKESSGKNFGALIPPRRRNLCFTNIIYNWGKITNENILKEYILRGSKSEAKRLSAFYKDNNTKALEAIKYSFADIGNIIKGD…	1	-	AATGTAATTTGTGATGCTATGAAATACAGTTTTGCTGATTTGGCAGATATAGTTAGAGGTACAGATATATATACACATACTATTGAAATTGAAAGAAAATTAAATGAGGTTTTTGAAATAATATATGAAAAATGGAAATCTGACAATAAAAAAGACAAAGATAAATATACCAATGTACAAACGTTTCGTTCCGCTTGGTGGGACGCTAATAGAAGAGAAATATGGAAAGCTATGACATGTAATGCACCAACTGATGCTAAACTATACAAAAAAAAAGAAAAAAGAGAACAAACAGATAATAACAAAAGAGTTCTTAAATGCGGACACGAAAACAATCCTCCGGATGATGATTATATTCCTCAACCTTTACGATGGATAAGTGAATGGGGAGAAAGCTTC…	-3.915	0.0343	0.182	('DBLz', 2, 276, 1.5e-97),('DBLe', 282, 538, 7.2e-68)	('DBLz5', 1, 276, 4.9e-114),('DBLe4', 282, 538, 3.7e-78)	('Rask_block_3', 3, 20, 1.7e-19),('Rask_block_14', 30, 51, 0.012),('Rask_block_5', 63, 82, 7.3e-21),('Rask_block_92', 106, 117, 0.01),('Rask_block_2', 118, 134, 7e-21),('Rask_block_403', 136, 158, 1.3e-07),('Rask_block_1', 168, 193, 2.6e-08),('Rask_block_430', 194, 203, 0.00042),('Rask_block_115', 209, 226, 1.8e-05),('Rask_block_18', 260, 276, 3.1e-05),('Rask_block_407', 277, 289, 7.2e-08),('Rask…
389196_soapGraphK51	389196_soapGraphK51 frame_-1	FSEVSGAECDEKKIKDSENNTAGACAPFRRLHLCVRNLENININKKIDNDTLLADVCLAAKYEGDLIKTHHTKHEQTNQGTASQLCTVLARSFADIGDIVRGKDLYLGNKKERARLEENLQKIFRNIYDNLVGAAKNHYKDDAKKNFYQLREDWWNNNRKMVWYAMTCGAGTSDKYFRDACSGGTTATNKKCRCAAGTVPTYFDYVPQYLRWFEEWAEDFCRKRKHKLQNAKEQ	-1	-	TTGTTCTTTAGCATTTTGTAATTTATGTTTTCGTTTACGACAGAAATCTTCTGCCCATTCCTCGAACCATCTTAAATATTGAGGAACATAGTCAAAATATGTGGGAACTGTTCCGGCAGCACATCGGCATTTCTTATTAGTTGCAGTTGTTCCACCAGAACATGCATCTCTAAAATATTTATCACTAGTTCCTGCACCGCACGTCATAGCATACCATACCATTTTTCTATTATTATTCCACCAATCTTCCCTTAATTGATAAAAATTTTTTTTGGCATCATCTTTGTAGTGATTTTTTGCTGCACCCACCAAATTGTCATATATATTCCTAAAAATTTTTTGTAAATTTTCTTCTAATCTAGCTCGTTCTTTCTTATTACCAAGATAAAGATCTTTTCC…	-4.151	0.035	0.182	('DBLa', 1, 234, 3.1e-109)	('DBLa0.9', 1, 233, 5.2e-120)	('Rask_block_19', 1, 17, 9.1e-06),('Rask_block_4', 24, 41, 9.6e-11),('Rask_block_13', 50, 71, 6e-12),('Rask_block_215', 72, 84, 5.4e-06),('Rask_block_3', 85, 102, 5.3e-09),('Rask_block_171', 103, 112, 0.00024),('Rask_block_14', 116, 139, 5.9e-09),('Rask_block_5', 151, 170, 2.3e-11),('Rask_block_36', 173, 200, 7.9e-12),('Rask_block_2', 205, 222, 1.6e-13),('Rask_block_12', 223, 234, 0.0087)
275613_soapGraphK61	275613_soapGraphK61 frame_-3	NQCNLKNVADNIDTDKYIVFNEFFQRWLRYFVQDYNKLKNKISSCIKNEHVISNKCIKDCNNKCECVGNWLKKKEDEWKKIKDLYKQYSNITEQTIAYNVKSYFELLYFDSDYKKAQEVVENPNEREELWGNTGRNYNNRQHTQTNDDFITNLIDKLQKKIDNCKTQHETSGNPQPTCVEIPPLDEETSTLDNDYPDNDHDIQKPAFCPAEDTTAKEKEE	-3	-	TTCCTCCTTCTCCTTAGCGGTAGTATCCTCTGCGGGACAAAACGCCGGCTTTTGTATATCGTGGTCATTGTCGGGGTAGTCGTTATCAAGGGTGGAGGTTTCTTCGTCAAGGGGGGGGATTTCAACACAAGTTGGTTGGGGGTTGCCACTAGTTTCGTGTTGAGTTTTGCAGTTATCAATTTTTTTTTGAAGTTTATCAATTAAGTTTGTTATAAAATCATCATTTGTTTGTGTATGCTGTCGATTATTATAATTACGTCCAGTATTTCCCCATAGTTCTTCTCTTTCATTTGGGTTTTCAACTACTTCTTGTGCTTTCTTATAATCGCTGTCAAAGTATAGCAGTTCAAAATAACTTTTAACGTTATAAGCAATAGTCTGTTCAGTAATGTTTGAATA…	-4.669	0.0336	0.182	('CIDRg', 2, 175, 1.3e-59)	('CIDRg9', 1, 172, 1.2e-73)	('Rask_block_8', 16, 49, 1.1e-16),('Rask_block_1', 60, 85, 4e-09),('Rask_block_24', 97, 136, 5e-13),('Rask_block_10', 148, 172, 1e-09),('Rask_block_31', 188, 210, 1.7e-05)
281484_soapGraphK61	281484_soapGraphK61 frame_-1	QEEDKPVVDFLYNLYLQNGGILGPPSGTHTAPRDKSDTTVDTTPTVYSTPEGYIHQEAYLDDCVLQKQFCKNPNGETSPSGKENHKEYAFRHQPHDYDEALRCDQRDKPPPEPKKVEKAKKEKDDEDEEQEDEPPPPTTPSTPNPCVNGGDKTRVGKITSVRQVAEEVQQQRQKEMLERSVEKKSKDAKGKGGESVLKGKAEEGQYYRGGNVEYFKGEKLCQINENHSNARSNSLNPCNGKDNNKLRFNVGTP	-1	-	ATGGTGTTCCTACATTAAACCTTAATTTATTATTATCTTTTCCATTACATGGATTTAGTGAATTACTGCGAGCATTCGAATGGTTTTCATTTATTTGACATAATTTCTCTCCCTTGAAGTACTCGACATTACCTCCACGATAATATTGACCTTCCTCTGCCTTACCTTTCAACACACTTTCACCACCCTTCCCCTTAGCATCTTTACTTTTTTTTTCAACACTCCTCTCTAACATTTCCTTTTGTCTTTGTTGTTGCACCTCTTCCGCCACTTGTCTCACACTCGTGATTTTACCAACACGTGTCTTGTCTCCACCATTAACACACGGATTTGGAGTAGAAGGAGTTGTTGGTGGTGGTGGTTCGTCTTCTTGTTCTTCGTCTTCATCATCTTTTTCTT…	3.159	0.0358	0.182	('DBLb', 2, 103, 6.2e-21),('DBLb', 144, 252, 3.9e-19)	('DBLb1', 1, 103, 7.8e-30),('DBLb9', 150, 252, 2.5e-21)	('Rask_block_62', 2, 18, 6.2e-06),('Rask_block_61', 45, 70, 4.4e-14),('Rask_block_18', 84, 103, 1.3e-07),('Rask_block_101', 126, 151, 3.8e-09),('Rask_block_52', 159, 176, 4.7e-05),('Rask_block_65', 193, 229, 2.8e-15),('Rask_block_53', 237, 253, 0.00082)
293848_soapGraphK61	293848_soapGraphK61 frame_-3	SGYGNAKELEGIKNMLNEENEKNQVEAADGNDSKKKNTIDKLLQHEGDDANNCLKKHKDNDCPKPKAPETPGPDTKEASPHNSEEDVDASSGDEDEDEEEEEEEEKAEGSGKDATEEVGPKEEGPQVNVCSIVEEALNNKENLNAACNLKYAKNNSRLGWKCIPSGDKTATTPPSNSGAICVPPRRRQLYIQKLVKWASDETLHGGETQPPQDDTPSQSDNKLLEAFIESAAVETFFLWDRYKKEWQQRNNKTQEGSQLQLPQIPNGGSGDGGEQTPEQQLQKGHIPPDFLRQMFYTLGDYRDICIGDEKVIKTLEASGDENMEKINNKIKTILNGDNKQQPAPKTGNTTPEDWWDTHGPDIWNAMVCALTYKDNSDTAPKGENAKIERYDEVRSKLWD…	-3	-	AACATTTTCATACGTATAGTCGATGTTGCTTTCGGGTCCGGCGTTTGTTTTGGGTTTTTTGCCTTCTTCGTCCCAAAGTTTCGATCGCACTTCATCATACCGTTCTATTTTGGCATTTTCGCCTTTTGGAGCAGTATCGCTGTTATCTTTGTATGTCAGTGCACATACCATAGCATTCCAGATATCGGGACCGTGGGTATCCCACCAATCTTCTGGTGTTGTGTTGCCAGTTTTGGGGGCAGGTTGTTGTTTGTTGTCACCGTTTAGAATTGTTTTTATTTTATTATTAATTTTCTCCATATTTTCATCACCACTAGCTTCTAGCGTCTTAATCACTTTTTCATCACCTATGCATATATCTCTATAATCTCCTAAAGTATAAAACATTTGACGCAAAAA…	-3.297	0.0358	0.182	('DBLd', 130, 422, 7.3e-89)	('CIDRa3.4', 1, 59, 7.3e-16),('DBLd1', 130, 422, 7.9e-91)	('Rask_block_32', 2, 16, 0.0032),('Rask_block_10', 36, 63, 2.2e-07),('Rask_block_26', 93, 104, 3.3e-05),('Rask_block_15', 130, 151, 9e-06),('Rask_block_35', 156, 171, 3e-07),('Rask_block_4', 180, 197, 2.3e-07),('Rask_block_81', 202, 220, 1.1e-06),('Rask_block_11', 223, 243, 1.6e-12),('Rask_block_273', 244, 259, 2.4e-06),('Rask_block_16', 274, 289, 2.7e-05),('Rask_block_3', 290, 307, 5.1e-11),('Ra…
402742_soapGraphK51	402742_soapGraphK51 frame_2	RWFEEWAEDFCRKKKKKVENVQKQCRKKDNSSEERYCSRNGYDCTKTKRAIGKLRYGKQCISCLYGCNPYVDWINNQRKQFDKQKQKYINVINGTSSSSGGRAKRAATTMVYGGYESKFYDKFKTGYSDVNSFLDLLSKENVCKEVKDEEGGKIDFKEVNSGGTAGTSGGTSGGTSGGTSDTSGTNDASQGTFYRSKYCQPCPDCGVKHKGGNEWEERKENDKCNIKLYKPRDGKSGTPIRILKSGEGHDDIEEKLNAFCKTQSATGSGSGDCGGTNIDSSLCEPWKCYEIDELTKDQGGMEDEDDHYYDELVRNSGGLCILENKNKKNAMDPEQFQKTFHDFFYYWVA	2	-	ACGTTGGTTCGAAGAATGGGCCGAAGACTTTTGTCGTAAAAAAAAAAAAAAAGTAGAAAACGTGCAAAAACAGTGTCGCAAAAAAGATAATAGTAGTGAAGAACGATATTGTAGCCGTAATGGCTACGATTGCACGAAAACTAAACGAGCGATTGGTAAGTTACGTTATGGTAAGCAATGCATTAGCTGTTTGTATGGATGCAATCCTTACGTTGACTGGATAAATAACCAACGAAAACAATTTGACAAACAAAAACAAAAATACATAAATGTAATAAATGGAACATCAAGTAGTAGTGGTGGTAGGGCAAAACGAGCTGCAACTACTATGGTTTATGGTGGGTATGAAAGTAAATTTTATGACAAATTTAAAACTGGCTATAGTGACGTTAATAGTTT…	-4.18	0.0356	0.182	('DBLa', 1, 202, 2.3e-60),('CIDRa', 203, 349, 6.1e-33)	('DBLa0.1', 1, 202, 3.5e-85),('CIDRa3.1', 203, 349, 1.3e-51)	('Rask_block_2', 1, 12, 2.1e-07),('Rask_block_12', 13, 31, 0.0002),('Rask_block_7', 36, 60, 1.6e-09),('Rask_block_1', 63, 88, 3.4e-08),('Rask_block_34', 97, 115, 1.6e-05),('Rask_block_9', 119, 144, 1.5e-10),('Rask_block_245', 161, 169, 1.8e-12),('Rask_block_245', 176, 185, 1.8e-12),('Rask_block_6', 191, 213, 1.3e-13),('Rask_block_68', 216, 234, 2.3e-06),('Rask_block_23', 237, 259, 5.9e-10),('Rask…
Contig11669	Contig11669 frame_1	CINDVKTGKCKKRCHGNCKCYESWVQQKESEWNQIKVHFNKQGDIGAETGCDPGVTLAALLEEEELLEIIEGTYGKSKETEHIKALLEKEEATGGVAGGSAGGPGGADFLLLLGGDPGTTGCGVKGANGQNSIIDKLLQHEKGEAKTCLDTHKETCPSTDTRGLGRSETGPSPGSPPGVPTVDGGDANEEDDDDDEESEAESEPVEDETETPPQEPTLTPAQEDGVNPCKIVKTLFTSDEPKNTFKEACEQKYSGNNSRLGWKCIPTSGGDKAATSGGSEAKSRVVRSTPDPAKASGTNQGSICVPPRRRKLYIGGLTKWA	1	-	TGTATAAATGATGTCAAAACAGGAAAATGTAAAAAACGATGTCATGGTAATTGTAAATGTTATGAAAGCTGGGTTCAACAAAAAGAAAGCGAATGGAATCAAATCAAAGTACATTTTAACAAGCAAGGAGATATTGGAGCTGAAACGGGATGTGATCCTGGCGTAACTCTTGCAGCTCTTTTGGAGGAAGAGGAACTTTTGGAAATTATTGAGGGTACTTATGGGAAATCAAAAGAAACAGAACACATTAAGGCACTGTTGGAAAAGGAAGAAGCAACAGGTGGTGTTGCTGGTGGTAGTGCTGGCGGTCCTGGTGGTGCTGATTTTTTGCTGCTTCTTGGAGGTGATCCTGGTACCACTGGTTGTGGTGTTAAGGGTGCCAATGGACAGAATAGTATA…	-1.947	0.0354	0.182	('CIDRa', 1, 154, 1.6e-34),('DBLd', 229, 321, 1.3e-22)	('CIDRa2.6', 1, 154, 3e-39),('DBLd1', 229, 321, 3.2e-24)	('Rask_block_1', 14, 39, 6.1e-09),('Rask_block_32', 50, 88, 9.8e-14),('Rask_block_527', 89, 101, 1e-06),('Rask_block_10', 132, 157, 3.4e-09),('Rask_block_49', 162, 180, 1.6e-07),('Rask_block_26', 189, 199, 0.024),('Rask_block_30', 203, 228, 1.3e-08),('Rask_block_15', 229, 253, 1.7e-08),('Rask_block_35', 258, 274, 7.4e-08),('Rask_block_132', 281, 302, 1.9e-09),('Rask_block_4', 303, 320, 1.9e-07)
274707_soapGraphK61	274707_soapGraphK61 frame_3	WLDNQKLEFLKQKNKYTKEITRGGSRSVGRTKRAAGATTTTNYDGYEKKFYEKFKGKFGTVNAFLGLLNNEKTCTRKMNNDDEEEGTINFKNVHSGKNSDGNNKTFARTKICEPCPWCGVEPNGQNGKWTPKDEKTCGEGRGYHDYVKTEIPILTGDTRKSDMVQKYNKFCNGNGGNGSTGATPNATSGDNSDNATTGYCGGTNNSDSSLCEKWTC	3	-	AATGGTTAGATAACCAAAAACTAGAATTTCTAAAACAAAAAAATAAATATACAAAAGAAATAACACGTGGTGGTAGTAGAAGTGTCGGTAGGACAAAACGAGCTGCAGGTGCTACAACTACTACTAATTATGATGGATATGAAAAAAAATTTTATGAAAAATTTAAAGGTAAGTTTGGAACCGTTAATGCTTTTCTGGGATTATTAAATAATGAGAAAACGTGCACAAGAAAAATGAATAATGACGACGAAGAAGAAGGAACAATTAATTTTAAAAACGTTCATAGTGGTAAAAATAGTGATGGTAATAATAAAACATTTGCACGCACAAAAATTTGTGAACCGTGCCCGTGGTGCGGAGTGGAACCGAATGGTCAAAATGGAAAATGGACACCTAAAG…	-3.452	0.036	0.183	('DBLa', 1, 115, 7.1e-22),('CIDRa', 116, 216, 2.5e-11)	('DBLa0.13', 1, 115, 4.9e-37),('CIDRa2.6', 116, 216, 2.7e-41)	('Rask_block_1', 1, 16, 0.0013),('Rask_block_34', 25, 43, 1.5e-06),('Rask_block_9', 50, 75, 4.5e-10),('Rask_block_75', 82, 97, 2.7e-09),('Rask_block_6', 102, 124, 1.4e-10),('Rask_block_143', 129, 146, 4e-05),('Rask_block_23', 148, 170, 2.7e-08),('Rask_block_154', 176, 193, 2.1e-07),('Rask_block_63', 203, 216, 2.2e-06)
271625_soapGraphK61	271625_soapGraphK61 frame_1	EQKKNCKNESENTERNKDGNGFSTKLQSLHDAGDFLNRLKNGPCKTNNENNKGEDEIKFDENHDTFRYEKYCGRCSQFKINCKSVNCGVSGLNGKCNGKTPIDAKDIENKGNYIGNIDMRVSDSNTTGFEDLQNSCDHANIFEGIRKDEWSCGYLCDLDVCGLKSHNGRKDGKKDIILIRTLIKRWLDYFLDDYKKIKHKISHC	1	-	GAACAAAAAAAAAATTGCAAAAATGAAAGTGAGAATACTGAACGTAATAAGGATGGTAATGGATTTTCTACAAAACTACAAAGTCTTCATGACGCTGGAGACTTTTTAAATAGGTTAAAAAATGGACCATGTAAAACTAATAATGAGAATAATAAGGGAGAGGATGAAATAAAATTTGATGAAAACCATGATACATTTAGATATGAAAAATATTGTGGTAGATGTTCTCAATTTAAAATAAATTGTAAAAGTGTTAATTGTGGGGTCAGTGGTCTAAATGGGAAGTGCAATGGAAAAACGCCTATTGATGCAAAAGATATTGAAAATAAAGGAAATTATATTGGAAATATAGATATGCGTGTCAGTGATAGCAACACAACGGGATTTGAAGATTTACAA…	4.615	0.0367	0.185	('DBLd', 2, 75, 1.8e-10),('CIDRb', 76, 204, 2.4e-47)	('DBLd1', 5, 75, 2.3e-09),('CIDRb1', 76, 204, 9.8e-47)	('Rask_block_72', 1, 16, 0.00018),('Rask_block_9', 22, 45, 2.5e-05),('Rask_block_496', 53, 60, 0.0034),('Rask_block_6', 62, 84, 1.4e-06),('Rask_block_138', 93, 102, 0.0021),('Rask_block_50', 106, 132, 4.5e-10),('Rask_block_22', 136, 158, 5.4e-11),('Rask_block_417', 160, 168, 0.0024),('Rask_block_8', 176, 204, 6.5e-12)
263827_soapGraphK61	263827_soapGraphK61 frame_2	YEKDFYRNLKEHYNDVKDFLEKLSKEKICEKHPEVEVKGVKANSVDFTKSDLHDIFSHTEYCQACPWCGIEEQKVDGKWKAKEQTCEKKKDYDRKNITDIPVLTPEKGKKGILQKYENFCKNSDGNNGGQIKNWQCYYDEEKPNGQNNNCILGDWKNFTEEDKIMSYNAFFWKWVHDML	2	-	TTATGAAAAAGATTTTTATAGAAATTTGAAAGAACATTATAATGATGTCAAAGACTTTTTAGAAAAATTAAGTAAAGAAAAAATATGCGAAAAGCACCCTGAAGTGGAAGTAAAAGGGGTAAAAGCAAATTCTGTTGATTTCACTAAAAGTGATCTTCATGACATATTTTCTCATACGGAATATTGTCAAGCATGTCCATGGTGTGGAATTGAAGAACAAAAAGTAGATGGAAAATGGAAAGCTAAAGAACAAACCTGTGAAAAAAAAAAGGATTACGATCGTAAAAATATTACCGATATACCAGTACTTACCCCTGAAAAAGGAAAGAAAGGTATACTACAAAAATATGAAAATTTTTGTAAAAATAGTGATGGTAATAACGGTGGTCAAATTAAAAA…	-2.958	0.0379	0.19	('DBLa', 1, 65, 8.2e-11),('CIDRa', 66, 179, 2.4e-25)	('DBLa0.9', 1, 65, 2.4e-18),('CIDRa2.3', 66, 179, 1.8e-42)	('Rask_block_9', 5, 31, 1.4e-10),('Rask_block_118', 34, 48, 0.0066),('Rask_block_6', 52, 73, 2.2e-11),('Rask_block_143', 79, 93, 0.017),('Rask_block_23', 96, 119, 4.4e-09),('Rask_block_57', 130, 149, 3.5e-06),('Rask_block_626', 151, 159, 0.0052),('Rask_block_8', 163, 179, 1.7e-07)
291442_soapGraphK61	291442_soapGraphK61 frame_1	EEKEAGQCVSNNPEQNCKKKTPKKTPDGAPGGARSETGPSPQTPAQEDEEDANDASASDEDEAEEDKDEVGEEDEKDTVGTGETTHEELPSPAAPTPGVKPCDIVAELFKNPEDFKDVACKLKYGTPNRYWGWKCIPTNTNEVATGEGSGDAKSGTTRAADGGKSDASGSSGAICVPPRRRRLYIKKIVDWATTSVAQPQDGTPSQPDPKEALLKAFVESAAVETFFLWDRYKKLNTKNKGETQGVGNGDDEDNPEKLLQNGTIPTDFLRLMFYTLGDYRDICVGKTPDGIDTVSGKDTMEKIKETIEQILPKNGPPPSDNDAKTWWEQHGKYIWDGMICALTYKESDEKPTDGTNKIEKN	1	-	GAAGAAAAAGAAGCCGGTCAATGTGTATCAAATAATCCAGAACAAAACTGCAAAAAAAAAACACCAAAAAAAACGCCCGATGGAGCTCCTGGTGGCGCCCGCTCCGAAACCGGCCCATCACCACAAACACCTGCACAGGAAGACGAAGAAGACGCCAACGACGCCTCCGCCTCAGACGAAGACGAAGCCGAGGAGGACAAGGACGAAGTCGGCGAGGAGGACGAAAAAGATACGGTGGGCACGGGGGAGACCACACATGAGGAGCTACCGTCACCAGCAGCACCAACACCCGGGGTGAAGCCATGTGACATAGTGGCTGAACTATTTAAAAACCCAGAAGATTTTAAAGACGTCGCATGTAAACTAAAATACGGCACACCCAACAGATATTGGGGGTGG…	3.533	0.0388	0.193	('DBLd', 102, 350, 9.5e-82)	('DBLd1', 102, 350, 1.9e-83)	('Rask_block_49', 28, 46, 1.5e-08),('Rask_block_26', 59, 74, 0.0022),('Rask_block_30', 77, 101, 3.8e-08),('Rask_block_15', 102, 125, 4.9e-07),('Rask_block_35', 129, 138, 3.7e-05),('Rask_block_132', 156, 173, 0.0057),('Rask_block_4', 174, 190, 1.9e-06),('Rask_block_81', 194, 209, 3.3e-06),('Rask_block_11', 213, 233, 4.7e-12),('Rask_block_109', 234, 249, 4e-05),('Rask_block_16', 251, 267, 5.1e-05),…
279405_soapGraphK61	279405_soapGraphK61 frame_3	CGACAPYRRLHLCHHNLESIDTDKIDSGNAKHKLLAEVCYAAKYEGETLTTQHGQYQQTNSYSQLCTVLARSFADIGDIIRGRDIFRGNDEEKKQRKQLDDKLKNIFKKIHEGLDHRIKSNYNDAPYYYKLREYWWEANRETVWKALTCHAPEHASYFRETCAGGTSPTPNKCRCSDNQVPTYFDYVPQYLRWFEEWAEDFCRLRKHKLKDAKNKCREQDKDGKKLYCDLNRYDCEKTAS	3	-	ATTGTGGTGCTTGTGCACCATACCGACGTCTACATTTATGTCATCATAATTTGGAATCTATAGACACTGATAAAATTGATAGTGGTAATGCTAAACATAAGTTGTTGGCAGAGGTGTGTTATGCAGCAAAATATGAAGGGGAAACGTTAACAACACAACATGGACAATATCAACAAACTAATTCTTATTCTCAATTATGTACAGTATTGGCACGAAGTTTTGCAGATATAGGTGATATTATACGAGGAAGAGATATATTTCGTGGTAATGATGAAGAAAAAAAACAAAGAAAACAATTAGATGATAAGTTGAAAAATATTTTCAAGAAAATACATGAAGGATTGGATCATAGGATAAAATCAAACTATAATGATGCTCCATATTATTATAAATTACGAG…	2.948	0.0385	0.193	('DBLa', 2, 239, 1.6e-112)	('DBLa0.5', 1, 240, 1.4e-118)	('Rask_block_4', 3, 20, 7.7e-10),('Rask_block_13', 32, 53, 2.2e-09),('Rask_block_3', 65, 82, 2.1e-10),('Rask_block_79', 83, 98, 1.2e-08),('Rask_block_14', 99, 118, 3.4e-05),('Rask_block_5', 132, 151, 2.8e-10),('Rask_block_36', 154, 181, 4.3e-14),('Rask_block_2', 186, 203, 1.7e-13),('Rask_block_12', 204, 223, 4.5e-06),('Rask_block_7', 227, 239, 0.0005)
393732_soapGraphK51	393732_soapGraphK51 frame_-1	KWVTEMLIDSIDWRKELNSCINNKRGKCKNKKCNNDCKCYEKWVKQKEEEWKQMEKHFKTQPGFELFGYEYALKTLLNVKEILTNIKDGYKEVEETEGIKNMLDEEKKREEEDEAAVAVTENKNTIDKLLQHEENDAKECLKKPTCPPPADKGVARSLPTPEDSPRAITNHHEDDEDDHPDDPNNIRELNIKGEKGKQPDFKEHHDEETVDENLGGGGEEDTASTTKDTEGDGDKGDTGPKVEDICATVAKAFEDTTTLKE	-1	-	CTTCTTTGAGAGTAGTGGTGTCCTCGAATGCTTTGGCCACTGTGGCGCAAATATCTTCTACTTTTGGTCCCGTATCGCCTTTGTCACCATCCCCTTCTGTGTCTTTTGTGGTTGACGCCGTGTCCTCCTCGCCTCCGCCGCCGAGGTTTTCGTCGACGGTTTCCTCGTCGTGGTGTTCTTTGAAGTCGGGTTGTTTGCCTTTTTCGCCCTTGATATTGAGTTCACGGATGTTGTTGGGGTCGTCGGGGTGGTCGTCTTCGTCATCCTCGTGGTGGTTGGTGATAGCTCGTGGGCTGTCTTCAGGTGTTGGTAAAGAGCGGGCGACACCTTTATCGGCGGGTGGTGGACATGTGGGTTTTTTTAGGCATTCTTTGGCATCGTTTTCTTCATGTTGTAGTA…	4.556	0.0399	0.197	('CIDRa', 2, 143, 2.2e-43)	('CIDRa2.7', 1, 143, 9.6e-63)	('Rask_block_8', 2, 23, 2e-10),('Rask_block_1', 33, 58, 1.7e-10),('Rask_block_32', 67, 104, 6.7e-09),('Rask_block_10', 123, 149, 3.2e-08),('Rask_block_49', 153, 167, 0.0016),('Rask_block_506', 194, 209, 6e-05)
Contig10471	Contig10471 frame_-1	HKKCGHDKEPPVYDYVPQILRWITEWSEHFCELQEKNYYLLKEKCTDYIQKDSKRIDDPNNKKCNTCKTKCEEYSKFIKKWNSQYNNLEKIYNELYDKANSNKSYEELPIIGKLTRRRNNEDENLIQFLQKVKSECNKPNNVDKYLMYTSDCRTVNFSNTIDTNVNKSTADVTDSSVNGPSSNLPVVTETNIN	-1	-	ATTAATATTTGTTTCAGTAACAACTGGGAGGTTACTACTAGGACCATTAACACTACTATCAGTAACATCCGCAGTAGATTTGTTAACATTTGTATCGATAGTATTAGAAAAATTAACTGTTCTACAATCACTTGTATACATAAGATATTTATCAACATTGTTAGGTTTGTTACATTCAGATTTTACCTTTTGTAAGAACTGAATCAGGTTTTCATCTTCATTATTCCTTCTGCGTGTGAGTTTACCAATTATAGGAAGTTCTTCATAACTTTTATTACTATTTGCCTTGTCATATAATTCATTATATATTTTTTCTAGATTATTATATTGAGAGTTCCATTTTTTAATAAATTTACTATATTCTTCACATTTCGTCTTACAAGTATTACATTTTTTATT…	-2.103	0.0397	0.197	('DBLz', 1, 161, 9.6e-51)	('DBLz2', 1, 169, 1.2e-70)	('Rask_block_92', 1, 14, 8.4e-08),('Rask_block_2', 15, 31, 3.5e-11),('Rask_block_1', 67, 92, 5.3e-06),('Rask_block_115', 121, 137, 1.4e-05),('Rask_block_93', 141, 158, 4e-06)
Contig11959	Contig11959 frame_3	LQKQLKNGTIPDDFKRQMFYTFGDYKDILFGKYIGIDMGTVKTNIGRVFNNGGNKSDEEREKWWKNHGPSIWNGMLCGLSYDTKTKHNIQGVYTQLTDPSKNNMYEKVTFPSKTGPSANTELETFSSRHTYFRWLEEWGEEFCRQRTHKLVKAKKECRSGKAGKEYCDGDGYDCTRKDQLRNSSFIYLQCPGCQKECIKYKKWISNKRNEYEKQKKKYETQFEKLSLILNNDHDKKFYEQLKGKGYTSVVQFLAELNHCKDDQGNKDKKNEINFMNSPQTFGPSEYCKACPVYGVKYIRGQYQRINKNALNTEIDKHPTEIDVVILDRKGYDKDNDLDKACMNTGLFEDASVQKWECHKKSGVDQCNLTNFSGDIDDDQNMEFNVFF	3	-	ATCTCCAAAAACAATTAAAAAATGGAACAATTCCTGATGACTTTAAAAGGCAAATGTTCTATACGTTTGGTGATTATAAAGATATATTATTTGGGAAGTATATAGGTATTGATATGGGTACAGTGAAAACTAATATAGGTAGGGTTTTTAATAATGGAGGCAACAAATCTGATGAAGAACGTGAAAAATGGTGGAAAAATCATGGTCCATCTATATGGAATGGAATGTTATGTGGTCTAAGTTATGATACCAAAACAAAACATAATATTCAAGGTGTGTATACGCAACTTACTGACCCTTCCAAGAACAACATGTATGAAAAAGTGACATTCCCTTCAAAAACTGGTCCTAGTGCTAATACCGAATTGGAGACATTTTCTTCTAGACACACATATTTTC…	4.48	0.0405	0.198	('DBLd', 2, 290, 8.6e-85),('CIDRg', 291, 387, 1.7e-21)	('DBLd4', 1, 290, 3e-115),('CIDRg2', 291, 387, 1.6e-33)	('Rask_block_16', 1, 13, 5.6e-05),('Rask_block_3', 14, 31, 1.1e-10),('Rask_block_27', 34, 54, 6.3e-05),('Rask_block_5', 60, 79, 7.2e-11),('Rask_block_90', 80, 94, 0.00041),('Rask_block_96', 99, 118, 1.7e-07),('Rask_block_2', 128, 144, 1.3e-09),('Rask_block_12', 145, 163, 6.2e-05),('Rask_block_7', 166, 191, 9.8e-07),('Rask_block_1', 193, 218, 4.3e-10),('Rask_block_9', 237, 260, 1.5e-06),('Rask_blo…
285796_soapGraphK61	285796_soapGraphK61 frame_-1	RWLDYFLDDYKKIKHKISHCIKNGDQPICTSDCGKKCNCVKDWITKKKDEWKNIKERFNEQYKNDTEDESYPVRSILEEFLSQREVNNAIRRFTDLNQLQDSKGCCVKANSGNSEKDAIDCMLTKLEDKAKKCKDQPSDTECSQEQTLEDDETFDDDIETEDVKAPKICPPPLDDKKKEEEGDECKATGTPSEPKEEEEEKEEETDKKDEEEEEEEEDDEEFYEEDEEEEESDDEIHEDNSYSETEDEDQDELDPAVPLSPSESRRKRLPREFPSTELKNAMLFSTI	-1	-	AGGATGGTAGAAAATAACATGGCATTTTTTAATTCGGTGGATGGAAATTCTCGTGGCAATCGTTTTCGTCGTGACTCTGAAGGTGATAATGGTACTGCTGGATCAAGTTCATCTTGATCTTCATCCTCTGTTTCTGAATAGGAGTTGTCTTCATGAATCTCATCATCTGATTCCTCTTCTTCTTCGTCTTCCTCATAAAATTCTTCGTCATCTTCTTCTTCTTCTTCTTCTTCTTCATCTTTTTTATCTGTTTCTTCTTCTTTTTCTTCTTCTTCTTCTTTGGGTTCACTAGGAGTGCCTGTTGCTTTACATTCGTCTCCTTCTTCCTCTTTTTTTTTATCATCCAATGGAGGCGGACAAATTTTCGGCGCCTTCACATCCTCTGTTTCTATGTCATCA…	2.158	0.0404	0.198	('CIDRb', 1, 141, 3e-50)	('CIDRb1', 1, 142, 9.6e-51)	('Rask_block_8', 1, 24, 2.5e-10),('Rask_block_1', 33, 58, 1.6e-09),('Rask_block_24', 70, 111, 2.1e-14),('Rask_block_10', 116, 142, 1.1e-11),('Rask_block_31', 151, 172, 1.7e-06),('Rask_block_56', 176, 192, 8.9e-08),('Rask_block_205', 196, 207, 4.3e-07),('Rask_block_26', 210, 221, 2.9e-12),('Rask_block_26', 224, 233, 2.9e-12),('Rask_block_341', 235, 256, 4.4e-13),('Rask_block_295', 260, 277, 1.4e-1…
297402_soapGraphK61	297402_soapGraphK61 frame_2	TSDTLLLEVCMAAKYEGNSIDTHYTQHQRTNEDSASQLCTVLARSFADIGDIIRGKDLYLGYDEKEKDQRKQLDDKLKDIFAKIHSEVTKGRSASPLQARYQGDADNNYFQLREDWWTANRHTVWEALTCDARDKAEYFRKKPCGTGTGTQGRCRCAAGDVPTYFDYVPQYLRWFEEWAEDFCRKKNKKIKDVKTNCRGTDSSGNDKYCSGNGYDCTKTIYKKGRIVVGYECTNCSVWCRLYEKWIDNQKKEFLKQRNKYETEISGGDGRGSSRKKRSSSGISRQRRSTRSSSDDNGYEKIFYEKLKESEYKDVTKFLQLLNKEATCKAIGDEKEKINFDKEDDFFDKNKNDEGTFYHSQYCKPCPGCGVKHNGNDWKEKSGGNCKRGKRYKIEDGAPS…	2	-	GACTAGTGACACGTTGTTGTTAGAGGTGTGTATGGCAGCCAAATACGAAGGAAACTCAATAGATACACATTATACACAACATCAACGAACTAATGAGGATTCTGCTTCCCAATTATGTACCGTTTTAGCACGCAGTTTTGCAGATATAGGAGACATTATAAGAGGAAAAGATCTGTATCTTGGTTATGATGAAAAAGAAAAAGATCAAAGAAAACAATTAGATGATAAGTTGAAAGATATTTTCGCGAAAATACATAGTGAAGTGACGAAAGGGAGGAGTGCGTCTCCGCTACAAGCTCGCTACCAAGGTGATGCCGACAATAATTATTTTCAATTACGAGAAGACTGGTGGACTGCAAATCGGCACACCGTGTGGGAAGCATTAACATGTGACGCGCG…	-2.341	0.0411	0.198	('DBLa', 2, 365, 1.7e-138),('CIDRa', 366, 605, 3.6e-68)	('DBLa0.16', 2, 365, 5.1e-165),('CIDRa3.4', 366, 605, 2.7e-99)	('Rask_block_13', 3, 24, 1.6e-09),('Rask_block_215', 25, 37, 2e-08),('Rask_block_3', 38, 55, 1.2e-08),('Rask_block_54', 56, 70, 5.3e-05),('Rask_block_14', 73, 91, 0.00042),('Rask_block_64', 98, 111, 7e-06),('Rask_block_5', 113, 131, 1.3e-09),('Rask_block_36', 136, 162, 1.2e-09),('Rask_block_2', 167, 184, 3.1e-13),('Rask_block_12', 185, 204, 0.0017),('Rask_block_7', 208, 233, 7.5e-10),('Rask_block…
271107_soapGraphK61	271107_soapGraphK61 frame_2	DNKSSKNPMQEISDKIKEMLGKQSGEQPPRSKKPGQTTTKPEDWWKDNAKDIWKGMICALTHKTDNPQQVDEKVKKAFFGENNPGTPANQNGTYQSTYNYKTVKLENSGTSPKTTQTPSAPSDTPTLDSFIKRPPYFRYLEEWGETFCRQRTRMLKNVKDNCTKDGLGETQKCSCYGEDCKTIFSQKYNILPSFNCRDCGKY	2	-	TGATAACAAAAGTAGTAAAAACCCTATGCAAGAAATATCGGATAAAATAAAAGAAATGTTAGGCAAACAAAGCGGTGAACAACCTCCTCGTAGCAAAAAACCCGGTCAAACAACAACCAAACCAGAAGATTGGTGGAAAGACAACGCAAAAGATATCTGGAAAGGGATGATTTGTGCTCTAACACATAAAACAGACAATCCACAACAAGTGGATGAAAAGGTAAAAAAGGCATTTTTCGGAGAAAACAACCCTGGCACACCTGCCAACCAAAACGGCACATACCAAAGCACATACAACTACAAAACTGTTAAACTCGAAAATAGTGGTACCAGCCCCAAAACCACCCAAACCCCCTCAGCCCCTAGTGATACACCCACCCTTGACTCCTTCATCAAGCG…	-2.663	0.0411	0.198	('DBLd', 5, 201, 3e-56)	('DBLd1', 5, 201, 5.3e-55)	('Rask_block_27', 6, 24, 0.001),('Rask_block_5', 41, 60, 7.8e-11),('Rask_block_55', 61, 80, 8e-06),('Rask_block_29', 91, 112, 3.1e-07),('Rask_block_424', 116, 125, 1.7e-05),('Rask_block_2', 132, 149, 3.5e-09),('Rask_block_12', 150, 163, 0.00018),('Rask_block_7', 172, 197, 1.6e-07)
291228_soapGraphK61	291228_soapGraphK61 frame_-1	HHTTKPCMPRYKPRMYV*HHAVGKKNTKMGPPPAVTDYSSAKNVKDLLEDIGEEIQKEAHEKALEHGKDKLQGFLSQATFKHGNIIENLDSKLCELNHVYHTNVTGGFGRNYPCANRLDVRFSDKYGGQCTNEKIHGNDPTNGGSCAPLRRLFLCDQHLSHMKADKINNKHNLLLEVCLAAKYEGDSIINNYPDNRDKKEGICTALARSFADIGDIIRGKDLFIGYDERDRKEKQKLQENLKKIFKKIHENLGTQDAIGHYEDAKGNYYQLREDWWNANRKEIWKAITCKAKEADKYFREKNSNGNTCTVNKCKCVDGDPPTNLDYVPQFLRWFEEWGEDFCTKRKKQLTDAIKNCRG	-1	-	TCCACGACAATTTTTTATAGCATCTGTTAATTGTTTTTTTCTTTTTGTACAAAAATCTTCTCCCCATTCTTCGAACCAACGTAAAAATTGAGGGACATAGTCAAGATTTGTAGGAGGATCTCCATCAACGCATTTACATTTATTAACAGTGCACGTATTTCCATTGGAGTTTTTTTCTCTAAAATATTTATCAGCTTCCTTAGCTTTACATGTAATAGCTTTCCATATCTCTTTTCTATTAGCATTCCACCAATCTTCTCGTAATTGATAATAATTTCCTTTGGCATCTTCGTAGTGTCCTATTGCATCCTGTGTACCCAAATTTTCATGTATTTTCTTGAAAATTTTTTTTAAATTTTCTTGTAATTTTTGTTTTTCTTTTCGATCTCTTTCATCATA…	-2.156	0.0408	0.198	('NTSB', 30, 83, 2.9e-12),('DBLa', 94, 358, 7.6e-108)	('NTSB', 30, 83, 2.9e-12),('DBLa0.21', 94, 358, 1.1e-138)	('Rask_block_216', 29, 40, 8.6e-07),('Rask_block_20', 41, 63, 1.8e-07),('Rask_block_17', 68, 101, 1.7e-07),('Rask_block_19', 105, 138, 1.1e-15),('Rask_block_4', 146, 162, 1.2e-05),('Rask_block_13', 171, 192, 1.7e-12),('Rask_block_3', 202, 219, 4.1e-10),('Rask_block_54', 220, 234, 8e-05),('Rask_block_14', 237, 254, 4.3e-08),('Rask_block_64', 260, 270, 0.066),('Rask_block_5', 272, 290, 1e-10),('Ras…
544803_soapGraphK41	544803_soapGraphK41 frame_1	NTSCGTGGLFSFLYLSHKKKVSIAADSIKAFRSFSLCEVVSPVCSASPLACGDTAVAQSCSFPTYNRRLRGGTHMAPLSLVGSPLGMHFHPQYLLGSLYFWVHAAFKLPLPVSIPSTILHTFTSSFFTGGDTGSSPFLSSSSDAASFSSSSSTATSSPSSPSSSSSCSSSSSEESSWEESWPSVSAGASGFRARATLSSGSSQFLHCSASSSSWSSNLSIVFFFLLSATAASSLFFFF	1	-	AATACATCCTGTGGCACTGGTGGTTTGTTCTCTTTTTTGTACCTATCCCATAAGAAAAAAGTTTCAATCGCAGCTGACTCGATAAAAGCATTTCGTAGTTTCTCACTTTGTGAAGTGGTGTCACCTGTTTGTAGTGCCTCACCACTCGCCTGTGGTGACACCGCGGTAGCCCAATCGTGTAGTTTCCCCACATATAATCGTCGTCTTCGCGGTGGCACACATATGGCACCCTTATCACTAGTGGGTTCACCACTTGGTATGCACTTCCACCCCCAATATCTGTTGGGTTCGCTATATTTTTGGGTGCACGCGGCATTCAAATTGCCCTTGCCAGTAAGTATTCCATCCACTATACTGCACACATTTACATCGTCTTTTTTTACCGGTGGTGACACGGGT…	-3.203	0.0417	0.2	-	-	('Rask_block_73', 150, 162, 3.7e-12)
381740_soapGraphK51	381740_soapGraphK51 frame_-1	SFADIGDIVRGRDIFRGNDKEKEQRKQLDENLKEIFKKIHEGLSESAKKHYTDNKDPNFLKLREDWWTANRHTVWEAMTCHAGDSDEYFRKTCSKGQGETQGKCRCPETSGANAGKGSDNVSIVPTYFDYVPQFLRWFEEWAEDFCRLRKHKLKDAIQKCREKDKGDKKLYCDLNRHDCAQTIRGDHVFVEEDVCKYCHFSC	-1	-	GCACGAAAAGTGACAATATTTACAAACATCCTCTTCAACAAAAACATGATCTCCTCTAATGGTTTGCGCGCAATCATGCCTATTAAGATCACAATATAGTTTCTTATCACCTTTATCTTTTTCACGACATTTTTGTATCGCATCCTTTAATTTATGTTTCCTTAATCGACAAAAATCTTCGGCCCATTCCTCGAACCACCGAAGAAACTGCGGCACATAGTCAAAATATGTGGGGACAATACTTACGTTGTCACTTCCCTTGCCGGCATTTGCGCCACTTGTCTCGGGACATCGGCATTTACCTTGAGTCTCCCCTTGCCCTTTTGAACATGTTTTTCTGAAATATTCATCACTATCTCCAGCATGACAGGTCATGGCTTCCCACACGGTGTGCCGATT…	3.036	0.0422	0.202	('DBLa', 1, 202, 2.1e-83)	('DBLa0.5', 1, 202, 6.7e-96)	('Rask_block_3', 1, 11, 6.9e-07),('Rask_block_79', 12, 27, 7.9e-09),('Rask_block_14', 28, 51, 2e-07),('Rask_block_556', 55, 62, 0.001),('Rask_block_5', 63, 82, 1.4e-12),('Rask_block_36', 86, 111, 3.1e-10),('Rask_block_153', 123, 129, 0.00019),('Rask_block_2', 130, 147, 2.4e-14),('Rask_block_12', 148, 166, 9.6e-06),('Rask_block_7', 171, 195, 4.3e-08)
378800_soapGraphK51	378800_soapGraphK51 frame_-2	GNKEINYDIWKCHYEKNKEYDEGAGKDYCVLQDKKKHTQDKKKNTQDRRIMPFDAFFSLWVSRMLNDSIEWRRLLKNCINNEQSTKCKGVCKNPCECFEKWVEQKQKEWGKIKHHFDQQEDLKGNIRNITLNSYLELFFMDKIKKAYGEDKCKELMQKIKKIGISQKTGDTEHSEDAIKILLGHEFDEAESC	-2	-	GCATGATTCGGCTTCGTCAAATTCGTGCCCTAATAATATTTTTATTGCATCCTCTGAATGTTCTGTATCTCCTGTTTTTTGCGATATACCAATTTTCTTTATTTTCTGCATTAATTCTTTACATTTATCTTCTCCATAAGCTTTTTTAATTTTATCCATAAAAAAAAGTTCCAAATAACTATTAAGTGTTATATTACGGATGTTTCCTTTCAAATCTTCTTGCTGATCAAAATGGTGTTTAATTTTCCCCCATTCTTTTTGTTTTTGTTCAACCCATTTTTCAAAACATTCACATGGATTTTTACATACGCCTTTACATTTGGTTGATTGTTCATTATTTATACAATTTTTAAGTAGTCTTCTCCATTCTATAGAATCATTTAACATTCGTGAAACCCA…	4.239	0.0435	0.203	('CIDRa', 5, 192, 7.1e-52)	('CIDRa2.1', 3, 192, 1.9e-75)	('Rask_block_57', 6, 23, 1.2e-05),('Rask_block_116', 28, 40, 1.1e-05),('Rask_block_8', 50, 82, 7.1e-16),('Rask_block_1', 91, 116, 5.6e-12),('Rask_block_32', 128, 159, 7.2e-07),('Rask_block_10', 175, 192, 0.00038)
535687_soapGraphK41	535687_soapGraphK41 frame_2	FADIGNVVKGDDMYNDGVSEKIKNIFEHKINKRTHSSSLSSSSSSGPKITRSSWWDDNKKQIWNVMMCYYTGEHKTSTKCPSHGDIDEEDQFLRWMTEWATYFCNEKKKEVEKLIEKCKTEITTNGLSPDKEIKNVPCYKELQKYDHWLYNRKLEWSNISKKYETYYNENSKSTSTSIPENAQKYIDEKCNDCKCNFD	2	-	TTTTGCTGATATAGGAAATGTGGTAAAAGGAGATGATATGTACAACGATGGAGTATCCGAAAAAATAAAAAATATTTTTGAACATAAAATTAACAAACGAACTCATTCATCATCATTATCATCATCATCGTCATCAGGACCAAAGATAACACGTTCATCTTGGTGGGATGACAATAAAAAACAAATTTGGAATGTTATGATGTGTTATTACACTGGAGAACATAAAACATCAACTAAATGTCCATCACATGGAGATATTGATGAAGAAGATCAATTTCTTAGATGGATGACTGAATGGGCTACATATTTCTGTAATGAAAAGAAAAAAGAAGTGGAAAAATTAATTGAGAAATGCAAGACAGAGATTACAACAAACGGTCTTTCTCCTGATAAAGAGAT…	3.872	0.0433	0.203	('DBLe', 1, 195, 5.7e-43)	('DBLe4', 1, 197, 3.3e-63)	('Rask_block_126', 12, 29, 6.1e-07),('Rask_block_5', 51, 68, 9.1e-08),('Rask_block_293', 75, 87, 3e-06),('Rask_block_2', 89, 104, 7.5e-10),('Rask_block_1', 138, 163, 0.00081),('Rask_block_97', 179, 195, 0.00029)
276781_soapGraphK61	276781_soapGraphK61 frame_-2	VVCTPFVDWIDNKKKEFEKQEKKYDEEIKQNGETTKTTRHGTINNLYVKDFYQQLQSDYGDVKKFLGLLNQETTCQGHPEVKGKTSIDFNDNNETFSHTEYCETCPWCATKNKGNDGKWTNKDYHDCPLDGITTHDNKESTVIELLLKDKTGKTMVEKIGSLCGSNANNKQYDIWKCYYDKSREVNGGDKDYCVLQDGNKDKPEGTIRPYETFFSLWIDEMLKDSV	-2	-	TACAGAATCTTTTAACATTTCATCTATCCAAAGTGAAAAAAAAGTTTCATAGGGCCTAATTGTTCCTTCTGGTTTATCTTTATTGCCATCTTGTAGTACACAATAATCCTTATCACCACCATTTACCTCCCTACTTTTATCATAATAACATTTCCATATATCGTATTGTTTATTATTAGCATTACTACCACACAAACTTCCTATTTTCTCCACCATAGTTTTTCCCGTTTTATCCTTGAGAAGTAACTCAATTACTGTACTTTCTTTATTATCATGGGTTGTGATCCCATCAAGTGGACAATCATGATAATCTTTATTTGTCCATTTTCCATCATTTCCTTTATTTTTGGTAGCACACCACGGACAGGTTTCGCAATATTCCGTATGAGAAAATGTTTC…	3.723	0.0428	0.203	('DBLa', 1, 105, 1.7e-24),('CIDRa', 106, 226, 4.2e-19)	('DBLa0.11', 1, 105, 4.9e-37),('CIDRa2.4', 106, 226, 2.3e-38)	('Rask_block_1', 3, 24, 2.1e-07),('Rask_block_70', 25, 50, 8.8e-10),('Rask_block_9', 51, 76, 1.9e-09),('Rask_block_268', 78, 89, 4.8e-06),('Rask_block_6', 91, 111, 8.6e-11),('Rask_block_23', 140, 160, 0.0084),('Rask_block_57', 171, 182, 0.00015),('Rask_block_116', 192, 204, 6.4e-05),('Rask_block_8', 207, 225, 0.0019)
264491_soapGraphK61	264491_soapGraphK61 frame_3	PKKQNLKNKKRHIMNNKKKNCEKESEGADGDKDGNGFCGTLQKFTTAADFLNRLKSGPCKNDNVEDNIDFGDEGDTFKPATNCKPCSQFKIDCRNGSCSGGTENKCNGKKNRNDYITSEDIIYDKSGNGNVDMLVSDNSKSGNGFKNVLDACGSANIFKGIRKEEWECGNVCGYVVCKPK	3	-	TACCAAAAAAACAGAATTTAAAAAACAAGAAAAGGCATATAATGAACAACAAAAAAAAAAACTGCGAAAAGGAAAGTGAGGGTGCTGATGGTGATAAGGATGGTAATGGATTTTGTGGAACACTACAAAAGTTCACTACAGCTGCAGACTTTTTAAATAGGTTAAAAAGCGGACCATGTAAAAATGATAATGTAGAGGATAATATAGATTTTGGTGATGAAGGTGATACATTTAAACCTGCAACAAATTGTAAACCATGTTCTCAATTTAAAATAGATTGTCGAAATGGTAGTTGTAGTGGTGGTACGGAAAACAAGTGCAATGGCAAAAAGAATCGAAATGATTATATTACTTCAGAAGATATTATATATGACAAAAGTGGTAATGGAAATGTAGATA…	3.428	0.0432	0.203	('DBLd', 12, 86, 1.2e-11),('CIDRb', 87, 179, 1.3e-25)	('DBLd7', 10, 86, 7.7e-12),('CIDRb1', 87, 180, 1e-26)	('Rask_block_72', 18, 30, 0.0067),('Rask_block_9', 37, 61, 1.2e-07),('Rask_block_6', 72, 96, 5e-10),('Rask_block_138', 98, 110, 0.00044),('Rask_block_50', 120, 149, 3.1e-10),('Rask_block_22', 152, 174, 1.8e-11)
385220_soapGraphK51	385220_soapGraphK51 frame_1	IFKYFIIKMGNEQSSSSSEGAKNPSIIESQNSPRNVLERYGEGIMIKEKDEARIYENSLKGQLKQAKFRGGPSTSVDEQYYYYPYPCSLNHNEHTNIRHDNVDERHPCHGREQNRFGEGQVSECSNSKIKGHENKSDGGACAPPRRRHMCDKNLEALTVENTQNCDDLLGNILVAAKYEGQSIVNNHPDKNNSNNKSSICTALARSFADIGDIVR	1	-	ATATTTAAATATTTTATTATAAAAATGGGGAATGAACAATCATCATCATCATCAGAGGGGGCTAAAAATCCTAGTATAATAGAAAGTCAGAACAGTCCAAGAAATGTTTTGGAACGTTATGGCGAAGGTATAATGATAAAGGAAAAAGATGAGGCAAGAATATATGAGAATTCGTTGAAAGGACAATTGAAACAAGCAAAATTTCGTGGTGGTCCTTCTACGTCAGTAGATGAGCAGTATTATTATTATCCATATCCATGTAGTTTAAATCATAACGAACATACTAATATACGCCATGATAATGTGGATGAGAGACATCCTTGCCATGGTAGAGAACAAAACCGATTTGGTGAAGGACAAGTATCTGAATGTAGTAACAGTAAAATAAAAGGTCATGAA…	2.148	0.0435	0.203	('NTSA', 9, 85, 1.3e-23),('DBLa', 87, 215, 2.2e-48)	('NTSA', 9, 85, 1.3e-23),('DBLa1.4', 87, 215, 2.9e-65)	('Rask_block_264', 9, 29, 6.6e-12),('Rask_block_20', 31, 52, 1.7e-06),('Rask_block_17', 55, 94, 2e-11),('Rask_block_19', 101, 131, 6e-15),('Rask_block_4', 140, 157, 1.4e-10),('Rask_block_13', 166, 187, 2.1e-11),('Rask_block_3', 199, 215, 4.8e-09)
293464_soapGraphK61	293464_soapGraphK61_frm3_orf2	CSLDEEEEEYKKMAGPSPRAAGSAPMYNSAKDLLEDIGKSIQKEAHTEASQHERSLKGSLSQVEFKEEKTGVRNPCELDYNYETNATTGNTYPCANRSPVRFSDTNGGYCYNSRIKGNENDRGACAPFRKLHMCDRNLEKIKPEQIETTHNLLVDVLLAAKHEGESLKKYHDSYKINNPDSKICTALARSFADIGDIVRGRDLFLGHKQGKQHLENRLESMFKNIQKNNNTELDELTTAQVREYWWELNRQQVWNAITCKAEQGDIYSKYLAGRITTFSHGRCGHDEGIVPTNLDYVPQFLRWFEEWAEDFCRKKKKKSTKFGHTMSWRR	3	2	ATTTCCTAATATATATTGTAATATTATAATATTACTACTATTATAATTATTATATATATATAAATATATATATAATACTTATATATATATTTCAACAAATACAATATTATACTACTATATCACTATACTCCCATAACATAAATACATACAATCACCCCACACCACACCACCTACCAAACACCTACCACCGCCCACACGAAACATGCAAACCCACAAATATATGTATGACATAATGTAGTCTGGACGAAGAAGAAGAAGAATACAAAAAAATGGCTGGCCCTTCCCCTCGTGCGGCTGGGTCTGCGCCAATGTATAATAGTGCCAAGGATCTTTTGGAAGACATTGGAAAGTCTATACAAAAAGAAGCACATACAGAAGCTTCACAGCATGAGCGCAGTT…	-2.49	0.0429	0.203	('NTSB', 17, 72, 2.5e-12),('DBLa', 76, 318, 2e-100)	('NTSB', 17, 72, 2.5e-12),('DBLa0.3', 76, 319, 1e-130)	('Rask_block_71', 13, 23, 0.085),('Rask_block_20', 27, 49, 2.9e-09),('Rask_block_17', 52, 82, 4.6e-10),('Rask_block_19', 85, 118, 1.3e-15),('Rask_block_4', 124, 141, 1.5e-07),('Rask_block_13', 150, 171, 1.9e-13),('Rask_block_3', 183, 200, 2.4e-10),('Rask_block_204', 202, 209, 0.00038),('Rask_block_14', 214, 233, 0.0042),('Rask_block_5', 242, 260, 4.9e-10),('Rask_block_60', 273, 295, 4.1e-12),('Ra…
401672_soapGraphK51	401672_soapGraphK51 frame_-2	KIKNVYKEQNGKSELTDEDDKATLCRAVRYSFADIGDIIRGRDLWDQEGGMKSVRGHLEKIFGTLHNTLPGIKDKYTQDEKKTPKYKQLREDWWEANRRQVWKSMQCVLKELKNTSGLPSLSGDCHYNSGNSVPLDDYIPQRLRWMTEWVEWYCKVQSLEYEKLEEKCRTCKGQGQSCTSSDRKCTQCKAACEKYKEEINKWRKQWEQMDIKYRTLYLQARTVRDRTAFDNPNDQQVVEFFKELQKEIKNSDSKRPKRSAPGVTALTPNTDVYSTAAGYIHQEMGTHMQCKEQNVFCPSGGSKYAFKEPPDGYGDACECMKREAPPKKPEETQP	-2	-	GTGGTTGTGTTTCTTCTGGTTTTTTTGGTGGTGCCTCCCTCTTCATACACTCACACGCATCACCATACCCATCAGGCGGTTCCTTAAAAGCGTATTTACTACCACCACTGGGACAAAACACATTTTGTTCTTTACATTGCATATGTGTCCCCATCTCCTGATGTATGTACCCTGCCGCTGTGGAATAGACATCGGTGTTCGGGGTGAGGGCGGTGACACCAGGGGCAGAGCGTTTTGGACGTTTCGAATCACTGTTTTTAATTTCTTTTTGTAATTCTTTGAAGAATTCTACCACTTGTTGATCGTTGGGATTATCAAAAGCAGTACGATCACGAACAGTTCGTGCTTGTAGGTATAGCGTTCGATATTTTATATCCATTTGTTCCCATTGTTTTCTCC…	3.893	0.0447	0.207	('DBLb', 2, 319, 1e-116)	('DBLb5', 2, 319, 5.9e-126)	('Rask_block_266', 8, 18, 0.00026),('Rask_block_3', 24, 41, 1.2e-10),('Rask_block_146', 42, 52, 0.029),('Rask_block_14', 55, 76, 0.00087),('Rask_block_436', 79, 89, 6.6e-05),('Rask_block_5', 90, 109, 6e-11),('Rask_block_400', 123, 136, 3.1e-08),('Rask_block_2', 138, 155, 2.4e-10),('Rask_block_59', 156, 175, 3e-06),('Rask_block_1', 188, 213, 4.1e-07),('Rask_block_119', 215, 222, 0.038),('Rask_bloc…
290304_soapGraphK61	290304_soapGraphK61 frame_3	REKKEEVVEKKCKKDHEGCKEKKTNGGNACNTACEAYKNYIRDKEKEYTKQKGKFDSEKNKEKKEKEYENYKDKEAHDYLKEKCFLHTCSCMEKVKTIGDYWTKPFETYEATKLKNRCECQPQPPPPAPAPKKEEEDACKIVKEVLSKTPDRTTGGIEGCNPKDYGGTYPGWDCTMTNVKTEHNGACIPPRRQKLCVSGLTQGGEITKREDILTKFINCAAIETHFAWERYKNKNKGADDQLKGGIIPEGFKRQMYYTFGDYRDIFFGTDISSCPYIKGTSNEIKSKLGDQATTEKGDTHIEHNEKRQEWWKKYGGHIWEGMLCSLEKAGGNASIKSDSKY	3	-	AACGTGAGAAAAAGGAAGAAGTGGTGGAAAAAAAGTGTAAGAAGGATCATGAGGGATGTAAAGAAAAGAAAACTAATGGTGGTAATGCTTGTAATACCGCTTGTGAAGCATATAAAAATTATATTAGAGATAAAGAAAAAGAATACACTAAGCAAAAAGGAAAATTTGACTCTGAGAAAAATAAAGAAAAAAAAGAAAAAGAATATGAAAATTATAAAGATAAAGAAGCCCATGATTATCTGAAAGAAAAATGTTTCCTTCATACATGTTCTTGTATGGAAAAAGTAAAAACCATTGGCGATTATTGGACTAAACCTTTTGAAACATATGAAGCTACTAAACTTAAAAATAGATGCGAGTGCCAACCACAACCTCCACCACCTGCGCCAGCACCAAAAA…	3.282	0.045	0.208	('DBLg', 1, 120, 4.7e-15),('DBLg', 139, 335, 2e-69)	('DBLg6', 1, 120, 1.4e-41),('DBLg4', 139, 333, 5.1e-87)	('Rask_block_136', 1, 22, 1.7e-06),('Rask_block_1', 30, 55, 2.6e-07),('Rask_block_45', 68, 95, 1.1e-09),('Rask_block_78', 100, 121, 4.6e-08),('Rask_block_557', 127, 138, 2.2e-05),('Rask_block_15', 139, 165, 3.2e-06),('Rask_block_74', 169, 183, 0.011),('Rask_block_4', 186, 202, 9.8e-09),('Rask_block_11', 213, 232, 2.7e-09),('Rask_block_16', 237, 249, 0.0016),('Rask_block_3', 251, 268, 5.7e-11),('R…
271003_soapGraphK61	271003_soapGraphK61 frame_-1	VRDNNVREGIKTCDDKDKCDACKKQCKEYQKWLKTWKESYKKQKKRYSDVKETPPYNNDNDVTESTEAYEYLDKQLKNMTCTNGNSEPCNYNCMENSSKQQKGSHKDSDNMPESLDEKPKKVKDKCNCVRDECTGLSVTHSGFPDGHAFGGGVPDKKCASFKGGPPEKMEPPQYDPTNDILKTTIPVTIVLALGSIAFLFIK	-1	-	CTTTATAAACAGAAAAGCGATCGAACCCAAAGCCAAAACAATTGTAACAGGAATAGTCGTTTTCAATATATCATTTGTAGGATCATATTGTGGGGGTTCCATTTTTTCCGGGGGACCTCCTTTGAATGATGCACATTTTTTATCAGGTACTCCTCCACCAAAAGCGTGACCATCAGGAAAACCGCTATGAGTTACACTCAATCCAGTACATTCATCCCTAACGCAATTACACTTATCTTTGACTTTTTTTGGTTTTTCGTCCAAGGATTCAGGCATATTATCACTATCCTTATGTGACCCTTTTTGTTGTTTGGACGAATTTTCCATACAATTATAATTACATGGCTCACTATTTCCATTTGTACATGTCATATTTTTTAATTGTTTATCTAAATATTC…	-3.367	0.0452	0.208	('DBLg', 11, 128, 2.4e-16)	('DBLg10', 6, 128, 3.7e-37)	('Rask_block_579', 11, 21, 0.00018),('Rask_block_1', 22, 47, 3.7e-08),('Rask_block_45', 60, 98, 1.9e-10),('Rask_block_18', 109, 128, 3.3e-06),('Rask_block_355', 131, 154, 4e-17),('Rask_block_21', 176, 201, 2.1e-13)
296516_soapGraphK61	296516_soapGraphK61 frame_-3	YFRYLEEWGQHFCKERKKRLKQIKKDCRGVGGTYTDRYSSGDGEDCTKIGNDKNETFSTFDYPSCANLCRSYKKWIEKKKEQFEEQKSAYVKQKEGVERNNDAKNNSGATYDQNFVKKLGTDYTSIKLFLQKLGPCSKTYNENNNGDGKKIFEDETKTFGHENYCDPCPVFGVKCNKGDCRNASNNMCNEKDFITAEDIEKKTETINVDMLVSDDSTKEFEGGLENACEHANIFKGIRKDVWTCGNFCNSDVCVLKKFKKDTDGKQKNVTITTLFKSWLEYFLEDYNKINSKISHCMKKSDRSKCISGCEEKCKCVEQWIEKKKEEWPKIRDRYLKPYKSDDGYNKKSLVRSFMETLIPLMDLTNGKEKIQELNKFLRSYECNCADNSQKKGDTPKDIV…	-3	-	TAATGCCAACGCCACTCCAAAAGGAATGGTTGTTTGTAGGATGGTAGAGTCGAAAGGTTCGTCCGAAGGGGTTGAGGGTAGTACCTCGGGTGATGAAGGTTTTGGTGGTGGAGGTCCTGGTTCCGGTTCTTTGCCACCATTTTCTCCTCCATCTACTTTAGGTTTTTCCTCCTTTTTTTCTTCTTCTTCTTCTTCTTGTACTTCGGGTTCAGGAGTGACTGCTTTACATTCGTCTTTTTCTTTCACCTCCTCTTGTTGTGTTGGACAAATGTTCGGTGCTTCCACTGTATTTTCTTCTTCAAGGGGTTCCTCATCATCAGGGGGGGTGTATTCTTCACAGGATGCTTTTGTTTGTTTGTCACTAGGTTTGCCTGGACAATTTTTTGCTTTTGTTTCAAG…	-2.093	0.0459	0.21	('DBLd', 1, 168, 7.4e-49),('CIDRb', 169, 422, 1.4e-88)	('DBLd1', 1, 168, 1.4e-47),('CIDRb1', 170, 423, 1.3e-86)	('Rask_block_2', 1, 14, 6.6e-06),('Rask_block_12', 15, 32, 7.5e-07),('Rask_block_7', 38, 63, 1.4e-07),('Rask_block_1', 65, 90, 5.7e-21),('Rask_block_9', 115, 138, 5.9e-06),('Rask_block_6', 155, 178, 1.7e-12),('Rask_block_149', 180, 196, 1.3e-05),('Rask_block_50', 197, 224, 4.1e-11),('Rask_block_22', 228, 249, 6.1e-11),('Rask_block_8', 268, 299, 7.3e-13),('Rask_block_1', 309, 334, 5.7e-21),('Rask_…
285156_soapGraphK61	285156_soapGraphK61 frame_-3	TAFVESAAIETFFLWDRYKKENSKTQSGGVAPLQLFTGTLGDNEDKDPQNKLLNGVIPPDFLRQMFYTLGDYRDILISGGNNTSDSKGTSNSNDNLKHIVLLASGNTEEGRKEMQTIQTAISSYFSNSGEQPSTSDKNPVQTRESWWDQNAEGIWKGMIYALTYKDNDAKGQPPKHLEDVEEAFFGTQNGNPGTSTKGTLKNQYEYKNIKLEENSGDGPKPAGDTPLTNFISRPTYFRYLEEWGETFCSERKRRLKKIHDDCKVDKDSPKNGNKKCSGYG	-3	-	CCCCATAACCACTACATTTTTTATTACCATTTTTAGGACTATCTTTATCCACCTTACAATCATCATGAATCTTCTTCAACCGCCTTTTTCTCTCGGAACAGAAGGTTTCCCCCCATTCTTCAAGGTATCGGAAGTAGGTGGGGCGTGATATAAAGTTGGTGAGGGGGGTGTCTCCAGCGGGTTTGGGGCCATCACCACTATTTTCCTCGAGTTTGATATTTTTGTATTCGTATTGGTTTTTCAATGTGCCCTTAGTGCTGGTGCCAGGGTTTCCGTTTTGGGTGCCAAAAAATGCCTCTTCAACATCCTCAAGATGTTTTGGTGGTTGGCCTTTGGCGTCATTATCTTTGTATGTTAGGGCGTAAATCATACCTTTCCAAATACCTTCTGCGTTTTGAT…	-3.529	0.0464	0.212	('DBLd', 1, 280, 2.3e-86)	('DBLd1', 1, 280, 2e-87)	('Rask_block_11', 1, 19, 6.9e-11),('Rask_block_109', 20, 38, 5.3e-06),('Rask_block_16', 45, 60, 6.1e-05),('Rask_block_3', 61, 77, 3.9e-10),('Rask_block_177', 99, 107, 0.00074),('Rask_block_27', 113, 129, 9e-05),('Rask_block_433', 136, 142, 0.012),('Rask_block_5', 143, 162, 2.9e-08),('Rask_block_55', 169, 186, 5.1e-06),('Rask_block_29', 197, 219, 4.5e-06),('Rask_block_87', 221, 231, 0.005),('Rask_…
384796_soapGraphK51	384796_soapGraphK51 frame_-3	PCDLETFSKKPQFFRWYIEWSEDYCRKYNDEYEKLQTACSTVDCSKDPTDSEKQKCKTACDNFKTFVDGWKKQYDSQKNKFNQAKIDNNIKKTYTGIEHKEAYVFLGEQCKEKCDCIKNKTDYDTNVNDSKGFDTPPKEQKDKCECVLRKKSACENNEVPKGRTQFQMTCNELKNESPSNGNNNTGNNHKETITFSCNKSNLIGLGAQWKKIT	-3	-	AGTTATTTTTTTCCATTGTGCCCCTAAGCCAATTAAATTGCTTTTATTGCACGAGAATGTAATGGTTTCTTTATGATTGTTCCCAGTATTATTATTTCCGTTACTAGGAGATTCATTTTTTAGTTCATTACATGTCATTTGAAATTGAGTTCGACCTTTAGGTACTTCATTATTTTCACATGCAGATTTTTTTCTCAACACACATTCACATTTATCTTTTTGTTCTTTCGGAGGTGTATCAAAACCTTTAGAATCATTAACATTTGTGTCATAGTCTGTTTTATTTTTTATACAATCACATTTTTCTTTACATTGTTCACCTAAAAATACATAAGCTTCTTTATGTTCTATACCTGTATATGTTTTCTTTATATTATTGTCAATTTTTGCCTGATTAAA…	3.544	0.0472	0.214	('DBLe', 2, 146, 6.3e-28)	('DBLg7', 1, 146, 2.2e-58),('DBLe11', 154, 213, 1.8e-14)	('Rask_block_420', 1, 8, 0.014),('Rask_block_2', 11, 26, 8.6e-10),('Rask_block_48', 31, 46, 0.0014),('Rask_block_1', 56, 81, 4.2e-09),('Rask_block_45', 97, 120, 3.4e-06),('Rask_block_18', 128, 146, 0.00018),('Rask_block_261', 199, 209, 0.0028)
Contig2567	Contig2567_frm1_orf19	YIIFKYIIIKMGNAIPATSDPIFINESHKSARNVLDVLAEDVKKQAENDAKKKGISLKGDLKRAKFHHPFSEHRPNYKTPFDLDYRFHTNVWTEKAHERDPCYRRQPKNNSNLEGAVCTNSKIKGNENKINDTGACAPYRRIHLCDYNLEHIHEGNVITTDDLLGNVLVTAKYEGQSIVNNHPNKKTSDVCTALARSFADIGDIIRGKDLFLGGPSQEKKKLEEN	1	19	TATCATAATATTATTTAACGATATCTACAAATTATTGTAGTTATATAATATAAATATTTCATAAATGATTCTTTTTAATAATATGATAAGTTCATTTATTATTTTATAATATTATTATTTTATTTATATCATATTAATATTATCTCACTATAATAACTTGTAGATATTGTTATATAATATTATGATATTACAATATTAATAAATATATACAGTACATAGCACTACTAATAAAAATATAGCATAAAACAACAAAAAAAGATATATAATGGCAAAGCATTGGTATAGAAAAAAATATTCAATTTATTACATATGTTGTAGATAATATATTTTATTATGTAAGGTGCTGACAATTTTAACTGATAATGTTAGGTTACGTTGTACATAACAATAATTATACAC…	-2.904	0.047	0.214	('NTSA', 11, 73, 5.1e-21),('DBLa', 82, 224, 3.9e-52)	('NTSA', 11, 73, 5.1e-21),('DBLa1.7', 82, 220, 2.7e-65)	('Rask_block_20', 28, 50, 5.4e-09),('Rask_block_17', 56, 88, 6.2e-07),('Rask_block_19', 96, 126, 3.1e-11),('Rask_block_4', 135, 152, 6.2e-10),('Rask_block_13', 161, 182, 3.4e-11),('Rask_block_3', 190, 207, 1.9e-10),('Rask_block_248', 209, 219, 3.5e-07)
394272_soapGraphK51	394272_soapGraphK51 frame_1	IEGYYILKKRKIFEQCKENGGKTCDANSKNVCACVKIWIEQKEKEWKQIQEHFQKQKNANGDDIKSKVRNFLETLIPQIAAATDKGKHDSLEKLKKSLGCNCAERSEKKADEKNIIDCMIKKLETKATSCKEKHSDQTHQTSCEKSPAPVEDEDDTLHDEIEVKAPNICPTVDTPSQQEETDGTCDAVTPKTVTDENEKKDKDKKEEKSPEAAEAPTETNNTESQTPKDTKPLAPPAPGPPPPAPAVPPSTPLAPADEPFNRDIL	1	-	ATAGAAGGTTATTATATATTGAAAAAAAGAAAAATATTCGAACAATGTAAAGAAAATGGAGGAAAGACATGTGATGCAAATTCTAAAAACGTTTGTGCATGTGTTAAAATATGGATAGAACAAAAGGAAAAGGAGTGGAAACAAATACAAGAACATTTTCAGAAACAAAAAAATGCTAATGGTGATGATATTAAGTCTAAAGTTAGAAATTTCTTGGAGACCTTGATACCTCAAATTGCTGCTGCAACTGATAAAGGAAAGCATGACAGTTTAGAGAAGTTAAAGAAGTCACTTGGATGTAATTGCGCTGAGAGATCAGAAAAAAAAGCTGATGAAAAGAATATTATAGATTGTATGATTAAAAAGCTTGAAACAAAAGCAACATCTTGTAAAGAGAAA…	-2.325	0.048	0.217	('CIDRg', 1, 142, 4.1e-41)	('CIDRg11', 1, 140, 7.3e-55)	('Rask_block_1', 31, 53, 5.1e-08),('Rask_block_24', 66, 106, 1.1e-17),('Rask_block_10', 113, 140, 6e-11),('Rask_block_195', 142, 153, 6.3e-06),('Rask_block_31', 154, 172, 3.5e-05),('Rask_block_56', 177, 190, 2.5e-06),('Rask_block_28', 234, 246, 4.2e-09)
387898_soapGraphK51	387898_soapGraphK51 frame_-2	KKKPVPDSYCTSCSIACTRFVNWIKNQEKEFLKQREKYDKEIQKAEATNGTSNGKINNTYEKEFYIELKRNYESVEEFLKKLNNEAICKKPTEVGKEIGSPVDFTNDKIEKTFDHKEYCDTCPWCASKENVNGKWTNKGYDCPLDGITTHDNKEGTDIKILTPDRTKSKILEKYKNLCNSNGKKEEETWKCHYVGPGKDYCVLQDENVNKQDQKDKSYEAFFEGWVT	-2	-	CAGTAACCCATCCCTCAAAAAAAGCTTCATAGGACTTGTCCTTTTGGTCCTGTTTATTCACGTTTTCATCTTGTAGTACACAATAATCCTTACCAGGACCTACATAATGACATTTCCATGTTTCCTCTTCCTTTTTACCATTACTATTACATAAATTTTTATATTTTTCTAGAATTTTTGACTTTGTTCTATCAGGGGTTAGTATTTTTATATCAGTACCCTCTTTATTATCATGGGTTGTGATCCCATCAAGTGGACAATCATACCCTTTATTTGTCCATTTCCCATTTACATTTTCTTTGCTTGCACACCAAGGACATGTATCGCAATATTCCTTATGATCAAAGGTCTTTTCAATTTTATCATTAGTAAAATCAACAGGACTTCCTATTTCCTTTC…	-3.001	0.0487	0.219	('DBLa', 5, 122, 7.9e-27),('CIDRa', 123, 227, 9.6e-13)	('DBLa0.9', 4, 122, 1.9e-36),('CIDRa2.4', 123, 227, 6.2e-25)	('Rask_block_1', 13, 38, 1.6e-08),('Rask_block_70', 39, 63, 1.1e-08),('Rask_block_9', 64, 90, 2.4e-10),('Rask_block_6', 109, 125, 4.6e-07),('Rask_block_23', 154, 176, 1e-05),('Rask_block_116', 200, 212, 1.8e-05)
286262_soapGraphK61	286262_soapGraphK61 frame_2	KCKDKCDCFQRWVKQKKDEWDKIKEHFGKQKDMREQIGEAYIGVTLAAVLEKNLLLTSLREAYGNTEDIERIGKMLNEEETEENVDTGTEQKSIIDKLIEHEDKDAKECIKKCEEQEQESRGRSAGPQSPPVDDADGGEEDFEEEDEEEEDEEEETVAEVTEELPSPQEPVEPPKVDGVNPCQIVQKLFTSGDPQNTFKEACDQKYGYPQRHWGWKCIPSGNTSEPTGKSGNPTSDKGSICIPPRRRRLYVKKLHDWANNSGSNTQVSGEDAASSTSSQNATQLLRQAFIES	2	-	TAAATGTAAGGATAAATGTGATTGTTTCCAAAGATGGGTTAAACAAAAAAAAGACGAATGGGACAAAATAAAAGAACATTTTGGCAAGCAAAAAGATATGAGAGAACAAATTGGAGAAGCATATATTGGCGTAACTCTTGCAGCTGTTTTGGAGAAAAATTTACTTTTGACAAGTCTTCGAGAGGCTTATGGGAATACAGAGGACATAGAACGTATTGGGAAAATGTTGAATGAGGAAGAAACTGAAGAAAACGTTGATACCGGCACTGAACAGAAGAGTATAATTGATAAATTGATCGAACATGAAGATAAAGATGCCAAAGAATGCATAAAAAAATGCGAAGAACAAGAACAAGAAAGTCGTGGTCGCTCCGCCGGCCCACAATCACCACCTGTTGA…	-2.862	0.0499	0.223	('CIDRa', 1, 115, 3.2e-32),('DBLd', 182, 292, 1.6e-31)	('CIDRa3.2', 1, 114, 2.8e-38),('DBLd1', 182, 292, 2.4e-34)	('Rask_block_1', 2, 27, 6.8e-12),('Rask_block_32', 43, 76, 4.4e-11),('Rask_block_10', 93, 118, 3.8e-06),('Rask_block_49', 119, 136, 0.00011),('Rask_block_30', 143, 162, 6.6e-08),('Rask_block_15', 182, 207, 5.3e-07),('Rask_block_35', 211, 224, 1.8e-07),('Rask_block_4', 240, 257, 7.2e-08),('Rask_block_106', 262, 279, 0.001)
387454_soapGraphK51	387454_soapGraphK51 frame_-2	CAPFRKLHMCDRNLEEIYPDKIKKTENLLVDVCLAALHEGKSIRTQYKQIENGYKSGLCTMLARSFADIGDIVRGKDLFLGHNRRKEKLETRLEEMFENIKKTNPALKSFTNEEVREYWWALNRNDVWKAITCYAKEEDTYSKIADDGKTILWDQKCGHNEGIVPTNFDYVPQHLRWFHEWSEDFCRKKNKKIKDVKRNCRGTDSSGTDRYCSRNGYDCEKTKRA	-2	-	CGCTCGTTTAGTTTTTTCGCAATCGTAGCCATTACGGCTACAATATCGATCCGTACCACTTGAGTCAGTTCCACGACAATTTCTTTTAACATCTTTTATTTTTTTATTCTTTTTCCTACAAAAGTCTTCGGACCATTCGTGGAACCAACGTAAATGTTGAGGGACGTAGTCGAAATTTGTAGGAACGATTCCTTCATTATGACCGCATTTTTGATCCCAAAGAATCGTTTTACCATCATCTGCGATTTTTGAATATGTATCCTCCTCTTTAGCATAACACGTTATAGCTTTCCATACATCGTTTCTATTAAGTGCCCACCAATATTCTCTAACTTCTTCATTTGTAAAGGATTTAAGTGCTGGATTCGTTTTCTTAATGTTCTCGAACATTTCTTCTAA…	3.864	0.0505	0.224	('DBLa', 1, 225, 7.1e-93)	('DBLa0.3', 1, 225, 2.6e-114)	('Rask_block_4', 1, 17, 7.7e-07),('Rask_block_13', 27, 47, 2.5e-10),('Rask_block_3', 58, 75, 1.7e-09),('Rask_block_204', 76, 86, 4.1e-06),('Rask_block_14', 89, 107, 0.004),('Rask_block_5', 116, 133, 8.4e-09),('Rask_block_60', 146, 169, 3.7e-09),('Rask_block_2', 170, 187, 9.9e-12),('Rask_block_12', 188, 207, 0.00035),('Rask_block_7', 211, 225, 2.9e-06)
281330_soapGraphK61	281330_soapGraphK61 frame_1	KYCECVKKWKTEWENQKNKYTELYEQNKNKTSQKNTSRYDDYVKDFFKNFKGDNYKSLDDYIKGDPYSKEYTTKLSFILNSSDANTSSGETANHNDEACNCNESEISSVEQASISDPSSNKTCITHSSIKANKKKECKHVKLGVRENDKVLKICVIEDDSLRGVDNCCCQDLLGILQEPRIDKNQSGSSSNGSCNNKNQEACEKNLDEALASLTNGYKCDKCKSGTSRSKKKWIWKKYSGNGEGLQKEYANT	1	-	AAATATTGTGAATGTGTGAAGAAATGGAAGACCGAATGGGAGAATCAAAAAAATAAATATACAGAATTATATGAACAAAACAAAAACAAAACTTCGCAAAAAAATACATCAAGATATGATGATTATGTTAAAGATTTTTTTAAAAATTTTAAAGGAGATAATTATAAGTCTCTTGATGATTATATAAAGGGTGATCCTTATTCCAAAGAATATACAACTAAATTATCATTTATTTTAAATTCATCAGATGCTAATACTTCGTCTGGAGAAACAGCAAACCATAATGATGAAGCATGTAACTGTAATGAATCAGAAATTTCATCTGTTGAACAGGCATCAATATCTGATCCGTCGTCGAATAAAACATGTATCACACATAGCTCCATAAAAGCTAATAAG…	-1.701	0.0502	0.224	('DBLpam', 1, 101, 8.4e-22),('DBLpam', 213, 252, 0.075)	('DBLpam1', 1, 101, 1.4e-43),('DBLpam2', 202, 252, 1.7e-18)	('Rask_block_1', 2, 20, 4e-05),('Rask_block_351', 22, 37, 5.9e-09),('Rask_block_115', 38, 54, 1.7e-05),('Rask_block_335', 57, 252, 6.1e-97)
272167_soapGraphK61	272167_soapGraphK61 frame_-3	EKWIKEKEKEWKEIKKRFNDQYKSNGSDDDNVRSVLETFLIQIGAANANNDGKKLIKLSKFDNPCGCSADANEQNKNGEYKDAIECMLQKLEKKATSCLSLTSDSQEKPCVDSPSPIATSPEEEDLLLEEEQNPKNMRPGFCPKVDQPTEPEPGETCDAPPAQTDIKEEEEEKEKEKDKGDEEEAPGAPATSSPKAEDTSEGTTE	-3	-	TGTTCGGTTGTCCCTTCACTGGTATCTTCTGCTTTTGGTGATGATGTCGCTGGGGCACCAGGTGCTTCTTCTTCATCTCCTTTATCTTTTTCCTTCTCTTTTTCTTCTTCTTCCTCTTTAATGTCGGTTTGAGCAGGAGGTGCATCACAAGTCTCTCCTGGTTCCGGTTCTGTTGGTTGATCCACTTTGGGACAAAATCCCGGTCGCATATTTTTTGGGTTTTGTTCTTCTTCAAGGAGTAAGTCCTCTTCCTCTGGTGATGTCGCAATGGGGGAGGGGGAATCAACACAAGGTTTTTCTTGGCTGTCACTAGTTAAGGATAAACAAGATGTTGCTTTTTTTTCAAGCTTTTGAAGCATACATTCTATAGCGTCCTTGTATTCACCATTTTTGTTTTGT…	-2.492	0.0512	0.226	('CIDRb', 1, 107, 2.5e-26)	('CIDRg10', 2, 107, 2.8e-30)	('Rask_block_1', 1, 18, 4.8e-05),('Rask_block_24', 31, 72, 8.6e-14),('Rask_block_10', 81, 107, 4.7e-11),('Rask_block_31', 126, 145, 3.1e-07),('Rask_block_56', 147, 162, 1.4e-07),('Rask_block_56', 172, 190, 1.4e-07)
265635_soapGraphK61	265635_soapGraphK61 frame_1	GTTGATGQKSTIVELLKHEEGIATKCKNCQPTKIRNPCSGDKSGSSNTYTAVAQTVAKILQQKAHMDMLQRSGKVGESETDQKVSLLKADASQGHYNGNGNVKNLNGEICSIDEKYSNAGNYESKNPCNGKGDGLQIGDTWNVQNSKSSTFGVHIRPRRKHICTSNLEKIDDTWVIKNANDHVN	1	-	GGAACAACTGGTGCCACTGGACAGAAGAGTACAATTGTTGAATTATTAAAACATGAAGAAGGAATTGCCACCAAATGCAAAAACTGCCAACCAACAAAAATCCGTAATCCATGTAGTGGCGACAAAAGTGGTAGTAGTAATACATACACCGCGGTGGCGCAGACGGTAGCCAAAATATTACAGCAGAAGGCACACATGGATATGTTGCAGAGGAGTGGTAAGGTTGGTGAAAGTGAAACTGATCAAAAGGTGAGTTTGTTGAAGGCGGATGCATCACAAGGTCACTATAATGGTAACGGTAACGTAAAAAATCTGAATGGTGAAATTTGCAGCATTGACGAAAAATATTCCAATGCTGGAAATTATGAATCAAAAAATCCTTGTAATGGCAAAGGTGAT…	3.007	0.0527	0.228	('DBLb', 36, 175, 5.4e-30)	('DBLb13', 36, 184, 1.7e-62)	('Rask_block_10', 10, 32, 5e-06),('Rask_block_52', 51, 68, 0.00021),('Rask_block_65', 84, 118, 1.9e-14),('Rask_block_53', 126, 143, 0.00094),('Rask_block_4', 153, 170, 7.3e-07)
394576_soapGraphK51	394576_soapGraphK51 frame_2	KYKEALKGDLNKANGHSLETLGTNKTCELVKEYYDGVSGGDANNERHPCESLSGKDVKRFSDTLGGQCTNKKIEGNKNNCGACAPYRRLHLCHHNLEKMDSTKIKDKNVLLAEVCMAAKFEGETLTTQHGEHQQTNEDSKICTVLARSFADIGDIVRGKDLFLGNDKEKDQRKQLDEKLKEIFKEIHGGLSKNGAQKHYNDDTPDYYQLREDWWTANRQEIWKALTCDAGGYSYFRPTCSDGNSKSQAKDKCTCNNGDVPTYFDYVP	2	-	GAAATATAAAGAGGCGTTGAAAGGAGATTTGAACAAAGCAAATGGTCATAGTTTGGAAACACTTGGCACCAATAAAACATGCGAACTTGTAAAAGAATATTATGATGGTGTTAGTGGTGGTGATGCTAACAATGAACGGCATCCGTGCGAAAGTTTAAGTGGAAAAGATGTAAAACGTTTTTCGGATACACTTGGTGGTCAGTGTACTAACAAAAAAATAGAAGGTAATAAAAACAATTGTGGTGCTTGCGCTCCATACCGACGTCTACATCTATGTCATCATAATTTGGAAAAAATGGACTCAACGAAAATCAAGGATAAAAATGTTTTGCTGGCAGAGGTGTGTATGGCAGCAAAATTTGAAGGGGAAACGTTAACAACACAACATGGAGAACATCA…	-2.482	0.0527	0.228	('DBLa', 27, 267, 1.5e-93)	('DBLa0.16', 27, 267, 8.9e-106)	('Rask_block_17', 2, 34, 1.6e-07),('Rask_block_19', 41, 76, 1.8e-15),('Rask_block_4', 82, 99, 5.9e-10),('Rask_block_13', 109, 129, 1.2e-08),('Rask_block_215', 132, 140, 0.0016),('Rask_block_3', 141, 158, 4.6e-09),('Rask_block_79', 159, 174, 1.5e-08),('Rask_block_14', 175, 194, 0.00047),('Rask_block_64', 196, 208, 0.00041),('Rask_block_5', 210, 228, 5.5e-10),('Rask_block_36', 231, 260, 4.1e-15)
286140_soapGraphK61	286140_soapGraphK61 frame_3	EWGETFCRERTRRLGKIKEECKVKNGGSSRSGPKQKTPQCSCYGEDCEDQLSKNSYDTVADLDCPSCGKHCRYYKKWINTKKTQYEKQKEAYTGQKDKYKTENKGAEVNDHDNGFCVKLGTCTDAAKFLNRLKNGPCKNDSEEDNGEDKLDFSQPKETFKPAKNCKPCSSFKIDCKENGNCKRDTENKCNGKNSIDANDIENKTDVNNIVMLVSDNSRTKFEDDGLEEACKGKGIFEGIRKEEWKCGNFCGYEVCIPEKRNREKENAKNTIIQIRALVAHWVQNFLEDYN	3	-	AAGAATGGGGTGAAACATTTTGTAGGGAACGGACGAGGAGGTTGGGGAAGATAAAGGAGGAGTGTAAGGTGAAAAATGGTGGTAGTAGTCGTAGTGGTCCTAAACAAAAAACCCCACAATGTAGTTGTTATGGGGAGGATTGTGAAGATCAGCTTAGTAAGAATTCATATGATACTGTTGCTGATTTAGATTGTCCGAGTTGTGGCAAACATTGTAGATATTATAAAAAATGGATAAATACCAAAAAAACACAATATGAGAAACAAAAAGAGGCATATACTGGACAAAAAGACAAATACAAAACAGAAAATAAGGGTGCTGAAGTTAATGATCATGATAATGGATTTTGTGTAAAACTAGGTACGTGCACTGACGCTGCAAAATTTTTAAATAGGTTAA…	-2.669	0.0521	0.228	('DBLd', 1, 168, 3.5e-50),('CIDRb', 169, 290, 1.9e-40)	('DBLd1', 1, 168, 2.9e-48),('CIDRb1', 169, 290, 2.3e-43)	('Rask_block_12', 9, 27, 1.9e-05),('Rask_block_7', 39, 65, 3.9e-08),('Rask_block_1', 67, 92, 3.3e-09),('Rask_block_72', 93, 109, 1.5e-05),('Rask_block_9', 115, 139, 5.8e-08),('Rask_block_443', 143, 153, 1.1e-05),('Rask_block_6', 155, 179, 8.8e-10),('Rask_block_149', 185, 197, 0.00088),('Rask_block_50', 198, 225, 1.2e-09),('Rask_block_22', 230, 252, 9.8e-12),('Rask_block_8', 271, 290, 6e-08)
398428_soapGraphK51	398428_soapGraphK51 frame_-1	YLRWFEEWAEDFCRKRKKKLENAIKNCRYDESGEPKYCDLNGYNCEETARGRNKFAPDSNCNKCSVACKPFVEWLDNQQKEFEKQKKKYNEEIKKKDQTTRTSITIGDKTINNLYVKEFYEQLRENYGKVEEFLKKLNNEAICQKNPQVKQEKASNVDFTKSDPHDIFSHTKYCQACPLCGVTGEKGKWEAIKEDCAKKKERIFNEQNTTDIPILTPEKGKSNILDKYKNFCKNSDGNNSDQIEKWQCYYDDKGTEDNERDDTNDCVQGIWKTFTGEQDVTSYNVFFYNSIIEMLNDSI	-1	-	TATAGAATCATTTAACATTTCAATAATTGAATTATAAAAAAAAACATTATAAGATGTAACGTCCTGTTCTCCTGTAAAAGTTTTCCATATTCCTTGTACACAATCATTAGTGTCATCTCTTTCATTATCTTCTGTACCTTTATCATCATAATAACATTGCCATTTTTCTATTTGATCACTGTTATTACCATCACTATTTTTACAAAAATTTTTATATTTATCTAGAATATTTGACTTTCCTTTTTCAGGGGTAAGTATTGGTATATCAGTAGTATTTTGTTCATTGAATATTCTTTCTTTTTTCTTTGCACAGTCTTCCTTTATAGCTTCCCATTTTCCTTTCTCCCCTGTTACTCCACACAAAGGACATGCTTGACAATATTTTGTATGAGAAAATAT…	-2.901	0.0529	0.228	('DBLa', 1, 177, 3.7e-58),('CIDRa', 178, 299, 1.3e-24)	('DBLa0.10', 1, 177, 1.1e-80),('CIDRa2.2', 178, 299, 1.8e-46)	('Rask_block_2', 1, 14, 1.5e-09),('Rask_block_12', 15, 33, 2.4e-06),('Rask_block_7', 37, 61, 8.7e-09),('Rask_block_1', 64, 89, 1.1e-10),('Rask_block_70', 91, 118, 1.1e-08),('Rask_block_9', 119, 145, 2.8e-11),('Rask_block_118', 147, 160, 4.3e-07),('Rask_block_6', 163, 187, 1e-11),('Rask_block_251', 189, 206, 2.1e-08),('Rask_block_23', 208, 231, 3.5e-08),('Rask_block_57', 242, 254, 4.7e-06),('Rask_…
389542_soapGraphK51	389542_soapGraphK51 frame_-2	LSGKMGENPFSDTLGGQCTNEKMRSGGKGACAPFRRLHLCHHNLESIDTTSTTTHTLLAEVCMAAKYEGDSLKHYSEKLNLTYTDSPSQLCTVLARSFADIGDIIRGRDLYLGNRKKNQKETERDQLESKLKTIFKKIHEGLSTKNGAQTYYNDNGGNYYQLREDWWYANRETVWKALTCEAPKNSKYFRATCGSNENSATQASHKCRCNGKKTGTNADQVPTYFDYVPQYLRWF	-2	-	CGAACCATCTCAAATATTGTGGCACGTAGTCAAAATATGTGGGGACCTGGTCGGCATTTGTGCCGGTCTTTTTGCCGTTACACCGGCATTTGTGACTAGCCTGAGTTGCACTGTTTTCATTACTACCACATGTTGCACGAAAATATTTAGAATTCTTTGGCGCTTCGCATGTTAATGCTTTCCATACTGTTTCTCTATTAGCATACCACCAATCTTCACGTAATTGATAATAATTTCCGCCATTATCATTGTAGTAAGTTTGTGCGCCATTCTTCGTCGACAATCCCTCATGTATTTTCTTGAAAATTGTTTTCAACTTACTTTCTAATTGATCTCTTTCGGTTTCTTTTTGATTTTTTTTTCTATTGCCAAGATATAGATCTCTTCCTCGTATAATGT…	-2.975	0.0518	0.228	('DBLa', 7, 235, 7.3e-99)	('DBLa0.13', 1, 235, 6.4e-109)	('Rask_block_19', 7, 25, 8.2e-07),('Rask_block_4', 30, 47, 8.8e-10),('Rask_block_13', 55, 74, 2.7e-11),('Rask_block_220', 77, 89, 1.3e-07),('Rask_block_3', 90, 107, 5.3e-09),('Rask_block_54', 108, 122, 1e-05),('Rask_block_14', 127, 146, 1.7e-06),('Rask_block_64', 152, 161, 0.081),('Rask_block_5', 163, 182, 1.7e-09),('Rask_block_36', 185, 212, 3.1e-13),('Rask_block_88', 220, 226, 0.00019),('Rask_b…
277185_soapGraphK61	277185_soapGraphK61 frame_-2	IKEAYAKPEQVTKIEELLGKEFNEELDLFQKEIIIEEFLNEEQKKAEECLKTHENPCPKPSTPPGDLARAATSPSSPPAPTDHENEDDEENDDDEGDEVAEKAEVEEPDPPEEATEEGSSEETAEGPAKDATEVTEVTEVTGVNPCEIVKTLFEKSNSLNEACKIKYDGKYYGWKCIASDTKSVATERAGRVARSAPETTTTSSSGAICVPPRRRRLYVKKLHDWASD	-2	-	CGTCACTCGCCCAATCGTGTAGTTTTTTTACATATAATCGTCGCCTCCTGGGTGGCACACATATGGCACCACTACTAGATGTAGTGGTGGTTTCGGGAGCACTACGTGCGACACGACCAGCACGCTCAGTGGCAACACTTTTTGTGTCACTTGCTATGCACTTCCAACCGTAATATTTTCCGTCGTATTTTATTTTGCAAGCTTCATTGAGGCTGTTCGATTTTTCAAATAGTGTTTTTACTATTTCACATGGATTCACCCCTGTTACCTCTGTTACCTCTGTTACCTCTGTTGCATCCTTTGCCGGGCCTTCTGCGGTTTCCTCAGACGACCCCTCCTCTGTTGCCTCTTCCGGCGGATCCGGCTCCTCGACTTCGGCTTTCTCCGCGACTTCGTCGC…	-3.139	0.0521	0.228	('DBLd', 146, 227, 1.8e-23)	('CIDRa2.2', 1, 55, 8.9e-11),('DBLd1', 146, 227, 4.5e-24)	('Rask_block_10', 34, 58, 1.2e-06),('Rask_block_49', 65, 80, 2e-07),('Rask_block_30', 96, 117, 3.5e-10),('Rask_block_15', 146, 168, 5.7e-06),('Rask_block_35', 170, 185, 1.8e-06),('Rask_block_132', 187, 207, 1.4e-10),('Rask_block_4', 208, 225, 5.5e-08)
281656_soapGraphK61	281656_soapGraphK61 frame_3	KKKTEWGKIKEHFDKQENIPFGCYFSTLELLLEKKELLKIIQDAYGNANEIKRIEALLEKEEEAGVLGAHAALDDLCTTVGDKDNTTIDKLLDYEKEIATKCQKDCKDPPQRDNSSLARADTVPSSSPGGPPAQEVDNVDASEDDDETVDDEDDDDVGEDDEEDEDHGPDEEKEETAKEATQQDTQPKVEVNPCEIVKTLFSNNTTLQKACPTKYGKTAPSNWKCIPSGNTSEPTGKSDTGGLCIPPRRRRLY	3	-	AAAAAAAAAAAACCGAATGGGGGAAAATAAAAGAACATTTTGACAAACAAGAAAATATTCCATTTGGGTGTTATTTCTCAACTCTTGAATTACTTTTGGAGAAAAAGGAACTTCTGAAAATTATTCAGGATGCTTATGGGAATGCAAATGAAATAAAACGTATTGAGGCACTGTTGGAAAAGGAAGAAGAAGCAGGTGTTCTTGGTGCTCATGCTGCTCTTGATGATCTGTGTACTACAGTTGGTGACAAGGACAATACCACAATTGATAAATTGCTCGACTACGAAAAAGAAATTGCCACCAAATGCCAAAAAGACTGCAAAGATCCACCACAACGAGATAACTCTTCTCTCGCCCGCGCCGACACCGTCCCATCATCATCACCTGGCGGACCACCTG…	-4.058	0.0533	0.229	('CIDRa', 2, 105, 2.2e-19),('DBLd', 194, 253, 7.2e-18)	('CIDRa2.8', 2, 104, 1.5e-26),('DBLd1', 194, 253, 7.3e-18)	('Rask_block_1', 1, 13, 0.023),('Rask_block_32', 26, 59, 9.6e-14),('Rask_block_10', 85, 110, 7.8e-07),('Rask_block_49', 116, 133, 0.0012),('Rask_block_26', 150, 163, 5.8e-05),('Rask_block_15', 194, 216, 3.4e-08),('Rask_block_35', 219, 232, 1.2e-05),('Rask_block_4', 243, 253, 9.6e-05)
281324_soapGraphK61	281324_soapGraphK61 frame_3	NVGCMKQEVFCNSDGKNTKYAFMDPPHGYGEACKCDTRDKKSEPPPKKEEPACEIVKKLFENEASKDYTDWCTQKYSGKNSYRSWDCRQSTFKKEHQGACMPPRRKYLYIHKLKNLNSDKTSTDIELRKAFIECAAIETFFLWNKYKEDKKREKEENMETLYEEGGETAPDMEAQHHLYSGIIAEKFKRQMFYTFGDYRDICLGKDIGRDMEKVDQKLKGVFPNIVQTSTDKQREDWWTKYGAHIWEGMLC	3	-	CAAACGTGGGGTGTATGAAACAGGAAGTGTTTTGTAATAGTGATGGCAAGAACACCAAGTACGCTTTTATGGATCCACCTCATGGGTATGGTGAGGCATGTAAGTGTGATACTAGGGACAAGAAGTCGGAACCACCACCAAAAAAAGAAGAACCTGCGTGTGAAATAGTAAAAAAACTTTTTGAAAATGAGGCCTCAAAGGATTACACAGATTGGTGCACACAAAAATATAGTGGAAAGAATTCATATCGCTCATGGGATTGTAGACAAAGTACGTTTAAAAAAGAACACCAAGGTGCTTGTATGCCTCCAAGAAGAAAATATTTATATATACATAAATTAAAAAATTTGAATAGTGACAAAACATCAACAGATATTGAATTGCGAAAAGCTTTTATTG…	4.282	0.0536	0.23	('DBLb', 2, 35, 0.00021),('DBLg', 53, 251, 1.6e-61)	('DBLb13', 3, 35, 1.9e-07),('DBLd4', 53, 251, 1.4e-81)	('Rask_block_18', 17, 35, 1.5e-08),('Rask_block_15', 53, 76, 3.5e-06),('Rask_block_74', 82, 96, 0.00097),('Rask_block_4', 99, 116, 2.3e-07),('Rask_block_11', 127, 147, 1.7e-13),('Rask_block_3', 187, 204, 4.2e-12),('Rask_block_98', 205, 222, 0.018),('Rask_block_5', 234, 251, 3.2e-10)
Contig11761	Contig11761 frame_3	QKYTNSTCEPKKNLIGLGAHNLIASPRSNIYISPRVQQLCLQDLQNLKENNTEKNALIDALKKCAYNEGKGLYEYYEKNKDTIRKNGSIWTDEELKTYTLQAMKRSYADYGNIVKGDLIWDYHNDNTVNEIIFAITKKEYISENTNSIYYETKERQNLWKSIRTDVWKAMLCGYKDAVGDMNSLSNAVDLCKLPSTDEEDQFSRWFKEWGENYCIRREQELKQLKDKCKNGICKITDEAKKKECERLCEKYGQFLSNSKTQYEKQSIVYNELKTSISEFQNTDPFTFLKDKCNSKYCCFKNIENTNKGNKIIEYFSDEIKDICDCKKEQESEAQV	3	-	TTCAAAAATATACTAATAGTACATGTGAACCTAAAAAAAATTTAATTGGTTTGGGAGCACACAACCTTATAGCAAGTCCTAGATCGAATATTTATATTTCTCCTAGAGTACAACAATTATGTCTTCAAGATTTACAAAATCTAAAGGAAAATAATACAGAGAAAAATGCACTCATCGATGCATTAAAAAAATGTGCATATAATGAAGGAAAAGGATTATACGAGTACTACGAAAAAAATAAAGATACAATTAGAAAGAATGGTTCTATATGGACAGACGAAGAATTAAAAACCTATACCTTACAAGCAATGAAAAGAAGTTATGCAGATTACGGTAATATTGTTAAAGGAGATCTTATATGGGATTATCATAATGATAACACTGTAAATGAAATAATAT…	-3.613	0.0542	0.23	('DBLe', 24, 325, 1.5e-77)	('DBLe2', 3, 325, 1.2e-143)	('Rask_block_261', 1, 29, 4.8e-13),('Rask_block_4', 30, 47, 3.7e-06),('Rask_block_11', 57, 76, 1.9e-05),('Rask_block_383', 79, 94, 0.0026),('Rask_block_3', 100, 116, 1.9e-08),('Rask_block_265', 117, 149, 2.1e-13),('Rask_block_5', 155, 174, 1.9e-08),('Rask_block_415', 175, 197, 5.1e-12),('Rask_block_2', 199, 215, 4.9e-08),('Rask_block_48', 216, 234, 0.00028),('Rask_block_1', 244, 269, 0.00023),('R…
293884_soapGraphK61	293884_soapGraphK61 frame_3	CRKYRKWIDIKFDEYHKQEKKYKGEHKKLITSSNNGGGDNTCCEQIKQKTTAEDFLKALKHCKNGQNNSEEKVTEEDKKNEIDFDDLHKTFSRSTYCETCPFNKVTCNGSGRGRRNGCNVKDNEDKWKKVFEGISGNSENSTANITVEMIDRRGPFIDKNSQKSEKSNDLFNASRLFKGLREQKWECKFENENKDVCYLKNFNPEIDLNDYTTFKVLLHYWLEDFIDGYYTLKKKNLIKQCTKSGENTCEEDSKNDCACVKAWLEKKKKEWGNIKNHFKNREQEYGGENIKSKVKMFLEELIPKIAPANDKGKVTKLSQFDTSCGCKAYENTANGKNEDAIDCMINRLQDKIGECEKKHAQNGGQTCSPAPPETPDDNEEEYENENENQVVQPGFCPKV…	3	-	AATGTAGAAAATATAGAAAATGGATAGATATAAAATTCGATGAATATCATAAGCAAGAAAAAAAATATAAAGGGGAACATAAAAAATTAATCACGTCTTCTAATAATGGTGGTGGTGATAATACTTGTTGTGAACAAATAAAACAAAAAACTACTGCTGAAGATTTTTTGAAAGCATTGAAACATTGCAAAAATGGTCAAAATAATAGTGAGGAAAAAGTTACTGAGGAGGATAAAAAAAATGAAATAGATTTTGATGATCTTCATAAGACATTTTCTCGTTCAACGTATTGTGAAACGTGTCCTTTCAATAAAGTTACTTGTAATGGTAGTGGACGTGGTAGAAGAAATGGATGTAATGTTAAGGATAATGAAGACAAATGGAAAAAGGTTTTTGAAG…	-2.934	0.0538	0.23	('DBLd', 1, 100, 2.6e-20),('CIDRg', 101, 366, 3.2e-85)	('DBLd4', 1, 100, 1.2e-24),('CIDRg4', 101, 366, 7.9e-100)	('Rask_block_1', 1, 22, 1.6e-16),('Rask_block_370', 25, 40, 7.9e-07),('Rask_block_9', 43, 64, 0.00038),('Rask_block_178', 68, 85, 2.2e-05),('Rask_block_6', 87, 111, 4.5e-11),('Rask_block_103', 119, 136, 7.3e-06),('Rask_block_85', 141, 159, 5.1e-12),('Rask_block_571', 160, 170, 3.9e-05),('Rask_block_22', 171, 191, 2.3e-09),('Rask_block_83', 196, 208, 4.9e-05),('Rask_block_8', 211, 245, 4e-12),('Ra…
297912_soapGraphK61	297912_soapGraphK61 frame_2	KDSKTCKSRCHDKCKCYKGWLEKKKEEFEGIKKHFRKQEDMVKDESHITDPDMTLRGILNVTFLDDIKEAYAKPEQLEKIKKLLGKKFNEELGFSKKEIIIEEFLQDEEKEAEECTQTHKKDKCDEPPPKPPAPDLARSETGTSSPAGPSPQSPAPNHHDDDDVDDDPKNIRSIKFKDEEGIEPVFEVDPEDQVEEAVEVQEKAEEDRKEESPKETTKEVNPCDIVKTLFSDTKNFEDACRQKYSEPNRYWGWKCIPSGTTSGKSDGSICVPPRRRRLYVTPLTTWASDEATQAGGSEAQTQGEASSPGGEKSPVSGGNTDALREAFIQSAAVETFFLWDRYKKEWYHRNKKSQDGGSPLLPPNGALSPSGTLEPNDPSNLTPQQQLEKGEIPEEFKRQ…	2	-	AAAGGATAGTAAAACATGTAAAAGTCGTTGTCATGATAAATGTAAATGTTATAAAGGATGGCTTGAAAAAAAAAAGGAAGAATTTGAGGGAATAAAAAAACATTTTCGCAAGCAAGAAGATATGGTAAAAGATGAGTCACACATAACAGATCCTGACATGACCCTTAGAGGTATTTTAAATGTTACTTTTTTGGACGATATTAAAGAAGCTTATGCAAAACCAGAACAGCTGGAGAAAATTAAAAAACTTTTGGGAAAGAAATTTAACGAAGAATTGGGTTTTTCCAAGAAGGAAATAATAATTGAAGAATTTCTCCAAGATGAAGAAAAGGAAGCTGAAGAATGCACACAAACCCACAAAAAAGATAAATGCGACGAGCCACCACCAAAACCACCCGC…	-3.994	0.0549	0.232	('CIDRa', 5, 120, 2.6e-23),('DBLd', 223, 660, 2.2e-143)	('CIDRa2.2', 3, 121, 1.2e-36),('DBLd1', 223, 661, 1.7e-142)	('Rask_block_1', 10, 35, 1.5e-17),('Rask_block_32', 50, 84, 1.2e-10),('Rask_block_10', 100, 124, 0.00046),('Rask_block_49', 133, 151, 4e-06),('Rask_block_506', 170, 198, 3.4e-10),('Rask_block_15', 223, 244, 1e-08),('Rask_block_35', 249, 263, 9.1e-08),('Rask_block_4', 269, 286, 2.9e-07),('Rask_block_81', 292, 310, 5.9e-09),('Rask_block_11', 323, 343, 3.5e-13),('Rask_block_273', 344, 362, 3.4e-09),…
293042_soapGraphK61	293042_soapGraphK61 frame_-3	VKWIDNQKLEFLKQKEKYKKEMEKYANGESRSSRKTRAAGKSNYDRYEKKFYKILKDDGNYSDVENFLEKLSKETTCTKITEKEEGTINFKNVNSAKNSGRDGNNKTFYRTTYCEACPWCGVKEQNGKGKWEPEGDETCGEGNDYKKYKFTNIPILTGDKTESDMVKKYKSFCDSVNGKNGANGREGGVGGSGSGGADNSDNATTGYCGTNNKDKDPSLCEKWICYYKKKNETDGGKKDINFCLLQDGKQDTKKQTVKSYNAFFWDWVHDMLHDSVEWKRELSKCINNNTNGKTCKKNNCNDKCKCYESWAKRKEKEWGNIVKHFYEQDDIRQQQGFLGKGMSSPDFVLNYLLDKEELLKNIKDTHADANDIERIEALLNEEKKKTEETPGATGQKSII	-3	-	ACAATTATACTCTTCTGTCCAGTGGCACCAGGTGTTTCTTCAGTTTTTTTTTTTTCCTCATTCAACAGTGCCTCAATACGTTCTATGTCATTTGCATCCGCATGAGTATCTTTAATATTTTTCAAAAGTTCCTCTTTGTCCAAAAGATAATTAAGAACAAAATCAGGAGAACTCATTCCTTTGCCAAGAAATCCTTGTTGTTGACGAATATCGTCTTGCTCGTAAAAATGTTTTACTATGTTCCCCCATTCTTTTTCTTTTCGTTTAGCCCAGCTTTCATAACATTTACATTTATCATTACAATTATTTTTTTTACATGTTTTGCCATTAGTGTTATTATTTATACACTTACTAAGTTCTCTCTTCCACTCTACAGAATCGTGTAACATATCATGTACC…	-2.505	0.0555	0.233	('DBLa', 1, 117, 3e-23),('CIDRa', 118, 399, 2e-64)	('DBLa0.13', 1, 117, 4.6e-41),('CIDRa2.6', 118, 399, 3.6e-103)	('Rask_block_1', 1, 18, 4.4e-14),('Rask_block_239', 20, 28, 0.027),('Rask_block_34', 30, 47, 3e-05),('Rask_block_9', 51, 79, 4e-11),('Rask_block_75', 83, 97, 1.6e-07),('Rask_block_6', 104, 128, 1e-13),('Rask_block_143', 131, 148, 1.1e-06),('Rask_block_23', 150, 172, 1.1e-07),('Rask_block_357', 175, 195, 0.017),('Rask_block_63', 210, 230, 1.8e-06),('Rask_block_116', 242, 254, 9.6e-05),('Rask_block…
272857_soapGraphK61	272857_soapGraphK61 frame_-2	KRSIGSDTYKGYDEQFYKILGKDYGDVETFLEKLSKEQICKDPPTVGTEKADASDFTKTNLEKTFSHTTYCQACPWCGTEKKGEKWEAKNEDCANEVTKEYKKDNITDIPVLTPEKVKKGILKKYENFCKNSDGNNGNQIEKWQCYYDESKESGQNNNCVEGTWQNFTQGKKVMSYNAFFWKWVHHMLNDSIQWRDEHSRCINKDNGK	-2	-	GTTTTGCCATTATCTTTATTTATACACCTACTATGTTCGTCCCTCCATTGTATAGAATCGTTTAACATATGATGAACCCACTTCCAAAAAAATGCATTATAGGACATAACTTTTTTACCTTGTGTAAAATTTTGCCATGTTCCTTCTACACAATTATTATTTTGTCCACTTTCCTTACTTTCATCATAATAACATTGCCATTTTTCTATTTGATTACCGTTATTACCATCACTATTTTTACAAAAATTTTCATATTTTTTTAGTATACCTTTCTTTACTTTTTCAGGGGTAAGTACTGGTATATCGGTAATATTATCTTTTTTGTACTCCTTTGTTACTTCATTTGCACAGTCTTCATTTTTAGCTTCCCATTTTTCACCTTTTTTTTCAGTTCCACAC…	-3.683	0.0555	0.233	('DBLa', 6, 74, 4.1e-12),('CIDRa', 75, 206, 1.2e-36)	('DBLa0.9', 3, 74, 4e-19),('CIDRa2.3', 75, 204, 9.8e-58)	('Rask_block_9', 16, 41, 1.9e-11),('Rask_block_118', 43, 57, 7.4e-06),('Rask_block_6', 61, 83, 8.2e-13),('Rask_block_251', 86, 103, 2e-07),('Rask_block_23', 105, 128, 1.2e-07),('Rask_block_57', 139, 158, 1.7e-07),('Rask_block_223', 160, 169, 1.4e-05),('Rask_block_8', 172, 204, 1.1e-17)
400578_soapGraphK51	400578_soapGraphK51 frame_3	KKLVKCLKNGNTIKCGKNCNGDCDCFLKWVKKKETEWNAIKEQFSKQEAFKNKGKNGEYKMLGEGMESPDFVLQENLKEEFLKGDSEDDSTQDNQNSLDSEELKHLREMLQETGVVNGVASASGSSSGVVTEQKNIMDKLIDYEEDEAELCLEIHDEEEEEKEKGDGNECIEEGENFRYNPCSGESGNKRYPAVATKVAYEMHHKAKTQLASRAGRRALKADASLGTYIRGGSRNGFKKEALCTITDQHSNDSRNGNNGGACKGKDGNNVRFQIGTPWKGGKFVNPKYPEAYMPPRRRHMCTSNLEKIDDNFVTQNTKDH	3	-	CAAAAAAACTTGTGAAATGTTTAAAAAATGGTAACACAATAAAATGTGGAAAGAATTGTAATGGTGATTGTGATTGTTTTTTAAAATGGGTTAAAAAAAAAGAAACCGAATGGAATGCAATAAAAGAACAATTTAGCAAGCAAGAAGCTTTTAAGAATAAAGGAAAAAATGGCGAATATAAAATGTTAGGCGAAGGAATGGAATCTCCTGATTTTGTTCTTCAAGAGAATTTGAAAGAAGAATTTTTGAAAGGCGATTCCGAAGACGATTCCACACAAGATAACCAAAATAGTCTGGATTCAGAGGAACTAAAACACCTTCGCGAAATGTTGCAAGAAACAGGTGTTGTTAATGGTGTTGCTTCTGCTAGTGGTAGTAGTAGTGGTGTCGTCACTGAAC…	-4.265	0.0558	0.234	('CIDRa', 2, 157, 3.6e-32),('DBLb', 180, 312, 8.1e-39)	('CIDRa3.1', 1, 155, 8.2e-39),('DBLb5', 180, 313, 8.5e-48)	('Rask_block_1', 19, 44, 4.2e-08),('Rask_block_32', 66, 111, 3.6e-13),('Rask_block_10', 134, 160, 7e-07),('Rask_block_347', 181, 192, 1.2e-06),('Rask_block_52', 193, 210, 1.3e-06),('Rask_block_65', 215, 251, 5.5e-17),('Rask_block_53', 262, 281, 1.6e-09),('Rask_block_558', 283, 289, 0.0012),('Rask_block_4', 291, 308, 1e-10)
278365_soapGraphK61	278365_soapGraphK61 frame_3	LEKCWGKDTIKNNSKYEYNNVKFSDDKNAPTLEEFAKRPQFLRWFTEWGDEFCKLRQLKVKDLEEGCKRYECNNGNNVEEKRKCEEACQKYQKWLQGWKDQYKKQNSKFMTDKPEYKDDSDAKELDYAYQYLGKQLTNIPCTSATTRVNCEYKCMYQRSSTDDMPASLDNEPEEVKGKCNCTPPPPQPPPPPPQSPRLPAAGGSRHDQRGRSEDSDEEPPARPPPPPQAAQPPQ	3	-	CACTGGAAAAATGTTGGGGAAAAGACACTATCAAAAACAACAGTAAATACGAATACAACAACGTTAAATTCAGTGACGACAAGAACGCCCCCACTTTGGAGGAATTCGCCAAACGACCCCAGTTTTTACGATGGTTCACTGAATGGGGTGATGAGTTTTGTAAACTACGGCAGTTGAAGGTGAAGGATTTGGAAGAGGGGTGCAAGAGATATGAATGTAATAACGGGAATAATGTGGAGGAAAAAAGGAAATGTGAGGAAGCTTGCCAAAAATATCAAAAATGGCTTCAAGGTTGGAAAGACCAATATAAAAAACAAAATTCAAAATTCATGACAGATAAACCTGAATATAAAGATGATTCCGACGCAAAAGAGTTAGACTATGCCTATCAATATTTAG…	3.07	0.057	0.237	('DBLg', 13, 181, 1.3e-41)	('DBLg4', 12, 181, 1.6e-54)	('Rask_block_94', 18, 36, 9.9e-07),('Rask_block_2', 37, 54, 1.8e-12),('Rask_block_48', 59, 75, 0.0024),('Rask_block_1', 84, 109, 7.4e-08),('Rask_block_45', 126, 159, 2.3e-05),('Rask_block_18', 162, 181, 6.7e-07),('Rask_block_28', 183, 194, 6.3e-15),('Rask_block_28', 220, 231, 6.3e-15)
272607_soapGraphK61	272607_soapGraphK61 frame_3	HLSHMKADKINNKHNLLLEVCLAAKHEGELLKGYHDKYRAKYPDTNSQLCTVLARSFADIGDIIRGKDLFRGYNEKDRNEKKQLQENLKKIFGKIYEELKNGKTNSALQARYQHDAPDYYQLREDWWTANRETVWKAITCGAPHDSKYFRQTCNYEGTLSDAIHQCRCQKKDGKSETDQVPTYFDYVPQYLRWFEEWAEDFCRKRKH	3	-	AACATTTATCACATATGAAAGCTGATAAAATTAATAATAAACATAATTTATTGTTAGAAGTTTGTCTTGCAGCCAAACATGAAGGAGAATTATTAAAAGGTTATCATGATAAATATCGAGCAAAATATCCTGATACTAATTCTCAATTATGTACAGTATTGGCACGAAGTTTTGCAGATATAGGAGATATAATCAGAGGAAAAGATCTATTTCGTGGTTATAATGAAAAAGATCGAAATGAAAAAAAACAATTACAAGAAAATTTAAAAAAAATTTTCGGGAAAATATATGAAGAATTGAAGAATGGGAAGACGAATAGCGCGTTACAAGCTCGCTACCAACATGATGCTCCAGATTATTATCAATTAAGAGAAGATTGGTGGACTGCGAATCGAGAAA…	3.297	0.0571	0.237	('DBLa', 1, 207, 2.2e-91)	('DBLa0.12', 1, 207, 8.8e-96)	('Rask_block_13', 14, 35, 4.5e-11),('Rask_block_188', 37, 48, 0.0061),('Rask_block_3', 49, 66, 2.4e-09),('Rask_block_54', 67, 81, 2.3e-06),('Rask_block_14', 84, 106, 1.4e-09),('Rask_block_64', 109, 121, 0.0033),('Rask_block_5', 123, 142, 1.5e-11),('Rask_block_36', 145, 173, 7e-10),('Rask_block_88', 179, 185, 0.00019),('Rask_block_2', 186, 203, 1.4e-13)
296324_soapGraphK61	296324_soapGraphK61 frame_1	LSDTHSTSPGAVGTAGGDQQTQQTSGTDTHTQPDPKVELRNAFIESAAIETFFLWHRYKKEKEIEEKEKQQLVTNTSDVGNKLQKYLEKGDIPENFLRQMFYTLGDYRDLCVGKTPDGIDTVSASGDNPNKKVTMKDISDKIEKILPKNGGTTPTPGTPSGTTPQTWWNNNAKHIWNGMICALTYKEKDEKGTSEGTPKVVNIENADNLLNKLKKETGEEEGKYHYEKVTLENSGTEAKSNDTINNPKLKDFVEIPTFFRYLHEWGENFCKERKKRLKQIKDDCYKDGGTTKQYSGFGENCKDQLPDDPTNFKDLGYSCPKSCRFYKKWIERKGKEFDEQEKAYVEQQKKYQRENYDAESKSDKTSDNEFLEKLKQYTSIESFLEKLGSCKNDNVEDNG…	1	-	CTAAGTGACACACATTCGACGTCACCAGGGGCAGTTGGTACCGCAGGTGGTGACCAACAGACACAACAAACAAGTGGTACTGACACACACACACAACCAGACCCCAAAGTGGAACTACGAAATGCGTTTATTGAATCTGCGGCAATAGAAACTTTTTTCTTATGGCATAGATATAAAAAAGAAAAAGAAATAGAGGAAAAGGAAAAACAACAACTAGTTACAAATACATCAGACGTTGGAAATAAACTTCAAAAGTATTTAGAAAAAGGAGATATACCAGAAAATTTTTTGCGTCAAATGTTCTACACATTGGGGGATTATAGGGATTTATGTGTGGGTAAGACACCAGATGGTATAGATACAGTGAGTGCTAGTGGTGACAACCCAAATAAAAAAGTC…	3.234	0.0576	0.238	('DBLd', 14, 421, 6.8e-125),('CIDRb', 422, 517, 1.4e-25)	('DBLd1', 15, 421, 6e-124),('CIDRb1', 423, 528, 6.6e-27)	('Rask_block_81', 15, 35, 2.9e-05),('Rask_block_11', 39, 59, 1e-13),('Rask_block_77', 60, 76, 0.00023),('Rask_block_16', 79, 94, 0.024),('Rask_block_3', 96, 113, 4e-10),('Rask_block_253', 115, 123, 2e-05),('Rask_block_27', 134, 151, 1.5e-06),('Rask_block_5', 164, 183, 3.6e-11),('Rask_block_29', 218, 238, 7.6e-06),('Rask_block_105', 243, 253, 5.1e-06),('Rask_block_2', 254, 271, 5.6e-09),('Rask_blo…
293142_soapGraphK61	293142_soapGraphK61 frame_3	TITADRINGSTDINMLVSDKGESGFDDSLEEACKNANIFEAIRKEEWICGKVCGYVVCKPKNANGKNVKVQNGNDKHIITIRALLTHWVHNFLEDYNRIRKKLKACMKNGKGSTCTSDCGKKCNCVEQWIQKKRTEWGEIKKQYLEQYKGQDYYNVKTILEDLQDRPEFKNAIKPCPTLEAFEKSCGLNGDESSQKKDTDKRDIIQCLIENLDEKVNKCKDQASGKNTAQCQESPPLPEDYEEENQVKPPEICPTQAEPKAEEPDEKCGDKEEEEEKEEEKDKEEAPEPEVSPPAPAPAAPPAPPIPPPADEPFDPTILQTTIPFGVALALGSIAFLFLKKQPKSPVDLIRVLDIHKGDYGTPTPKSSNRYIPYTSDTYKGKTYIYMEGDSGTDSGYTD…	3	-	AAACGATTACTGCAGATCGTATTAATGGTTCTACTGATATAAATATGCTTGTGAGTGATAAGGGTGAAAGTGGTTTTGATGATAGTTTAGAGGAGGCTTGTAAGAATGCAAATATTTTTGAAGCTATTAGAAAAGAGGAATGGATATGTGGTAAGGTATGTGGTTATGTTGTATGTAAACCGAAAAACGCTAATGGGAAAAACGTTAAAGTGCAAAATGGTAATGATAAACACATTATAACAATTAGAGCATTGCTTACACATTGGGTACATAATTTTTTGGAAGATTATAATAGAATTAGAAAAAAATTAAAGGCATGTATGAAAAATGGTAAAGGATCTACATGTACAAGTGATTGTGGGAAAAAATGTAATTGTGTAGAACAATGGATACAGAAGA…	1.902	0.0582	0.238	('CIDRb', 5, 229, 1.7e-84)	('CIDRb1', 2, 230, 1.8e-87)	('Rask_block_50', 6, 29, 3.6e-07),('Rask_block_22', 33, 55, 1.4e-10),('Rask_block_159', 56, 67, 0.00032),('Rask_block_8', 77, 110, 2.8e-17),('Rask_block_1', 119, 144, 1.5e-09),('Rask_block_24', 153, 194, 8e-18),('Rask_block_10', 202, 227, 1.8e-06),('Rask_block_31', 238, 256, 0.00013),('Rask_block_205', 272, 283, 1.2e-05),('Rask_block_28', 293, 304, 1.1e-09),('Rask_block_21', 314, 339, 1.1e-15),('…
537053_soapGraphK41	537053_soapGraphK41 frame_-3	EFEKQKERYNKEIDEFGKTTKESKHASINNNIYANEFYEKLKKGYGSVNKFLKLLNKEKECQNKIEGINPIDFTNDTEESFSHTKYCQACPWCGIDCSTGTCIEINPSDARCKKKSDYEPSAGAKSTEINVLYTGEGNKDILVKLNKFCISEGKNERKTDFKNEQWKCYYENENRNKCVLENSEKLGIDKKVKDYDGFMMFWI	-3	-	TTAATCCAAAACATCATAAAACCATCATAGTCCTTTACTTTCTTATCAATTCCAAGTTTTTCACTATTTTCCAATACACATTTGTTTCTATTTTCATTTTCATAATAACATTTCCATTGTTCATTTTTAAAATCAGTTTTACGTTCATTTTTACCTTCACTTATACAAAATTTGTTTAATTTAACTAGGATATCTTTATTTCCCTCACCAGTATAAAGTACATTAATTTCAGTACTTTTTGCACCTGCTGAAGGTTCATAATCGGACTTCTTTTTACACCTGGCATCAGAAGGATTTATCTCTATACATGTACCAGTACTGCAATCAATTCCACACCAAGGACATGCTTGACAATATTTTGTATGAGAAAATGATTCTTCAGTATCATTAGTAAAATCA…	4.098	0.0582	0.238	('DBLa', 1, 90, 8.2e-16),('CIDRa', 91, 203, 3.9e-20)	('DBLa0.18', 1, 90, 7.8e-23),('CIDRa6', 91, 203, 6.4e-35)	('Rask_block_9', 37, 63, 7.3e-13),('Rask_block_6', 76, 98, 9.5e-12),('Rask_block_23', 125, 148, 4.1e-08),('Rask_block_57', 163, 182, 2.8e-07)
378470_soapGraphK51	378470_soapGraphK51 frame_1	CIRSCVDEWIKLKKDEWNNINATYLKQYTEKNPDGNNLTKFLEQYQHLTEFKNAIKPCTKFDNFERSSHCNGAANSQNGGANKRDVVECLLHRLKKLEEKIKTESYPTQTSGEEKNCGGNPPPDEEEDLLLEETENPVGKQHPSFCPEAQAPPEAQDEGKCGEDTPEPKKTEEEAGAPATSSPKAEDTSEG	1	-	TGTATAAGAAGTTGTGTAGATGAATGGATAAAGCTGAAAAAGGATGAATGGAATAATATAAACGCTACTTACCTAAAACAATATACAGAAAAAAATCCTGATGGTAATAATTTAACTAAATTTTTGGAGCAATACCAACACCTAACTGAATTTAAAAACGCTATAAAACCTTGTACAAAATTCGATAATTTCGAGAGGTCAAGTCATTGTAATGGAGCTGCGAACTCACAAAATGGAGGTGCTAACAAAAGAGATGTTGTAGAATGCTTACTTCATAGGCTTAAAAAGCTTGAAGAAAAAATAAAAACAGAATCTTATCCCACCCAAACTAGTGGCGAGGAAAAAAATTGTGGTGGAAACCCCCCCCCTGATGAGGAAGAGGACTTACTCCTTGAAGAA…	-4.169	0.0575	0.238	('CIDRb', 4, 104, 5e-28)	('CIDRb5', 1, 99, 4.2e-36)	('Rask_block_1', 4, 21, 0.00027),('Rask_block_24', 36, 76, 5.7e-15),('Rask_block_10', 84, 114, 1.4e-05),('Rask_block_31', 129, 148, 3.8e-07),('Rask_block_127', 152, 175, 0.00051)
393422_soapGraphK51	393422_soapGraphK51 frame_3	NSGKDPESWWKEHAESIWKGMICALSYNTETRTKNEKVQKALIGDEKNKKNTYETVTFEGGFDESDGAPKKSISPPTITTKLEKFVKRPTFFRWLEEWGEEFCRKRTYKLKKVKDTCHGLNHMGDRIYCSGDGHDCTENGNLKHKDISADLYCPDCYKQCRKYKKWIDIKFVEYHKQENKYEGERGKLTKDKSGGGDNNCCEQIEKKKNAAEFLAALKHCKDGQGGEEKDNDNKIDFGKPLETFRHSKYCEMCPSYEV	3	-	AAAATAGTGGCAAAGACCCCGAATCCTGGTGGAAGGAACACGCCGAATCTATCTGGAAAGGAATGATATGTGCTTTAAGTTATAATACCGAAACAAGAACTAAGAATGAGAAAGTGCAAAAAGCTCTTATCGGAGACGAAAAAAACAAGAAAAACACGTATGAAACTGTCACATTTGAAGGTGGTTTCGATGAAAGTGATGGTGCTCCCAAGAAATCCATCTCTCCCCCCACAATCACTACTAAATTGGAAAAATTTGTGAAACGCCCCACGTTTTTTAGATGGCTAGAAGAATGGGGAGAAGAGTTTTGTAGAAAACGAACATATAAGTTGAAAAAAGTTAAAGATACGTGTCACGGATTAAATCATATGGGTGATAGAATATATTGCAGTGGGGATG…	-4.222	0.0584	0.238	('DBLd', 2, 253, 1.7e-78)	('DBLd4', 3, 253, 1.6e-79)	('Rask_block_5', 6, 25, 1.2e-10),('Rask_block_90', 26, 40, 0.00013),('Rask_block_96', 47, 65, 0.00018),('Rask_block_409', 75, 86, 1.3e-06),('Rask_block_2', 87, 104, 1.5e-11),('Rask_block_12', 105, 121, 0.0029),('Rask_block_7', 128, 154, 4.9e-11),('Rask_block_1', 156, 181, 6.2e-09),('Rask_block_122', 183, 199, 0.00025),('Rask_block_9', 201, 221, 0.0047),('Rask_block_483', 223, 237, 4.9e-09),('Rask…
386334_soapGraphK51	386334_soapGraphK51 frame_3	LHLCVRNLENISALDKINNDTLLAEVCYAAKEEGASLQGYYGQHQLTNKDSASQLCTELARSFADIGDIVRGKDLYLGYDQKEKKQRKQLDDKLKTIFGKIHDDVTNGRNGKKVELQTRYNGDGDNYYQLREDWWTANRHTVWKALTCEVGSGTYFRHTCNGGNITYNKCRCPNGNDQVPTYFDYVPQYLRWFEEWAEDFCRKKKKKIGRC*KILSWR*	3	-	GATTACATTTATGCGTTAGAAATTTAGAAAATATAAGTGCATTGGATAAGATTAATAATGATACATTGTTGGCAGAGGTGTGTTATGCAGCAAAAGAGGAAGGGGCGTCACTACAAGGTTATTATGGACAACATCAACTAACAAATAAGGATTCTGCTTCCCAATTATGTACTGAGTTGGCACGAAGTTTTGCAGATATAGGAGATATCGTACGCGGCAAAGATCTGTATCTCGGTTATGATCAAAAAGAAAAAAAACAAAGAAAACAATTAGATGATAAGTTGAAAACAATTTTCGGGAAAATACATGATGACGTGACGAATGGGAGGAATGGGAAGAAGGTGGAGTTACAAACTCGCTACAATGGTGACGGTGATAATTATTATCAATTACGAGAAG…	-2.199	0.0587	0.239	('DBLa', 1, 209, 3.5e-90)	('DBLa0.5', 1, 208, 9e-95)	('Rask_block_4', 1, 11, 0.0036),('Rask_block_13', 20, 41, 7.9e-08),('Rask_block_215', 43, 54, 2.6e-07),('Rask_block_3', 56, 72, 1.6e-08),('Rask_block_54', 73, 87, 2.1e-06),('Rask_block_14', 90, 111, 4.1e-06),('Rask_block_64', 117, 129, 1.9e-05),('Rask_block_5', 131, 148, 6e-10),('Rask_block_36', 152, 176, 5e-10),('Rask_block_88', 178, 184, 4.5e-05),('Rask_block_2', 185, 202, 1.5e-13)
275325_soapGraphK61	275325_soapGraphK61 frame_-2	FFLWHKYKMEKKKEIEEKQQQDSGPFTFATESSGDMKALHHNGGSPQLPGSGSDDPQTSLQSGKIPPDFLRLMFYTLGDYRDICIGKTPDGIDTVSASGNTKGESDMQKIKTAIDEHINSLKQADSVPKPQPPVQQQQNSSLTRETLWETFAPQIWKGMICALTYKDSEEKGTSNAPQKILQVEKSFFGDKDKPGPQNGTYQSTYKYDQVKLDDQSETE	-2	-	CTTCGGTTTCACTTTGATCGTCGAGTTTGACTTGGTCGTATTTGTATGTGCTTTGGTATGTGCCGTTTTGGGGGCCAGGTTTGTCTTTGTCACCAAAAAATGATTTTTCGACTTGCAGAATCTTTTGTGGTGCATTGCTTGTGCCTTTTTCCTCACTATCTTTATAGGTTAAAGCACATATCATCCCTTTCCAGATTTGGGGGGCGAATGTTTCCCACAAGGTTTCACGTGTTAAACTACTATTTTGTTGTTGTTGGACGGGGGGTTGAGGTTTGGGGACACTATCAGCTTGTTTGAGACTATTTATATGTTCATCTATAGCAGTTTTTATTTTCTGCATATCACTCTCACCCTTTGTGTTACCACTAGCACTCACTGTATCTATACCATCTGGTGTCT…	3.464	0.0603	0.242	('DBLd', 1, 217, 1.4e-54)	('DBLd1', 1, 217, 8.7e-55)	('Rask_block_11', 1, 8, 0.01),('Rask_block_77', 9, 22, 0.00057),('Rask_block_16', 53, 68, 1.3e-06),('Rask_block_3', 69, 86, 1.8e-10),('Rask_block_253', 88, 96, 1.9e-05),('Rask_block_27', 105, 120, 0.00047),('Rask_block_5', 144, 163, 1.9e-10),('Rask_block_29', 198, 218, 4.7e-06)
373584_soapGraphK51	373584_soapGraphK51 frame_-3	ARSFADIGDIIRGKDLYIGNRKEKEKEKLQNNLKYIFKKIYDNLSKNKEDAKGHYGGDENYYKLREDWWDANRQEVWKAITCHAGESDKYFRNTCGSGNNASPTQGKCRCKTNVVPTYFDYVPQYLRWFDEWAEDFCRKRKYKLQDAIDKCRGQDGTGKDRYCDLNGYDCEKTKRGR	-3	-	TCTTCCTCTTTTGGTTTTTTCGCAATCGTAGCCATTAAGATCACAATATCGGTCCTTACCTGTTCCATCTTGTCCACGACATTTGTCTATAGCATCTTGTAATTTATATTTTCGTTTACGACAAAAGTCTTCGGCCCATTCATCGAACCACCGAAGATACTGCGGCACGTAGTCAAAATATGTGGGGACAACATTTGTCTTACATCGGCATTTACCTTGAGTCGGACTTGCATTATTTCCACTACCACATGTATTTCTAAAATATTTATCACTTTCTCCTGCATGACATGTGATAGCTTTCCATACTTCTTGTCTATTAGCATCCCACCAATCTTCTCGTAATTTATAATAATTTTCATCACCTCCGTAGTGTCCTTTTGCATCCTCCTTATTCTTACT…	2.902	0.0602	0.242	('DBLa', 1, 176, 7.1e-82)	('DBLa0.15', 1, 177, 3.8e-85)	('Rask_block_3', 1, 13, 5.1e-07),('Rask_block_171', 14, 24, 1.5e-05),('Rask_block_14', 29, 48, 3.6e-07),('Rask_block_210', 53, 64, 0.00011),('Rask_block_5', 65, 84, 2.7e-11),('Rask_block_36', 87, 116, 5.2e-13),('Rask_block_2', 121, 138, 1.1e-12),('Rask_block_12', 139, 158, 9.9e-07),('Rask_block_7', 162, 177, 7.3e-06)
Contig2140	Contig2140 frame_2	AFMDPPHGYGEACKCKDNIPKPAQKKEEKKVDDTCKIAEDILKSETEKKFADACALKYGKISYHGWDCMTSAFKKGQDEGACMPPRRQKLYLKNLENLNEKSENDLRRVFIQCAAIETVFAWYKYKEEQKTQTPQKGLLGVLSGAKELSSDNPQEELKRGIIPEEFKRQMFYTYADYR	2	-	CGCTTTTATGGATCCACCTCATGGGTATGGTGAGGCGTGTAAGTGTAAAGATAATATACCAAAACCAGCACAAAAGAAGGAGGAAAAAAAAGTAGATGATACGTGCAAAATAGCAGAGGATATACTTAAATCTGAGACCGAAAAAAAATTTGCAGACGCTTGTGCACTAAAATATGGAAAAATCTCATATCATGGATGGGATTGTATGACAAGTGCGTTCAAAAAAGGACAAGATGAAGGTGCCTGTATGCCTCCAAGAAGACAAAAATTATACCTAAAAAATTTAGAAAATTTGAATGAAAAATCTGAAAATGATTTGAGAAGAGTATTCATCCAATGTGCTGCTATAGAAACGGTTTTTGCTTGGTATAAATATAAAGAAGAGCAAAAAACACAAAC…	-3.322	0.06	0.242	('DBLd', 35, 178, 1.1e-40)	('DBLd7', 35, 178, 8.7e-57)	('Rask_block_18', 1, 15, 1.8e-06),('Rask_block_612', 18, 30, 0.014),('Rask_block_15', 35, 59, 6e-06),('Rask_block_4', 81, 98, 1.9e-10),('Rask_block_11', 106, 126, 8e-09),('Rask_block_16', 150, 165, 2.6e-06),('Rask_block_3', 166, 178, 2.7e-07)
289484_soapGraphK61	289484_soapGraphK61 frame_-3	RTMQTHKYMYDMT*CSGGVKMAPVRRGGGGDDIDHKSVKHLLDSIGEKVYKEKVENDAEKYKEALKGDLNKANGHSLETLGTNKTCELVKEYYDGVSGGDANNERHPCESLSGKDVKRFSDTLGGQCTNKKIEGNKNNCGACAPYRRLHLCHHNLEKMDSTKIKDKNVLLAEVCMAAKFEGETLTTQHGEHQQTNEDSKICTVLARSFADIGDIVRGKDLFLGNDKEKDQRKQLDEKLKEIFKEIHGGLSKNGAQKHYNDDTPDYYQLREDWWTANRQEIWKALTCDAGGYSYFRPTCSDGNSKSQAKDKCTCNNGDVPTYFDYVPQYL	-3	-	GAAGATACTGCGGCACGTAGTCAAAATATGTGGGGACATCACCATTGTTACACGTGCATTTATCCTTAGCTTGAGACTTACTATTTCCATCACTGCACGTTGGTCGAAAATATGAATAACCCCCAGCATCACAGGTTAATGCTTTCCATATTTCTTGTCTATTAGCAGTCCACCAATCTTCTCGTAATTGATAATAATCTGGAGTATCATCATTGTAGTGTTTTTGTGCGCCGTTCTTCGACAATCCACCATGTATTTCCTTGAAAATTTCTTTCAACTTCTCGTCTAATTGTTTTCTTTGATCTTTTTCTTTATCATTACCGAGGAAAAGATCTTTGCCGCGTACGATATCTCCTATATCTGCAAAACTTCTTGCCAATACAGTACATATTTTAGAAT…	-2.055	0.0615	0.245	('NTSB', 21, 82, 5e-14),('DBLa', 86, 329, 2.6e-96)	('NTSB', 21, 82, 5e-14),('DBLa0.16', 86, 329, 3e-108)	('Rask_block_71', 21, 30, 0.0012),('Rask_block_20', 35, 55, 3.1e-08),('Rask_block_17', 61, 93, 2.4e-07),('Rask_block_19', 100, 135, 2.4e-15),('Rask_block_4', 141, 158, 7.4e-10),('Rask_block_13', 168, 188, 1.6e-08),('Rask_block_215', 191, 199, 0.0022),('Rask_block_3', 200, 217, 6.2e-09),('Rask_block_79', 218, 233, 1.9e-08),('Rask_block_14', 234, 253, 0.00063),('Rask_block_64', 255, 267, 0.00051),(…
Contig9471	Contig9471 frame_3	KDACKCNENKASSPEELGRSDSHDDPVPPLAGSADDDDDDDADSSEEDEEEKEEEEDRKEDPPAEVQEGEKQEVPSVTPEVKPACSIVETLFKDTSNFSDACTLKYGPGGKEKFPNWKCVPTTSGDEKTTTSSSGATCMPPRRRRLYVGKLETLDTDSTSQNDVKTASHPNSHPTPSTSSQAPNGDPLLTAFVESAAVETFFLWHRYKKIKEKEIEEKQKKQRESGLLFGTGASLDSGGEQTPEQQLQSGKIPPDFLRQMFYTFGDYRDICIGVKEDVIKALKAGGIDISTINEKIKDILEKSGNQQPDKQNSVKDRQSLWSKYAEPIWNGMICAITYKEDTSGPKGTNKIEQNSDLKKALLDTDGKKPKQNGTHDYNSVTLK	3	-	ATAAAGATGCGTGCAAATGTAATGAGAATAAGGCATCTTCACCAGAAGAGTTAGGACGTTCTGACTCCCACGACGACCCAGTACCACCACTTGCTGGTAGTGCCGACGATGACGACGACGATGACGCCGACTCCTCAGAAGAAGACGAAGAGGAAAAGGAGGAAGAGGAAGACAGGAAGGAGGATCCGCCGGCGGAAGTCCAGGAGGGGGAAAAACAAGAGGTACCATCGGTAACACCCGAGGTGAAGCCGGCTTGCAGCATAGTGGAAACACTATTTAAAGACACAAGCAATTTTTCCGACGCTTGTACACTAAAATACGGCCCCGGCGGAAAAGAAAAGTTCCCCAATTGGAAGTGTGTTCCTACCACTAGTGGTGATGAAAAAACCACCACATCTA…	-2.219	0.0617	0.245	('DBLd', 85, 382, 1.8e-89)	('DBLd1', 85, 383, 1.8e-90)	('Rask_block_426', 12, 29, 7.6e-11),('Rask_block_26', 43, 56, 0.00025),('Rask_block_30', 63, 81, 0.0018),('Rask_block_15', 85, 107, 5.5e-08),('Rask_block_35', 113, 130, 5.1e-07),('Rask_block_4', 138, 154, 5.5e-08),('Rask_block_165', 172, 186, 0.0053),('Rask_block_11', 188, 208, 2.8e-13),('Rask_block_77', 209, 224, 0.00033),('Rask_block_16', 240, 255, 3.3e-06),('Rask_block_3', 256, 273, 4.6e-12),(…
388734_soapGraphK51	388734_soapGraphK51 frame_1	DLDCRDCYKQCRKYRKWIDKKFQEYQNQKSIYQAEHGKLNGNSNGDYKKLKGYSTASDFLKELKHCKDGQTGGEKNKTDFENPETTFGPLEYCKTCPLNGVTCNRGTRGKNGECTPVNGNGNTWKEVFEGISGNSTDITVEMIDRRAPFIKEYLRNSKTSEESNDSFKTSRLFKSVRNQKWECKFENENTNVCYLKNFNDKIDLNEYTTFKVFLVYWLEDFLYGYYILKKR	1	-	GATTTAGATTGTCGTGATTGTTATAAACAATGTAGAAAATATAGAAAATGGATAGATAAAAAATTCCAAGAATATCAAAATCAAAAAAGTATATATCAGGCGGAACATGGTAAATTAAATGGTAATTCTAATGGTGATTATAAAAAATTAAAAGGTTATTCTACTGCTTCAGATTTTTTGAAAGAATTGAAACATTGCAAAGATGGTCAAACTGGTGGGGAAAAAAATAAAACAGATTTTGAGAATCCTGAAACCACGTTTGGCCCTTTAGAATATTGTAAAACGTGTCCTTTGAATGGAGTTACTTGTAATCGTGGTACACGTGGTAAAAATGGTGAATGTACACCAGTTAACGGAAATGGGAATACGTGGAAAGAGGTTTTTGAAGGAATAAGTGGA…	2.868	0.0611	0.245	('DBLd', 1, 96, 8.2e-22),('CIDRg', 97, 230, 1.5e-47)	('DBLd1', 1, 96, 3e-23),('CIDRg7', 97, 231, 2.4e-64)	('Rask_block_1', 7, 32, 7.5e-09),('Rask_block_122', 33, 46, 8.2e-06),('Rask_block_9', 47, 67, 1.6e-06),('Rask_block_6', 82, 106, 4.1e-11),('Rask_block_85', 133, 153, 6.8e-13),('Rask_block_571', 154, 166, 0.00073),('Rask_block_22', 167, 187, 1.5e-09),('Rask_block_83', 192, 204, 1.4e-05),('Rask_block_8', 207, 231, 2.7e-10)
384320_soapGraphK51	384320_soapGraphK51 frame_-1	NEFTKQKGIYGQQKTDATRNNGNKYDSNFVEKLKQYASIDLLLQNLGACSKNNDNNKEDKLDFNNPEQTFRPATNCKPCSQFKVNCNGNGHCDKSKTEGCDRKNSITAENIQNKTDANGNIDMSVSDDSTNGVEGDLEACKDAHIFKGIRKDEWKCGNVCGYVVCKPKNGNGKNDGTYIIQIRALLTHWVENFLEDYNKIKHRISHCTKNGE	-1	-	TTCACCGTTTTTCGTACAATGTGAAATTCTATGTTTAATTTTATTATAATCTTCTAAAAAATTTTCTACCCAATGTGTAAGCAATGCTCTAATTTGTATAATGTATGTACCATCATTTTTCCCATTACCGTTTTTCGGTTTACATACAACATAACCACATACGTTACCACATTTCCATTCATCTTTTCTAATACCTTTAAAAATATGGGCATCTTTACAAGCCTCTAAGTCACCTTCAACTCCATTTGTACTGTCATCACTGACACTCATATCAATATTTCCATTAGCATCTGTCTTATTTTGAATATTTTCTGCAGTAATACTATTTTTACGATCGCACCCCTCTGTTTTAGATTTATCGCAATGACCATTTCCATTACAATTTACTTTAAATTGAGA…	2.729	0.0621	0.246	('DBLd', 2, 79, 2.6e-13),('CIDRb', 80, 212, 1.1e-52)	('DBLd1', 2, 79, 7e-14),('CIDRb1', 80, 212, 5.4e-54)	('Rask_block_497', 15, 23, 0.00022),('Rask_block_9', 29, 51, 0.00077),('Rask_block_6', 65, 90, 2.8e-12),('Rask_block_50', 111, 137, 1.5e-08),('Rask_block_22', 140, 162, 5.9e-14),('Rask_block_159', 163, 176, 1.2e-07),('Rask_block_8', 179, 211, 1.9e-17)
Contig11580	Contig11580 frame_2	ESFIQSAAVETFFLWDRYKKIKDKEKLEEQQRSGGTFGLPFGESSEALGMAALPSGRSQELVPGVVAPREGGALQLGAHELGVEGHLQTLPQPPLAPSQSSLGPRGVEGMPGQSIALPKLIGVTGDLGDPENQLASGEIPPDFLRLMFYTLGDYRDICTGDEKVIKTLKDSGDENIEKINNKIKEILNGDNKQQPRKENSVKDPKEWWNKHGKHIWEGMICALTYDTNTASGQTPTQIPEVKTKLWDESTKKPKETKYHYDQVKLDENSVTDGPRGPNESLPSGDNTPKLTEFVERPPYFRYLEEWG	2	-	TGAGTCGTTTATTCAATCTGCTGCTGTGGAAACTTTTTTCTTATGGGATAGATATAAAAAAATAAAAGATAAAGAAAAACTAGAGGAACAACAACGAAGTGGAGGAACATTCGGACTTCCATTCGGCGAGTCATCAGAAGCACTTGGAATGGCAGCATTACCAAGTGGACGATCACAAGAACTAGTACCTGGAGTAGTAGCACCTCGAGAGGGAGGAGCACTACAACTAGGTGCACACGAGCTCGGAGTAGAGGGGCACCTACAAACACTACCACAACCTCCATTGGCCCCATCACAAAGTTCATTAGGACCACGTGGAGTAGAGGGAATGCCAGGTCAATCAATAGCACTACCAAAACTTATCGGTGTCACTGGTGACCTTGGTGACCCAGAAAACCA…	-2.967	0.0624	0.246	('DBLd', 2, 307, 1.8e-71)	('DBLd1', 2, 307, 2.1e-72)	('Rask_block_11', 3, 19, 5.4e-10),('Rask_block_158', 26, 39, 0.00099),('Rask_block_16', 127, 142, 1.1e-05),('Rask_block_3', 143, 160, 1.8e-09),('Rask_block_185', 161, 173, 0.00072),('Rask_block_5', 204, 223, 1.8e-11),('Rask_block_55', 229, 247, 1.6e-07),('Rask_block_29', 252, 271, 1.1e-05),('Rask_block_87', 282, 294, 2.3e-05),('Rask_block_2', 295, 307, 7.7e-05)
293146_soapGraphK61	293146_soapGraphK61 frame_3	RKQLGSCINKDNDKSQNCKNNKKCNDKCKCFESWVKQKKEQEWSQIKEHFKKQNIAALTGCNPFVTLEYLFMDGDLLKNIEDTHADAKDIEHIRKMLEQAGVGGGVDAGSDKCTEGDNGKHNTKIDKFLEKELQEAQECQQKHKETCPPQQPAGGGGPGARSESATSPSSPAGPSPQSPAATGSVDQDDDDDDNSEDEDDEDEDEDEDEEEAEETPEEVKEDQDGSEATDTSVEVCKIVGNALTNNDNLNAACTQKYGLPQRHWGWKCVTSGKSDASGSICVPPRRRRLYVGKLEQWAKKQVETQARGSEAPSQSSSSSSSTPSPSNSRDVDGLLKAFVESAAVETFFLWHKYKAENTKTEGGGNGEDEDNPQTSLQNGTIPPDFLRQMFYTLGDYRDI…	3	-	GGAGAAAACAACTTGGGAGTTGTATAAATAAAGATAATGACAAATCACAAAATTGTAAAAACAATAAGAAATGTAATGATAAATGTAAATGTTTTGAAAGCTGGGTTAAACAAAAAAAAGAACAAGAATGGTCACAAATAAAAGAACATTTTAAAAAGCAAAATATTGCAGCTTTAACAGGATGTAATCCTTTCGTAACTCTTGAATATCTTTTTATGGACGGCGATCTTTTGAAAAATATTGAAGATACACATGCGGATGCAAAGGACATAGAACACATTAGGAAAATGTTGGAACAAGCAGGCGTTGGTGGTGGTGTTGATGCTGGTAGTGATAAGTGTACTGAAGGTGACAACGGCAAACATAATACTAAAATTGATAAATTTCTCGAAAAGGAAT…	-3.192	0.0633	0.249	('CIDRa', 1, 145, 7.8e-34),('DBLd', 236, 401, 1.5e-62)	('CIDRa2.10', 1, 144, 3.7e-44),('DBLd1', 236, 401, 3.4e-62)	('Rask_block_472', 14, 21, 0.001),('Rask_block_1', 24, 50, 1.8e-08),('Rask_block_32', 60, 98, 1.4e-14),('Rask_block_246', 148, 163, 1.4e-06),('Rask_block_26', 198, 212, 8.5e-08),('Rask_block_15', 236, 258, 1.7e-05),('Rask_block_35', 262, 277, 3.7e-06),('Rask_block_4', 280, 297, 2.1e-08),('Rask_block_73', 313, 328, 1.2e-09),('Rask_block_11', 334, 354, 2.7e-13),('Rask_block_237', 355, 366, 0.0042),…
Contig34631	Contig34631 frame_1	ETFNDIEEIKFYTEFIKKYQDVNTFLQLLNNEANCKANTGGKSEVDFTRDDKTTFHDSDYCQTCSWCGMEEKGTEWISKEERTCRTNDNDIKVSDDSGTTNIEILFTGKDGKDIIDNLNTFCSNDDVINEKWKCHYENSEKDDCVLENYKELQCQKTIMDFESFFWRWVTYMLKDCTDWRKKVNKCIINGKKGQCKSECKNNCKCFLKWVEKKIEEWKQIKEHFDEQKDLDPKYLYKTLELFLELFFIDQIKKAYGEEQSKELIEKLKKNNSFEHTKGTVNEDEAIKILLDHEKEIADKCIVDNPQETCPVEPSGTKHKSTDIDDHFDEEEETHYNPCSQSSGGKIASLKKIAQKLQRDAQKQLGVDRTSLEGNIFLGQFKNNLSGSKLKGEICNIDKN…	1	-	GAGACATTTAACGATATAGAAGAAATTAAATTTTACACAGAATTTATTAAAAAATATCAAGACGTGAATACGTTTTTACAATTATTAAACAATGAAGCAAATTGCAAAGCTAATACAGGAGGAAAGAGTGAAGTTGATTTTACTAGAGATGATAAAACAACATTTCATGATTCAGATTATTGTCAAACTTGTTCTTGGTGCGGAATGGAAGAAAAAGGTACTGAATGGATATCTAAAGAAGAAAGAACTTGCAGAACTAATGATAATGATATTAAAGTGTCAGATGATTCAGGTACAACTAATATTGAAATCCTTTTCACTGGGAAAGATGGTAAAGATATTATAGATAATTTAAACACTTTTTGTAGCAATGATGATGTCATAAATGAAAAATGGAAA…	-3.237	0.0638	0.25	('DBLa', 8, 64, 2.8e-06),('CIDRa', 66, 306, 3.8e-54),('DBLb', 336, 691, 9.3e-130)	('DBLa2', 10, 64, 6.1e-10),('CIDRa2.1', 66, 309, 1.7e-69),('DBLb12', 336, 691, 1.4e-134)	('Rask_block_9', 11, 36, 3.4e-09),('Rask_block_6', 51, 73, 1.4e-07),('Rask_block_23', 99, 121, 0.0012),('Rask_block_57', 129, 148, 1.2e-07),('Rask_block_8', 158, 190, 3.3e-13),('Rask_block_1', 199, 224, 1.4e-16),('Rask_block_32', 236, 267, 8.2e-07),('Rask_block_10', 285, 310, 2.3e-05),('Rask_block_101', 322, 345, 0.018),('Rask_block_52', 347, 364, 7.2e-05),('Rask_block_65', 368, 402, 2.4e-06),('R…
Contig12694	Contig12694 frame_-3	CNPYVEWIEKQKEQFDKQKNKYTEEIKKYENGASVSGRQRRSARSISSDDNGYEKKFYKELKSNGYQTVDDFLEKLSNEDVCKEVKDEEGGKIDFKIVNTDSTGGALRDASGGASGTNVESQGTFYRSKYCQPCPLCGMKKKSKGSGWEEKDDKCKSGKLYEPIDNANPTPIKILKSGENRDDIKQKIEDFCTKTNGDTTNNGGNASSGVGGSGASDSQELYDEWKCYQFEHLKKVGHGEDDVDDREYDQQVKDAGGLCILKKEKKEQEKKSGKKSADEPEQFQKTYNDFFYYWVVHMLKDSIYWRTKKIKGCLENGNRIKCTKGCKGDCDCFEKWVNRKRTEWTNIKDHFKKQNIGALTQCNPMVTLEGVLQIEFLNEDSTQDTENSLDEEEAKEIRH…	-3	-	CCCATTGACCTTTCCATTGTGTAATAAATTTTTGATATTCTGTACATTGACTTGAACAATCGTTACAATTGCTTTTTTGCGTACAATTACCATCATTACTGAAATCACATCCCGTACACCTATTCACCAAATCCATATATTGTTTTTGTTGATTTTTACAAAAATCTTCGCCCCATTCAATAAACCAACGTAAAAACTGGGGGGTTTGGGCGAATTCTTCGAGGGTGGTGGTTTTATCGCCACTGAATGTCACTTTGTTGTATTGGTATTTGCTGTTGAGGCCGGTAAGTGCTTTTTGTACATCTGGATCCATTTCTTTTTTTTCGGTATTATAACTTAAAGCACATAACATGCCTTTCCAAATATCTTCTCCATATTTTTTCCACCAGTCTTCGCGTG…	-1.634	0.0646	0.251	('DBLa', 1, 134, 2.8e-26),('CIDRa', 135, 456, 6.6e-84),('DBLb', 475, 946, 2.9e-171),('DBLg', 955, 1253, 3.8e-102)	('DBLa0.22', 1, 134, 2.6e-48),('CIDRa3.1', 135, 454, 4.8e-118),('DBLb5', 475, 946, 5.2e-186),('DBLg9', 955, 1253, 2.2e-108)	('Rask_block_1', 1, 22, 6.3e-34),('Rask_block_492', 24, 32, 0.0012),('Rask_block_34', 33, 51, 1.4e-09),('Rask_block_9', 57, 83, 4.8e-11),('Rask_block_75', 87, 103, 0.00053),('Rask_block_6', 122, 144, 4.2e-12),('Rask_block_68', 148, 167, 1.3e-06),('Rask_block_23', 168, 191, 1.9e-08),('Rask_block_208', 192, 201, 0.0034),('Rask_block_63', 214, 233, 1.6e-09),('Rask_block_110', 239, 253, 8.8e-06),('Ra…
285534_soapGraphK61	285534_soapGraphK61 frame_2	HKFKEQWRLQKAAEKARQNGLGVAVGGLQLNGGTLENSDEQTPEKQLQQGTIPPDFLRLMFYTLGDYRDILFSGDKDEKNGYSDIITGDNVIKEREEKIKEKITKFFEQNDEKKAASGPKPSGDKTPQQTWWNKHGPDIWNGMICALTYKDSEAKGQTPTQDPAVKSALLDNNNKPKNGNDYNSVKLDENSGDGPKTTQAPGTSDNTPTLNNPKLTEFVERPPYFRYLEEWGQNFCRERKKRLEKIKENCYRNGGSEKQYSGDGEECKIEDISKKGLFAELYGS	2	-	GCATAAATTTAAAGAACAGTGGAGGTTGCAAAAAGCGGCGGAAAAAGCACGACAAAATGGATTGGGAGTTGCAGTGGGAGGACTACAACTCAACGGCGGTACCCTTGAAAATAGTGATGAACAAACTCCCGAAAAACAGTTACAACAAGGAACAATCCCCCCCGATTTTTTGAGATTAATGTTTTATACTTTAGGGGATTATAGAGATATATTATTTAGTGGTGATAAAGACGAGAAGAATGGTTACAGCGACATAATTACTGGTGATAATGTAATTAAGGAAAGAGAAGAGAAAATAAAAGAAAAGATAACTAAATTTTTCGAACAGAATGATGAGAAAAAAGCCGCTAGTGGCCCCAAACCTAGTGGTGACAAAACCCCCCAACAAACCTGGTGGAA…	-2.593	0.0644	0.251	('DBLd', 1, 281, 2.2e-80)	('DBLd1', 1, 281, 1.8e-79)	('Rask_block_158', 5, 27, 8.9e-13),('Rask_block_16', 39, 55, 1.1e-06),('Rask_block_3', 56, 72, 9.7e-10),('Rask_block_156', 76, 88, 6e-05),('Rask_block_27', 92, 110, 4.2e-05),('Rask_block_5', 129, 147, 2.1e-11),('Rask_block_55', 154, 171, 2.1e-08),('Rask_block_29', 174, 195, 0.00015),('Rask_block_105', 209, 219, 1.1e-05),('Rask_block_2', 220, 237, 7.1e-09),('Rask_block_12', 238, 251, 0.00045),('Ra…
537715_soapGraphK41	537715_soapGraphK41 frame_-2	IKHKISHCTNNKNKSICINECKKKCNCVYKWIENKKEEWEKVRNLYLKPYGIQDSQIYYDVRRFLEDGPFRNDVNKAIKPCNGLDKFQDSKECAVDANSEKKNGEKSDVVECLLHRLKKEIESCSSPTSGESQPTGDTPSTCDKNPPSDEPDEEDLLLEEENTLEPKKNMMPKICEDVVPQEPKAEEKGGCNPAERATEPEKPVPP	-2	-	GTGGTGGTACCGGTTTTTCTGGTTCTGTTGCTCGCTCTGCTGGGTTACAACCGCCTTTTTCCTCTGCTTTTGGTTCTTGTGGCACCACATCTTCACAAATTTTCGGCATCATGTTCTTCTTTGGCTCCAATGTATTTTCTTCTTCAAGGAGTAAGTCTTCCTCATCGGGTTCGTCAGAGGGGGGGTTTTTATCACAAGTTGAAGGGGTATCGCCAGTAGGTTGGGATTCTCCACTAGTTGGGGAGGAACAAGATTCTATTTCTTTTTTAAGTCTATGAAGTAAACATTCTACAACATCACTTTTTTCACCATTTTTTTTTTCTGAGTTCGCATCGACAGCACATTCCTTTGAATCTTGAAACTTATCTAAACCATTACAAGGTTTTATAGCTTTGTTAA…	2.221	0.0651	0.252	('CIDRb', 1, 133, 4.6e-44)	('CIDRb3', 1, 134, 2.5e-47)	('Rask_block_1', 21, 46, 2.7e-09),('Rask_block_24', 58, 99, 3.7e-17),('Rask_block_10', 107, 134, 5.2e-09),('Rask_block_31', 155, 178, 1.7e-08),('Rask_block_56', 181, 201, 0.0026)
290424_soapGraphK61	290424_soapGraphK61 frame_-3	YLEEWGQNFCKERKKRLEKIKQKCKVEDDKYKCSGFGEDCKDNLPENPSTLSDLMCQDCGASCRSYRKWINIKKDEYEKQKNAYEEQKSNYENEHNGAKRTDDDNEFCKNLKTWSDAAKFLNSLKNGPCSKNNSGEANIDFGDKTKTFGPATNCAPCSEFKVNCENGKCSGTNGNNCKDNKITAEEITKMSDSTVIDIRVSDDGTNKFEDALQEACKDADIFKGIRKDEWECGKVCGYVVCKPKNVNGEKGNGNEIIIIRALLTHWVHNFLEDYNRIRKKLNPCTKNDKESKCISGCKDKCKCVEKWINTKKDEWGKITQRLNEQYKNDDQTYPVRSILEEFK	-3	-	CCTTAAATTCCTCCAAAATACTTCTCACTGGGTAAGTTTGATCATCATTTTTATATTGCTCGTTGAGACGTTGAGTTATTTTTCCCCATTCATCCTTTTTCGTATTTATCCATTTTTCTACACATTTACATTTATCTTTACATCCACTTATACATTTGGATTCTTTGTCATTTTTCGTACATGGATTTAATTTTTTTCTAATTCTATTATAATCTTCTAAAAAATTATGTACCCAATGTGTAAGCAAAGCTCTAATTATTATAATTTCATTCCCATTACCTTTTTCCCCATTAACATTTTTCGGTTTACATACAACATAACCACATACTTTGCCACATTCCCATTCATCTTTTCTAATACCTTTAAAAATATCTGCATCTTTACAAGCCTCCTGTAAAG…	2.331	0.0661	0.254	('DBLd', 1, 157, 2.4e-50),('CIDRb', 158, 342, 1.9e-72)	('DBLd1', 1, 157, 2.6e-49),('CIDRb1', 158, 342, 3.2e-74)	('Rask_block_2', 1, 11, 0.0047),('Rask_block_12', 12, 29, 6e-05),('Rask_block_7', 32, 56, 4.2e-07),('Rask_block_1', 59, 84, 1.7e-19),('Rask_block_72', 85, 100, 5e-05),('Rask_block_9', 107, 131, 1.8e-08),('Rask_block_6', 145, 168, 1.3e-10),('Rask_block_226', 169, 181, 0.00025),('Rask_block_50', 187, 212, 6.1e-09),('Rask_block_22', 216, 238, 8.4e-14),('Rask_block_107', 240, 254, 3.8e-08),('Rask_blo…
295128_soapGraphK61	295128_soapGraphK61 frame_2	GEKQKEIENKLNEFCTKTQNRSDGSVGSVVTTGVSGDSNSDPFLYDPWQCYHVNQLEKVGEGKDDEDDPDYEADVQTGGGLCILQNKKHESGKKTEKDPAEFQKTFNNFFYYWVAHMLKDSIHWRTKKIKKCLENEKKKCGNKKCNNDCECFKRWIGKKEKEWEKIVEHFKTQEGFDNKGVMDNHAFLDRAMKSPDFVLKTVLELEFANENTKEDKENNVSAEEAKEIQHLRKMLKDEEKDAGGIGGANGQKTLMDKLLDYEKKEAGQCVEKNPDNECPKPKAPKPDGGGDGGVGRTLGPRSEEDDEDDDDISDDEDGDDEEDDEEEEKEPAVNGEPQEEGPTPKEEEETVKPCEIVKTLFTNGDTTALKDACALKYSGNNSRLGWKCIPTNTNDVATG…	2	-	TGGTGAAAAACAAAAAGAAATTGAAAACAAATTAAACGAATTTTGCACTAAAACACAAAATCGTAGTGATGGTAGTGTTGGTAGTGTTGTTACCACTGGTGTTAGTGGTGATAGTAATAGTGATCCTTTTTTGTATGATCCATGGCAATGTTATCACGTTAACCAGCTGGAGAAAGTTGGAGAGGGTAAGGATGACGAGGATGACCCAGACTATGAAGCGGATGTACAAACTGGAGGCGGATTATGTATATTGCAAAACAAAAAACATGAAAGTGGAAAAAAGACTGAAAAGGACCCTGCTGAATTCCAAAAGACATTCAATAATTTTTTTTACTATTGGGTTGCACATATGTTGAAAGATTCCATACATTGGAGAACAAAGAAAATTAAGAAATGTTT…	-1.486	0.0656	0.254	('CIDRa', 1, 274, 4.6e-70),('DBLd', 354, 469, 2.9e-32)	('CIDRa3.1', 1, 271, 1.9e-95),('DBLd1', 354, 469, 9.4e-34)	('Rask_block_104', 17, 28, 0.00091),('Rask_block_63', 38, 56, 5.8e-06),('Rask_block_110', 62, 76, 9.9e-08),('Rask_block_67', 77, 89, 1.2e-06),('Rask_block_8', 103, 136, 1.5e-17),('Rask_block_1', 145, 170, 1e-09),('Rask_block_512', 172, 190, 3e-05),('Rask_block_32', 193, 236, 5.2e-15),('Rask_block_10', 252, 279, 1.4e-06),('Rask_block_246', 282, 293, 0.00049),('Rask_block_26', 316, 328, 1.8e-08),('…
289082_soapGraphK61	289082_soapGraphK61 frame_-3	SRNHDKYKLTNSSSQICTMLARSFADIGDIIRGKDLYLGDNGKDRLEENLRKIFKKIYEGLTTTNGKKGEIETRYKDTTNFFQLREDWWNANRATVWYAITCGAGKNDKYFRKTCSNDTADTYEKCRCSSYKVPTYFDYVPQFLRWFEEWGEEFCRLRKHKLQNAINKCRYDENKKERYCDLNGYNCEQTIRGKNKLVEGEGCKKCTVPCDNFVPWIDNQKLEFEKQKKKYADEIKKADGKNGTTITTGNGKTINNWYVKDFYEQLQSGYQDVEKFLEKLSNEGICQSQPTVGKEKASKVDFTNGNAEKTFSHTEYCQACPWCG	-3	-	CCCCGCACCACGGACATGCTTGACAATATTCCGTATGAGAAAATGTTTTTTCAGCATTTCCATTAGTAAAATCAACCTTACTTGCTTTTTCCTTTCCTACTGTAGGTTGAGATTGACATATTCCTTCGTTACTTAATTTTTCTAAAAACTTTTCGACATCTTGGTAGCCACTTTGTAGTTGTTCATAAAAATCTTTTACATACCAATTATTAATAGTTTTTCCATTTCCAGTTGTTATTGTTGTTCCGTTTTTTCCATCTGCTTTTTTTATTTCGTCAGCATATTTTTTTTTTTGTTTTTCAAATTCTAGTTTTTGGTTATCTATCCAGGGTACAAAATTATCACAGGGAACAGTACATTTTTTACAACCTTCACCTTCAACAAGTTTGTTTTTTCCTC…	-2.235	0.0659	0.254	('DBLa', 3, 320, 5.1e-119)	('DBLa0.9', 2, 320, 1.1e-140)	('Rask_block_3', 16, 33, 1.6e-09),('Rask_block_171', 34, 42, 0.032),('Rask_block_14', 46, 68, 2.7e-08),('Rask_block_161', 75, 84, 0.00044),('Rask_block_5', 85, 104, 1.3e-10),('Rask_block_36', 108, 134, 1.2e-09),('Rask_block_2', 139, 156, 7.6e-14),('Rask_block_12', 157, 175, 4.7e-05),('Rask_block_7', 179, 203, 6.8e-09),('Rask_block_1', 206, 231, 1e-08),('Rask_block_70', 232, 261, 2.6e-11),('Rask_b…
Contig11931	Contig11931 frame_2	VGNETADNVDFTNEKYVKTFAHTEYCEPCPWCGLKKENWKWIRRADNDPDCPKKALYTPAAGAKCTEIDVLYTREGNKEILDKLSEFCKTERTNDIKNEQWKCYYVDENNNKCILNADQKLKIDRKVKDYVGFMMFWINHMLKDSIDWRKYIKRCINNTTSNKCKKGCKSKCDCFQKWIKKKQEEWNKIKEHYKYEKEFKVFTPYDTLELFLEDQFFTDIKVAYGNEEAVDRIEKLKKDHASKPDEDPSTAKYAIDILLEHEKDDAESCLEIHEKDEACPDDDEEDEDDHEEEVYVNNPCATASGSTYPVLANKAAQHFHQEAKTQLINHRSKSSLKGNPEQGQYRGSNGIKLTGGICSIDEKYSNAESNKSKDPC	2	-	AGTAGGAAATGAAACAGCAGATAATGTTGATTTTACTAATGAAAAATATGTAAAAACATTTGCTCATACAGAATATTGCGAACCTTGCCCTTGGTGCGGGCTCAAAAAAGAGAATTGGAAGTGGATAAGGAGAGCGGATAATGATCCAGATTGTCCAAAAAAAGCTCTTTATACACCTGCAGCAGGTGCAAAATGTACTGAAATTGATGTACTTTATACTCGTGAGGGAAATAAAGAAATCTTAGATAAATTAAGTGAATTTTGTAAAACTGAACGTACAAATGATATTAAAAATGAACAATGGAAATGTTATTATGTAGATGAAAATAATAACAAATGTATATTAAATGCTGATCAAAAGCTTAAAATTGATAGGAAAGTAAAGGATTATGTTGGTTT…	1.796	0.0671	0.257	('CIDRa', 30, 275, 8.2e-68),('DBLb', 298, 376, 8.3e-12)	('CIDRa6', 30, 277, 5.3e-104),('DBLb5', 298, 376, 6.4e-16)	('Rask_block_118', 1, 12, 7e-06),('Rask_block_6', 17, 38, 3.8e-11),('Rask_block_150', 44, 59, 0.0055),('Rask_block_23', 66, 87, 2.5e-05),('Rask_block_57', 98, 116, 1.5e-06),('Rask_block_8', 127, 159, 2.9e-13),('Rask_block_1', 168, 193, 1.6e-12),('Rask_block_32', 202, 236, 2.1e-12),('Rask_block_10', 253, 275, 1.1e-07),('Rask_block_101', 281, 307, 3.6e-09),('Rask_block_52', 310, 327, 5e-05),('Rask_…
Contig6033	Contig6033 frame_-3	DYPIGSNRDEGTAYQFLRWFAEWGEDFCNQRKKQLETLKEKCPGDICSKDTRTQKQCTDACKNYGKFINQWKLQYKEQRNKYRIDKVTKNKNHPVAKNAKDAQEYLDKTLQKLCQSNNSNGECVYKCMENFSTKAQPKENKSPDATDMPASLEDEPKEVEGKCNCPVPPGRPRARRETPSPRVPLTAKATTSKKEAKTEPSTKPPKKVEKPRTEI	-3	-	TGTATTTCTGTTCTTGGCTTTTCCACTTTTTTCGGCGGTTTTGTCGACGGCTCTGTTTTCGCTTCTTTTTTCGATGTCGTTGCTTTTGCTGTCAGTGGTACCCGTGGTGACGGTGTTTCCCGTCGTGCACGTGGTCGACCAGGTGGCACTGGACAATTACACTTTCCTTCAACTTCTTTTGGTTCATCTTCTAATGATGCGGGCATGTCAGTAGCATCAGGTGATTTGTTTTCTTTTGGTTGTGCTTTCGTAGAAAAATTTTCCATACATTTATAAACGCATTCTCCATTACTATTGTTACTTTGACACAATTTTTGTAATGTTTTGTCTAAATATTCTTGAGCGTCCTTTGCATTTTTTGCAACAGGATGGTTTTTGTTTTTGGTTACTTTATCTATT…	2.204	0.0681	0.26	('DBLe', 9, 165, 1e-31)	('DBLe1', 1, 165, 4.5e-70)	('Rask_block_380', 1, 11, 3.3e-06),('Rask_block_2', 14, 28, 4.7e-10),('Rask_block_48', 30, 49, 2.1e-06),('Rask_block_1', 57, 82, 8.3e-09),('Rask_block_45', 93, 132, 2e-08),('Rask_block_18', 147, 165, 2.6e-06),('Rask_block_49', 169, 187, 1e-05),('Rask_block_551', 192, 202, 2.1e-05)
Contig12435	Contig12435 frame_1	GSKGTSNSNDIKNIVLEASGNKEDMQKIQEKIQQILSQNGDTPGKPSVTTPQALWGDFAQYIWHGMICALTYDTNTPSGTPLKQIENASKLLAKIKEETGEETGKVTGEYHYSKVELKDENSGTQPKGDTPLTQFVLRPTYFRYLEEWGETFCGTRKRMLGKIKEECRSGTGGHEYCSGDGYDCTTIDIKKDVVFTGLNCRGCEKACRIYKKWIVNKKKEFDNQKNKYDIEIKNFQVNFANNNYDNKLYEQIIKKNKYRSVQDFLESLNYCKDNEANKDAKNKIDFKNLDEIFSPSTYCKTCPLYGVTCLGNGNCIYKNSKEKNKKEGKPTVIPILINDDATNDTDTDLQENCTKYGLYKDLKKQQWECQKMSDGVDQCIINNNVKSEYYDDKMEFNVF…	1	-	GGTAGTAAAGGCACATCTAATAGTAATGACATCAAAAATATTGTGCTTGAAGCGAGTGGTAACAAGGAGGACATGCAAAAAATACAAGAGAAAATACAACAAATTCTCTCCCAAAATGGCGACACACCTGGCAAACCTAGTGTCACAACCCCTCAAGCCTTGTGGGGCGACTTCGCGCAGTATATTTGGCATGGAATGATTTGTGCCTTAACCTATGACACAAACACACCGAGTGGCACACCATTAAAACAGATTGAAAATGCGAGCAAACTTTTGGCAAAAATCAAAGAAGAAACCGGCGAAGAAACCGGCAAAGTAACCGGCGAGTACCATTACAGCAAAGTGGAACTTAAAGATGAAAATAGTGGTACCCAACCCAAAGGTGACACCCCCCTCACC…	-3.061	0.0685	0.26	('DBLd', 18, 302, 1.1e-78),('CIDRg', 303, 544, 3.3e-64)	('DBLd1', 15, 302, 3e-80),('CIDRg1', 303, 543, 3.1e-84)	('Rask_block_27', 22, 40, 2.2e-07),('Rask_block_5', 51, 70, 5.3e-06),('Rask_block_301', 80, 91, 0.0029),('Rask_block_29', 108, 126, 9.3e-07),('Rask_block_2', 138, 153, 1.5e-07),('Rask_block_12', 156, 173, 4e-06),('Rask_block_7', 176, 201, 1e-09),('Rask_block_1', 203, 228, 3.7e-23),('Rask_block_9', 252, 272, 0.00012),('Rask_block_6', 289, 313, 2.1e-10),('Rask_block_148', 326, 350, 2e-10),('Rask_bl…
273125_soapGraphK61	273125_soapGraphK61 frame_3	TLNHQTIKPHQIV*HHVVGTMGRGNGGGGNDYSDAKDLLDKIGQQVYEQVKKEADAKKYIKELEGYLQKANGYSPKTVSTNETCTFVEDYYNKRVKKGGVGNGDPCESLSGKDVKRFSNTLGGQCTKEKISGSTSTCGACAPYRRLHLCHHNLETIETTSTKHDLLLEVCMAAKYEGNSIERYYTPYQLTNNDSASQLCTVLARSFADI	3	-	AAACACTAAACCACCAAACCATCAAACCCCACCAAATTGTATAACATCATGTTGTCGGCACTATGGGGAGAGGTAATGGCGGTGGTGGGAATGACTACAGTGATGCAAAGGACCTTTTGGATAAAATTGGGCAACAAGTGTACGAGCAAGTGAAAAAGGAAGCTGATGCTAAAAAATATATTAAGGAATTGGAAGGATATTTGCAGAAAGCAAATGGTTATAGTCCGAAAACAGTTAGCACCAATGAAACATGCACATTTGTAGAGGATTATTATAATAAGCGTGTTAAAAAAGGTGGTGTTGGTAACGGTGATCCGTGCGAAAGTTTAAGTGGAAAAGATGTAAAACGTTTTTCCAATACACTTGGTGGTCAGTGTACTAAGGAAAAAATAAGTGGTA…	3.08	0.0688	0.26	('NTSB', 18, 80, 1.4e-14),('DBLa', 91, 209, 2.6e-42)	('NTSB', 18, 80, 1.4e-14),('DBLa0.5', 84, 209, 1.6e-54)	('Rask_block_217', 21, 29, 0.018),('Rask_block_20', 32, 54, 4.3e-11),('Rask_block_17', 59, 91, 1.2e-05),('Rask_block_19', 98, 133, 8.5e-13),('Rask_block_4', 139, 156, 7.5e-10),('Rask_block_13', 163, 184, 4.1e-11),('Rask_block_215', 185, 197, 4e-06),('Rask_block_3', 198, 209, 0.0056)
Contig12475	Contig12475 frame_-3	YPQDRNNNEVICTALARSFADIGDIIRGKDLFIGYDEKDRKEKEQLQENLKKIFKKIHEGLKDPKKSHYNDPDENYYKLREDWWALNRLEVWKAITCKAPEDAKYKVIGADGSIEKTAMKQCRNITGVPTNFDYVPQYLRWFEEWAEDFCRKRKHKLKDVIKKCRFDEDNNPKYCDRNGYDCTKTVRAKRELVKGYDCHKCSIACTNFVPWIKNQQKEFLKQKNKYAEEIKEDHGTTIKIGNATINNFYVKEFYKELQKHCPTAESFLKKLNDEKICKDELTVVNETASKVDFSESNFEKTFSHTEYCDTCAWCAKKIKDEQGKWTDQQYDACPNEQSTPVDNSKTTDINLLTPDKEKSNILDKYKKLCDNTLKKETENWQCHYDDKGTENDESDDTDN…	-3	-	CGCACACCTGAACCATCTTTGCCTTTACACGGTTCACCGTCAGTACGACTATCATTGGAATGACTTTGATTTATGTTACATAAATTTTTCTTGAAGTCATCGGCTTTACCTCCACGACTATAATGCCCTTCTGATGCATTGGCCTTTAACTCATCTTTACTACCACGAGTAAGCAACTGTTTCCTCGCGTTACTTTTCATTTTTCTGGCAATATCCTTCACACTCGCAGTTGGTTTATTAACGTGTTCAGAACAAGGATTATTGTGTATTTTTTTTTCTGCGGTGCATGTTTGGTCATCTCTGTGGGTTTCTAGGCATGTACTGGCATCATCTTCTTCGTGCTCCAGCAAGTAATCAATTATGTCCTTCTTATCACCCTTTAATTCACTATCTTCGTGA…	-2.349	0.0691	0.26	('DBLa', 9, 311, 2.4e-112),('CIDRa', 318, 563, 9.4e-66),('DBLb', 576, 659, 1.2e-16)	('DBLa0.12', 5, 311, 9.4e-132),('CIDRa2.1', 313, 565, 3.1e-85),('DBLb12', 576, 660, 2e-20)	('Rask_block_3', 11, 28, 7.9e-10),('Rask_block_54', 29, 43, 9.3e-05),('Rask_block_14', 46, 69, 6.3e-09),('Rask_block_5', 80, 98, 3.2e-08),('Rask_block_2', 134, 151, 4.1e-13),('Rask_block_12', 152, 165, 4.5e-05),('Rask_block_7', 174, 199, 3.5e-09),('Rask_block_1', 201, 226, 2.7e-19),('Rask_block_70', 227, 252, 4e-09),('Rask_block_9', 253, 278, 6.8e-10),('Rask_block_118', 280, 293, 0.00014),('Rask_…
288300_soapGraphK61	288300_soapGraphK61 frame_-3	YSYHNLKKPNNATPSLEDFAKRPTFLRWFTEWGEDFCKQQKEKLRTLEENCPSETCTNGDESTKQLCHTACEEYKAWLGTWKDNYNQQSEKYFKDKANGKYKDNLSAKDDVGVSSYAYEYLNKALPKLCGIENCNCMEGRSKDTYQKSHVEPPGYGDSHDYRMPKSLDYPPNEINGKCDCQQKEATPPPKVPEVPKKPVPEKKEEKKEEKDKGDEEEEGAPAEPSTEENSVDSKIDKGDQSPKDEQPPSLKPEEEAPAPEKSQPKEEKKVEPKPPTPYLSHPAVIPSLVTSTLAWSVGIGFAAFTYFFLKKKN	-3	-	GGTTTTTTTTCTTTAGAAAAAAATAAGTGAACGCAGCAAAACCGATGCCAACGCTCCAGGCAAGGGTGGATGTCACCAGGGAGGGTATGACAGCGGGGTGTGATAGGTATGGTGTGGGGGGCTTTGGTTCCACTTTTTTTTCTTCTTTTGGTTGTGATTTTTCTGGTGCCGGTGCTTCTTCTTCGGGCTTGAGGGAGGGGGGTTGTTCATCTTTGGGAGATTGGTCGCCTTTGTCGATTTTGGAATCAACACTATTTTCTTCTGTTGATGGTTCAGCTGGTGCACCTTCCTCTTCTTCATCTCCTTTATCTTTTTCCTCCTTTTTTTCTTCTTTTTTTTCGGGTACTGGTTTTTTGGGAACTTCCGGTACCTTAGGTGGAGGTGTTGCTTCTTTCTGTT…	-2.469	0.0695	0.261	('DBLg', 2, 180, 1.5e-38)	('DBLg13', 12, 180, 6.2e-55)	('Rask_block_427', 13, 20, 0.00038),('Rask_block_2', 21, 38, 1e-11),('Rask_block_48', 39, 59, 0.0083),('Rask_block_1', 67, 92, 8.2e-07),('Rask_block_45', 109, 141, 6.6e-07),('Rask_block_18', 163, 180, 2.6e-05),('Rask_block_33', 187, 202, 8.2e-11),('Rask_block_30', 208, 232, 1e-07),('Rask_block_137', 244, 254, 0.00024),('Rask_block_33', 258, 276, 8.2e-11),('Rask_block_21', 284, 309, 4.5e-15)
Contig12362	Contig12362 frame_1	NPCELDFAFHSNTPGLYRINRHPCVGRKGKYFSNFDGSLCTNSKIKGNDNIRGGACAPYRRRHLCNYNLEYINENNTKTTDDLLGNILVTAKYEGASIVEKHPNRGSSEVCTALARSFADIGDIVRGRDMLRGTGNEKDQLENNLKKIFGKIHEGLTTTRGKNAEELKARYQDENGGNYYKLREDWWTANRDQVWKALTCSAPYNSRYFIKPSASDQSFSNEQCGHYENNILTNLDYVPQFLRWFEEWAEDFCRIKNIKIGKVKNECRGETSGKRYCSGDGYDCTKTDISRNIFYMDLDCPRCEEECTNYNEWMKTQEKQFSKQKEKYEKEIGKTPNKDENKYVQEFYKKLKIVYPSTKFLETLNEVSQCSNHTPDSKINFNKSNEIFTTTEYCETCPP…	1	-	AATCCATGCGAACTTGATTTTGCTTTTCATTCTAATACACCTGGATTATATAGAATAAATAGACATCCTTGCGTTGGGCGTAAAGGAAAATATTTTTCAAATTTTGATGGATCATTATGTACTAATAGTAAAATAAAAGGTAATGATAATATACGTGGTGGAGCATGTGCTCCATATAGGAGAAGACATTTATGTAACTATAATCTGGAATATATTAATGAAAATAATACAAAAACTACTGATGATTTGTTAGGAAATATCTTGGTCACAGCAAAATATGAAGGTGCTTCTATTGTTGAGAAACATCCAAATAGGGGATCTTCAGAAGTATGTACTGCTCTTGCACGAAGTTTTGCAGATATAGGTGATATTGTAAGAGGAAGAGATATGCTACGTGGT…	2.957	0.0702	0.262	('DBLa', 3, 397, 3.8e-135),('CIDRg', 398, 644, 1.6e-65),('DBLb', 675, 1027, 1.2e-139)	('DBLa1.5', 3, 397, 2.5e-168),('CIDRg3', 398, 646, 3.1e-84),('DBLb6', 675, 1027, 1.7e-143)	('Rask_block_19', 20, 48, 7.2e-07),('Rask_block_4', 55, 72, 2.6e-18),('Rask_block_13', 81, 102, 1.4e-17),('Rask_block_3', 110, 127, 1.6e-20),('Rask_block_14', 141, 162, 7.8e-17),('Rask_block_64', 168, 181, 0.0012),('Rask_block_5', 183, 202, 4.1e-24),('Rask_block_60', 213, 236, 4.3e-09),('Rask_block_2', 237, 254, 4e-27),('Rask_block_12', 256, 273, 0.0056),('Rask_block_7', 276, 301, 4.7e-12),('Rask…
397752_soapGraphK51	397752_soapGraphK51 frame_-2	NKTFYRTTYCEACPWCGVKEQNGKGKWEPEGDETCGEGNDYKKYKFTNIPILTGDKTESDMVKKYKSFCDSVNGKNGANGREGGVGGSGSGGADNSDNATTGYCGTNNKDKDPSLCEKWICYYKKKNETDGGKKDINFCLLQDGKQDTKKQTVKSYNAFFWDWVHDMLHDSVEWKRELSKCINNNTNGKTCKKNNCNDKCKCYESWAKRKEKEWGNIVKHFYEQDDIRQQQGFLGKGMSSPDFVLNYLLDKEELLKNIKDTHADANDIERIEALLNEEKKKTEETPGATGQK	-2	-	TCTTCTGTCCAGTGGCACCAGGTGTTTCTTCAGTTTTTTTTTTTTCCTCATTCAACAGTGCCTCAATACGTTCTATGTCATTTGCATCCGCATGAGTATCTTTAATATTTTTCAAAAGTTCCTCTTTGTCCAAAAGATAATTAAGAACAAAATCAGGAGAACTCATTCCTTTGCCAAGAAATCCTTGTTGTTGACGAATATCGTCTTGCTCGTAAAAATGTTTTACTATGTTCCCCCATTCTTTTTCTTTTCGTTTAGCCCAGCTTTCATAACATTTACATTTATCATTACAATTATTTTTTTTACATGTTTTGCCATTAGTGTTATTATTTATACACTTACTAAGTTCTCTCTTCCACTCTACAGAATCGTGTAACATATCATGTACCCAATCCCAAA…	-2.574	0.0699	0.262	('CIDRa', 14, 289, 5.8e-64)	('CIDRa2.6', 14, 288, 1.1e-102)	('Rask_block_6', 1, 24, 2.1e-13),('Rask_block_143', 27, 44, 7.6e-07),('Rask_block_23', 46, 68, 9.9e-08),('Rask_block_357', 71, 91, 0.013),('Rask_block_63', 106, 126, 1.1e-06),('Rask_block_116', 138, 150, 6.2e-05),('Rask_block_8', 153, 184, 8.6e-16),('Rask_block_1', 196, 221, 1.8e-07),('Rask_block_32', 238, 275, 4.7e-14)
531170_soapGraphK41	531170_soapGraphK41 frame_-1	GDIPPDFLRQMFYTLGDYRDILMGNTDMVGDTIISNTEGETPKTISDKIKEMLGKKSATRGSHSGTTPSSWWDKNGQHIWHGMICALTHKTDDPKVVDNEVYNKFFGTQNAKPVTPVNPGTAATPNGTPGTYNDRYKYDKVKLDENSDTEDKTNNDTTSPTLKEFISRPTYFRYLEEWGENFCK	-1	-	TCTTTACAAAAATTTTCACCCCATTCTTCAAGGTATCGGAAATAGGTGGGGCGAGAAATAAACTCTTTTAACGTGGGGGAGGTGGTGTCGTTGTTGGTTTTGTCTTCTGTGTCACTATTTTCGTCGAGTTTTACTTTGTCGTATTTGTATCTGTCATTGTATGTGCCGGGGGTGCCGTTTGGGGTTGCGGCTGTGCCAGGGTTGACAGGTGTGACAGGTTTTGCGTTTTGGGTGCCAAAAAATTTGTTGTACACTTCATTATCCACTACTTTTGGGTCGTCCGTTTTATGTGTTAGGGCACATATCATTCCATGCCAAATATGTTGACCGTTTTTATCCCACCAGGAGGAGGGGGTTGTACCACTATGTGAACCACGTGTGGCACTTTTTTTGCCTAAC…	2.603	0.0708	0.264	('DBLd', 1, 184, 5.6e-56)	('DBLd1', 1, 184, 5.6e-57)	('Rask_block_3', 7, 24, 1.5e-11),('Rask_block_452', 43, 55, 0.012),('Rask_block_5', 69, 87, 3.3e-11),('Rask_block_55', 88, 107, 6.5e-05),('Rask_block_29', 130, 150, 7.6e-07),('Rask_block_2', 168, 184, 5.7e-09)
296644_soapGraphK61	296644_soapGraphK61 frame_2	TLLSKFVVRPPFFRYLEEWGQNFCKERKKRLGKIEEECMDGSDKKYSGDGEECDRTNISNKGLFADLEGQSCATSCSSYRKWIERKKYEFTEQYNAYGGQKNNYVNGQKQNCKEESKGGDNGFCGKLKDDAAKFLKTLTSCSKNENDNGNGTLDFSENGETFKHTKHCDPCSKFKVKCKGNDNCMSDGTNSNCKTKNSIEAKDIVNGANSSEDINMLVSDDNPNGNKFDGDLSDCQGAGIFKGIRKDIWKCDKVCGYVVCKPVNVNGEANENQIIQIRALLKRWLETFFEDYNKIKKKLKPCMNSGEGSKCIKDCQNKCKCVGQWIEKKRGEWDKIKKHYVGENKSEDDDSDNLNSFLETLITQIPVANVKTDQEKLIKLSQFDNFCSCSASAHKQKDS…	2	-	CACCCTCCTGTCCAAATTTGTGGTAAGACCACCCTTTTTCCGATACCTTGAAGAATGGGGTCAAAATTTTTGTAAAGAGAGGAAGAAAAGATTGGGGAAGATAGAGGAGGAGTGTATGGATGGTAGTGATAAAAAATATAGTGGGGATGGGGAAGAGTGTGATCGAACAAATATATCAAATAAAGGACTTTTTGCTGATTTAGAAGGTCAAAGTTGTGCCACATCTTGTAGTTCTTATAGAAAATGGATAGAAAGAAAAAAATACGAATTTACTGAACAATATAATGCATATGGTGGACAAAAAAACAATTACGTAAATGGACAAAAACAAAACTGCAAAGAGGAAAGTAAGGGTGGTGATAATGGATTTTGTGGAAAACTGAAAGATGACGCTGCAAA…	-1.643	0.0714	0.265	('DBLd', 1, 171, 1.5e-53),('CIDRb', 172, 426, 4.3e-90)	('DBLd1', 1, 171, 8.1e-54),('CIDRb1', 172, 426, 5.9e-92)	('Rask_block_2', 9, 25, 8.3e-09),('Rask_block_12', 26, 43, 0.00059),('Rask_block_7', 46, 69, 6.3e-06),('Rask_block_1', 72, 97, 2.4e-19),('Rask_block_72', 106, 122, 1.1e-05),('Rask_block_9', 123, 141, 0.0002),('Rask_block_298', 144, 155, 0.00087),('Rask_block_6', 158, 181, 1.3e-10),('Rask_block_50', 203, 232, 1.8e-10),('Rask_block_22', 235, 257, 1.3e-11),('Rask_block_159', 258, 270, 4.3e-06),('Ras…
286966_soapGraphK61	286966_soapGraphK61 frame_2	FLRWFEEWAEDFCRKRKHKLQNAIKICRGEDGSGKERYCDLNGFDCTRTAKGENKRFSDDECYKCSLPCDHFVHWIDNQQKEFEKQKEKYTNEINKKHDETTKEISSKGRKKRSTRSDTYEGYDKDFYNILKGDYKDVDKFLEKLNEGICKKHPQVGNEKASPVDFNNEVNTTFSHTEYCRACPWCGIKRKADGTWERLDDMSKCEKEKKTYEKQNITDIPVLTPDKEKHNILQKYKNFCEKGANGGDQIKKWQCYYEEKDESDDDGDSNMCVLQKDKQNTEEENDRSYNSFFWKWVTE	2	-	GTTTCTTCGCTGGTTCGAGGAATGGGCAGAAGATTTTTGTCGTAAACGAAAACATAAATTACAAAATGCTATAAAAATTTGTCGTGGAGAAGATGGAAGTGGTAAGGAACGATATTGTGATCTTAATGGATTTGACTGTACAAGAACAGCTAAAGGAGAAAACAAACGTTTCTCCGATGATGAGTGTTATAAATGTTCTCTTCCATGTGATCATTTTGTACATTGGATAGATAATCAACAAAAAGAATTTGAAAAACAAAAAGAAAAATATACAAATGAAATAAACAAAAAGCATGATGAAACAACAAAAGAAATATCAAGCAAAGGTAGGAAAAAACGGAGTACAAGAAGTGATACGTATGAAGGATATGATAAAGATTTTTATAATATATTAAAAGG…	-1.263	0.072	0.266	('DBLa', 1, 183, 8.3e-56),('CIDRa', 184, 298, 4.2e-25)	('DBLa0.9', 1, 183, 2.7e-69),('CIDRa2.7', 184, 299, 3.2e-45)	('Rask_block_2', 1, 14, 7.6e-10),('Rask_block_12', 15, 34, 4.1e-08),('Rask_block_7', 38, 62, 1.9e-08),('Rask_block_1', 65, 90, 2.2e-09),('Rask_block_184', 104, 124, 1.6e-06),('Rask_block_9', 127, 152, 8.7e-11),('Rask_block_118', 153, 167, 1.2e-07),('Rask_block_6', 171, 193, 1.1e-11),('Rask_block_23', 216, 239, 1.7e-09),('Rask_block_57', 249, 268, 1.3e-06),('Rask_block_116', 272, 283, 0.00047)
278643_soapGraphK61	278643_soapGraphK61 frame_-2	PEKKTDIPVLTADKEKFGIYQKYKKFCANGKNGNQIVTWECYYDESKESGQNNNCVEGKWENFKEGQKVMSYNGFFWYWVYHMLHDSVEWKTELSKCINNNTNGNTCRNNNKCKTDCGCFQKWVQQKEIEWDKIKDHFNKQEDIVQQKGLIVFSPYGVLDLVLKGGNLLQNIKDVHGDTEDIKHIKKLLDEEETAGVLGVVGSGGENNTTIDKLLQHEKEQAEQCKQKQEECEKKK	-2	-	TTTTTTTTTCTCGCATTCTTCCTGCTTTTGTTTGCATTGTTCTGCTTGTTCTTTTTCGTGTTGTAGTAATTTATCAATTGTGGTATTATTTTCGCCACCACTACCAACAACACCAAGAACACCTGCTGTTTCTTCCTCATCCAACAGTTTCTTAATATGTTTTATGTCCTCTGTATCTCCATGAACATCTTTAATATTTTGCAACAGATTACCGCCCTTCAAAACAAGGTCAAGAACTCCATAGGGACTAAATACGATAAGACCTTTTTGTTGGACAATATCTTCTTGCTTGTTAAAATGGTCTTTTATTTTGTCCCATTCTATTTCTTTTTGTTGAACCCATTTTTGAAAACAACCACAATCTGTTTTACATTTATTATTGTTTCTACATGTGTTGCC…	-3.105	0.0728	0.268	('CIDRa', 3, 231, 5.8e-70)	('CIDRa2.3', 2, 232, 1.8e-104)	('Rask_block_23', 4, 26, 7.7e-05),('Rask_block_57', 35, 54, 6.6e-06),('Rask_block_526', 58, 67, 0.0029),('Rask_block_8', 68, 100, 6.9e-18),('Rask_block_1', 113, 138, 1.1e-10),('Rask_block_32', 153, 190, 1.7e-13),('Rask_block_10', 208, 233, 9.9e-09)
719283_soapGraphK31	719283_soapGraphK31 frame_3	DYRDICLGTDICAKTPDGDLEQAKENIGKVFQKIGPKTADGKPPEVISPDGITRENWWKENGLSIWQGMLCALTSVGGKESIKSTYNYNTVTFGDTSGTTLYDFAKRPPFLRWYIEWGEDFCREHKTQLDKLMGSCKECTVTDSGTSNKTCMKKDECDSCKRQCQEYQKWLKTW	3	-	GAGATTATAGAGATATATGTTTGGGTACAGATATATGTGCAAAAACTCCAGATGGTGATTTAGAGCAGGCAAAAGAAAATATAGGTAAAGTTTTCCAAAAAATTGGCCCCAAAACTGCTGATGGTAAACCTCCTGAAGTCATATCTCCTGATGGAATAACACGCGAAAACTGGTGGAAAGAAAATGGTCTATCTATATGGCAAGGAATGTTATGTGCTTTAACAAGTGTTGGGGGAAAAGAAAGCATCAAATCCACCTACAACTATAACACTGTCACATTTGGTGATACCTCTGGTACAACATTATATGATTTTGCGAAAAGACCACCATTTTTACGTTGGTATATTGAATGGGGAGAAGATTTCTGTCGTGAACATAAGACGCAGTTGGATAAATTGA…	-3.839	0.0731	0.268	('DBLg', 1, 174, 3.7e-46)	('DBLg9', 1, 174, 1.3e-52)	('Rask_block_3', 1, 8, 0.022),('Rask_block_86', 9, 31, 4.6e-06),('Rask_block_5', 54, 73, 1.1e-09),('Rask_block_29', 82, 100, 1.8e-06),('Rask_block_2', 106, 123, 7e-11),('Rask_block_579', 145, 158, 0.07),('Rask_block_1', 160, 174, 0.0036)
284036_soapGraphK61	284036_soapGraphK61 frame_-3	NDQTTLQNHLKSVFKNIKEKLPGIQGKYDGDDKRTPKYKELREDWWEANRHQVWNAMKCATTSGKIQCNNHAPYDDYIPQRLRWMTEWAEWFCKMQSQEYDKLETQCGGCMGKGKGGKDCTQKDRECSPCKKACDAYNTKIRTWKKQWNTMEIKYTLLYWQAKNPHPGTVFPGADYQLMVDFLSKLHTQNSGNSIYESAAGYIHQEAKYLDCKTQTQFCEKENGDNSTSAGKENEKYAFKYPPKEYDEACKCMKREAPPKKPEETQPPDV	-3	-	CAAACGTCTGGTGGTTGTGTTTCTTCTGGTTTTTTTGGTGGTGCCTCCCTCTTCATACACTTACACGCCTCATCATACTCCTTTGGCGGATACTTAAACGCATATTTCTCGTTCTCTTTGCCAGCACTAGTTGAGTTATCACCATTTTCTTTTTCACAAAACTGAGTTTGTGTCTTACAATCTAAATATTTCGCTTCTTGATGTATATAGCCTGCAGCACTTTCATATATGCTGTTACCACTATTTTGTGTGTGTAATTTTGACAAAAAATCTACCATTAGTTGATAGTCGGCACCAGGAAAAACAGTACCAGGATGAGGATTTTTTGCTTGCCAGTATAATAGTGTGTATTTTATTTCCATTGTGTTCCATTGTTTTTTCCATGTTCTTATTTTCGTA…	-3.001	0.0736	0.268	('DBLb', 3, 252, 1e-93)	('DBLb10', 4, 252, 1.1e-96)	('Rask_block_14', 6, 28, 3.6e-07),('Rask_block_436', 31, 39, 0.027),('Rask_block_5', 42, 60, 3e-13),('Rask_block_231', 67, 76, 1.8e-06),('Rask_block_2', 77, 94, 1.7e-12),('Rask_block_59', 95, 115, 2e-11),('Rask_block_250', 120, 129, 0.011),('Rask_block_1', 130, 155, 1.4e-06),('Rask_block_523', 158, 166, 0.055),('Rask_block_62', 168, 190, 2.7e-09),('Rask_block_61', 194, 219, 7.6e-15),('Rask_block_…
284472_soapGraphK61	284472_soapGraphK61_frm-3_orf3	NKMAAQNGGGDGIEDATAKHVLDKFGQEVYKEKVEKDAKNYIEELKGDLKKATYPNDKRRTGSTPSKSCQLNYKYHTNVKDGYGRENPCKDRWEIRFSDKYGGQCTNSKIHGNDDSTGKDVGACAPFRRLHLCDQHLSHMDANKINTKDNLLLEVCLAAKHEGQSLVKQYEEYKQQNNDSNTDICTVLARSFADIGDIIRGKDLFVGYNEKDQQGKAKLQENLKNIFAKIHSGLSKNGAQTYYNDNGGNFFK	-3	3	ATTTAAAAAAGTTTCCACCATTATCATTGTAGTAAGTTTGTGCGCCGTTCTTCGACAATCCACTATGTATTTTCGCGAAAATATTTTTCAAATTTTCTTGTAATTTCGCTTTTCCTTGTTGATCCTTTTCATTATAACCTACAAAAAGATCTTTTCCGCGAATAATGTCTCCTATATCTGCGAAACTTCGTGCCAACACGGTACATATATCCGTATTGGAATCATTATTCTGTTGTTTATATTCTTCATATTGTTTTACTAATGATTGTCCTTCATGTTTGGCTGCAAGACACACTTCTAACAACAAATTATCTTTAGTATTAATTTTATTTGCGTCCATGTGCGATAAATGTTGGTCACATAGATGTAATCGTCGAAACGGAGCGCAGGCGCCAACAT…	-3.231	0.0733	0.268	('NTSB', 5, 67, 1.5e-16),('DBLa', 69, 251, 6.2e-66)	('NTSB', 5, 67, 1.5e-16),('DBLa0.12', 69, 252, 3.5e-84)	('Rask_block_439', 3, 13, 0.0049),('Rask_block_20', 16, 36, 9.2e-08),('Rask_block_17', 41, 76, 4.5e-12),('Rask_block_19', 81, 113, 9.1e-15),('Rask_block_4', 123, 140, 7e-09),('Rask_block_13', 149, 170, 1.5e-11),('Rask_block_3', 184, 201, 3.7e-09),('Rask_block_54', 202, 216, 0.00013),('Rask_block_14', 219, 238, 3.5e-07),('Rask_block_345', 246, 252, 0.013)
410594_soapGraphK51	410594_soapGraphK51 frame_-1	QCISKCNGKCDCFAKWVKQKKTEWTAIKEHFGKQEDMKKDIGENTDPGIILAALLNIDELFQNIKEGYGDVKEIDHIKKLLEEDETKSKAEAADGGTDNQNNTTIDKLLQHELTDATKCLNTHKSDTCPQSSTPEGPGARSEDRQVPIKDHEESDSEEEETAAENKDQEEPASQEPSATTTQDNAEKPCDIVDKLFKKPESLQAACSLKYGPKAPTSWKCIPSGDSTATGGKDGATGGSGEPTTSSSGAICVPPRRRRLYVKKLHDWAEEATKGPTSPQTSESSQSSSSSTTPSPSNSRDGLREAFIQSAAIETFFLWDRYKKQKEKPQGEGALGLETLNGGSGDGGEQTPEQQLQSGTIPTDFLRLMFYTLGDYRDLCVGVKDNDVIKALEASSDKNI…	-1	-	CTGTAGGAACTACACGAATTCGCACAACTTGCATTTTCTAAATCCTTAAAATTAGTAGGATCGTCACCAAGTTGATCTTCACAATCCTCCCCAAAACCACTACATTTGTAATCATCTTCATCCACCTTACAATCTTTTTTAATTTGTTTCAACCGTTTCATTCTCTCTCGACAAAATGTTTCTCCCCATTCTTCAAGGTATCGGAAATAAGGGGGGTGTAACACGAAATCACTCAATTTGGGGTTGTTGATGGGGTCGTTGGTTTTGGCGCCGGTACCACTAGCACCAAATGACACAGTTTCGTAGTCGTTACCATTTTTGAGTTTTTCGAAAAGATCTTCGCCGCCGTTCGCAGCGTTAACCTTTTCTATTGTTTTGCCGCCACTGTTTGTATCATAT…	2.608	0.0741	0.27	('CIDRa', 2, 125, 1.1e-33),('DBLd', 189, 583, 3.2e-127)	('CIDRa2.11', 1, 123, 2.2e-44),('DBLd1', 189, 583, 2.1e-126)	('Rask_block_1', 6, 31, 1.7e-09),('Rask_block_32', 46, 82, 1.2e-13),('Rask_block_447', 87, 100, 0.028),('Rask_block_10', 102, 129, 1.9e-09),('Rask_block_15', 189, 211, 1.9e-06),('Rask_block_35', 214, 229, 4e-08),('Rask_block_4', 250, 267, 1e-07),('Rask_block_73', 284, 298, 1.7e-08),('Rask_block_11', 302, 322, 4.7e-13),('Rask_block_16', 348, 363, 1e-05),('Rask_block_3', 364, 381, 4.3e-09),('Rask_b…
293004_soapGraphK61	293004_soapGraphK61 frame_2	RNGPTEEEEDSDESSSEDAESEDDDDEEDEDEVEEEEEKEEEDEEEEEEEGESEAVKDGGGETPQQEASPSQNEVNPCDIVSNLFSNNTTLKQACSTKYVNGREKFPNWKCIPSGSESVDTTTSSSGATCIPPRRRRLYMHKVDDNVKDDASLRKWFIESAAVETFFLWDRYKKLNTKKTQGDRSPLPLQPLSGGSGGDENDKDPQEELKQGTIPDGFLRQMFYTLADYKDILEGKNDTLIGKTGTGSAKDEMADKESKIKEAIDKVFPNSDNSQPSDKKSPDGQTPQEWWTKYAPHIWDAMVCALSYDTDKTDDKKIKKNEQVETKLKEKLKKNGEQNGDYHYDTVTLKEENSGPKPQNPTASGDDPINNPKLSDFVLRPPYFRYLEEWGETFCRQRT	2	-	ACGTAATGGCCCCACTGAGGAAGAGGAAGACTCTGATGAATCCTCCTCAGAAGACGCCGAATCCGAAGATGACGACGACGAAGAAGACGAAGACGAAGTCGAGGAGGAAGAGGAAAAGGAGGAAGAGGACGAAGAAGAAGAGGAGGAGGAGGGGGAGTCGGAGGCGGTGAAGGACGGAGGGGGGGAGACACCACAACAAGAGGCGTCACCATCACAAAACGAAGTAAATCCATGTGATATTGTGTCCAACCTATTTAGTAACAACACTACTCTCAAACAAGCCTGTTCAACCAAATATGTAAATGGCCGCGAAAAATTCCCCAATTGGAAGTGCATACCAAGTGGTAGTGAAAGTGTTGATACCACCACATCTAGTAGTGGTGCCACTTGCATCCCACC…	2.062	0.0748	0.27	('DBLd', 78, 399, 6.3e-103)	('DBLd1', 78, 399, 2e-102)	('Rask_block_26', 23, 38, 1.3e-13),('Rask_block_15', 78, 100, 4.4e-06),('Rask_block_35', 105, 119, 5.7e-07),('Rask_block_4', 130, 142, 3.3e-06),('Rask_block_11', 153, 173, 5.8e-12),('Rask_block_109', 174, 192, 0.0031),('Rask_block_16', 202, 216, 9.9e-06),('Rask_block_3', 218, 235, 1.4e-09),('Rask_block_359', 241, 250, 0.00019),('Rask_block_27', 253, 273, 1.9e-06),('Rask_block_5', 287, 306, 2.2e-1…
379776_soapGraphK51	379776_soapGraphK51 frame_-2	DNGSRDMEDRLKSIFKKIHETIGDKKGKYKNADGKYLELRKDWWEANRHQVWKAMKCALKDISCDDHRGTTPPYDDYIPQRLRWMTEWAEWYCKMQSQEYNKLVGECSQCKAKDRHCTTDDVDYCNKCKAACDKYKDEINKWIKQWEQMEMKYIPLYWQAKKGSAGMAFLDDSPDYQQVVDFLSKLHTQNSGNSI	-2	-	ATATGCTGTTACCACTATTTTGTGTGTGTAATTTTGACAAAAAATCTACCACTTGTTGATAGTCGGGACTGTCATCAAGAAAAGCCATACCAGCAGAACCTTTTTTTGCTTGCCAGTATAACGGTATGTATTTCATTTCCATTTGTTCCCATTGTTTTATCCATTTGTTTATTTCGTCTTTATATTTATCACATGCTGCTTTACACTTGTTACAATAATCAACATCATCTGTCGTACAATGTCGATCCTTTGCTTTACACTGACTACACTCTCCCACCAGTTTGTTATACTCCTGCGATTGCATTTTACAATACCATTCTGCCCATTCGGTCATCCATCTTAATCGTTGAGGGATATAATCGTCATATGGTGGTGTAGTGCCACGATGGTCATCACACG…	3.963	0.0745	0.27	('DBLb', 3, 192, 6e-74)	('DBLb5', 2, 190, 6.3e-74)	('Rask_block_14', 7, 29, 6.8e-06),('Rask_block_5', 40, 59, 8.4e-14),('Rask_block_2', 77, 94, 4.5e-12),('Rask_block_59', 95, 114, 3.4e-07),('Rask_block_1', 128, 153, 7.8e-06),('Rask_block_62', 168, 190, 2.3e-10)
275679_soapGraphK61	275679_soapGraphK61 frame_1	IKKHYKTHNQDDIKTFVSNILGGLYPQTDVDKAIKPCSDLKAFEKSCGLNSAKPPGNGKECEMNDVVDCLLNKLTEKITSCQEQHNGSSQTTCDSPPPEPDEEEEYENEDKNDRKVEQPGFCPKPKETKEKEDEKCGEPEPAPPKDTEAESEQKPEEEAPAPRPPAPPPGADKKKAEKKKPKRSLPPKYDLSEPLKNAMLSSTIMWSIGISFAAISYFFIK	1	-	ATAAAAAAACATTACAAAACACACAATCAAGATGACATCAAAACGTTCGTTTCAAATATTTTGGGTGGCTTGTATCCTCAAACTGATGTTGACAAAGCTATAAAACCTTGTAGTGATTTAAAAGCGTTCGAGAAGTCGTGTGGCCTTAATAGCGCTAAACCCCCAGGAAATGGTAAAGAGTGTGAAATGAATGATGTTGTAGACTGTTTGCTTAATAAACTTACAGAAAAAATAACATCTTGTCAAGAACAACATAATGGCAGCTCACAAACAACGTGTGATTCCCCCCCCCCTGAACCCGATGAGGAAGAAGAGTATGAAAATGAAGACAAAAATGATAGAAAAGTGGAACAACCAGGATTCTGTCCAAAACCAAAAGAAACTAAAGAAAAAGAAGAT…	3.595	0.0758	0.272	('CIDRb', 3, 91, 8.3e-18)	('CIDRb5', 5, 92, 4.6e-18)	('Rask_block_24', 17, 52, 1.3e-12),('Rask_block_10', 64, 91, 3.4e-12),('Rask_block_31', 101, 125, 4e-06),('Rask_block_28', 159, 169, 3.1e-08),('Rask_block_21', 195, 220, 7e-16)
371164_soapGraphK51	371164_soapGraphK51 frame_1	CSGTNGNNCKDNKITAEKIGNGGNSAEDIVMRVSDNNPNGFDGGLEACKGAGIFKGFRKEQWECGKVCGYNVCKPKNVNGEKGNGNQIIIIRALFKIWLEYFLQDYNKINAKISYCKENGGTNICIKNCADKWIKLKKEEWGKIKEHYLKQNEDGDNDMTSLVKNFLRDVQP	1	-	TGCAGTGGTACTAATGGAAATAATTGCAAAGATAATAAGATTACTGCAGAAAAAATTGGAAATGGAGGGAATTCTGCTGAAGATATTGTTATGCGTGTCAGTGATAACAATCCAAATGGATTTGATGGTGGTTTAGAGGCTTGTAAAGGTGCTGGTATCTTTAAAGGTTTTAGAAAAGAACAATGGGAATGTGGTAAGGTATGTGGTTATAATGTGTGTAAACCGAAAAATGTTAATGGGGAAAAAGGTAATGGGAATCAGATTATAATAATTAGAGCGTTGTTTAAAATATGGTTAGAATATTTTCTACAGGATTATAATAAAATTAATGCCAAAATTTCATATTGTAAGGAAAATGGTGGAACAAACATTTGTATAAAAAATTGTGCAGATAAATGG…	-3.97	0.0755	0.272	('CIDRb', 6, 172, 4.2e-64)	('CIDRb1', 7, 172, 2.5e-64)	('Rask_block_226', 1, 13, 6.7e-05),('Rask_block_50', 19, 45, 8.2e-14),('Rask_block_22', 48, 70, 1.7e-13),('Rask_block_107', 72, 86, 1.3e-08),('Rask_block_8', 87, 120, 1.1e-14),('Rask_block_1', 125, 148, 1e-07),('Rask_block_456', 150, 159, 0.0022)
Contig11970	Contig11970 frame_3	LQKNIKYCGHDEDPPYDDYIPQRLRWITEWSEHYCKIINKKVDEMKTECDDCKLTDLKCEDNHNGTNCKRCQEKCKEYGELVQNLKAQFNIQKQKYQELYIKAIPPRPSRFSQIGTTISTYEHGRKRKGGRKSYVDDENVIEFFKKVKDKYMCSVETVDKYLLNTSHCESFKFSDMDDKKDEYAFKDKPLKYERQCTCEITHHPLDKCPDDTNNDVCTGFEVIKRCKKKKLNNDLDNWNSYHVEDSKGRNEGVLVPPRRRHLCLENINRKLRLIEKKDDFKTELMNSAYTEGKLLGEKYDKDKEKAFEAMKYSFADYADIIKGADMMDNWKKLNTKLDELFKTNDSNKISENRGKWWIDNRTRVWHAMLCGYKSQNESEMMDPNWCSLPE	3	-	GGCTTCAAAAGAATATAAAATATTGTGGTCATGACGAAGATCCTCCTTATGATGATTATATACCTCAACGATTAAGATGGATCACTGAATGGTCGGAACATTATTGTAAAATAATAAACAAAAAAGTCGATGAAATGAAAACGGAATGTGACGATTGTAAGTTAACTGATTTAAAATGTGAAGATAATCATAATGGAACAAACTGTAAGAGATGTCAAGAAAAATGTAAAGAATATGGTGAACTTGTACAAAATTTGAAAGCACAGTTTAATATACAAAAACAAAAATATCAAGAATTATATATAAAAGCAATACCTCCTCGGCCTAGTAGATTTTCACAAATAGGCACAACAATATCAACATATGAACATGGAAGAAAACGTAAAGGAGGTAGGAAAA…	-2.832	0.077	0.274	('DBLz', 6, 198, 7.2e-56),('DBLe', 204, 389, 2.9e-59)	('DBLz3', 6, 198, 9.9e-60),('DBLe9', 204, 390, 5.3e-73)	('Rask_block_92', 6, 18, 5.8e-06),('Rask_block_2', 19, 36, 3.6e-10),('Rask_block_99', 39, 69, 8.2e-13),('Rask_block_1', 71, 96, 4e-05),('Rask_block_115', 137, 149, 0.0016),('Rask_block_93', 157, 174, 5.5e-06),('Rask_block_18', 181, 198, 0.0017),('Rask_block_124', 201, 215, 1.2e-06),('Rask_block_76', 216, 252, 5.2e-09),('Rask_block_4', 253, 267, 1.5e-08),('Rask_block_11', 280, 299, 6e-06),('Rask_b…
264193_soapGraphK61	264193_soapGraphK61 frame_2	CTKNGENKCSEEFKKHCACVGKWVQQKGKEWESIKDHFKIQNNERGYGIVYTVESLLGNLIPLMDLANDKGKINELKDFLRLYECKCSDNSKSDKDDTQKDIVQCLLDKLETKATSCQNLHSDKPGQTCDPFPALEDTSTSPDNDAQMPPFCPKDVEEDKKEPETDSDRLCDDKQEPKCN	2	-	ATGTACGAAAAATGGAGAAAATAAATGTAGTGAAGAATTTAAAAAACATTGTGCATGTGTGGGAAAATGGGTTCAACAAAAGGGAAAAGAATGGGAAAGCATAAAAGATCATTTTAAGATACAAAATAATGAGAGGGGATATGGTATTGTGTATACAGTTGAAAGTTTGTTGGGTAACTTGATACCTCTAATGGATCTTGCAAATGATAAAGGAAAGATTAATGAGTTAAAAGATTTCCTCAGGTTATATGAATGTAAATGCTCTGATAACTCAAAAAGTGATAAAGATGATACACAAAAGGATATCGTTCAATGCTTGCTTGATAAGCTTGAAACAAAAGCAACATCTTGTCAAAATCTACATAGTGACAAACCAGGTCAAACGTGTGATCCATTCCC…	-3.654	0.0775	0.274	('CIDRg', 1, 127, 1.5e-34)	('CIDRg4', 1, 124, 5.9e-46)	('Rask_block_1', 14, 38, 3.4e-08),('Rask_block_24', 50, 91, 4.7e-09),('Rask_block_10', 100, 126, 1.1e-10),('Rask_block_537', 165, 174, 3.2e-06)
281476_soapGraphK61	281476_soapGraphK61 frame_-1	EGIKENKWICSKVCGLDVCKPKKNNNGIDENQIILINALVKRWLEYFLEDYKKIKHKISHCTNSTEEKKSTCDCGKKCKCVGEWIKLKKEEWEKIKNLEQKQNESKDDNNTLTNFLETFTTEIAVANDKGKHDSLETLKKSLGCNCAENSTSEDSKKNDVIDCMLNKLGEKAKKCAENHKPSGETEKSCVDTPTPLFDDYEEQNEEENDKKVGHPQICNEVLKEEKKKEEDEEECKAATTQEETKVVTESTDS	-1	-	TACTATCAGTGCTTTCTGTTACCACTTTTGTCTCTTCTTGTGTTGTTGCTGCTTTACATTCCTCTTCATCTTCCTCTTTTTTTTTTTCCTCTTTTAACACTTCGTTACAAATTTGGGGGTGTCCCACCTTTTTATCATTTTCCTCTTCATTTTGCTCCTCATAATCATCAAAGAGGGGGGTGGGGGTATCAACACAACTTTTTTCTGTTTCGCCACTAGGTTTGTGGTTCTCTGCACACTTTTTTGCTTTTTCGCCAAGCTTATTAAGCATACAATCTATAACATCATTTTTTTTACTATCTTCACTTGTTGAGTTCTCAGCGCAATTACATCCAAGTGACTTCTTTAACGTCTCTAAACTGTCATGCTTTCCTTTATCATTTGCAACAGCAATTTCAG…	2.682	0.0768	0.274	('CIDRb', 1, 184, 4.8e-63)	('CIDRb1', 1, 184, 5e-63)	('Rask_block_22', 1, 16, 0.00021),('Rask_block_8', 32, 64, 1.4e-16),('Rask_block_1', 74, 97, 1.7e-09),('Rask_block_24', 111, 150, 5.1e-14),('Rask_block_10', 158, 184, 4.2e-10),('Rask_block_31', 199, 221, 0.00068),('Rask_block_56', 225, 240, 0.00028)
405806_soapGraphK51	405806_soapGraphK51 frame_-2	YSHNIHIYIHTYPYQTPPKRLQKIYV*HNVVWY*KKNTKMAAAGSGGQGAKEVLDGIGQQVYDEIVKNDAKTYKEALTGQLSLASTNSETITFTDPCTFEYDKHTTSAKGNTNPCGNDGKEEVKRFSDKEGAECDKKKIKDSDSNGGACAPYRRLHLCVKNLEQIRPDQITNTHNLLVDVLLAAKYEGESLVKQYEEYIKKNRDFNTNLCTVLARSFADIGDIIRGKDLHLRHEPGIQHLEKRLESMFQKIQKNNAKLEGLSIEKVREYWWALNRDQVWNAITCGATMKDISSKNIRNSRTTLFDYKCGHEDKKVATNLDYVPQYLRWFEEWSEEFCRKRNIKLKMAKEACRGEGNTKYCSQNGFDCTRLIPNKDYCSRDSKCTACLNKCIPYDLWLRN…	-2	-	AATTCATCTCGTCGATTCCTTAACCAAAGGTCATAAGGAATGCATTTATTCAAACAGGCAGTACACTTACTATCCCTAGAGCAATAATCTTTATTTGGAATAAGTCTCGTACAATCAAATCCATTCTGACTACAATATTTTGTATTTCCCTCACCACGACATGCTTCCTTGGCCATTTTTAATTTAATATTTCGTTTTCGGCAAAACTCTTCCGACCATTCCTCGAACCAACGTAAATATTGAGGGACGTAATCCAAGTTCGTTGCAACCTTCTTATCCTCATGACCGCATTTATAATCAAATAAAGTCGTTCTACTATTTCTAATATTTTTAGAAGATATATCTTTCATTGTAGCACCACATGTTATAGCATTCCATACTTGGTCTCTATTAAGTGCC…	-2.381	0.0767	0.274	('NTSB', 40, 89, 8.3e-13),('DBLa', 104, 402, 2.5e-111)	('NTSB', 40, 89, 8.3e-13),('DBLa0.3', 97, 401, 6.3e-124)	('Rask_block_20', 48, 68, 8e-08),('Rask_block_17', 73, 104, 5.7e-07),('Rask_block_19', 107, 142, 1.7e-13),('Rask_block_4', 148, 165, 3e-10),('Rask_block_13', 174, 195, 6.8e-13),('Rask_block_3', 209, 226, 8.9e-09),('Rask_block_14', 240, 261, 0.00053),('Rask_block_5', 267, 286, 2.7e-10),('Rask_block_60', 299, 320, 7.6e-06),('Rask_block_2', 321, 338, 1.5e-12),('Rask_block_12', 339, 357, 3.8e-05),('R…
299484_soapGraphK61	299484_soapGraphK61 frame_-1	EKWVGQKEKEWENVKKVLKNRSENLNNYYNKLNGIFSGFFFGVMHELKKKEAKQGVKVEKAEKSEEAQEAQEEEAKWNKLTAKLKQIIESSEKSSGIADSQDAIKPLLEYIKDNATRCRDNNSLEPCTSHPKPTPNPCGKKNNGGKLVRVKRLAELKQQKAHTQMEKRGGEIKLKGDASQGKYIRGGSGNELEGKQICNINTNHSNDKRDSSKDPCNGKNQGRFEIGKEWKQGETLGTNVEIYMPPRRQHMCTSNLEKLEVDWVTNKGKASHSLLGDVLLSAKMDAEKIIQLYKEHKKKDELTDPNYQETVCRAIRYSFADLGDIIRGRDMWDKDKGSTDMETKLKAIFKNIKEQHSEIQKQYRDDDNGKYTKLREDWWEANRHQVWRAMKCAIEKDNI…	-1	-	TCTTTTCCTAAACATATATCTCTATAATCCCCAAACGTGTAGAACATTTGACGTTTAAACTTTTCAGGAATTGTTCCATCTTTTAATTGACGTTGAAGTTTATCTGAGTCATGTGTTTCTTTTAGTCCTCCTCTAACTTTTTCCTCTTTTTCTATATCTTCCTTATATTTTTTCCATAAAAAGAACGTCTCTTTTGAAGCACATTTTATAAATGCTTCTCTTAAATCTTCTGTATTTGTACTTGATTGATCTTTCAATACTTTTAAATCATTTATGCATAATGATTGTCTTCTTGGAGGCATACAAGCGCCAGCATGACCCTCCTCAAACTGACCTGGACTACAGTTCCAACCGTTATAATTTTTAGGGTTGCACCCATCTATTTTGGATTTCCCATCC…	1.887	0.0785	0.277	('CIDRa', 1, 122, 1.1e-09),('DBLb', 136, 596, 1.8e-173),('DBLg', 615, 975, 2.5e-117),('DBLg', 993, 1134, 1.2e-49)	('CIDRa1.8', 1, 68, 9.6e-21),('CIDRa1.8', 70, 127, 8.9e-17),('DBLb12', 136, 596, 4.2e-205),('DBLg4', 615, 975, 1.7e-149),('DBLg3', 993, 1135, 2.1e-55)	('Rask_block_1', 1, 16, 2.8e-22),('Rask_block_121', 24, 53, 2.9e-15),('Rask_block_141', 129, 146, 4e-06),('Rask_block_52', 148, 165, 1.6e-05),('Rask_block_65', 170, 206, 7.5e-16),('Rask_block_53', 215, 233, 1e-05),('Rask_block_4', 242, 259, 8.4e-29),('Rask_block_13', 272, 293, 8.3e-10),('Rask_block_3', 311, 328, 2e-35),('Rask_block_146', 329, 340, 3.3e-05),('Rask_block_14', 341, 363, 0.00021),('R…
284958_soapGraphK61	284958_soapGraphK61 frame_1	LEEWGQNFCKERKKRLEKIKEDCVKDDKQKYSGDGEECEEILPKNDGTVRDLEGSSCANSCRFYKRWIKRKKQEYEKQKEEYNNQKDKYTNKNESAEGNSGIYDQNFVEKLRSVYTSIDLFLNSLKSGPCKKDNDNAEDNIDFGDEGKTFKEADNCKPCSSFKINCRNGNCGSDPKVECNGKNKNSIDAKDIKNGGDSTEELDMLVSDNIDHKFEDGLDVCKSSGIFEGIRKHIWSCGKVCGYVVCKPVKVNGPNDGTYIIQIRALIKRWLEYLFEDYN	1	-	CTTGAAGAATGGGGTCAAAATTTTTGTAAAGAGAGGAAAAAGAGGTTAGAGAAGATAAAGGAGGATTGTGTGAAAGATGATAAACAAAAGTATAGTGGGGATGGGGAAGAATGTGAAGAGATTCTTCCAAAAAACGATGGAACTGTTCGGGATTTAGAAGGTTCGAGTTGTGCGAATTCTTGTAGATTTTATAAAAGGTGGATAAAAAGAAAAAAACAGGAATATGAGAAACAAAAAGAAGAATATAATAATCAAAAAGATAAATACACAAATAAAAATGAGAGTGCTGAAGGTAATTCTGGTATTTATGATCAAAATTTTGTTGAAAAGCTTCGTAGTGTTTATACGTCTATTGATTTATTTTTAAATAGCTTAAAAAGCGGACCATGTAAAAAGGAT…	2.053	0.0802	0.278	('DBLd', 1, 159, 1.3e-47),('CIDRb', 160, 279, 8.4e-41)	('DBLd7', 1, 159, 8.7e-47),('CIDRb1', 160, 279, 1.6e-41)	('Rask_block_2', 1, 10, 0.0063),('Rask_block_12', 11, 27, 0.00018),('Rask_block_7', 31, 54, 2.3e-07),('Rask_block_1', 57, 82, 4e-10),('Rask_block_72', 84, 99, 0.0072),('Rask_block_9', 107, 132, 1.7e-07),('Rask_block_6', 145, 170, 2.9e-08),('Rask_block_138', 171, 183, 0.00024),('Rask_block_50', 191, 218, 5.1e-11),('Rask_block_22', 221, 243, 3.8e-11),('Rask_block_159', 244, 257, 4.2e-06),('Rask_blo…
290312_soapGraphK61	290312_soapGraphK61 frame_-2	HPTPHHQTMYATI*TTYVCMT*CSGGVKMAPPGGGDGTQDASAKHMFDRIGEEVYKEVKSEAENYISELAGLLSQAPILGETGAFHKTCDVVEEYYKRDENRKRYPCRKDGVKRFSDKEGAECSKSKIKYSDYYRGACAPFRRLFLCDQNLSHMDENKINNTDNLLLEVCMAAKYEGQSINTHYTIHEATYGDSASQLCTALARSFADIGDIVRGKDLYLGNDKEKDKLERKLKKIFKKIYEELKNGKTNGEIETRYKDTGNYYQLREDWWTANRETVWKAITCEVKSGSQYFRATCGKNDTRTGEDCRCPKTSGDGDVTIVPTYFDYVPQYLRWFEEWAE	-2	-	TCTTCGGCCCATTCCTCGAACCAGCGAAGATACTGCGGCACGTAGTCAAAATATGTGGGGACAATAGTTACATCTCCGTCGCCACTTGTCTTGGGACATCGGCAGTCTTCTCCAGTCCGAGTATCGTTTTTACCACATGTTGCTCGAAAATATTGAGAACCACTCTTAACTTCACACGTGATAGCTTTCCATACTGTTTCTCGATTCGCCGTCCACCAATCTTCTCTTAATTGATAATAATTTCCAGTATCTTTATAGCGAGTTTCTATCTCCCCATTCGTCTTCCCATTCTTCAATTCTTCATATATTTTCTTGAAAATTTTTTTTAATTTCCTTTCTAATTTATCTTTTTCTTTATCATTACCGAGATACAAATCTTTACCGCGTACGATATCACCT…	1.81	0.0798	0.278	('NTSB', 30, 84, 1.4e-15),('DBLa', 99, 341, 1.1e-103)	('NTSB', 30, 84, 1.4e-15),('DBLa0.11', 89, 341, 1.3e-105)	('Rask_block_217', 29, 39, 0.0083),('Rask_block_20', 41, 62, 1.1e-10),('Rask_block_17', 65, 95, 0.00038),('Rask_block_19', 101, 131, 3.9e-13),('Rask_block_4', 137, 154, 3.9e-08),('Rask_block_13', 163, 184, 4.2e-11),('Rask_block_188', 189, 197, 0.02),('Rask_block_3', 198, 215, 8.1e-10),('Rask_block_79', 216, 228, 0.00016),('Rask_block_14', 229, 249, 7.4e-08),('Rask_block_161', 257, 266, 0.00034),(…
Contig11422	Contig11422 frame_-1	LEEDKQDIEKNMKKIFSKNRTSVVEGSDSSTGNPGSSVRTEFWNKNKECVWNAMICGYKKGHGDDNLPKECEEVPDDQPIGSNRGQGTAYQFLRWFTEWGEDFCKKVSKELKTLQKACPQKVCKDADASKKKVCSDACANYKTFIKQWREEYKKQSKKYTEDKTAKKYDNHSVARDAKDAREYLDKQLKKFCENKSGDCEYKCMKDVSTKSLTDVNSQNMPASLDDEPKEVEGKCNCQVSPGRPRVRRETPSPGAPLTAKATTSKKEAKRAPSTKPPKKVEKPR	-1	-	GTTCTTGGCTTTTCCACTTTTTTCGGCGGTTTTGTCGACGGCGCTCTCTTCGCTTCTTTTTTCGATGTCGTTGCTTTTGCTGTCAGTGGTGCCCCTGGTGACGGTGTTTCCCGTCGTACACGTGGTCGACCAGGTGACACTTGACAATTACACTTTCCTTCAACTTCTTTTGGTTCATCGTCTAATGATGCAGGCATATTTTGACTATTAACATCAGTTAATGACTTTGTGGACACGTCTTTCATACACTTATATTCACAATCTCCACTTTTATTTTCACAAAATTTTTTTAATTGTTTGTCTAAATATTCGCGAGCGTCCTTTGCATCTCTTGCCACAGAATGGTTATCGTACTTCTTGGCTGTTTTATCTTCAGTATATTTTTTACTTTGTTTTTTA…	-1.709	0.0803	0.278	('DBLe', 5, 237, 4e-50)	('DBLe1', 1, 237, 1.8e-115)	('Rask_block_260', 1, 24, 5e-12),('Rask_block_5', 39, 58, 8e-09),('Rask_block_380', 67, 87, 1.1e-12),('Rask_block_2', 90, 105, 3.5e-11),('Rask_block_48', 109, 125, 0.0019),('Rask_block_1', 134, 159, 1.5e-09),('Rask_block_45', 172, 208, 9.2e-09),('Rask_block_18', 219, 237, 1.2e-06),('Rask_block_49', 241, 259, 5.5e-05),('Rask_block_551', 264, 274, 1.9e-06)
297128_soapGraphK61	297128_soapGraphK61 frame_3	MERPSSQNNNNMPASLDDEPQEVKGRCTCKPPPTKPEAPLPQRPPPEPAGDGTHDHRARSEDGEDQRPARPPPPAPEGVGRSLVPRGPQEQEEDEEEEEEEEEEEEEEEDRKGETTEELPGPSATPGVKPPCEIVKDLFQNPKDFTDACALKYGSKSHVGWKCVTSSGGDSTTSNSSSDGGGRLRRGATDSSGSSPARGSDSSGAICVPPRRRRLYIQKLHDWATALPQGDAASTSPQVALLHAFVKSAAVETFFLWHKYKAENTKRQSGSLLGGEAGGLGTGLGLSSDDEDNPQSKLEKGEIPNDFLRQMFYTLGDYRDILFGINIGRFKDMEAIKINIDRFFPESGKKPGGDKNGDKEREKWWTNNARRIWEGMICALTYTDSSEKDKPPTHNNDVY…	3	-	GTATGGAACGACCTTCGTCACAAAATAACAATAATATGCCCGCATCATTAGATGATGAACCACAAGAAGTCAAAGGTAGATGTACTTGTAAACCCCCACCCACAAAACCGGAAGCACCTCTACCACAGAGACCTCCACCTGAACCTGCAGGGGATGGTACGCATGATCATAGAGCAAGATCGGAAGATGGTGAAGACCAACGCCCAGCGCGACCTCCACCACCAGCACCCGAAGGTGTCGGTCGCTCTCTAGTCCCACGTGGCCCCCAAGAGCAGGAGGAAGACGAAGAAGAAGAAGAGGAAGAAGAGGAGGAGGAGGAGGAAGAGGAGGACAGGAAGGGGGAGACCACAGAGGAGCTGCCGGGACCATCGGCAACACCCGGGGTGAAGCCGCCATGTG…	-2.034	0.0796	0.278	('DBLg', 1, 29, 0.61),('DBLd', 132, 583, 9.9e-142)	('DBLg10', 1, 29, 6e-06),('DBLd1', 132, 583, 4.5e-142)	('Rask_block_18', 10, 29, 7.1e-07),('Rask_block_33', 31, 47, 1.3e-06),('Rask_block_49', 52, 73, 1.2e-12),('Rask_block_30', 92, 107, 7.4e-08),('Rask_block_15', 132, 154, 1.4e-07),('Rask_block_35', 157, 173, 1.4e-06),('Rask_block_34', 178, 194, 0.00088),('Rask_block_4', 206, 223, 2.6e-07),('Rask_block_106', 228, 239, 1.1e-05),('Rask_block_11', 241, 261, 1.5e-13),('Rask_block_237', 262, 270, 0.0013)…
292020_soapGraphK61	292020_soapGraphK61 frame_3	PHHTTYQTPTTPPPTRTMQTTYTTYVCMYDIM*WGELTKMAPQGGSGDPQDDDAKNMFDRIGKEVHDQVEKDAKIYKDDLKGNLQHATNRSLEIVGTDKTCKLVEDYYNNHVNGGGKGKRYPCTELSGKMLENPFSDTLGGQCTKEKISGSTNTCGACAPYRRLHLCSHNLESIQTNNYNSDNAKHKLLAEVCMAAYYEGDSIKTHYPKHEQTNNDSAAELCTVLARSFADIGDIVRGKDLFLGNTYESAQRKVLDEKLKEIFAKIHDDVTSSGNNKEVLKTRYKDDAKKNYYQLREDWWTANRETVWKAITCKAEQNNKYFRDACSGGKTPTQGYCRCNGDQPGNDKANIDPPTYFDYVPQYLRWFEEWAED	3	-	CACCACACCACACCACCTACCAAACACCTACCACTCCACCGCCCACACGAACCATGCAAACCACGTATACCACGTATGTATGCATGTATGACATAATGTAATGGGGGGAATTAACCAAAATGGCGCCGCAAGGAGGTAGCGGTGATCCGCAGGATGATGATGCCAAAAATATGTTTGATAGGATAGGGAAAGAAGTGCATGACCAAGTGGAAAAGGATGCTAAAATATATAAAGATGATTTGAAAGGAAATTTGCAGCATGCAACAAATCGTAGTTTGGAAATAGTTGGCACCGATAAAACATGCAAACTTGTAGAGGATTATTATAATAACCATGTTAATGGTGGTGGTAAGGGTAAAAGGTATCCGTGTACAGAGTTAAGTGGAAAAATGTTAGAAA…	-2.153	0.0795	0.278	('NTSB', 41, 97, 7.3e-13),('DBLa', 101, 373, 2.7e-103)	('NTSB', 41, 97, 7.3e-13),('DBLa0.11', 101, 373, 9.1e-123)	('Rask_block_20', 52, 73, 2.1e-10),('Rask_block_17', 76, 108, 1.5e-07),('Rask_block_19', 114, 151, 1.7e-11),('Rask_block_4', 157, 174, 7e-09),('Rask_block_13', 186, 207, 9.9e-12),('Rask_block_215', 208, 218, 0.00013),('Rask_block_3', 221, 238, 1.1e-08),('Rask_block_79', 239, 253, 2e-08),('Rask_block_14', 255, 276, 1.2e-05),('Rask_block_64', 281, 294, 2.4e-05),('Rask_block_5', 296, 314, 3.4e-10),(…
741728_soapGraphK31	741728_soapGraphK31 frame_2	WFEEWAEEFCRIKKIKMDKIKKECRGEYDSGKKRYCSGDGHDCKRTYLKNNTIFIDFHCPGCEKVCSNYTKWIENQKKQFHKQKRKYMNEIDMNTYTSNNENDKKFYENLKDNYSSINTFLELLNNGNQCEGNNNIKNEMNFKNPNKAFGPSEYCDPCPIYGVKCIKEICTPVKEEEWINKNRTPADTSAKNMSPTQIDVLVNDGTGNTIDNELQENCTKYGILKGIKKQVWQCQYLNNIDQCKINNVKTSRYFDNKIAFNVLFQRWLRYFVQ	2	-	TTGGTTTGAAGAATGGGCAGAAGAGTTCTGTAGAATAAAAAAAATAAAAATGGATAAAATTAAAAAAGAGTGTCGTGGAGAATATGATAGTGGTAAAAAAAGGTATTGTAGTGGTGATGGTCATGATTGTAAACGAACATATCTTAAAAATAATACAATCTTTATAGATTTTCATTGTCCAGGTTGTGAGAAGGTATGTTCAAATTATACAAAATGGATAGAAAACCAAAAAAAACAATTTCATAAGCAAAAAAGGAAATATATGAATGAAATTGATATGAACACATATACTTCTAATAATGAGAATGATAAAAAATTTTATGAAAATCTAAAAGATAATTATTCTTCAATTAATACATTTTTGGAATTGTTGAATAATGGAAATCAATGTGAAGGTAA…	-2.968	0.0803	0.278	('DBLa', 1, 158, 1.2e-41),('CIDRg', 159, 273, 3.5e-31)	('DBLa1.6', 1, 158, 3.4e-57),('CIDRg3', 159, 273, 3.9e-43)	('Rask_block_2', 1, 11, 1.9e-06),('Rask_block_166', 13, 27, 4.2e-08),('Rask_block_7', 35, 60, 2e-12),('Rask_block_1', 62, 87, 5.7e-09),('Rask_block_9', 106, 131, 1.6e-10),('Rask_block_6', 144, 165, 5e-12),('Rask_block_148', 195, 215, 4.7e-09),('Rask_block_22', 218, 239, 6.9e-09),('Rask_block_384', 242, 254, 0.0055),('Rask_block_8', 258, 272, 3.9e-06)
287898_soapGraphK61	287898_soapGraphK61 frame_2	NPYVEWIDNQRKQFDKQKKKYDEEMQKYTNGASVSRRQKPGASTTNYEGYESKFYNILKERDYKDVGKFLNLLNNEKACKDITDEKEGKIDFKEVNTGGTAGTSGGTSDTSGTNNEKKGTFYRSKYCQPCPLCGVKKTNDGSGNKWEEKHDSKKCKNINLYKPKNEEGGTPIKILKSGEGKEDIKNKIEKFCNQTSGDTTNAPSGGAGGRGAVNAVGGSDSQELYEEWKCYNDVEKDGQDGVDDDDDLEYDQLVNSSGGLCILQKTNGEENVNKQKTYNDFFNFWVAHMLKDSIHWRTKKIKGCLKNGK	2	-	TAATCCTTACGTTGAGTGGATAGATAACCAACGAAAACAATTTGACAAACAAAAAAAAAAATATGATGAAGAAATGCAAAAATATACAAACGGAGCATCAGTTAGTAGGAGGCAAAAACCGGGTGCAAGTACTACTAATTATGAAGGATATGAAAGTAAATTTTATAATATACTGAAAGAACGTGACTATAAAGATGTTGGTAAATTTTTAAATTTATTAAATAATGAAAAAGCATGCAAAGATATTACTGATGAAAAAGAAGGGAAAATTGATTTTAAAGAAGTTAATACTGGTGGTACTGCTGGTACTAGTGGTGGTACTAGTGACACTAGTGGCACTAATAATGAAAAAAAAGGAACATTTTATCGTTCAAAATATTGCCAACCCTGTCCTCTATG…	1.402	0.0823	0.283	('DBLa', 2, 130, 2.7e-27),('CIDRa', 131, 308, 5.6e-43)	('DBLa0.2', 2, 130, 3.4e-49),('CIDRa3.2', 131, 308, 5.2e-63)	('Rask_block_1', 2, 21, 2.8e-07),('Rask_block_239', 22, 32, 5.8e-07),('Rask_block_9', 54, 80, 9.2e-12),('Rask_block_75', 84, 100, 1.1e-07),('Rask_block_245', 104, 113, 7.1e-08),('Rask_block_6', 118, 141, 1.4e-13),('Rask_block_68', 147, 165, 3.2e-07),('Rask_block_23', 169, 191, 1.1e-07),('Rask_block_71', 203, 212, 0.0064),('Rask_block_63', 217, 235, 3e-10),('Rask_block_110', 241, 255, 8.7e-06),('R…
259721_soapGraphK61	259721_soapGraphK61 frame_-1	LKENYTNAAKFLKGLGPCSKTNNGGSEITFDNIGETFGHAENCKPCSSFKIDCEKGNCSKDKEEECEKKKKNSIDAKDIKNGGDSTEINMLVSDNSIKEFEDDLDECLLPECANANIFEGFRNDVWTCGNVCGYNVCKPKNVNGQYDDANQIIIIRALFKIWLEYFLED	-1	-	AATCTTCTAAAAAATATTCTAACCATATTTTAAACAACGCTCTAATTATTATTATTTGATTTGCATCATCGTATTGCCCATTAACATTTTTCGGTTTACATACATTATAACCACATACGTTACCACATGTCCATACGTCGTTTCTAAAACCTTCAAAAATATTTGCATTTGCACATTCGGGTAAAAGACATTCGTCTAAATCATCTTCAAATTCTTTTATACTGTTATCACTCACAAGCATATTTATTTCAGTAGAATCCCCTCCATTCTTAATATCTTTTGCATCAATACTATTTTTTTTTTTTTTTTCGCACTCCTCTTCTTTATCCTTACTACAATTACCTTTTTCACAATCTATTTTAAATGAAGAACATGGTTTACAATTTTCTGCATGTCCAA…	-3.255	0.0822	0.283	('CIDRb', 47, 169, 2.3e-40)	('CIDRb1', 47, 169, 1e-41)	('Rask_block_9', 1, 20, 0.00024),('Rask_block_6', 33, 57, 1.2e-10),('Rask_block_50', 78, 104, 2.9e-12),('Rask_block_22', 112, 134, 1.5e-11),('Rask_block_159', 135, 145, 5.2e-06),('Rask_block_8', 151, 169, 1.3e-07)
401140_soapGraphK51	Contig12687 frame_-3	KSLSDNVINKYDNKFYAKLQNEYGNVDEFLNLLNKEKECLDEPQVKEKIKDINFSKIDDTFYRSKYCESCPPCGVVYENGAFRERGRDEKECRIEKTRTKKESKNTDIEFLFNEEHGKDILQKLKPFCGHTGSKKYEEIEEWKCSHYGEDDNDCEMQKNGKDNKKHYKIMPFVVFVEFWVTHMLKDSIDWRKYINRCINNTTSNKCKKGCKNNCECFKKWIKKKQVEWNDIKAHYKYETGFNGWDRYGTLELFLEEEHFFTDIKKAYGNEEAVDRIEKLKKEHASNKEEDPSTAKYAIDILLEHELEEADLCLEIHEDEEEGDENDE	3	-	AAAAAAGTTTATCTGATAATGTAATAAATAAATATGATAACAAATTTTATGCAAAATTACAAAATGAATATGGAAATGTTGATGAATTTTTAAATCTATTAAATAAAGAAAAAGAATGTCTTGATGAACCTCAAGTGAAAGAAAAAATAAAAGATATTAATTTTAGTAAAATTGATGATACATTTTATCGTTCAAAATATTGCGAATCTTGTCCTCCATGTGGAGTTGTATATGAAAACGGTGCATTTAGAGAACGTGGAAGGGATGAAAAAGAATGTAGAATAGAAAAAACACGCACTAAAAAAGAGTCAAAAAATACAGATATTGAATTCCTTTTTAATGAAGAACATGGTAAAGATATTTTGCAAAAATTAAAACCATTTTGTGGTCACACAGGTA…	3.855	0.0828	0.283	('DBLa', 7, 70, 2.1e-09),('CIDRa', 71, 318, 2.8e-63)	('DBLa0.4', 3, 70, 4.4e-15),('CIDRa6', 71, 320, 2.4e-105)	('Rask_block_9', 15, 39, 7.2e-12),('Rask_block_6', 57, 80, 1e-10),('Rask_block_23', 105, 127, 1.6e-06),('Rask_block_57', 139, 157, 0.002),('Rask_block_8', 168, 201, 7.9e-18),('Rask_block_1', 210, 235, 4.3e-10),('Rask_block_32', 243, 279, 2e-13),('Rask_block_10', 296, 320, 3.5e-08)
263991_soapGraphK61	263991_soapGraphK61 frame_-2	DYSKAKTIIDLLIDEEEQDAQKCVTNNPDKCEDTPVDLGRTLPGHTASPVEDEDDEDEASDAEVEAEEEEEEDEEKEEEEEKEDLPVDGGSPQEPPAGPTVTVDVCNTVATALTPDNLKEACQQKYEKGREKFPNWKCISSGSDATTERAQRVVRSAPETAPSSGTNQGSICVPPRRRR	-2	-	AATCGTCGCCTCCTGGGTGGCACACAAATGGAACCCTGGTTAGTACCACTAGATGGGGCGGTTTCGGGAGCACTACGTACCACACGTTGAGCACGTTCAGTGGTGGCATCACTACCACTACTTATGCACTTCCAATTGGGGAATTTTTCGCGGCCCTTTTCATACTTTTGTTGGCAAGCTTCTTTAAGATTGTCTGGTGTAAGTGCTGTGGCCACTGTGTTGCAAACGTCTACTGTTACTGTTGGTCCCGCTGGTGGTTCTTGTGGTGACCCCCCATCCACCGGCAGATCCTCTTTTTCTTCTTCCTCCTCTTTTTCTTCGTCCTCCTCCTCTTCCTCCTCGGCCTCGACTTCGGCGTCGGAAGCTTCGTCTTCGTCGTCTTCGTCCTCAACAGGGCTG…	3.435	0.0822	0.283	('DBLd', 106, 179, 5e-17)	('DBLd1', 106, 179, 6.5e-17)	('Rask_block_10', 6, 31, 9.5e-07),('Rask_block_26', 67, 79, 5.9e-09),('Rask_block_30', 86, 104, 1.3e-07),('Rask_block_15', 106, 127, 3.1e-06),('Rask_block_35', 132, 147, 5e-07),('Rask_block_132', 148, 170, 2.6e-10),('Rask_block_4', 171, 179, 0.0014)
718943_soapGraphK31	718943_soapGraphK31 frame_3	NNACKNTGILEDTCVQNWICQKKNGVHECKLNGAANTDKSFDSKYFENKISFKILFQSWIIDFIQYYNKAKERITRCTQKGENKCDSVKQRLNKKEEEWEIIKKYYNDNLKTDDEHIYSRINSFFEQQLFDSNLKKDKGNYKSLEEFEKSVGCNCHGRSKKENDKNNDVIDCLL	3	-	TTAATAATGCTTGTAAGAATACAGGTATTTTAGAAGATACCTGTGTTCAAAATTGGATATGCCAAAAAAAGAATGGAGTACATGAATGTAAATTAAATGGAGCTGCTAATACTGATAAATCTTTTGACTCTAAATATTTTGAAAATAAAATTTCATTTAAAATATTGTTTCAGAGTTGGATAATTGATTTCATACAATATTATAATAAAGCAAAAGAAAGAATTACACGATGTACACAAAAGGGAGAAAATAAGTGTGACTCTGTGAAACAACGGTTAAATAAAAAGGAAGAAGAATGGGAAATCATAAAAAAATATTATAATGACAATTTAAAAACAGACGATGAGCATATTTATTCTAGGATTAACAGTTTTTTTGAGCAGCAACTCTTTGATAGCA…	2.624	0.0838	0.285	('CIDRg', 3, 174, 2.6e-41)	('CIDRg1', 3, 153, 1.3e-39)	('Rask_block_522', 26, 45, 0.00042),('Rask_block_8', 50, 81, 3.1e-10),('Rask_block_1', 83, 106, 0.00021),('Rask_block_24', 119, 159, 1.2e-13)
296648_soapGraphK61	296648_soapGraphK61 frame_3	VQMTETEAYMPPRRRHMCTSNLEKLHVGDVTNNGNVNDTFLGNVLLAANYEAKKIKEKYRDPNDQNNHKGKCRALRYSFADLGDIIRGRDMWDLDNGSRDMEDRLKSIFKKIKEQIPEIQDKYKGDDENKTPPYKQLREDWWEANRSQVWDAMQCALKSGNEIQCNNHAPYDDYIPQRLRWMTEWAEWFCKMQSQEYDELETQCGGCMVKVQGCTKESGEICTKCDNQCKLYGKKIRTWKDQWEKISNKYLMLYLNAQTTATKGGINYYGGAVGEKDKPVVAFLQKLQEANGDTKLGVNTSPYFTADRYIHQEIGNVGCNIQNEFCEKKNGGTTPTAEDNTKYTFKQPPPDYETACKCNERNPKPQPAPKEEVDACEIVEKILTKDNTALKDACDLKYN…	3	-	CAGTACAAATGACTGAGACTGAGGCTTATATGCCTCCGAGAAGACGTCATATGTGTACATCAAATTTAGAAAAATTACATGTTGGCGATGTCACAAATAATGGTAATGTTAATGACACATTTTTGGGAAATGTGTTGTTGGCAGCAAATTACGAAGCAAAAAAAATAAAAGAAAAATATAGGGACCCAAATGACCAAAATAACCATAAAGGTAAATGCCGAGCTTTACGTTACAGCTTTGCCGATCTAGGAGACATTATAAGAGGAAGAGACATGTGGGATCTAGACAATGGCTCAAGAGATATGGAAGATCGTTTGAAAAGCATATTTAAAAAAATTAAAGAGCAAATTCCTGAAATCCAAGACAAATATAAGGGTGATGATGAAAACAAAACCCCCC…	2.498	0.0838	0.285	('DBLb', 2, 358, 6.4e-144),('DBLd', 376, 541, 3.5e-63)	('DBLb2', 4, 358, 3.2e-162),('DBLd1', 376, 541, 1.3e-61)	('Rask_block_4', 8, 25, 6.5e-20),('Rask_block_278', 26, 37, 8.5e-07),('Rask_block_13', 38, 59, 2.8e-09),('Rask_block_3', 72, 88, 3.1e-22),('Rask_block_146', 89, 100, 2.9e-06),('Rask_block_14', 101, 123, 6.7e-06),('Rask_block_199', 127, 137, 1.9e-05),('Rask_block_5', 138, 157, 7.3e-13),('Rask_block_231', 164, 173, 3.1e-06),('Rask_block_2', 174, 191, 8.9e-13),('Rask_block_59', 192, 212, 1.6e-10),('…
Contig12355	Contig12355 frame_1	MLDDSIKWRTEHSQCINNKKETKCIGGCKKACECFKRWVEQKQKEWDEIEKHFDQQKDLKGIMRNTILNSYLKLFFMKDIEKAYGEDKCKELEAKLKNIDVSQKIGDTQHSQDAIKFLLKHEEEIAENCLNTHKEKCPKKPPKPASTSDVSRKLETPRANQDEGDADEDDEDKESEEEEEEEGEDHGSEDTAEHTTEDTEQEEVARTTQDTVDVCTTVAKIFEDNTALNEACRQKYEYGREKFPNWKCISDSGVTATSGDVKTTTSSNSGATTGSICIPPRRRKLYVGKLEEWASRRDDTAVGDQTTLSAASTSTSQTSLLRDAFIQSAAIETFFLWDRYKKEWYHRNKKPQDGLLAGLQLQQPGPDSDDNNPQKKLKKGEIPTDFLRQMFYTLGDYRD…	1	-	ATGTTAGATGATTCTATAAAATGGAGGACAGAACATAGTCAGTGTATAAATAATAAAAAAGAAACTAAATGTATAGGAGGTTGTAAAAAGGCTTGTGAATGTTTTAAAAGATGGGTTGAACAAAAACAAAAAGAATGGGATGAAATAGAAAAACATTTTGATCAGCAAAAAGATTTGAAAGGAATCATGCGTAATACAATACTTAATTCTTATTTAAAACTTTTTTTTATGAAAGATATTGAAAAAGCTTATGGAGAAGACAAATGTAAAGAATTAGAGGCAAAATTAAAGAACATTGATGTGTCGCAAAAAATAGGAGATACACAACATTCACAGGATGCAATAAAATTTTTGTTAAAACACGAAGAAGAAATTGCCGAAAACTGCCTAAATACACAC…	2.751	0.084	0.285	('CIDRa', 1, 135, 5.8e-38),('DBLd', 215, 557, 2.9e-112)	('CIDRa2.1', 1, 135, 2.3e-57),('DBLd1', 215, 557, 1.1e-113)	('Rask_block_8', 1, 18, 9.3e-08),('Rask_block_1', 28, 53, 1.8e-11),('Rask_block_32', 64, 88, 2.2e-05),('Rask_block_10', 112, 138, 2.5e-08),('Rask_block_26', 170, 181, 0.0011),('Rask_block_30', 191, 214, 2.3e-09),('Rask_block_15', 215, 237, 3.8e-06),('Rask_block_35', 242, 258, 1.1e-07),('Rask_block_4', 276, 293, 5.3e-08),('Rask_block_106', 303, 317, 1.4e-06),('Rask_block_11', 321, 341, 8.8e-13),('…
397498_soapGraphK51	397498_soapGraphK51 frame_-1	FTKQKANAQKNNYDNGFRETLDTCSKAKDFLQRLGPCKKDNDDNENGDDNKNIFEDTEKTFRPAKNCKPCSKFNVNCKNADGNCDNTEGSNCKSKDSIGPTDIGNGRNSTVLEMRVSDDSQKEFAPGLEACEHANIFKGFREDVWLCGNVCGYNVCKPENVNREKDNGKNQIIIIKAFFKIWLAYFLEDYNKIKKKLKSCTKSSDATPCIKGCALEWLKKKKEEWQKIKKHYETQNKEDDIKTFVSNILRALQPQTDVKKATGRKNISDFENSCHCNGADSSKSAEDGKE	-1	-	TTTCTTTACCATCTTCAGCACTTTTTGAGGAATCAGCTCCATTACAATGACATGAGTTCTCGAAATCACTTATATTTTTACGGCCTGTAGCTTTTTTAACATCAGTTTGAGGTTGCAAGGCACGCAAAATATTTGAAACGAAAGTTTTAATGTCATCTTCTTTATTTTGTGTTTCGTAATGTTTTTTTATTTTTTGCCATTCTTCCTTTTTCTTCTTTAACCATTCTAATGCACAACCTTTTATACATGGAGTTGCATCACTACTTTTCGTACATGACTTTAATTTTTTTTTAATTTTATTATAATCCTCTAAAAAATATGCTAGCCATATTTTAAAGAATGCTTTAATTATTATAATTTGGTTTTTACCATTATCTTTTTCCCTATTAACATTTTCCG…	3.568	0.0855	0.289	('DBLd', 7, 70, 1.8e-08),('CIDRb', 71, 286, 1e-67)	('DBLd1', 3, 70, 1.2e-08),('CIDRb1', 71, 286, 3.4e-70)	('Rask_block_9', 17, 39, 0.00045),('Rask_block_6', 56, 80, 5.9e-10),('Rask_block_180', 84, 98, 0.00024),('Rask_block_50', 102, 125, 4.1e-08),('Rask_block_22', 131, 153, 3.3e-10),('Rask_block_107', 155, 169, 4.4e-07),('Rask_block_8', 171, 203, 8.6e-16),('Rask_block_1', 213, 232, 7.1e-07),('Rask_block_24', 245, 282, 1.6e-12)
402676_soapGraphK51	402676_soapGraphK51 frame_-1	DYIPQRLRWMTEWAEWYCKAQNKYYGELESKCSKCKFQGCTKVDSDCTPCAEACEEYKTKIQPWKDQWNKIKAKYEELYLQAQRYSARMAFPGADYQLMVEFFKELQKEIKNSASKRSKRSTDAITTDPIFTSPYFTAEGYIHQEIGNAGCNVQTQFCEKKNGGTDNNEKYAFRPEPYDYDDACACRPPKPTGGPGAGESLARAETPKDEGTPRPGSAGEVEEEEDEDDDEAASEDEAAEAVDQDGQGEKATEDEVNPCDIVNTLFSNVDTLKQACSTKYEKGREKFPNWKCIPSGDNTTTERAVRVARSAETATGGEPTSGKSDATSGSVCVPPRRRRLYVGKLEEW	-1	-	CCACTCTTCTAATTTCCCCACATATAATCGTCGTCTCCTGGGTGGCACACAAACACTACCACTAGTGGCATCACTTTTGCCACTAGTGGGTTCACCACCTGTGGCGGTTTCGGCACTACGTGCGACACGAACAGCACGTTCAGTGGTAGTATTGTCACCACTTGGTATGCACTTCCAATTGGGGAATTTTTCGCGGCCCTTTTCATACTTGGTTGAACAGGCTTGTTTGAGAGTGTCCACGTTACTAAATAGTGTGTTTACTATATCACATGGATTCACCTCGTCTTCTGTTGCCTTTTCCCCCTGCCCATCCTGGTCTACCGCCTCCGCCGCCTCGTCCTCCGACGCCGCCTCGTCGTCATCTTCGTCTTCCTCTTCCTCGACTTCGCCGGCACTACC…	-2.338	0.0862	0.29	('DBLb', 1, 186, 1.1e-64),('DBLd', 259, 348, 1.3e-23)	('DBLb5', 1, 186, 1.3e-75),('DBLd1', 259, 348, 1.8e-23)	('Rask_block_2', 2, 19, 9.6e-12),('Rask_block_59', 20, 40, 0.0067),('Rask_block_1', 50, 75, 4.9e-08),('Rask_block_523', 77, 82, 0.05),('Rask_block_62', 87, 109, 3e-08),('Rask_block_209', 111, 130, 3.1e-10),('Rask_block_61', 133, 158, 1.3e-13),('Rask_block_18', 167, 186, 1.3e-07),('Rask_block_49', 198, 215, 0.00012),('Rask_block_30', 235, 258, 6.6e-05),('Rask_block_15', 259, 281, 1.7e-06),('Rask_b…
286884_soapGraphK61	286884_soapGraphK61 frame_3	HKISHCINDKTKSTSICGCNDKCTCVEKWISTKKQEWPKIRDRYITQYKNAGESDVYNVKNFLEQAPFYNEVLKAIKPCNDLNAFEESKYCAVDANSQNGHTNKKDIVECLLKKLGEKAEKCPGKTSDTDCSDTPQPQTLEDETFDDDIETEEAKKKMIPKICGNMPTQPEQQEEKGDCEKAAAPQPDIKEEEEEKEEEKDKGDEEEEQEEEEEEEFYEEEEEEEEESDGNIDEYDSDSDAEEDDEYESLPESLSPSEPRPKRLSREFPSPELKNAMLISTILWMVGIGFAAFTYFFL	3	-	AACATAAAATTTCACACTGTATAAATGATAAAACTAAATCCACATCTATATGTGGATGTAATGATAAATGTACATGTGTAGAAAAATGGATAAGTACGAAAAAGCAAGAATGGCCAAAAATACGAGATCGTTACATCACACAATATAAAAATGCAGGTGAATCAGATGTTTACAATGTGAAAAATTTTTTAGAGCAGGCACCGTTTTACAATGAAGTTCTCAAAGCTATAAAACCTTGTAATGATTTAAATGCGTTCGAGGAGTCAAAATACTGTGCTGTCGATGCGAACTCACAAAATGGACATACTAACAAAAAGGATATCGTAGAATGTTTGCTTAAAAAGCTTGGCGAAAAAGCAGAAAAGTGTCCAGGAAAAACTAGTGATACCGACTGTTCCG…	-1.978	0.0872	0.293	('CIDRb', 1, 128, 1.8e-40)	('CIDRb3', 1, 129, 3.5e-42)	('Rask_block_1', 19, 44, 2.2e-08),('Rask_block_24', 56, 97, 1.1e-16),('Rask_block_10', 105, 131, 1.7e-09),('Rask_block_31', 142, 166, 1.4e-06),('Rask_block_56', 169, 188, 6.7e-11),('Rask_block_205', 191, 204, 2.9e-14),('Rask_block_157', 207, 214, 1.1e-08),('Rask_block_26', 219, 227, 6.6e-12),('Rask_block_341', 234, 246, 4.7e-05),('Rask_block_295', 255, 272, 8.7e-14),('Rask_block_21', 273, 298, 2e…
277709_soapGraphK61	277709_soapGraphK61 frame_-3	LKQACPTKYVNGREKFPNWKCVSSGDNTRGSGDTTGSGSICIPPRRRRLYVGKLEQWATNTVETQTSGKESSQSDKLRTAFIESAAVETFFAWHKYKEEKKREDIEKKEKDPQEELKKGDIPEEFKRQMFYTLGDYRDILFGKNDILIQKTSSGSDKEIQEREEKIKGAIQKFFENGDSQTPSVKQTPSDKRTALWGDFAQYIWNGMICALSYDTNTKNGEKPTQIDEVQ	-3	-	TGTTGCACTTCATCAATCTGTGTTGGTTTCTCGCCGTTCTTCGTGTTGGTATCATAACTTAGAGCACATATCATTCCATTCCAAATATACTGCGCGAAGTCGCCCCACAAGGCTGTACGTTTATCACTAGGGGTTTGTTTGACACTAGGAGTTTGTGAATCACCATTTTCAAAAAACTTTTGTATAGCACCTTTTATTTTCTCTTCTCTTTCCTGAATTTCTTTGTCACTACCACTACTTGTTTTTTGAATCAAGATGTCGTTTTTCCCAAATAATATATCCCTATAATCTCCTAAAGTATAAAACATTTGTCTTTTAAACTCCTCAGGGATATCTCCTTTTTTTAATTCCTCTTGGGGATCTTTTTCTTTTTTTTCTATATCCTCTCTTTTTTTCTCT…	-2.158	0.0875	0.293	('DBLd', 1, 229, 3.1e-81)	('DBLd1', 2, 225, 2.7e-80)	('Rask_block_35', 15, 29, 2.4e-07),('Rask_block_4', 40, 57, 1.6e-08),('Rask_block_81', 62, 76, 4.3e-07),('Rask_block_11', 77, 97, 9e-14),('Rask_block_16', 109, 124, 4.9e-05),('Rask_block_3', 125, 142, 6.7e-11),('Rask_block_359', 148, 157, 3.9e-05),('Rask_block_27', 159, 179, 2e-05),('Rask_block_5', 192, 211, 2.4e-06)
400352_soapGraphK51	400352_soapGraphK51 frame_-1	INHSFLGDVLLAAKYQAQHTMNDYKPKNDNGGKCRDVRYSFADLGDIIKGTDLWNANGGEQNTQNNLVKIFEKIKDELKDKLNGKYNDDKHDNKYINLRKDWWEANRDQVWEAMKCHINDLKDPSIDRSKSHCGYSDHTPLDDYIPQRLRWMTEWAEWYCKMQSQEYEKLMEACGSCKIKGEQCTNGKNGCEKCKAACEQYKTKIQPWADQWETVSAIYQILYAKARIVAINGGPGYYKFDVQEEDKHVVDFLYNLYLQNGGKKGPPPATHRVKHLIARVKRAAAPVRVKRAAGSIATRVTATTQKTPYSTAAGYIHQ	-1	-	CTTGATGAATATAGCCGGCAGCGGTGCTGTATGGGGTCTTCTGGGTGGTGGCGGTTACCCTAGTGGCAATACTACCAGCAGCACGTTTAACACGAACAGGTGCGGCAGCACGTTTAACACGTGCGATAAGATGTTTAACACGATGAGTAGCAGGAGGAGGACCTTTTTTGCCACCATTTTGTAGATATAAATTGTACAAAAAGTCAACCACGTGTTTGTCTTCTTCCTGTACATCAAACTTATAATACCCAGGACCACCATTAATAGCAACAATTCGTGCTTTTGCGTATAATATTTGGTATATAGCTGATACTGTTTCCCATTGATCTGCCCATGGTTGTATTTTAGTTTTATATTGTTCACATGCTGCTTTGCACTTTTCACAACCATTCTTACCAT…	2.561	0.0887	0.294	('DBLb', 1, 318, 6.2e-112)	('DBLb1', 1, 318, 1.2e-133)	('Rask_block_13', 3, 24, 7.4e-11),('Rask_block_3', 34, 50, 2.8e-08),('Rask_block_174', 51, 61, 0.00019),('Rask_block_14', 64, 86, 2.9e-07),('Rask_block_5', 99, 117, 8.5e-13),('Rask_block_183', 131, 143, 1.3e-10),('Rask_block_2', 144, 161, 1.2e-11),('Rask_block_59', 162, 181, 4.9e-10),('Rask_block_1', 194, 219, 0.00023),('Rask_block_119', 220, 232, 0.00012),('Rask_block_62', 241, 260, 1e-06),('Ras…
287408_soapGraphK61	287408_soapGraphK61 frame_1	YIHTYTKPNHYTTTYHVCMT*CSAPITKMAPGGSAGSTQDAKHVLDEFGQKVYDEIVKKDGADAETYKEALKGDLASATNRSSETVDTINPCRLDYTKRLGVNNVRYPCKELSGKYVDRFSDKIGGQCTNEKMRSDGKGACAPFRRLHLCHHNLETIDTTSTKHDLLLEVCMAAKYEGASIKTYYPRHQHKYDDSQLCTVLARSFADIGDIIRGKDLFYGNTYESTQRDKLESKLKDIFGKIHDDVTTNGKNGAKELQERYQKDGEDYYKLREDWWTANRHTVWEAITCDAGSGKYFRQTCGDS	1	-	TATATACATACATACACCAAACCAAACCACTATACCACCACTTACCACGTATGCATGACATAATGTAGTGCACCAATAACGAAAATGGCGCCAGGAGGTAGCGCTGGTAGTACACAGGATGCCAAACATGTATTGGATGAATTTGGGCAAAAAGTGTACGACGAAATAGTGAAAAAGGATGGTGCTGATGCTGAAACATATAAAGAGGCGTTGAAAGGAGATTTGGCAAGCGCAACAAATCGTAGTTCGGAAACAGTTGACACCATTAATCCATGCAGACTTGATTATACTAAACGTCTTGGTGTTAACAATGTAAGGTATCCGTGCAAAGAGTTAAGTGGAAAATATGTAGACCGTTTTTCTGATAAAATTGGTGGTCAGTGTACTAACGAAAAAATG…	-2.312	0.088	0.294	('NTSB', 30, 89, 1.5e-14),('DBLa', 101, 303, 7.8e-81)	('NTSB', 30, 89, 1.5e-14),('DBLa0.13', 98, 303, 2.8e-100)	('Rask_block_194', 29, 38, 0.049),('Rask_block_20', 39, 59, 2.3e-09),('Rask_block_17', 67, 98, 1.4e-08),('Rask_block_19', 101, 135, 9.2e-12),('Rask_block_4', 140, 157, 1.7e-09),('Rask_block_13', 164, 185, 2e-12),('Rask_block_381', 188, 196, 0.00023),('Rask_block_3', 197, 214, 6.4e-09),('Rask_block_79', 215, 230, 1.1e-07),('Rask_block_14', 231, 251, 7.7e-06),('Rask_block_64', 258, 270, 0.0018),('R…
284938_soapGraphK61	284938_soapGraphK61 frame_-3	FYNSIIEMLNDSIEWKDKLNYCIEKAQEGKCRKVCKNPCECYERWVKGKKNEWEKIIEHFYKQKDMEEGVWTFEMALKMLLNVTFLEDIEKAYPYEQQVEKIKKLLEDKMDKGYNAERKKTSIDEFLEEEQKKAEDCLGTHKETCPQPPPPKDRTPARSLPPAEDGNPSDAGPPQPQQPDGDQGDADNSDDDSEDEIEEDGGAEEAEEKEEEEKEEDVSNKSEERNVSQGEEPKGDTGTTKDVDPCQIVQTLFNDTSNFSDACKLKYGPGGKENFPNW	-3	-	TCCAATTGGGGAAATTTTCTTTTCCGCCTGGGCCGTATTTTAGTTTACAGGCGTCGGAAAAATTGCTTGTGTCATTAAATAGTGTTTGTACTATTTGACAGGGATCCACGTCCTTTGTTGTTCCCGTGTCACCCTTTGGTTCCTCTCCTTGTGACACGTTCCTCTCCTCGCTCTTGTTTGACACATCCTCCTCCTTTTCCTCTTCCTCCTTTTCCTCCGCCTCTTCCGCGCCTCCGTCTTCCTCGATTTCGTCTTCTGAGTCGTCGTCTGAGTTGTCGGCGTCACCTTGGTCGCCATCAGGTTGTTGTGGTTGTGGTGGGCCGGCGTCGGAGGGGTTACCGTCTTCAGCGGGTGGTAAAGAGCGGGCGGGAGTTCTATCTTTTGGTGGTGGTGGTTGTG…	-3.688	0.0886	0.294	('CIDRa', 1, 143, 3.1e-38)	('CIDRa2.2', 1, 144, 6.4e-54)	('Rask_block_8', 1, 25, 9.2e-07),('Rask_block_1', 35, 60, 5e-10),('Rask_block_32', 71, 107, 8.6e-10),('Rask_block_10', 120, 147, 2.4e-06),('Rask_block_134', 156, 163, 0.0043),('Rask_block_15', 246, 268, 1.3e-07)
283558_soapGraphK61	283558_soapGraphK61 frame_3	VTNGKSNPCEGRQPVRFSDTKGAECYWNRIKGSNRTSGSCAPFRKLHMCDRNLEEIYPDKIKKTENLLVDVCLAALHEGKSIRTQYKQIENGYKSGLCTMLARSFADIGDIVRGKDLFLGHNRRKEKLETRLEEMFENIKKTNPALKSFTNEEVREYWWALNRNDVWKAITCYAKEEDTYSKIADDGKTILWDQKCGHNEGIVPTNFDYVPQHLRWFHEWSEDFCRKKNKKIKDVKRNCRGTDSSGTDRYCSRNGYDCEKTKRAIGR	3	-	ATGTTACTAATGGTAAAAGTAATCCATGTGAAGGCAGACAACCAGTGCGATTTTCCGATACGAAAGGAGCTGAATGTTATTGGAATCGAATAAAGGGTAGTAACCGTACCAGTGGTTCTTGTGCTCCATTTAGAAAATTACATATGTGCGACAGAAATTTGGAAGAGATATATCCTGATAAAATTAAAAAAACTGAAAATTTATTGGTGGATGTGTGTCTTGCAGCTCTACATGAAGGAAAGTCCATACGAACTCAATATAAGCAAATAGAGAACGGTTACAAATCGGGATTATGTACTATGCTGGCACGAAGCTTCGCAGATATAGGTGATATTGTCAGAGGAAAAGATCTTTTCCTTGGTCATAATCGAAGAAAAGAAAAATTAGAAACAAGATTAG…	3.194	0.0889	0.294	('DBLa', 4, 266, 4.6e-105)	('DBLa0.3', 2, 267, 3.4e-138)	('Rask_block_19', 1, 33, 6.4e-15),('Rask_block_4', 40, 56, 8.4e-07),('Rask_block_13', 66, 86, 3.2e-10),('Rask_block_3', 97, 114, 2.2e-09),('Rask_block_204', 115, 125, 5.4e-06),('Rask_block_14', 128, 146, 0.0053),('Rask_block_5', 155, 172, 1e-08),('Rask_block_60', 185, 208, 4.6e-09),('Rask_block_2', 209, 226, 1.2e-11),('Rask_block_12', 227, 246, 0.00052),('Rask_block_7', 250, 266, 1.1e-06)
542953_soapGraphK41	542953_soapGraphK41 frame_2	KNCETQPSGSEQCTTPPTTLDDDDPEDLLLEEEEENIVAQPKICPKVEEKKEIVDEGKCEEDTAPPSTDREGTSDGTEEGEKDEKSAEEEPGPPPPEERAKPPKPVAPKPQKPWEIPLTPALKKAMLSNTIMWSIGIGFAAFSYFFIKVLNIYVYMWMYVYVYCVCVVCVYMYLWGVFGYIYVDVYVCMSVFGYIYVDVYVFFDIYLYVYIRICVSVYIYVGMFRYIY	2	-	AAAAAATTGTGAAACCCAACCTAGTGGTAGCGAACAGTGTACCACACCCCCCACCACCCTTGATGATGATGATCCCGAGGACTTACTTCTTGAAGAAGAAGAAGAAAATATAGTGGCACAACCGAAAATTTGTCCGAAAGTGGAAGAAAAAAAAGAAATAGTGGATGAAGGCAAGTGTGAAGAAGACACAGCCCCTCCTAGTACTGATAGAGAAGGCACTAGTGATGGAACCGAAGAAGGAGAAAAAGATGAAAAATCGGCAGAAGAAGAACCAGGACCTCCACCCCCAGAAGAAAGAGCAAAACCACCCAAACCAGTGGCACCCAAACCCCAAAAACCTTGGGAAATACCCCTAACCCCCGCACTAAAAAAGGCGATGTTATCCAATACCATTATGTG…	1.313	0.0914	0.295	-	-	('Rask_block_374', 14, 22, 2.6e-06),('Rask_block_31', 29, 47, 5.9e-06),('Rask_block_56', 49, 66, 0.00031),('Rask_block_33', 93, 111, 1.7e-05),('Rask_block_21', 122, 147, 3.7e-15)
262309_soapGraphK61	262309_soapGraphK61 frame_-3	NCNDCSVACKPFVKWIDNQKLEFDKQVKKYKTEISGGGSGRSRKKRSTKSETYEGYEKKFYDELNKSEYRTVDGFLELLNKEKACQDIKDDKEGKIDFKTVKSSSASGDGDGSNKTFSHTEYCQACPWCGAEPKSDGGWKAKDDKICGEGKKYADYKKTEIPILTGDKTKGDMIK	-3	-	TTTTATCATATCACCTTTTGTTTTATCACCGGTAAGTATTGGTATCTCCGTTTTTTTATAATCAGCGTATTTCTTACCTTCTCCACATATTTTATCATCTTTAGCTTTCCATCCACCATCACTTTTTGGTTCCGCCCCACACCATGGACATGCTTGGCAATATTCTGTATGAGAAAATGTTTTATTACTACCATCACCATCACCACTAGCACTACTACTTTTAACGGTTTTGAAATCAATTTTTCCTTCTTTGTCGTCTTTAATATCTTGGCATGCTTTTTCTTTATTTAATAATTCCAAAAAACCATCAACGGTTCTATATTCACTTTTATTAAGTTCGTCATAAAATTTTTTTTCATATCCTTCATACGTTTCACTTTTTGTACTCCGTTTTTTCCT…	-1.967	0.0903	0.295	('DBLa', 2, 126, 3.7e-32)	('DBLa0.15', 2, 126, 4.7e-45),('CIDRa2.6', 127, 175, 2.9e-16)	('Rask_block_1', 5, 30, 6.5e-10),('Rask_block_34', 38, 56, 7.4e-06),('Rask_block_9', 60, 86, 4.7e-10),('Rask_block_75', 90, 106, 7.6e-08),('Rask_block_6', 113, 137, 4.6e-13),('Rask_block_143', 139, 156, 2.4e-08),('Rask_block_23', 158, 174, 0.00018)
291700_soapGraphK61	291700_soapGraphK61 frame_-2	HTYIHTRMYQTPTTAHTNHARHKYMYDMT*CSREQTKMSSPGGSGGSTQDAKHVLDKFGQQVLDKVHDAAKTYEGELKGNLQKAATTTWQTVGTADPCKLVNKYISGGGDTDKRHPCGNGTGDAKKEERFSDTLGGQCTDHRIKGNDRNKTGGACAPFRRLHLCVRNLENISALDKINNDTLLAEVCYAAKEEGASLQGYYGQHQLTNKDSASQLCTELARSFADIGDIVRGKDLYLGYDQKEKKQRKQLDDKLKTIFGKIHDDVTNGRNGKKVELQTRYNGDGDNYYQLREDWWTANRHTVWKALTCEVGSGTYFRHTCNGGNITYNKCRCPNGNDQVPTYFDYVPQYLRWFEEWAEDFCRKKKKK	-2	-	TTTTTTTTTTTTTTTCCTGCAAAAATCTTCTGCCCATTCTTCGAACCATCTCAAATATTGAGGCACATAATCGAAATATGTGGGGACTTGGTCGTTACCATTGGGACATCGGCATTTGTTATATGTTATATTTCCTCCATTACATGTGTGTCGAAAATATGTACCACTACCAACTTCACATGTTAATGCTTTCCACACGGTGTGCCTATTCGCAGTCCACCAATCTTCTCGTAATTGATAATAATTATCACCGTCACCATTGTAGCGAGTTTGTAACTCCACCTTCTTCCCATTCCTCCCATTCGTCACGTCATCATGTATTTTCCCGAAAATTGTTTTCAACTTATCATCTAATTGTTTTCTTTGTTTTTTTTCTTTTTGATCATAACCGAGATACAG…	-2.271	0.0905	0.295	('NTSB', 33, 97, 8.6e-14),('DBLa', 111, 366, 7.4e-108)	('NTSB', 33, 97, 8.6e-14),('DBLa0.16', 98, 367, 1.5e-117)	('Rask_block_20', 49, 70, 5.4e-09),('Rask_block_17', 73, 104, 1.8e-07),('Rask_block_19', 109, 146, 6.6e-15),('Rask_block_4', 154, 171, 2.3e-10),('Rask_block_13', 180, 201, 1.1e-07),('Rask_block_215', 203, 214, 4.4e-07),('Rask_block_3', 216, 232, 3.2e-08),('Rask_block_54', 233, 247, 3.4e-06),('Rask_block_14', 250, 271, 5.6e-06),('Rask_block_64', 277, 289, 3e-05),('Rask_block_5', 291, 308, 1.1e-09)…
297894_soapGraphK61	297894_soapGraphK61 frame_-3	ITDIPVLYPEEQSDILKKYNKFCSSARDTSNGGGGGRGVGGAANRTAPGKNDNQIVTWQCYYDKDKPSVRNNNCIQGAWQNFKKDQKIMSYNGFFWYWVYHMLHDSLEWRKQLGNCINNAKSQNCKNNKKCNDKCKCYESWVKQKKEKEWSQIKEHFDKQKDIDQTGFLAAIMTPDYVLKTVLNIDELLKSIQDVHANAEDIKRIGEMLQDTGVLGGVGSGGKDNTTIDKLLNHELEEAKTCLETHKDDQCKPKTNEGLGRSENTDDTLPPATTGDNADEDDDDEDEDGDEVDDQESEETAEDTTEDPGQGEGTKVEDICAIVSTALTETNLEKACPSKYGPKAPTSWKCIPSGDNSTTREGSGESGALQRHKREAPGEATAGSSGATCIPPRRRKLYV…	-3	-	CCACAAAAGTCGCTTCCCCACTCATGTAACCAACGAAAAAATGGGGGTAATTTCACAAATTGGGTGAGTTTCGGGTTGTTGATGGGGTCCTCGTTGGTTTTGGGTCGGGTATCACTTGTATCATCGAGTTTAACACCTTCATACGTATAGTCGTGGTTGTTGTCTTTTTTGGGTTGTTTCTTGTTGTTGTCCCAAAGTTTCTCTTTCAGACCACTATTCTGTTCTATTTTGTTTGTGCCGTCTGTGCCTTTTTCGTCCTTTTCTTTATATGTTAAGGCACAAATCATTCCATTCCAGATATGTTGACCGTTTGTTTCCCACCAGGCTTTAGGGTTTTTGTCACTAGGAGGTGTGTCGCCATTTTGGGAGAGAATTTGTTGTATTTTCTCTTGTATTTTT…	-2.338	0.0912	0.295	('CIDRa', 2, 248, 3.8e-69),('DBLd', 320, 663, 6.2e-107)	('CIDRa2.3', 1, 247, 7.7e-89),('DBLd1', 320, 663, 2.8e-110)	('Rask_block_23', 1, 22, 9.9e-08),('Rask_block_71', 32, 42, 6.8e-05),('Rask_block_57', 54, 68, 0.00038),('Rask_block_8', 87, 120, 3.9e-17),('Rask_block_472', 121, 128, 0.001),('Rask_block_1', 131, 157, 9.6e-09),('Rask_block_32', 173, 210, 1.5e-15),('Rask_block_10', 225, 251, 4.9e-09),('Rask_block_26', 280, 291, 0.0096),('Rask_block_15', 320, 341, 0.0027),('Rask_block_35', 344, 359, 4e-07),('Rask_…
[truncated: 3,162 more rows]

## Sheet: raw_combined_assembly_var_trans
IFC63	IFC66	IFD6	IFD8	IFM.049	IFM047	IFM050	IFM054	IFM058	IFM060	IFM061	IFM12	IFM14	IFM21	IFM23	IFM24	IFM26	IFM27	IFM53	IFM56	IFM57	SFC.023	SFC.025	SFC.18	SFC.21	SFC13	SFC14	SFC15.CM	SFC16	SFC17	SFC19	SFC22	SFD1.CM	SFM.1	SFM.10	SFM.3	SFM.5	SFM.6	SFM.7	SFM.8	SFM9	SFU.3	SFU2	SXC2
[truncated: 3,472 more rows]

[truncated: 2 more sheets: readcounts_comb_assy_var_trans, rpkm_combined_assembly_transcri]
