# Supplementary material for: The Plasmodium falciparum transcriptome in severe malaria reveals altered expression of genes involved in important processes including surface antigen–encoding var genes
Source: PLoS Biol. 2018 Mar 12;16(3):e2004328. doi: 10.1371/journal.pbio.2004328 (PMC5864071; doi:10.1371/journal.pbio.2004328)
Supplement: S8 Data — The results of the differential expression analyses are also summarised. (XLSX) [file pbio.2004328.s022.xlsx]

## Sheet: S21_Rask Domains
Domain Sub Type	baseMean	log2FoldChange	lfcSE	stat	pvalue	padj
CIDRa1.1	8.85118	4.0032	1.23928	3.23025	0.00123681	0.0830456
CIDRa1.2	60.5166	1.22001	0.635225	1.92059	0.0547837	0.969896
CIDRa1.3	22.6559	0.444915	1.37331	0.323973	0.745959	1
CIDRa1.4	53.3285	1.70394	0.757798	2.24854	0.024542	0.600623
CIDRa1.5	1.60955	2.15392	1.27862	1.68457	0.0920709	1
CIDRa1.6	17.2829	4.68006	1.03624	4.5164	6.28999e-06	0.00461966
CIDRa1.7	27.2538	-1.43766	0.948284	-1.51607	0.129502	1
CIDRa1.8	20.7339	2.19328	0.947531	2.31473	0.0206278	0.59081
CIDRa2.1	158.622	0.0634019	0.572741	0.110699	0.911855	1
CIDRa2.10	31.2935	-0.477992	0.827736	-0.57747	0.563622	1
CIDRa2.11	1.29937	2.8883	1.68443	1.7147	0.0864003	1
CIDRa2.2	317.283	-0.594871	0.564084	-1.05458	0.291618	1
CIDRa2.3	338.447	-0.937234	0.579787	-1.61651	0.105983	1
CIDRa2.4	260.477	-1.22549	0.532219	-2.30261	0.0213009	0.59081
CIDRa2.5	115.965	-0.550347	0.843144	-0.652732	0.513929	1
CIDRa2.6	301.949	-0.554486	0.594021	-0.933445	0.35059	1
CIDRa2.7	50.2983	-1.11798	0.589525	-1.89641	0.0579057	0.983325
CIDRa2.8	44.8546	0.629863	0.759863	0.828917	0.407151	1
CIDRa2.9	198.31	-1.09485	0.580359	-1.88651	0.0592263	0.985636
CIDRa3.1	295.994	0.315762	0.46854	0.673927	0.500358	1
CIDRa3.2	240.099	-0.25182	0.461761	-0.545347	0.585515	1
CIDRa3.3	22.4832	0.304969	0.785664	0.388167	0.697892	1
CIDRa3.4	205.915	-1.06571	0.592388	-1.79901	0.0720165	1
CIDRa4	25.7693	-0.096507	0.545722	-0.176843	0.859632	1
CIDRa5	90.6951	1.14381	0.524744	2.17975	0.029276	0.658388
CIDRa6	81.7197	0.416541	0.647007	0.643796	0.519707	1
CIDRb1	2072.92	0.132569	0.228462	0.580269	0.561733	1
CIDRb2	36.2883	-0.866786	0.869014	-0.997436	0.318553	1
CIDRb3	133.967	0.782775	0.744984	1.05073	0.293384	1
CIDRb4	52.0424	0.564576	0.749843	0.752926	0.451495	1
CIDRb5	379.503	0.683271	0.709317	0.963281	0.335407	1
CIDRb6	105.091	-0.0764846	0.537824	-0.142211	0.886913	1
CIDRb7	0.0895609	-0.694716	1.6931	-0.410322	0.68157	1
CIDRd1	106.008	-0.958908	0.759471	-1.2626	0.206733	1
CIDRd2	0.0606241	1.10777	1.69331	0.654202	0.512981	1
CIDRg1	205.262	-1.00449	0.726351	-1.38293	0.166687	1
CIDRg10	17.0207	0.640337	0.864633	0.740588	0.458943	1
CIDRg11	16.2914	0.278831	0.923522	0.301922	0.762712	1
CIDRg12	16.618	2.77408	1.00086	2.7717	0.00557643	0.244216
CIDRg2	173.806	-0.047875	0.593705	-0.0806377	0.93573	1
CIDRg3	16.5236	1.88434	1.00591	1.87328	0.0610301	0.995738
CIDRg4	111.874	-0.692502	0.552909	-1.25247	0.210399	1
CIDRg5	43.8051	-0.813652	0.662827	-1.22755	0.219616	1
CIDRg6	7.78193	-1.86444	0.897863	-2.07653	0.0378446	0.739325
CIDRg7	67.5746	-0.449937	0.690895	-0.651237	0.514893	1
CIDRg8	23.1418	-0.997956	0.980829	-1.01746	0.308934	1
CIDRg9	78.9663	1.46413	0.504798	2.90043	0.00372652	0.1824
CIDRpam	53.9782	1.68388	0.727286	2.31529	0.0205968	0.59081
DBLa0.1	145.687	0.409161	0.443264	0.923064	0.355974	1
DBLa0.10	103.198	-2.0385	0.628265	-3.24466	0.00117592	0.0830456
DBLa0.11	417.17	-0.718487	0.515706	-1.39321	0.163556	1
DBLa0.12	140.139	-0.175164	0.589342	-0.297219	0.7663	1
DBLa0.13	408.343	-1.33863	0.585795	-2.28516	0.0223037	0.598668
DBLa0.14	0.325391	-1.62622	1.68837	-0.963189	0.335452	1
DBLa0.15	146.571	-0.232503	0.542416	-0.428644	0.668182	1
DBLa0.16	252.304	-1.2188	0.574365	-2.122	0.0338379	0.703906
DBLa0.17	16.5706	-0.505397	0.552731	-0.914364	0.360525	1
DBLa0.18	67.3855	0.295002	0.5886	0.501193	0.616236	1
DBLa0.19	38.2983	-0.767323	0.665798	-1.15249	0.249121	1
DBLa0.2	0.782367	-1.95659	1.43932	-1.35939	0.174024	1
DBLa0.20	5.88488	-1.32806	0.999	-1.32939	0.183718	1
DBLa0.21	1.86306	-0.313134	1.3635	-0.229655	0.81836	1
DBLa0.22	10.146	1.10821	0.796218	1.39185	0.163968	1
DBLa0.23	15.8333	-0.853808	1.08153	-0.789446	0.429851	1
DBLa0.24	2.09548	-0.585516	0.834091	-0.701981	0.482691	1
DBLa0.3	199.589	-0.691213	0.483105	-1.43077	0.152496	1
DBLa0.4	54.2268	-0.467192	0.737944	-0.6331	0.526668	1
DBLa0.5	834.593	-0.530321	0.40275	-1.31675	0.187923	1
DBLa0.6	145.422	1.10405	0.833055	1.3253	0.185072	1
DBLa0.7	43.1887	1.06895	0.939201	1.13814	0.25506	1
DBLa0.8	52.4218	0.548788	0.657739	0.834355	0.404081	1
DBLa0.9	390.512	-1.28707	0.419459	-3.06841	0.00215198	0.111916
DBLa1.1	199.78	1.083	0.479418	2.259	0.0238837	0.600623
DBLa1.2	78.9103	2.0321	0.607809	3.34332	0.00082783	0.0830456
DBLa1.3	1.54817	0.0581804	1.55161	0.0374969	0.970089	1
DBLa1.4	80.6386	0.980768	1.03635	0.946365	0.343963	1
DBLa1.5	22.7339	3.69007	0.917512	4.02181	5.77515e-05	0.0120137
DBLa1.6	38.6909	0.176926	0.644823	0.274379	0.783793	1
DBLa1.7	37.2928	1.68618	0.954952	1.76573	0.0774416	1
DBLa1.8	49.2772	0.339718	0.892063	0.380823	0.703335	1
DBLa2	37.7029	2.50947	0.693245	3.61988	0.000294736	0.0408746
DBLb1	168.522	1.08366	0.84374	1.28435	0.199019	1
DBLb10	308.321	-0.310773	0.730338	-0.425519	0.670458	1
DBLb11	195.544	1.106	0.682396	1.62076	0.105069	1
DBLb12	90.8488	2.69487	0.613239	4.39448	1.11037e-05	0.00461966
DBLb13	66.5595	2.37126	0.731596	3.24122	0.00119019	0.0830456
DBLb2	18.5733	0.552071	0.716718	0.770277	0.441136	1
DBLb3	313.903	1.70512	0.480268	3.55034	0.000384727	0.0457326
DBLb4	67.5366	0.0509488	0.716647	0.0710933	0.943323	1
DBLb5	1062.92	0.150708	0.376012	0.400806	0.688563	1
DBLb6	61.5448	0.423206	0.695127	0.608818	0.542645	1
DBLb7	29.6493	0.514827	1.04684	0.49179	0.622868	1
DBLb8	127.518	0.143239	0.87783	0.163174	0.870382	1
DBLb9	27.9665	1.25483	0.813441	1.54262	0.122922	1
DBLd1	6846.53	0.0048096	0.181318	0.0265259	0.978838	1
DBLd2	14.4642	-2.88197	1.06047	-2.71764	0.0065749	0.273546
DBLd3	20.649	-0.140931	0.891802	-0.15803	0.874433	1
DBLd4	319.704	-0.576699	0.481247	-1.19834	0.230784	1
DBLd5	179.407	-1.15456	0.634713	-1.81902	0.0689082	1
DBLd6	11.8057	2.2838	0.989504	2.30802	0.0209978	0.59081
DBLd7	7.24333	3.19754	0.77576	4.12182	3.75898e-05	0.0104261
DBLd8	3.91863	-2.26387	1.10805	-2.0431	0.0410421	0.776154
DBLd9	22.6019	1.0439	0.695811	1.50027	0.133545	1
DBLe1	161.221	0.627151	0.283867	2.20931	0.0271529	0.645534
DBLe10	168.496	1.68704	0.712689	2.36714	0.0179261	0.59081
DBLe11	69.5505	0.928789	0.793103	1.17108	0.241566	1
DBLe12	82.0469	0.19083	0.650539	0.293342	0.769261	1
DBLe13	10.3711	-0.635917	1.49674	-0.424869	0.670932	1
DBLe14	2.3757	1.09814	1.42912	0.768404	0.442248	1
DBLe2	92.4489	1.71562	0.658894	2.60379	0.00922002	0.365329
DBLe3	203.114	2.04049	0.623083	3.27483	0.00105727	0.0830456
DBLe4	175.615	-1.84352	0.77481	-2.37932	0.0173445	0.59081
DBLe5	107.772	1.19651	0.379955	3.14909	0.00163778	0.0908525
DBLe6	104.144	-0.0595601	0.586221	-0.1016	0.919074	1
DBLe7	33.0293	-0.063748	0.692583	-0.0920438	0.926663	1
DBLe8	1.16295	0.144707	1.62191	0.08922	0.928907	1
DBLe9	142.633	1.16905	0.546201	2.14033	0.0323279	0.689738
DBLepam4	133.033	1.4293	0.68941	2.07322	0.0381515	0.739325
DBLepam5	147.509	1.59566	0.678796	2.35072	0.0187372	0.59081
DBLg1	133.056	0.583716	0.698229	0.835996	0.403157	1
DBLg10	539.606	0.0576439	0.64371	0.0895494	0.928645	1
DBLg11	265.721	1.23732	0.436011	2.83782	0.00454223	0.209975
DBLg12	53.7451	-1.23047	0.866364	-1.42027	0.15553	1
DBLg13	132.221	-2.21983	0.69944	-3.17373	0.00150494	0.0894463
DBLg14	26.5355	1.34789	0.853328	1.57957	0.114206	1
DBLg15	26.2431	1.02962	1.13017	0.911029	0.36228	1
DBLg16	17.8896	2.81537	1.25177	2.2491	0.0245058	0.600623
DBLg17	16.7577	-2.25339	1.1437	-1.97026	0.048809	0.90138
DBLg18	1.42135	2.24156	1.62197	1.382	0.166972	1
DBLg2	402.926	-0.289739	0.658807	-0.439793	0.660087	1
DBLg3	288.421	1.24584	0.656072	1.89893	0.0575731	0.983325
DBLg4	113.621	0.523252	0.736451	0.710505	0.477391	1
DBLg5	79.7527	0.964568	0.636725	1.51489	0.1298	1
DBLg6	47.7105	1.97499	0.920502	2.14556	0.031908	0.689738
DBLg7	84.1766	1.81136	0.777333	2.33022	0.0197943	0.59081
DBLg8	142.252	0.684044	0.312336	2.19009	0.0285177	0.658388
DBLg9	54.4068	-0.840192	0.961729	-0.873627	0.382322	1
DBLpam1	60.4619	1.34094	0.68366	1.96142	0.0498304	0.90138
DBLpam2	77.5461	1.22757	0.684847	1.79247	0.0730578	1
DBLpam3	83.5158	1.43679	0.693217	2.07264	0.038206	0.739325
DBLz1	96.5464	0.529541	0.80014	0.661811	0.508092	1
DBLz2	333.332	0.981816	0.744974	1.31792	0.18753	1
DBLz3	63.2285	2.26228	0.703326	3.21654	0.00129744	0.0830456
DBLz4	391.952	0.622076	0.546724	1.13783	0.255193	1
DBLz5	106.692	0.120046	0.609472	0.196967	0.843854	1
DBLz6	146.798	-0.76285	0.495949	-1.53816	0.124009	1
NTSA	155.747	1.2014	0.303789	3.95473	7.66202e-05	0.012751
NTSB	956.792	-0.573551	0.226136	-2.53632	0.0112026	0.423709
NTSpam	11.8663	0.920757	0.843337	1.0918	0.27492	1

## Sheet: fig7ab_readcounts data
IFC63	IFC66	IFD6	IFD8	IFM.049	IFM047	IFM050	IFM054	IFM058	IFM060	IFM061	IFM12	IFM14	IFM21	IFM23	IFM24	IFM26	IFM27	IFM53	IFM56	IFM57	SFC.023	SFC.18	SFC.21	SFC13	SFC14	SFC15.CM	SFC16	SFC17	SFC19	SFC22	SFM.1	SFM.10	SFM.3	SFM.5	SFM.6	SFM.7	SFM.8	SFU.3	SFU2	SXC2
CIDRa1.1	0	0	0	0	0	0	0	0	0	0	0	1	1	0	0	0	0	0	1	0	10	1	0	11	0	0	292	1	57	0	62	0	0	0	0	15	0	285	0	30	0
CIDRa1.2	78	218	7	26	100	65	1956	37	136	1	119	175	8	24	0	61	73	46	42	1	0	1	147	0	0	27	108	174	376	62	1	171	91	1	10	27	421	0	178	110	0
CIDRa1.3	0	0	0	1	0	0	0	0	0	0	0	1	0	1	24	0	0	0	0	21	84	200	0	90	86	0	0	0	0	0	362	0	0	47	0	0	0	42	0	0	164
CIDRa1.4	0	239	36	11	0	102	2323	64	1	0	0	61	17	3	152	1	11	114	27	0	81	2654	7	3	279	47	2	98	46	0	363	1	2	66	0	61	1618	363	29	0	0
CIDRa1.5	0	8	1	0	0	4	3	3	0	0	0	0	0	0	0	0	0	0	1	0	0	2	0	0	0	2	304	0	2	0	0	0	4	0	1	0	1	75	0	0	9
CIDRa1.6	0	0	0	0	1	0	1	1	0	2	0	0	0	0	2	0	0	0	172	0	0	1	0	8	0	1	419	0	200	0	165	284	484	0	0	1	289	99	1	1	0
CIDRa1.7	4	0	114	20	2	140	8	112	385	0	59	121	1	0	81	9	0	7	0	0	99	0	0	0	0	0	0	0	0	5	273	22	11	1	0	0	0	316	1	28	92
CIDRa1.8	30	67	3	0	26	0	1	0	0	0	39	1174	0	0	0	45	0	8	0	0	0	1	0	15	203	26	1	0	1	69	0	44	0	129	0	3	41	1	33	5	37
CIDRa2.1	178	1062	68	17	123	90	18429	167	101	15	760	4	36	59	5	810	32	280	67	0	275	3	413	0	168	15	220	12	1190	25	11	397	270	209	4	102	23	55	72	250	175
CIDRa2.10	82	0	1467	50	2	41	2	1	17	0	184	185	5	78	17	160	144	21	3	0	0	1	0	0	6	54	30	0	1	1	0	3	84	3	0	1	253	0	3	170	40
CIDRa2.11	0	0	0	0	0	0	4	0	0	0	0	0	0	0	0	0	0	0	0	0	0	0	64	0	0	0	470	0	0	0	0	0	1	0	0	0	119	0	0	0	0
CIDRa2.2	27	4468	140	83	1526	1611	933	444	940	45	248	1215	5	24	488	400	101	216	90	88	396	10	56	32	85	581	2	2	844	2	3978	250	3	80	18	28	126	2684	658	111	694
CIDRa2.3	1077	717	79	69	2038	1097	20506	593	282	14	1301	1029	591	396	44	790	260	384	443	7	0	7	161	17	55	14	786	4	599	33	2	1785	289	34	45	181	1167	5	2	620	156
CIDRa2.4	11	146	20	968	201	1446	8210	1587	2492	15	69	100	36	62	40	80	814	1372	1	10	1763	6	10	52	42	231	90	10	427	19	2636	148	104	62	46	22	367	1539	219	27	252
CIDRa2.5	2	661	55	540	0	1075	1298	162	1	2	1	3175	0	285	152	9	2	112	7	0	3	2	0	4	0	21	635	0	58	0	234	209	28	0	2	218	47	460	12	499	0
CIDRa2.6	278	2926	272	958	9	1192	5114	5	0	1	263	339	415	105	302	102	103	1814	44	36	1312	11	3	5	373	156	295	295	12	90	36	103	632	593	1	69	2155	264	80	218	556
CIDRa2.7	9	132	12	11	122	142	3242	39	36	5	27	135	6	99	118	12	12	37	16	43	0	6	11	2	60	0	94	10	167	9	592	13	30	46	6	9	18	61	0	19	0
CIDRa2.8	6	231	8	11	135	25	6688	8	0	0	123	31	1	62	3	186	12	2	96	0	0	2	686	1	25	2	3	416	14	0	2	516	34	12	0	1	8	243	0	8	99
CIDRa2.9	450	1093	112	104	7	868	799	140	26	1	414	7665	959	191	311	133	88	522	67	8	15	4	0	151	38	52	8	1477	250	1	886	497	214	13	2	50	126	52	63	550	420
CIDRa3.1	32	2620	226	330	867	561	26455	76	1492	13	47	981	54	107	367	51	188	480	172	1	234	20	190	205	499	168	26	301	517	698	3548	21	31	177	28	121	93	2670	306	47	53
CIDRa3.2	91	776	76	93	3428	1032	15715	142	373	2	739	162	28	45	36	153	309	397	322	13	775	6	117	214	681	68	1754	106	390	1	450	157	498	148	11	44	15	1450	113	47	351
CIDRa3.3	1	741	2	33	2	110	6258	19	2	7	1	181	1	8	0	3	12	27	1	0	2	0	1	4	4	123	0	10	640	0	9	0	7	4	0	1	3	4	5	1231	3
CIDRa3.4	563	15	311	275	347	483	5834	167	16	0	409	3042	461	317	103	184	93	762	14	2	31	1	127	311	10	31	15	9	367	1616	530	382	174	64	4	0	5	50	65	384	408
CIDRa4	10	34	16	24	792	77	2422	12	109	1	36	22	1	7	59	16	31	32	4	1	124	1	0	1	104	12	203	2	15	0	516	13	32	142	2	1	26	227	5	12	5
CIDRa5	86	57	65	9	354	138	1459	5	9	0	113	558	6	2	42	36	86	5	106	327	70	5	25	71	140	21	255	66	57	320	900	565	18	53	4	36	492	14	5	47	185
CIDRa6	141	504	9	1	62	1	6576	0	259	8	118	3	6	102	1	77	3	10	189	0	319	2	81	39	37	60	912	0	378	43	732	226	208	40	5	0	2	91	110	62	45
CIDRb1	2389	10775	2050	2662	3012	5322	42517	2728	2846	128	3494	7135	1091	791	929	2181	1329	3014	1719	998	2141	8895	766	1184	1842	1608	4275	1523	3654	561	4127	4993	2608	1628	123	1486	5157	5810	4634	3646	2039
CIDRb2	69	0	1	38	79	84	4	170	4	0	100	1	0	26	161	197	2	24	3	0	1	0	0	0	56	6	0	0	1	9	4	4	47	68	0	0	2	260	7	229	1
CIDRb3	63	119	6	6	1	72	14683	17	717	6	147	1823	25	48	43	87	0	2	3	0	359	6	9	0	317	2	718	0	460	453	1191	59	201	201	5	0	1018	1120	0	59	0
CIDRb4	1	54	72	4	12	38	8298	42	35	0	0	37	5	90	0	0	410	10	0	0	1	0	11	32	112	9	20	110	36	30	998	1	86	163	2	1	2	1	73	23	239
CIDRb5	193	1943	1291	6	2036	6	8065	3	1	20	187	1024	45	198	225	95	3	1	2	0	224	8	714	248	844	6	1636	539	1726	931	3264	348	48	305	0	41	686	1374	113	19	0
CIDRb6	6	260	42	720	21	1229	3239	226	38	2	44	9	8	361	53	17	146	37	9	7	31	6	17	223	103	42	892	27	117	12	90	14	121	78	9	85	23	74	169	18	66
CIDRb7	0	0	2	0	0	0	0	0	0	0	0	0	0	0	0	0	0	0	0	0	0	0	0	0	0	0	0	1135	1	0	0	0	0	0	0	0	0	0	0	0	0
CIDRd1	6	110	1	3	508	59	4440	215	509	2	177	2163	1	5	391	3	193	55	195	0	1	2	0	32	107	16	0	427	134	27	0	192	92	155	4	15	2	132	0	13	0
CIDRd2	0	117	0	0	0	0	0	0	0	0	0	0	0	0	0	0	0	0	0	0	0	0	0	0	0	0	0	0	0	0	7	16	0	0	0	0	0	0	0	1	0
CIDRg1	356	20	112	0	848	8	1336	4	102	0	353	916	189	17	292	156	32	93	374	179	8	22	71	70	3	8	2	4	1	563	139	617	11	3	11	55	8	29	21	133	13
CIDRg10	1	470	1	0	3	5	2094	2	44	0	2	0	0	6	1	17	77	9	0	0	13	0	45	20	9	14	253	2	0	0	184	0	2	7	6	0	0	3	19	1	0
CIDRg11	0	0	0	33	2	207	703	27	5	0	2	0	1	3	30	0	13	38	1	1	92	0	0	1	0	0	116	0	4	0	606	672	0	1	7	33	11	1	9	0	0
CIDRg12	0	2	1	0	33	0	76	0	3	0	7	0	11	8	0	0	0	2	1	0	232	1	362	0	0	108	0	0	1	0	356	64	1	0	0	11	0	372	18	0	177
CIDRg2	272	288	36	23	77	33	763	4	2535	10	432	354	4	69	2	69	24	393	10	1	1557	8	48	40	29	102	32	8	370	1	2795	31	61	69	58	13	1387	2073	150	67	344
CIDRg3	4	0	0	0	0	28	1	29	1	0	75	0	1	1	0	0	79	5	40	0	0	0	6	0	446	0	2	23	0	265	3	26	44	327	0	0	1	116	0	0	57
CIDRg4	50	1594	24	134	47	492	8747	446	38	5	404	38	734	47	2	390	37	1418	71	3	15	6	7	269	25	171	18	1	494	35	461	8	21	5	5	2	67	267	224	30	30
CIDRg5	22	250	9	216	39	1649	3253	717	1	1	19	46	7	88	1	8	2	591	2	0	0	57	30	38	23	2	1	21	2	0	85	138	25	9	2	0	6	306	10	50	168
CIDRg6	2	175	0	1	0	12	2	21	0	6	3	18	0	19	3	1	9	575	7	0	7	1	0	0	0	0	0	6	10	381	20	0	0	0	0	0	11	65	0	7	0
CIDRg7	167	124	9	93	167	543	5321	144	12	0	191	1208	0	28	0	199	18	46	4	14	12	0	9	12	54	0	0	0	93	1	295	2	130	50	20	93	423	1	3	151	37
CIDRg8	38	7	61	0	207	0	0	0	0	0	174	1	0	6	6	66	68	276	21	1	0	1	86	1	3	0	0	2	0	0	3	0	32	14	0	0	1	1	0	18	14
CIDRg9	112	407	21	12	116	165	9272	9	27	0	166	37	3	34	2	86	11	13	5	1	109	3	48	52	44	58	238	4	82	25	1094	45	43	121	5	86	1467	28	40	30	363
CIDRpam	0	274	69	12	9	143	30	142	31	44	0	11	0	0	0	4	1	31	2	0	155	23	5	12	40	135	18	27	33	7	44	57	6	370	0	13	183	1320	9	6	135
DBLa0.1	30	1740	100	180	261	351	7507	48	1142	7	197	221	3	132	33	38	143	518	46	1	29	14	53	146	118	357	34	105	72	57	239	16	274	34	22	29	62	1686	322	457	56
DBLa0.10	13	404	147	32	422	51	697	14	136	13	178	113	3	6	277	175	58	1	17	97	305	2	1	6	19	16	12	3	197	2	541	10	9	2	2	0	13	1175	57	125	11
DBLa0.11	47	1126	177	453	376	1479	17250	857	3916	15	107	186	740	194	22	62	971	1648	25	4	2309	15	509	60	18	346	14	212	1276	6	3090	379	280	5	63	132	795	2008	262	194	286
DBLa0.12	81	3765	43	11	118	9	18988	7	44	5	364	152	11	13	321	406	49	24	87	0	109	0	41	11	236	16	324	8	470	334	5	284	92	212	1	93	196	135	95	70	124
DBLa0.13	1580	1838	57	45	2415	250	12497	78	332	3	1417	9211	424	815	344	656	103	134	552	4	10	3	12	3	61	27	86	74	219	14	119	2389	318	46	38	136	1092	41	8	1233	138
DBLa0.14	0	2	2	0	0	0	345	0	2	0	0	0	0	2	0	0	0	0	0	0	110	0	0	0	0	0	0	0	1	0	70	0	0	0	0	0	1	93	0	0	0
DBLa0.15	40	1416	15	96	1305	963	11813	236	239	0	186	10	8	19	75	78	153	150	270	1	689	7	200	59	114	43	815	1	13	6	1325	95	109	167	5	14	7	1907	12	81	202
DBLa0.16	679	159	462	300	631	382	2154	146	23	2	466	5338	516	288	161	180	55	905	17	1	18	3	123	339	90	19	216	3	715	1301	396	506	206	20	0	38	4	42	51	407	327
DBLa0.17	2	120	10	47	12	150	319	41	82	5	9	0	2	1	1	0	29	65	11	1	14	0	9	10	16	6	15	6	906	6	76	12	18	7	7	2	26	1	4	0	38
DBLa0.18	3	72	33	10	79	40	8287	69	6	15	30	749	0	68	61	20	8	28	4	1	105	4	0	21	65	34	11	27	251	6	504	1026	198	66	1	4	17	174	19	11	156
DBLa0.19	5	326	79	9	107	37	7437	5	6	3	49	3	383	45	142	49	36	2	19	0	0	3	864	11	28	13	0	637	108	1	3	1	6	21	0	90	37	264	2	6	6
DBLa0.2	0	0	0	11	0	37	0	1	0	0	0	2	0	0	0	0	0	13	2	0	2	0	0	0	0	0	1	0	5	0	2	0	0	0	0	0	0	2	0	0	1
DBLa0.20	0	149	16	0	22	3	1707	1	0	0	0	44	7	2	4	3	2	60	0	0	0	0	0	13	1	6	0	0	0	0	0	0	0	0	0	0	6	1	22	1	2
DBLa0.21	0	0	4	0	0	2	3249	0	2	0	0	4	0	25	0	1	1	0	0	0	0	0	0	0	0	2	300	6	47	2	0	0	79	0	0	0	0	0	0	0	1
DBLa0.22	3	144	0	0	13	6	1176	0	260	0	9	7	2	16	1	11	0	0	2	0	18	0	0	19	229	0	1	0	4	42	18	1	5	11	2	2	1	419	0	8	2
DBLa0.23	1	819	2	2	214	1	2610	0	0	10	6	0	0	0	9	1	0	2	0	2	0	0	23	0	0	1	1	14	629	0	1	0	3	0	0	43	0	2	0	0	0
DBLa0.24	0	89	0	1	451	8	64	3	5	0	2	0	1	4	0	1	6	4	0	0	5	1	0	21	7	0	2	2	0	1	22	0	3	3	0	0	2	8	0	1	0
DBLa0.3	266	379	71	111	2564	569	6816	16	302	3	753	385	60	68	4	335	596	243	567	1	455	7	121	63	431	52	1743	53	192	35	531	9	248	75	16	34	63	52	56	187	87
DBLa0.4	3	323	26	2	186	3	6227	0	1124	4	4	10	1	5	69	2	3	213	3	515	209	2	0	76	44	5	715	1	188	19	1394	4	1	3	18	1	2	1768	0	0	75
DBLa0.5	479	2630	2215	1876	76	3693	23374	379	1145	6	677	5829	739	639	448	462	780	3442	480	100	1499	21	123	162	584	269	1123	1373	486	124	1770	2646	848	745	29	286	3164	362	129	1100	1988
DBLa0.6	0	50	30	10	596	54	16244	3	22	0	2	10	32	4	353	1	76	5	155	0	37	0	0	4	717	22	0	217	0	695	2144	2	20	194	1	3	2	45	26	564	186
DBLa0.7	0	0	3	22	42	27	1876	8	53	16	0	1	0	2	0	0	21	1	1	0	113	0	0	0	3	559	1	8	66	15	1741	0	0	114	6	13	0	478	397	0	8
DBLa0.8	104	5	3	10	1617	47	984	76	26	11	245	35	5	13	0	45	1	8	3	1	217	2	9	1	124	32	135	1	204	0	1893	13	8	24	3	2	638	405	13	24	0
DBLa0.9	325	2836	137	974	945	4012	1611	2238	76	22	1754	2305	36	185	206	1805	62	871	150	56	188	24	103	49	330	23	957	18	1083	160	1395	157	347	264	4	85	721	201	130	380	227
DBLa1.1	267	505	25	103	204	191	7204	106	1031	2	388	752	27	70	17	158	167	75	147	1	218	8	509	2	7	93	369	385	844	179	239	485	193	2	36	89	1115	483	793	366	5
DBLa1.2	10	99	203	49	16	299	19	203	4	0	12	0	5	2	177	9	4	162	19	0	46	3153	20	5	423	44	490	133	54	47	863	630	13	236	1	79	0	1030	28	31	136
DBLa1.3	0	0	0	9	0	47	0	1	6	0	0	0	0	0	0	0	0	23	0	0	0	0	0	2	0	6	0	0	0	0	0	23	0	0	0	0	0	0	42	0	6
DBLa1.4	2	0	0	0	0	1	0	0	3	4	30	0	0	0	46	2	2	0	335	30	127	315	0	260	136	0	740	0	179	0	627	34	632	88	0	0	401	57	0	10	181
DBLa1.5	0	0	2	0	0	32	2	24	13	0	0	0	0	0	4	0	103	0	4	0	0	1	0	6	389	15	7	0	2	26	5	9	3	208	0	6	3	119	68	0	47
DBLa1.6	3	145	7	23	103	89	8	199	793	1	175	7	1	12	7	9	144	12	76	2	7	2	4	7	206	11	1	27	5	324	2	47	87	224	5	5	0	242	0	12	17
DBLa1.7	3	305	4	31	1	127	1040	84	0	0	0	0	3	7	121	0	1	2	39	1	45	988	0	4	384	1	0	4	20	0	16	2	0	54	0	1	1739	1	0	0	0
DBLa1.8	155	0	4	24	134	75	4	57	14	0	255	0	1	40	0	372	3	1	25	0	1	0	3	0	189	2	0	8	0	41	5	1	89	176	0	0	1	474	2	433	13
DBLa2	35	109	2	0	26	1	447	0	2	0	41	1195	10	0	2	44	0	9	0	0	18	5	0	5	315	47	329	3	92	66	99	60	0	196	0	4	52	417	61	18	46
DBLb1	0	860	302	92	3	617	104	288	0	0	1	308	0	3	293	0	1	241	135	24	325	7481	50	185	2176	104	0	168	171	24	1783	0	1	454	0	35	0	1407	116	0	311
DBLb10	913	54	144	274	158	1565	24161	256	3	12	559	43	322	202	4	200	4	3257	2	88	3	2	0	472	311	2	655	4	573	210	4	2433	1158	184	0	12	2	6	6	759	8
DBLb11	263	606	27	139	293	286	6146	112	553	2	447	578	53	117	0	246	196	113	105	0	0	141	323	2	0	93	398	365	845	187	0	540	238	0	14	53	1020	0	329	345	1
DBLb12	111	0	4	1	17	4	14	1	10	0	120	2773	0	27	3	102	23	23	39	0	15	4	7	93	751	114	628	95	248	184	98	185	52	331	0	61	90	420	184	37	97
DBLb13	9	265	64	58	0	137	11	15	1	1	10	4238	0	45	2	10	1	0	17	1	10	4	1	4	50	28	881	59	4	11	67	0	18	86	0	392	18	1	115	971	462
DBLb2	11	0	3	9	0	18	49	51	4	4	38	7	4	45	1	13	2	4	1	0	57	4	0	4	486	0	617	3	8	11	4	3	220	89	0	6	7	23	1	11	6
DBLb3	17	281	93	74	66	106	6637	343	2960	19	282	203	12	59	79	18	24	299	607	0	1285	9698	274	28	1267	33	1303	327	472	53	1323	1181	1518	549	16	123	5008	1735	48	61	339
DBLb4	3	111	9	20	18	43	32	163	59	22	52	1045	6	121	0	50	3	0	15	1	53	15	2	0	40	1	462	9	4	79	4	11	443	148	7	4	31	103	0	6	86
DBLb5	1019	1580	1183	1185	2338	4646	102986	995	713	49	1195	4840	103	762	960	764	335	71	2001	1252	753	94	126	450	1693	226	4062	783	2796	1673	6493	2333	707	883	89	596	200	1225	349	2694	597
DBLb6	148	239	2	0	3	9	39	30	4	0	342	2	65	138	9	213	24	30	15	1	11	511	6	1	70	6	35	48	414	1	42	0	472	140	0	18	718	142	4	117	14
DBLb7	1	0	120	0	3	0	7	1	1493	1	8	3	0	0	1	0	767	0	3	0	304	0	62	2	0	22	0	117	6	0	161	1	0	0	10	167	0	1067	10	0	0
DBLb8	0	1982	252	436	21	642	1774	86	0	1	0	1	33	5	2	0	453	968	5	1	46	2	3	4	497	0	34	367	0	73	539	2	0	561	0	109	304	16	0	0	246
DBLb9	2	0	4	2	1	0	6157	1	1	0	83	6381	15	30	459	4	21	17	30	0	3	169	1	3	0	13	1	31	235	0	8	189	54	0	0	7	887	0	72	35	0
DBLd1	7089	30134	6759	8146	15510	20825	202717	8025	16013	325	10978	24383	4695	3406	3146	6494	4149	10311	4814	2457	9271	12791	4119	3401	9184	4080	18570	5472	11345	3189	26349	12676	6998	6159	524	2900	17117	20572	7736	7996	6095
DBLd2	466	0	0	8	8	6	24	4	28	0	490	0	0	0	16	225	10	5	532	0	1	1	0	0	0	1	3	0	0	0	0	0	1	0	7	0	0	0	1	170	0
DBLd3	68	8	0	1	1	0	160	0	7	2	127	653	1	31	1	3	0	0	8	0	465	1	2	34	1	2	0	0	301	0	262	61	14	0	0	0	2	264	1	52	0
DBLd4	165	563	42	440	1469	943	15404	1248	234	1	473	190	276	284	472	119	200	2902	322	4	56	11	29	79	122	66	49	687	603	595	530	911	260	16	7	106	292	912	58	57	418
DBLd5	136	85	54	45	9	88	9727	31	991	4	260	5756	58	126	366	195	722	18	15	1	253	1	54	38	0	9	1098	45	370	0	785	116	364	1	6	0	568	818	47	138	10
DBLd6	2	0	7	1	3	21	16440	22	0	1	7	3	1	2	2	1	1	1	0	0	0	1	0	0	618	0	0	0	5	588	2	1	3	273	0	0	4	0	0	6	0
DBLd7	2	12	23	0	1	4	70	2	1	0	1	24	0	0	0	0	2	4	0	0	2	0	0	37	6	2	3	13	3	780	30	0	3	5	0	2	303	7	7	1	10
DBLd8	22	0	2	62	0	62	1	165	2	0	11	0	0	7	227	3	0	45	2	0	0	1	0	0	37	0	0	0	0	3	0	5	0	1	0	0	0	0	0	5	0
DBLd9	54	30	13	13	51	263	2	7	1	0	125	54	0	6	0	2	7	0	0	0	31	0	1	14	23	0	229	1	81	6	604	22	24	75	4	5	99	32	0	24	39
DBLe1	194	423	14	124	252	217	4812	132	407	3	461	465	55	126	32	210	206	173	129	9	134	283	214	48	126	77	455	339	455	155	430	456	195	98	21	35	641	234	168	249	180
DBLe10	0	721	242	81	15	385	153	481	37	226	0	27	28	0	3	0	0	107	0	2	242	63	26	168	63	462	115	98	157	39	115	105	2	1114	16	60	567	2880	60	21	233
DBLe11	197	0	1	43	125	171	6	124	40	0	430	1	0	49	69	450	1	17	19	0	0	4	0	1	1792	29	0	27	0	317	25	23	164	1398	2	10	5	670	24	508	89
DBLe12	218	132	50	28	84	159	706	58	106	0	419	28	18	66	9	360	48	537	5	1	7	53	6	0	33	0	37	2	25	45	82	53	129	4	4	1	33	218	0	595	348
DBLe13	0	0	0	0	0	0	1	0	0	0	0	1	1056	1	2	0	0	572	0	0	1	0	0	0	0	19	0	0	0	748	19	0	0	0	0	0	0	0	118	0	0
DBLe14	1	0	0	0	0	0	0	0	0	1	18	0	0	2	0	0	1	0	0	0	0	3	0	0	26	0	0	0	6	0	0	0	2	645	0	2	0	0	0	3	0
DBLe2	17	75	0	5	4	17	7564	17	44	3	181	1	10	15	5	128	37	593	17	1	0	18	3	97	11	80	792	725	343	4	16	631	16	5	1	7	5	274	130	4	338
DBLe3	27	153	30	9	9	19	6504	14	10	24	253	6	21	26	110	189	50	82	44	4	25	22	8	225	1472	7	909	930	452	194	62	20	23	1521	1	25	11	289	41	13	90
DBLe4	32	0	3	1099	214	403	4393	834	808	19	56	41	1	33	204	2	149	52	0	180	4	23	28	149	118	31	0	0	210	593	15	218	104	19	26	0	1	1	85	85	0
DBLe5	63	304	4	68	110	108	2335	64	255	0	190	254	4	86	35	132	64	0	73	13	113	294	86	55	118	49	247	372	390	102	572	288	114	94	24	21	394	85	226	140	219
DBLe6	23	306	91	124	89	241	6821	395	14	1	43	0	6	47	313	10	16	248	71	0	269	8	232	2	94	46	7	70	57	62	1689	51	11	20	2	27	111	1175	129	18	20
DBLe7	17	66	7	4	1	19	6209	13	11	4	189	0	32	11	4	161	28	94	14	0	0	4	5	152	8	7	0	723	351	6	26	2	15	7	0	4	4	374	17	1	1
DBLe8	0	0	0	9	0	54	0	0	0	0	0	0	0	0	0	0	1	7	0	1	0	0	0	2	0	1	0	0	0	0	0	27	0	0	0	1	0	0	32	0	0
DBLe9	259	521	36	19	92	52	2673	8	98	23	325	17	14	131	21	21	9	52	20	0	273	19	720	44	104	72	5	18	1099	24	302	604	44	38	9	94	94	221	192	41	297
DBLepam4	3	803	248	64	3	309	106	270	39	139	0	29	21	0	6	0	0	106	7	8	257	85	13	107	44	376	72	92	99	26	88	81	1	665	3	23	385	2374	24	15	191
DBLepam5	1	760	303	53	8	259	114	290	52	157	0	52	3	0	2	1	0	93	6	6	262	38	25	117	56	403	87	86	99	32	128	107	1	877	8	75	631	3146	40	14	291
DBLg1	181	522	22	112	259	215	4952	113	434	3	372	552	45	122	0	160	167	111	142	0	0	0	207	0	0	98	409	294	420	153	1	592	214	0	18	27	629	0	224	296	0
DBLg10	705	78	79	585	215	1126	17426	1394	99	38	2435	3649	545	95	93	807	107	2998	124	3	15	549	659	61	93	5	67	322	1517	22	154	48	495	7	8	205	717	58	0	1874	19
DBLg11	110	1209	34	174	215	1022	933	674	777	8	213	86	24	33	227	20	52	229	657	1	156	10520	35	170	1521	118	1528	158	851	43	2005	1039	1238	718	8	20	746	954	222	51	291
DBLg12	12	0	2	1	1	22	5932	30	1078	4	218	0	3	2	44	9	517	5	44	0	211	0	9	0	0	0	0	17	39	0	84	42	98	0	5	2	0	745	0	41	219
DBLg13	12	0	5	1530	293	1586	10706	1668	49	0	141	453	18	4	85	8	12	63	383	1	42	0	1	27	17	1	311	39	277	58	266	0	97	26	10	1	0	98	47	4	52
DBLg14	0	72	1	5	11	7	7053	7	0	5	0	26	2	4	1	0	0	32	1	1	12	3	5	2	168	1	0	0	31	0	95	563	93	21	8	0	0	351	0	11	0
DBLg15	0	0	0	0	1	0	0	0	4	0	1	0	0	3	35	0	0	0	0	11	147	294	0	81	142	2	0	0	0	0	506	22	1	107	0	1	20	137	1	1	161
DBLg16	0	0	39	0	1	1	0	0	0	0	2	0	0	0	0	0	0	0	0	0	0	0	0	103	0	64	0	0	41	0	22	4	0	0	0	32	139	1	95	0	107
DBLg17	0	0	15	4	531	2	3	12	0	0	3	40	0	0	637	1	0	0	211	0	0	9	0	0	0	3	724	681	2	0	0	0	8	0	0	1	0	0	2	0	2
DBLg18	0	0	0	0	0	0	0	0	0	0	0	37	0	0	0	0	0	1	0	0	4	2	0	0	0	0	0	1	0	0	7	30	0	0	0	0	0	126	0	18	0
DBLg2	12	539	676	376	32	1444	17845	1444	1699	2	161	888	944	10	3	16	53	2913	24	2	287	1	0	46	585	283	7	13	183	460	1206	4	41	785	35	24	4198	2529	729	61	111
DBLg3	483	325	53	2	294	3	2862	0	9	1	645	32	14	184	1	269	186	17	842	2	689	4	222	148	18	237	512	193	614	818	15	1443	459	191	3	1	3900	28	292	484	537
DBLg4	8	2	462	11	17	305	3044	169	123	5	12	2097	0	8	3	2	0	43	0	0	22	1	3	11	725	53	1	3	65	67	965	71	68	594	1	19	69	328	352	5	214
DBLg5	1	87	175	8	329	22	7186	5	20	0	4	922	5	14	48	3	3	2	3	1003	19	1	33	82	430	63	111	21	48	188	464	30	121	194	0	74	50	13	65	2	129
DBLg6	105	0	2	6	1	46	69	119	1	0	122	0	0	0	0	70	0	0	0	0	1	6	0	54	498	20	441	0	8	143	24	134	0	112	1	7	1	34	151	4	0
DBLg7	143	21	1	51	170	206	12	178	31	0	283	1	0	39	0	393	0	14	7	0	0	1	0	0	941	32	2	34	81	636	29	13	122	659	1	9	60	533	27	529	48
DBLg8	108	413	13	101	171	143	3247	100	618	3	284	485	8	121	55	195	137	71	75	19	177	325	154	98	180	59	361	271	479	127	586	333	156	120	26	30	532	58	108	222	180
DBLg9	0	0	2	2	639	1	1339	1	0	1	1	5708	51	2	786	5	562	97	267	0	0	0	34	0	0	6	0	423	94	40	0	106	15	0	0	0	740	1	103	24	0
DBLpam1	4	534	87	16	5	241	59	201	22	40	5	16	0	2	1	24	0	44	3	1	102	8	0	15	47	245	14	18	31	14	28	71	11	386	0	7	273	980	6	2	182
DBLpam2	0	569	104	38	8	270	75	305	40	87	0	10	3	3	0	3	3	105	1	2	180	20	3	36	58	294	29	40	49	17	43	79	2	364	1	8	298	1622	10	4	183
DBLpam3	0	516	140	30	7	175	57	212	20	79	0	13	7	0	2	0	5	87	0	3	210	22	13	56	33	291	51	78	54	11	68	65	9	448	1	22	262	1700	15	6	186
DBLz1	117	392	0	109	136	254	4	161	368	0	300	366	0	115	0	264	24	1	73	0	188	1	128	102	148	0	396	0	0	135	640	414	169	122	28	39	0	1	0	193	0
DBLz2	25	195	7	1456	364	711	3367	1327	1285	2	30	0	4	23	250	20	65	4	76	25	2	257	0	8	1220	93	1	378	756	994	77	0	1	877	14	37	567	732	224	10	369
DBLz3	1	139	10	3	127	27	3450	39	71	0	13	0	0	8	55	0	0	0	14	1	24	3	0	10	51	78	1049	14	778	7	137	666	0	30	6	4	8	746	161	11	340
DBLz4	711	307	126	25	758	396	3279	9	20	0	921	423	12	214	607	317	202	14	1251	2	661	9	288	272	28	171	1336	1203	239	143	1336	1565	432	314	21	12	3979	376	445	264	737
DBLz5	229	0	3	28	53	138	8089	55	33	12	371	47	2	79	216	437	3	85	7	224	21	11	22	6	155	28	9	1	88	46	91	464	302	56	8	0	691	236	66	628	93
DBLz6	256	975	166	133	227	294	6424	271	140	16	290	55	8	167	298	28	104	343	10	3	752	6	1026	37	78	0	49	24	723	73	1932	74	88	15	10	35	213	468	0	149	372
NTSA	112	257	37	81	119	206	1849	138	527	0	199	197	28	36	78	108	117	50	167	13	173	990	175	119	412	28	405	159	373	196	575	303	239	265	10	57	865	654	303	229	142
NTSB	994	4562	706	1063	3196	3148	41969	1195	2268	35	1768	5673	705	597	621	1203	599	1884	834	175	1489	21	290	223	1283	477	1702	488	1715	643	4411	2169	835	620	57	200	1677	2924	375	1231	1028
NTSpam	1	69	26	2	2	30	9	27	1	3	0	1	0	0	1	0	0	6	0	0	20	1	0	0	12	45	2	4	3	1	4	10	3	74	0	0	46	176	0	1	21
