# Supplementary material for: The Plasmodium falciparum transcriptome in severe malaria reveals altered expression of genes involved in important processes including surface antigen–encoding var genes
Source: PLoS Biol. 2018 Mar 12;16(3):e2004328. doi: 10.1371/journal.pbio.2004328 (PMC5864071; doi:10.1371/journal.pbio.2004328)
Supplement: S10 Data — gDNA, genomic DNA. (XLSX) [file pbio.2004328.s024.xlsx]

## Sheet: Sheet1
analysis	upregulated in	Domain	Domain Re-named	transcript	domain	PRIMER F	PRIMER R	cloned sanger sequence	RNAseq translation	RNAseq DNA	domain coordinates (translated transcript)
hierarchical	SEVERE MALARIA	1264_X0.65	CIDRa2.4.s.1	SFM-8_S8_L001_Contig3152_frame_2	SFM-8_S8_L001_Contig3152_frame_2_CIDRa2.4_domNum2	TGCTCGAGCTGTCCGTGGTGTGCT	GTCCCGGGTTAGCAGTTTTGTTCTGGATTATT	ACCAAAAATAAAGGAAATGATGGAAAATGGACAAATAAAGATTATCATGATTGTCCACTTGATGGGATCACAACCCATGATAATAAAGAAAGTACAGTAATTGAGTTACTTCTCAAGGATAAAACGGGAAAAACTATGGTGGAGAAAATAGGAAGTTTGTGTGGTAGTAATGCTAATAATAAACAATACGATATATGGAAATGTTATTATGATAAAAGTAGGGAGGTAAATGGTGGTGATAAGGATTATTGTGTACTACAAGATGGCAATAAAGATAAACCAGAAGGAACAATTAGGCCCTATGAAACTTTTTTTTCACTTTGGATAGATGAAATGTTAAAAGATTCTGTAGAATGGAGTAAAGAACTTGATAGGTGTATAAAAAATGAAAAAGAATCT…	GGSGKTGTQAKKQCRCDKDKGAKDGDQVPTYFDYVPQYLRWFEEWAEDFCRKRKHKLKDAITNCRGQDKSGKDKYCSRNGYDCEKTIRGKNILVKGDCTKCSVVCTPFVDWIDNKKKEFEKQEKKYDEEIKQNGETTKTTRHGTINNLYVKDFYQQLQSDYGDVKKFLGLLNQETTCQGHPEVKGKTSIDFNDNNETFSHTEYCETCPWCATKNKGNDGKWTNKDYHDCPLDGITTHDNKESTVIELLLKDKTGKTMVEKIGSLCGSNANNKQYDIWKCYYDKSREVNGGDKDYCVLQDGNKDKPEGTIRPYETFFSLWIDEMLKDSVEWSKELDRCIKNEKESNCIRECKKKCDCYKKWVEQKEKEWEQLEKHYEKEDFNGLDPYQTLELYLQYSYLE…	TGGTGGTAGTGGAAAAACTGGAACTCAGGCTAAAAAACAATGCCGATGTGATAAGGACAAGGGCGCAAAGGACGGCGACCAGGTCCCCACATATTTTGACTATGTGCCTCAATATTTGAGATGGTTCGAGGAATGGGCAGAAGATTTTTGTCGTAAACGAAAACATAAATTAAAAGATGCTATAACAAATTGTCGTGGACAAGATAAAAGTGGTAAGGATAAATATTGTAGTCGTAATGGCTACGATTGCGAAAAAACTATTAGAGGAAAAAACATTCTTGTTAAAGGTGATTGCACCAAATGTTCTGTTGTATGCACTCCTTTTGTGGACTGGATAGATAACAAAAAAAAAGAATTTGAAAAACAAGAAAAAAAATATGATGAAGAAATAAAGCAGAA…	('DBLa0.11', 3, 207, 1.5e-85),('CIDRa2.4', 208, 458, 1.4e-95),('DBLd1', 543, 882, 3.5e-114)
hierarchical	SEVERE MALARIA	1239_X0.65	CIDRb1.s.1	SFM-3_S12_L001_Contig1763_frame_2	SFM-3_S12_L001_Contig1763_frame_2_CIDRb1_domNum4	AACTCGAGTTCTCAATTTAAAGTAAATTGTAATGG	TGCCCGGGGTTATACGTCACTATGTTGGGC	AAATGGTCATTGCGATAAATCTAAAACAGAGGGGTGCGATCGTAAAAATAGTATTACTGCAGAAAATATTCAAAATAAGACAGATGCTAATGGAAATATTGATATGAGTGTCAGTGATGACAGTACAAATGGAGTTGAAGGTGACTTAGAGGCTTGTAAAGATGCCCATATTTTTAAAGGTATTAGAAAAGATGAATGGAAATGTGGTAACGTATGTGGTTATGTTGTATGTAAACCGAAAAACGGTAATGGGAAAAATGATGGTACATACATTATACAAATTAGAGCATTGCTTACACATTGGGTAGAAAATTTTTTAGAAGATTATAATAAAATTAAACATAGAATTTCACATTGTACGAAAAACGGTGAAGGATCCAAATGTGAAAATAAATGTGA…	GGSGGRRQKRGARGSNSDNNGYEKKFYEELKKGDYGTLEGFLGLLNKEKACTAVDDNDGGKIDFKTVKSSSASGASSTNDTSGTNDASQGTFYRSKYCQPCPDCGVKLLGNGNFEVKDTGKENCDGQNLYKPKSDDVGTPIRILKSGDRHDDIEKKLKEFCDGKNGESLYDPWKCYKEDDIEKHGDDDEDYQNVKNAGGLCILQKKNDEGVQKQKTFNDFFYYWVVHMLKDSIHWRTEKIKGCLENGTKTRCKKGCHGKCECFKRWVGQKKDEWGKIVQHFKTQNISGTVGNGNQGGLMVLSHDVLLEGVLKKEVLLTSLREGYGNAEDIKHIKKLLEEEEAAGAVGSGGEHNTTIDKLLKHEAQEAQNCLKIHIKDTCPPPVIPAGAPGVARSDSVSP…	AGGTGGTAGTGGTGGTAGGAGGCAAAAACGGGGTGCACGTGGTAGTAATAGTGATAATAATGGGTATGAAAAAAAATTTTATGAGGAACTTAAAAAAGGTGACTATGGAACCCTTGAAGGTTTTTTGGGATTATTAAATAAAGAAAAAGCATGCACAGCTGTTGATGACAATGACGGAGGAAAAATTGATTTCAAAACCGTTAAAAGTAGTAGTGCTAGTGGTGCTAGTAGTACTAATGACACTAGTGGTACTAATGATGCAAGTCAAGGAACCTTTTATCGTTCAAAATATTGCCAACCCTGTCCCGACTGTGGGGTCAAACTTCTAGGAAACGGAAATTTTGAAGTCAAAGACACAGGTAAAGAAAATTGCGATGGTCAAAACCTTTATAAGCCTAA…	('DBLa0.20', 3, 101, 9.4e-32),('CIDRa3.2', 102, 374, 2.2e-103),('DBLd1', 457, 949, 1.3e-160),('CIDRb1', 950, 1201, 1.2e-93)
hierarchical	SEVERE MALARIA	226_X0.6	DBLb12.s.1	SFC13_S23_L002_Contig1795_frame_-3	SFC13_S23_L002_Contig1795_frame_-3_DBLb12_domNum4	ACCTCGAGAAACCCATGTATAAAACGCACT	ATCCCGGGCCTAACAACCACACGCATCTTC	CGTGGTGCTAGTAACAACCTTGTGAGTGTGAAACACATAGCCGAAATGATGCAACGGCGCGCGAGGAAACAATTGGAAGAAGGCGGTGTCGGCGAAATTATTTTGAAGGGGGATGCATCAAAAGGAACATATAAACAAGGGGGTACGCCAAGTGACTTCAAGGAAAATTTATGCAATATAAATGCAAGTCATTCCAATGCTAATGGTGCATCGAAAAATCCATGTAATGGAAAAAATAAAAAGAGGTTTAATATAGGAGAAAAATGGAAAACTGGGAGCGAGGTAAAGATGTCACACACTGACGTCTATTTACCTCAACGAAGAGAACATATATGTACGTCAAATTTAGAAAAAATCGATGTTGGTAAAGTCACAGGTAATAGTAATGTTAATGACACA…	PHVRTKTPPNHVCHDINHVCMYDIM*S*ITKMVTPVRGGGKDDYKDARELLDKIGKTVHEKLKGDAEKYSSQLKGNLSLAKGSGGERGGAVDPCTFEYHKLIGANDGKRHPCGTGKEVARFSNSVSGQCTNEKIEGNKYIKGKDVGACAPYRRLHLCHHNLETINNTTSTAKHDLLAEVCMAAKYEGNSINTHYLKHEQTNNDSASQLCTVLARSFADIGDIVRGRDLFYGNTQESARRDKLEENLKRIFGKIHSDVTSGKNGRKGKNGAEARYRNDPNFFKLREDWWEANRETVWKALTCNAPEKAHYFKPSENNTQYFSNKYCGRDEEKVPTNLDYVPQYLRWFDEWGEDFCRLRNHMLKNIKETCRDYSKNLYCSLNGFDCTETVRRKDIFIQSND…	CATATATATATATATACATATATACCACACATATATACACCACTATATGTATTACCTTCAAAAATAAAAACACTATCGAAGTTAACGCAATAGCTATTCCAAAGGGGATGGTAGACGATAATATGTCACCTATAGGTTTTGATGGTTCGTCGGACAGGGTTGGAGGTACAGGTGATGGAGGCGCCGCAGGGGCCGGTGCTGGTTTGGGTGGGACTTCTTCGGGTTTGCCTTTCGGTTGGTCCTGTGTGCCTTCACTAGGTGATGGTGATGAAGGGGCGCCACTTTCTTCTTCTGCATTTTGTTCGGGTTCTTTTTCTTCTTCGTCTTTTTCGTCACACTTGTCATCTGCTTGATCTGTTGGTTTTGTTGTTGCTAACACATCTCCACAAATTTTGGGTA…	('NTSB', 32, 93, 6.4e-13),('DBLa2', 97, 509, 1.6e-171),('CIDRa1.8', 510, 763, 1.3e-123),('DBLb12', 769, 1235, 3e-195),('DBLg6', 1254, 1604, 2.2e-140),('DBLd1', 1712, 2216, 1.2e-156),('CIDRb5', 2218, 2469, 1.1e-92)
hierarchical	SEVERE MALARIA	96_X0.5	DBLb3.s.1	SFC13_S23_L002_Contig1100_frm1_orf6	SFC13_S23_L002_Contig1100_frm1_orf6_DBLb3_domNum4	TCCTCGAGAAATCCGTGTGTTCGTAAAGAC	TTCCCGGGTTTAACAATTACACGCATCTTCATA	CAGAGTGGTACTCATATCGTGAGTGTGGAGGACGTGGCAGAAGGGATGCAACGGGAAGTACAAAAACAATTGTATGGTAACAAGGGTGAAAGTGCCTTGAAAGGTGATATAAAGAAAGCACAATTTAAAAATGGTCATAGCGGAAAGAACTTGACGAATGTATGTGATATAACGAATAAACATACCAATGATAGTCGTCGTCGTGGGGTTTATAATGGACCATGTACAGGTAAAGATAATTCTAAAATCAGGTTCAATATAGGAGAAAATTGGAAAACTGGGGACAAGGTGAGTACCCAAGATCACGTGTTCTTACCACCACGAAGAGAACATTTTTGTACTTCCAATTTGGAACACTTAGATATTAGTAAAGTAATAGGTTATAGTGACGTTAATGCT…	FFTKMGGGSSKDVPTVVINESDKSTRNILEYFAQEIKKQAQKDAQRYVNSLKGNLKNANFMHDFFNINNYIPENPCELDFAFHSNTPGLYRINRHPCVGRKGKYFSNFDGSLCTNSKIKGNDNIRGGACAPYRRRHLCNYNLEYINENNTKTTDDLLGNILVTAKYEGASIVEKHPNRGSSEVCTALARSFADIGDIVRGRDMLRGTGNEKDQLENNLKKIFGKIHEGLTTTRGKNAEELKARYQDENGGNYYKLREDWWTANRDQVWKALTCSAPYNSRYFIKPSASDQSFSNEQCGHYENNILTNLDYVPQFLRWFEEWAEDFCRIKNIKIGKVKNECRGETSGKRYCSGDGYDCTKTDISRNIFYMDLDCPRCEEECTNYNEWMKTQEKQFSKQKE…	TATAGAAAAAAATATTTAATTTATTACATTTGTTGTAGATAAAAAATATGTGGATTCTACATGAATTTTAGTGTTTATTAACATTATATTATAATAATGTTTATTGCGATGAAAAAAATAATATTGTTTTCACACAAAAATAATAATTTGTGCAAAATATATTTAGAGAAAATGTATTGATTAAAATAATTCAAAGGTTATAAGTAAATAATATCTAAATAGTTTTTTACCAAAATGGGTGGAGGATCTTCAAAAGATGTTCCAACTGTTGTCATAAATGAAAGCGACAAAAGTACTAGAAATATTTTAGAATATTTTGCTCAAGAAATAAAAAAACAGGCACAAAAAGATGCGCAAAGGTATGTAAATTCTTTGAAAGGAAATTTGAAAAATGCAAAT…	('NTSA', 5, 67, 1.7e-19),('DBLa1.5', 76, 470, 2.1e-167),('CIDRg3', 471, 719, 2e-83),('DBLb3', 748, 1227, 5.6e-167),('DBLg11', 1246, 1627, 5.5e-133),('DBLg4', 1642, 2002, 5e-148),('DBLd1', 2119, 2679, 1.3e-160),('CIDRb1', 2680, 2927, 3.2e-86)
hierarchical	SEVERE MALARIA	1268_X0.6	DBLb3.s.2	SFC-023_S32_L002_2405_soapGraphK61_frame_2	SFC-023_S32_L002_2405_soapGraphK61_frame_2_DBLb3_domNum1	TTCTCGAGAGGATGGGAAAATGGGAGA	AACCCGGGTCAGATATAATCATCCAATGGTGT	AAAGTAACTGAAAAACACCTATATGATGTTTTCCTTCCTCCTAGAAGAGAACATATGTGTACATCAAATTTAGAAAATTTGAACCTGAATAGCAAAGGACTTAGTAATGGTAGTTTTGCTAGTCACTCATTATTAGGTGATGTATTGCTCGCAGCAAAATTTGAAGCACAAAAGATAATACAAGTGTATAAAAATAAGAATAATATAAATATCAGAAAAAGAATAACTGACCCAAATGATCAAGCTACTGTATGTCGTGCTATACGTTACAGTTTTGCAGATATAGGTGATATTATTCGAGGAAAAGACATGTGGGCAGATGAAAAGGGCATGTCAAATCTACGTGTATATTTACAAAGAATTTTTAGTAAAATTAAAGAGAAAGTTCCTCAAAAATAT…	LLKGWENGRKVTEKHLYDVFLPPRREHMCTSNLENLNLNSKGLSNGSFASHSLLGDVLLAAKFEAQKIIQVYKNKNNINIRKRITDPNDQATVCRAIRYSFADIGDIIRGKDMWADEKGMSNLRVYLQRIFSKIKEKVPQKYKDDTSTHTQLRADWWEANRAKVWEAMKCHINYLKDKSGPRSTPSSYCGYSDHTPLDDYIPQK	GTTATTAAAAGGATGGGAAAATGGGAGAAAAGTAACTGAAAAACACCTATATGATGTTTTCCTTCCTCCTAGAAGAGAACATATGTGTACATCAAATTTAGAAAATTTGAACCTGAATAGCAAAGGACTTAGTAATGGTAGTTTTGCTAGTCACTCATTATTAGGTGATGTATTGCTCGCAGCAAAATTTGAAGCACAAAAGATAATACAAGTGTATAAAAATAAGAATAATATAAATATCAGAAAAAGAATAACTGACCCAAATGATCAAGCTACTGTATGTCGTGCTATACGTTACAGTTTTGCAGATATAGGTGATATTATTCGAGGAAAAGACATGTGGGCAGATGAAAAGGGCATGTCAAATCTACGTGTATATTTACAAAGAATTTTTAGTAA…	('DBLb3', 4, 204, 7.2e-79)
hierarchical	SEVERE MALARIA	104_X0.75	DBLd1.s.1	SFU-3_S21_L002_Contig2033_frame_-3	SFU-3_S21_L002_Contig2033_frame_-3_DBLd1_domNum3	AACTCGAGATGTGAAATAGTAAAAGAACTATTT	AACCCGGGATCAAGGTTTACAATTTGTTGC	AATGACACAAACAAATTTTCCGACGCTTGTGGTCTAAAATACGGTCCAGGTGGAAAGGAAAGATTCCCCAATTGGAAATGTGTATCAAGTGGTGACGAAAAAACCACCACATCTAGTGATAATAAGGGTGGTTTGTGTATCCCACCCAGGAGACGACGATTATACGTAACTCCACTAACGAAGTGGGCAAACAATAGTGGTAGCAACACAGCAGTTGGTGGTAAGGCACCACCAGCTTCCCCTCCGGCGACCTCGTCGCAGAACGCGACTCAGCTCCTTACCGCCTTCGTGGAAAGTGCTGCTGTTGAGACGTTTTTTTTATGGGATAGATATAAAAAAGAGTGGGAACACAGGAACAATAAGACACAGGACGGATTACCAGCTGGATCACAACTACAA…	NGGGGSGGRRQKRGARGSNSDNNGYEKKFYEELKKGDYGTLEGFLGLLNKEKACTAVDDNDGGKIDFKTVKSSSASGASSTNDTSGTNDASQGTFYRSKYCQPCPDCGVKLLGNGNFEVKDTGKENCDGQNLYKPKSDDVGTPIRILKSGDRHDDIEKKLKEFCDGKNGESLYDPWKCYKEDDIEKHGDDDEDYQNVKNAGGLCILQKKNDEGVQKQKTFNDFFYYWVVHMLKDSIHWRTEKIKGCLENGTKTRCKKGCHGKCECFKRWVGQKKDEWGKIVQHFKTQNISGTVGNGNQGGLMVLSHDVLLEGVLKKEVLLTSLREGYGNAEDIKHIKKLLEEEEAAGAVGSGGEHNTTIDKLLKHEAQEAQNCLKIHIKDTCPPPVIPAGAPGVARSDS…	ACTTTTGGGGATATTAATGACACGCAAAAGATCAATAGTAGATTTGGTTTTTTTCTTTAGATAAAAATAAGTGAATGCAGCAAAACCGATTCCAACGCTCCAGGCGAGGGTGGAGGTCACCAGGGCGGGTATGACAAGGGGGTCATCCAAGAGTTGTGGGGTTGGTTTTTGGGGTGGTGGTTCCACTTTTGGTGCTGCCGGGGTTGATGGAAGCGCCGGTGCTTCTTCTTCGGGTTTGAGAACGGGGGTTTGTTCGGGGGTTTGTCTCTCACCACCTGCTGCTGCCGTTTCTTTTGGTGCTGTTGGTGCTGGTTTACAACCGTCTTCATCCTGTGCTTCTGGTTCTTCCACTCGCGGACAAAATGATGGTTGTTGTTTTCCCACTGTGTTTTCATTTTC…	('DBLa0.20', 5, 104, 4.9e-32),('CIDRa3.2', 105, 377, 2.3e-103),('DBLd1', 460, 952, 1.3e-160),('CIDRb1', 953, 1204, 1.2e-93)
hierarchical	SEVERE MALARIA	262_X0.5	DBLd1.s.3	SFM-8_S8_L001_Contig3600_frame_2	SFM-8_S8_L001_Contig3600_frame_2_DBLd1_domNum1	ACCTCGAGTGGTGTTACAACCACTGGC	AACCCGGGGTTATGGAGCACAATATTTTGC	AAGAGTGATGGTAGTGTTTGTATCCCACCCAGGAGGCGACGATTATATGTCACACCACTAACGACATGGGCAAGTGGCGGTAACACGGAGTCAAGTGACAAACTGCGTGATGCGTTTATTGAGTCCGCTGCTGTTGAGACGTTTTTTTTATGGGATAGATATAAAAAAGAAAAAGAAATAGAGAAAAAACAACAACAAGCTGATGGACTACTCAGCTTCGGGTCACCAGCAGCTGGAATACAAGTACTAGCACCACAACTACAATCACCCGTTGTAGACGATGACAATAACCCCCAAAACCAATTAAAAAGTGGTACAATCCCCCCCGATTTTTTGAGATTAATGTTCTATACATTAGGGGATTATAGGGATATATTATACAGTGGTGATACGGTGAAT…	SAEPTSDGVTTTGKSDGSVCIPPRRRRLYVTPLTTWASGGNTESSDKLRDAFIESAAVETFFLWDRYKKEKEIEKKQQQADGLLSFGSPAAGIQVLAPQLQSPVVDDDNNPQNQLKSGTIPPDFLRLMFYTLGDYRDILYSGDTVNGGNEDKIKKAIDNYFQNISEQNGGGGPPSPSGKPGTRNSDEKRKKWWDNNAEHIWKGMVYALTYKDSEQKGGTPQKVEAADKGKDLFDELKKKYGVYESVELENSETEARTNDTNNQPTKLSDFVKIPTYFRYLEEWGESFCRERTRRLGKIKEECTNSDGSKKSDGDGFECTQTVPDKDGTIKTFDYLTCGRYCGFYRKWIERKKIEFHKQSNAFTKQKTDATSNNNGNEFYTKLQSLHDAEAFLNRLKNGP…	TAGTGCCGAACCCACTAGTGATGGTGTTACAACCACTGGCAAGAGTGATGGTAGTGTTTGTATCCCACCCAGGAGGCGACGATTATATGTCACACCACTAACGACATGGGCAAGTGGCGGTAACACGGAGTCAAGTGACAAACTGCGTGATGCGTTTATTGAGTCCGCTGCTGTTGAGACGTTTTTTTTATGGGATAGATATAAAAAAGAAAAAGAAATAGAGAAAAAACAACAACAAGCTGATGGACTACTCAGCTTCGGGTCACCAGCAGCTGGAATACAAGTACTAGCACCACAACTACAATCACCCGTTGTAGACGATGACAATAACCCCCAAAACCAATTAAAAAGTGGTACAATCCCCCCCGATTTTTTGAGATTAATGTTCTATACATTAGG…	('DBLd1', 8, 431, 8.8e-133),('CIDRb1', 433, 679, 9.6e-85)
hierarchical	SEVERE MALARIA	76_X0.85	DBLd1.s.4	SFC19_S24_L002_Contig1569_frame_-3	SFC19_S24_L002_Contig1569_frame_-3_DBLd1_domNum6	AACTCGAGTTGTGACATAGTTGACGAGCTA	TACCCGGGCTCAACATGGACCACAATATTTTTT	TTTAAAAAACCGGAAGATTTTAAAGAAGTCGCATGTAAACAAAAATACGACGGAAAATATTATGGATGGAAATGTATACCAAGTGGTGCCACCACTGGTAGTGGTAAAGACGGCGCCATATGTGTGCCACCCAGGAGGAGACGATTATATGTGGGAAAACTACACAATTGGGCGGAAAAACAGGTGACACCACAGGCGAGTGGTAGTGAAGCATCGTCAACAAGTGGTAGCACCACACCTCCAGACCCCAAAGTGGAACTACTCAAAGCATTTATTGAGTCCGCTGCTGTTGAAACCTTCTTCTTATGGGATAGATATAAAAAAGAGTGGTATCACAGGAACAAGCCACAAAATGAATTGGTAGGTGCAGTGGGAGGACTGGGACTTGGAGTAGCAGGT…	PHVRTKTPPNHVCHDINHVCMYDIM*S*ITKMVTPVRGGGKDDYKDARELLDKIGKTVHEKLKGDAEKYSSQLKGNLSLAKGSGGERGGAVDPCTFEYHKLIGANDGKRHPCGTGKEVARFSNSVSGQCTNEKIEGNKYIKGKDVGACAPYRRLHLCHHNLETINNTTSTAKHDLLAEVCMAAKYEGNSINTHYLKHEQTNNDSASQLCTVLARSFADIGDIVRGRDLFYGNTQESARRDKLEENLKRIFGKIHSDVTSGKNGRKGKNGAEARYRNDPNFFKLREDWWEANRETVWKALTCNAPEKAHYFKPSENNTQYFSNKYCGRDEEKVPTNLDYVPQYLRWFDEWGEDFCRLRNHMLKNIKETCRDYSKNLYCSLNGFDCTETVRRKDIFIQSND…	ATATATATATATATACATATATACCACACATATATACACCACTATATGTATTACCTTCAAAAATAAAAACACTATCGAAGTTAACGCAATAGCTATTCCAAAGGGGATGGTAGACGATAATATGTCACCTATAGGTTTTGATGGTTCGTCGGACAGGGTTGGAGGTACAGGTGATGGAGGCGCCGCAGGGGCCGGTGCTGGTTTGGGTGGGACTTCTTCGGGTTTGCCTTTCGGTTGGTCCTGTGTGCCTTCACTAGGTGATGGTGATGAAGGGGCGCCACTTTCTTCTTCTGCATTTTGTTCGGGTTCTTTTTCTTCTTCGTCTTTTTCGTCACACTTGTCATCTGCTTGATCTGTTGGTTTTGTTGTTGCTAACACATCTCCACAAATTTTGGGTAT…	('NTSB', 32, 93, 6.4e-13),('DBLa2', 97, 509, 1.6e-171),('CIDRa1.8', 510, 763, 1.3e-123),('DBLb12', 769, 1235, 3e-195),('DBLg6', 1254, 1604, 2.2e-140),('DBLd1', 1712, 2216, 1.2e-156),('CIDRb5', 2218, 2469, 1.1e-92)
hierarchical	SEVERE MALARIA	780_X0.6	DBLe3.s.1	SXC2_S4_L001_Contig610_frm-3_orf4	SXC2_S4_L001_Contig610_frm-3_orf4_DBLe10_domNum8	CACTCGAGGTATGATAAAGGTAATGATTATATTTGT	ATCCCGGGTTCAACATTCGCATTTATTTTTGAG	AATAAATATAAAAATATACACGATCGTATGAAAAAAAATAATGGTAATTTTGTGACTGATAATTTCGTTAAAAAATCTTGGGAAATTAGTAATGGTGTGCTAATACCTCCACGAAGAAAAAATTTGTTTCTGTACATTGATCCATCAAAAATATGTCAATATAAAAAAAATCCTAAATTGTTTAAAGATTTCATTTATTCGTCGGCATTTACTGAAGTTGAAAGGTTAAAAAAAGTATATGGTGAGGCTAGAGCGAAAGTTGCTAATGCAATGAAATATAGTTTTGCCGATATGGGAAGTATTATCAAAGGAGATGATATGATGGATAAGGATACTTCTGATAAGATAGGTAAAATTTTGGGAGATGGAGACAGAAAACATGAAAAACGTAAAAAATGG…	LNFKIYINVYFCNCLDKMDSKTTIANKIEAYLEKKSNESDIDQSLKADPSEVEYYRSGGDGDYLRKNICKITVNHSDSGMYEPCDRKELSYGDIDEWKCDENLFKASGNHKNICVPPRRQHMCIKNLEKLNVEKIRDNNAFLADVLLTARNEGERIILYHPDTNSSDVCNALERSFADLADIIRGRDENKCETKSPNNVEELIKNFFGKNYRENKEYRKKYQNDDENYKKLREAWWNANRQKVWEVITCSARSNDLLIKRRWRTSKESNGDNKLELFRKCGHYEGKVPTKLDYVPQFLRWLTEWIVDFYREKQNLIDDMERHREECTREDHKSKEGTSYCSTCKEKHTKYCEFVKKWKSEWENQKNKYTELYEQNKNKTSQKNTSRYDDYVKEFFKNFK…	ATTTGTAATACTTATATTTTATTGATTTATATATACACATATAAATCATCACCTAAATTAGTTTCATTTCCTTATATTTTTCACGATATTTATTTTCTATATCATCAACAATTGTACGAATTTTCCATCTGATCGTCACCTATTATACTAGTGGCTACCACATTATTATTATTTGTTTCATCAATATATGTATCCATAGATATATTTGTGCGCAATCCATTATTTTGTTCCGTGGTAATATAACTGGGTATAATATTTGTTGATCCAAGTAGTTGGAGGGGGGTTTCCTGTGAGGGATGATCATATATATTATTTGTACTAATAATATTATATGTTTCATCATTAATTTTATGAATATCATCCAGAGTTGATGGTTGTATATCCAATAGATATTCCTTA…	('NTSpam', 18, 68, 9.1e-30),('DBLpam1', 69, 449, 4.1e-209),('DBLpam2', 549, 976, 2.1e-245),('CIDRpam', 985, 1212, 9.7e-132),('DBLpam3', 1231, 1584, 2.2e-215),('DBLepam4', 1585, 1925, 3.8e-213),('DBLepam5', 2003, 2309, 1.6e-173),('DBLe10', 2357, 2651, 1.3e-131)
hierarchical	SEVERE MALARIA	1081_X0.97	DBLe9.s.1	SFM-3_S12_L001_Contig669_frame_-1	SFM-3_S12_L001_Contig669_frame_-1_DBLe9_domNum2	ACCTCGAGTCCATTAGATAAATGTCCTTTTAGA	TTCCCGGGTTCAGCAATCACATTTTTCTTTAAG	CATGAAAATAAAGCTTTGTGCAACATATTGAAAGAGTTTTCTAAATGTAAAAATAAAACGTTTGATAATAAACTTGATAGTTGGGGTACACATGATCTGAAGCTTCGTACCTCTATAAATCAAGGTGTATTTATTCCTCCTAGAAGAACGTACATATGCTTAAAACCATTAATTAAAAAAAAATATGCGCAGCATGAAGAACATATTTTTTTGAATGATTTGCTTACTGCTACTTATACTGAAGCTTATATGTTAGGTAACAAATTTAAAGATCAACCTACAAAAGCATTACAAGCTATAAAATGGAGTTTTGCGGATTATGGAGATATAATTAAAGGTACTGATATGATAGATAATATGTATTTGAATGACATGAAAACACAATTAGAAACAATTCTA…	AKEKYKYDYPYYHNLRNDWWNENRESIWKAMTFSAPKDAYINKTTKSSKNNIRSTNMYNYCGHNEITPYDDYIPQRLRWMKEWGEYVCKILNEKVNNMENDCDKCKLNYKKCSDNDDGNKCKSCKEKCKEYTELIHNLKSQFSVLEKKYNELYTKAKNNSGGFVKDNDKYVIEFLEKVIKEKLCDVESPHKYLDKASHCMNYNFIGNEIKTTPYTFNDHPENYKNQCVCTITNHPLDKCPFRHENKALCNILKEFSKCKNKTFDNKLDSWGTHDLKLRTSINQGVFIPPRRTYICLKPLIKKKYAQHEEHIFLNDLLTATYTEAYMLGNKFKDQPTKALQAIKWSFADYGDIIKGTDMIDNMYLNDMKTQLETILKYNGTSNNTMSFKDWWEYNKDKVW…	ACGATTGAACGGTTCATCCGCTGGGAGGGGTAAATGAGGCGTACGTTCACTTTTTTGGCAATCACATTTTTCTTTAAGTTCATCATTATTCAAAGTTTCATAAGGATTATCCAATTTGGAGTTTTCAATAAATTTTCCAAAAAGACAGTCACATTTACCGTTACATTTTTTATCAATAAAATCTGGCTTTTTCTTACTATTTATTTGTGAATTATTATATTTTTTATTATATTGATACATTTGAAGATCATATTGTATTTTCTTATTTGCCATAAAATTTCTATATTTTTCACACGCATTTTTACAGCCATCTGGATAAATTCTTCCATCGAGACATTCACCTTTATCACATTGTCCTTTTAATTCTTCGTACAATTCATTTCTTCTAGAACAAAACGC…	('DBLz3', 2, 229, 2.4e-88),('DBLe9', 235, 552, 3.3e-112)
hierarchical	SEVERE MALARIA	1082_X0.9	DBLepam5.s.1	SFM-6_S3_L001_Contig662_frame_3	SFM-6_S3_L001_Contig662_frame_3_DBLepam5_domNum1	AACTCGAGTCCGTTAGATAGATGTTTTGAT	ATCCCGGGATCAACACTGACATTTAGAACA	GATCAGACAAAAATGAAGGTATGTAATTTAATTGGAGATGCTATAGGATGTAAGGATAAAACAAAACTGGATGAACTGGATGAATGGAATGATATGGACCTGCGAGATCCTTATAATAAGCATAAAGGTGTTTTAATTCCTCCTAGACGTAGACAATTGTGTTTCTCAAGGATTGTGAGAGGTCCAGCACATTTAAGAAACTTAAAGGAATTTAAAGAAGAAATTTTAAAAGGAGCCCAATCGGAAGGTAAGTTTTTGGGTAATTATTATAACGAAGATAAAGGTAAAGAAAAAAAAGAAGATCGTAAAGAAAAGGCGCTAGAAGCTATGAAAAACAGTTTTTACGATTATGAAGATATAATAAAAGGTACTGATATGTTAACAAATATAAAATTCAAG…	CKNIGAYNTTSGTVNKKLQKKETECEEEKGPLDLMNEVLNKMDEKYSAHKMKCTEVYLEHVEEQLKEIDNAIKDYKLYPLDRCFDDQTKMKVCNLIGDAIGCKDKTKLDELDEWNDMDLRDPYNKHKGVLIPPRRRQLCFSRIVRGPAHLRNLKEFKEEILKGAQSEGKFLGNYYNEDKGKEKKEDRKEKALEAMKNSFYDYEDIIKGTDMLTNIKFKDIKIKLDKLLTKETNNNIRNAEDWWKVNNKSIWNAMLCGYKKSGNKIIDPSWCKIITTEKTPQFLRWIKEWGTNVCIQKQEHKEYVKSKCSNVPNNNLGSQESESKNCTSEIRKYQEWSRKSSVQWEAISERYRKYKGKDEFKNVFNNANEPNANEYLKEYCSKCQCGFNDMEEMNNNEDN…	GTTGTAAAAATATAGGTGCATATAACACCACTTCAGGTACAGTTAATAAAAAACTACAAAAAAAGGAAACAGAATGTGAAGAAGAAAAAGGACCTCTAGATTTAATGAACGAGGTATTAAATAAAATGGACGAGAAATATAGCGCGCACAAGATGAAGTGCACAGAAGTTTACTTGGAACATGTTGAAGAACAATTAAAAGAAATTGACAATGCAATAAAAGATTACAAATTATATCCGTTAGATAGATGTTTTGATGATCAGACAAAAATGAAGGTATGTAATTTAATTGGAGATGCTATAGGATGTAAGGATAAAACAAAACTGGATGAACTGGATGAATGGAATGATATGGACCTGCGAGATCCTTATAATAAGCATAAAGGTGTTTTAATTCCTC…	('DBLepam5', 79, 385, 1.9e-174),('DBLe10', 433, 727, 1.6e-132)
hierarchical	SEVERE MALARIA	348_X0.5	DBLg3.s.1	SFM-7_S13_L001_Contig1472_frame_-1	SFM-7_S13_L001_Contig1472_frame_-1_DBLg3_domNum3	ACAAGGATCCCGTGCAAAATAGTGGATGGAATA	AAGCGGCCGCTCACTCACACTTGTCTTCAAA	CTTAATGGAAACAGCGCAGCACATAATATAGAGGGCTGCAAAAAAAAAGATGATGGAACAAACTCATATCCTCCATGGAAATGTGATTCAACTAAAATTAAAAGCGGAGAAGAAGGTGCTTGTATGCCTCCAAGAAGACAAAAATTATGTGTACATTATTTAAAAGAATTGAGTGACACAACACAAAAAGGTTTGAGAGAAGCTTTTATTAAAACTGCAGCAGCAGAAACTTTTTTGTCATGGCATAAATACAAAGAAGATACACAGAAAGAAAAAGCAACACACACAGCAGATAATGATTTGAACAAAGGAATAATTCCTGAAGATTTTATACGTCAAATGTATTATACATTTGGAGATTATAGAGATTTATGTTTGGATAAAAATATAGGTAATGAT…	FFLWDRYKKENKTQNTSQLPTVPGSDSGDNNPQSPQSQLLSGNIPPDFLRQMFYTLGDYRDILVGNTGIVIKGSSEEDKEAMKKIQEKIEKILPKNGDKLVPKPGGQTRESWWDTNAQHIWNAMICALTYKETGEKGTPLKQDDGLKGALLDGEGKKPKNHDYNSVKLDENSVTGGPRGPNESPTASGDNTPKLSDFVKIPTYFRWLEEWGDEFCRKIKDKLKKLEKECRSEKPGRRYCSADGYDCERKNINRNVTYANLDCPGCAGECLKYRKWIKNKESEFNKQKYKYRKEHEKLKDYSNLNENDKTFYAEIMEKTSYSSVDLFLASLNNCKNGEHDKNQTNKIDFKNLHKTFGPSKYCKACPVYGVNCDSKNPECVTLTEKSFKTVNIKDTDPTKI…	TTTTTTCTTCAAATAAAGAAAAGCAATGGACGTCAAGGCCAAAGCAATTCCCACTGGTATAGCTGATGGTAATACATCATTCAGTATGTTGTTCGTTGGGGGTGTTTTATGGTCTTCTTGAAAAAATGGTACAAAATAAGGAAATGATCTAGCAACAATTGCATGAATAGTATGTGCATCAGGTATAATATTTTTTATACGCTTTGGTATTTGAGCAACTGCTTTTTCGATTTTATTTAATCCAGGAATTTTCGGAGATTTAAATATCTTTTCTTTAATGAAATTCAAGATTTTACTAGGATCACTGGGTGCATTTTCATGGCATTTACATTTATCTTTATACTCCTTTGGATATGATGAAAAGGCGTAATAATTTTCATTACTATTCATTTCAGAAAA…	('DBLd1', 1, 364, 2e-106),('CIDRg2', 365, 614, 8.5e-92),('DBLg3', 664, 1031, 6e-145),('DBLz4', 1040, 1471, 6.7e-192)
hierarchical	SEVERE MALARIA	371_X0.65	DBLz4.s.1	SFU-3_S21_L002_Contig1467_frame_1	SFU-3_S21_L002_Contig1467_frame_1_DBLz4_domNum5	CCCTCGAGTTGTGTGGAGAAAACGGCA	GCCCCGGGCTAGCATTTACATTTATCTTTATACTC	CATAAAATAAGAAAAAATGCAGAGAATAATATAGACGCTAAATTAAAAGTAAATGGTAATACATACAATGGCTATTGCAATAATGTCACTAAAGAAACATACCAAGAACCAAATGAAGGAAAATGTAAATTTAAAGAAGTTTCTTGGTCTTCGATAGGTATAATCAATAATGAATGTAAAAATACGGGAAAGGATCGTTTTGATATAGGGAAATATTGGGATTTCAATGGGAAAACATTTGATGGAAAAAACAAATTATATATTCCACCAAGAAGAAAACATATGTGCATGAAGAAATTGGAAAATATAGTTTCTACAGATATTAGTGATAGTAATACTTTACTTGAAAAAATCCAAGAAGTAGCCAAAAATGAAGGCGATGATATAATAAAAAATTTA…	KKKNEKDVGKKDINFCVLQDENVNRKEQKVTSYNAFFWDWVHDMLIDSMQWRDEHGKCINDAKSGKCRKRCKNPCDCFQKWVDQKKTEWDEIKEHFGKQDFGTQGENGAINMFGGLLRSADFVLQEVLKKDLLLEIIEGTYGKSKETEHIKDLLKETGVADGVVGVVLGGDNENNTTIDKLLKHEKEQAQTCLNTHKDNDCKQAQDTDVARSLPPDGPSQTPLAPKKEESEEQEEEEEEEDEVEDSEGEGGGEQDNQETTVDEETITEDPEVQEETAVGPTQNDVNVCSIVGGILTKDNLKEACKTKYDGKYYGWKCIPSGSSNTGEGSSESGRRMAKRHTESSDSTTTGKSDGSICVPPRRRKLYIGGLTKWANNSGNETTKSQSQETSGKESSAGGK…	AAAAAAAAAAATGAAAAGGATGTTGGCAAGAAGGACATTAATTTTTGTGTACTACAAGATGAAAACGTGAATAGAAAGGAACAAAAGGTTACGTCTTATAATGCTTTCTTTTGGGATTGGGTACATGATATGTTAATCGACTCTATGCAATGGAGAGACGAACATGGTAAGTGTATAAATGATGCGAAATCAGGAAAATGTAGAAAAAGATGTAAAAATCCATGTGATTGTTTTCAAAAATGGGTAGATCAAAAAAAAACCGAATGGGATGAAATAAAAGAACATTTTGGCAAGCAAGATTTTGGCACTCAAGGAGAAAATGGCGCAATTAACATGTTTGGCGGACTATTGAGATCTGCTGATTTTGTTCTTCAAGAAGTTTTGAAAAAAGATCTACTT…	('CIDRa2.6', 2, 197, 5.2e-77),('DBLd1', 288, 800, 1.3e-145),('CIDRg2', 801, 1050, 1.2e-91),('DBLg3', 1100, 1467, 9.2e-145),('DBLz4', 1476, 1907, 1.1e-191)
hierarchical	UNCOMPLICATED MALARIA	350_X0.65	DBLa0.13.ns.1	IFM23_S4_Contig695_frame_-2	IFM23_S4_Contig695_frame_-2_DBLa0.13_domNum2	ATCTCGAGATGCGAACTTGTAAAACAATAT	TCCCCGGGATCAACATGCTTTGCAATATTT	ATTTCTGGTGGTGCTGCTCGCGATAAAAGGCATCCGTGCACAAATTTAAGTGGAAAAGAAGAACGTTTTTCCAATACACTTGGTGGCCAGTGTACTAACGAAAAAATGCGTAGTGATGGTATAGGAGCTTGCGCTCCATACCGACGTCTACATTTATGTCATCATAATTTGGAAACTATAGACACAACGTCGACGAAGAATGATTTGTTGGCAGAAGTGTGTATGGCAGCAAAATATGAAGGGGACTTAATAAAAACACATTATACAATACATCAACAAACTAATGAGGGTACTGCTTCCCAATTATGTACCGTGTTGGCACGAAGTTTTGCAGATATAGGAGATATTGTAAGAGGAAAAGATCTGTATCTTGGTAATCCACAAGAAAAAGAAAAAAGA…	YQNTTKPCMPRYKPRMHV*HNVVVELAKMAPPEGGQGGEDIDETSAKNLLDSIGKIVHDQVKSESNGFKDDLKGNLQHATNINLELIGNIETCELVKQYISGGAARDKRHPCTNLSGKEERFSNTLGGQCTNEKMRSDGIGACAPYRRLHLCHHNLETIDTTSTKNDLLAEVCMAAKYEGDLIKTHYTIHQQTNEGTASQLCTVLARSFADIGDIVRGKDLYLGNPQEKEKREDLEKKLKDIFKKIHEDVTTTNGKNGAEELQKRYEGDDNNNYSKLREDWWTENRETVWKALTCKADDSNRYFRPTCAGGTTSTQGKCRCNDNQVPTYFDYVPQYLRWFEEWAEDFCRLRKRKLQNAKEQCRGTNGKDKYCSGNGYDCEQTIRGDEHFVEGECHKCSV…	TAGCTGTTGTGTTGTTACCACTAGCTGTTGTGTTGTTACCACTAGGTTCTAGTACTACTTCAATCAATGTTTTATATTTAGGACTACCTGGTACATATATATCATTAATATCCAATTCTTCATATTCACTTTCTGAGGAAGTTACATCAGTACTATCAGACATAAATGCATATTTCTCCTCTCCACTGCTATCTCCTTCCATATAAATATATGTTTTGCCTTTATATGAACCACTTCTATATGGTATGTACCTATTTTTGGATTTCAACGTAGGCATTTCATACTCTCCTTTCGGGATATTCAGTACACGTAAGAGGTCCACAGTTGATTTCGGTTTTTTCTTTATGAAAAGAAAAGCTATCGAACCCAAAGCCAAAGCAATTCCAACAGGAATAGTAG…	('NTSB', 22, 85, 1.1e-11),('DBLa0.13', 93, 528, 2.5e-194),('CIDRa2.9', 529, 822, 3.7e-118),('DBLd5', 912, 1319, 9.1e-127),('CIDRd1', 1320, 1569, 2e-94),('DBLb9', 1607, 2040, 3.6e-162),('DBLg9', 2054, 2432, 4.8e-126)
hierarchical	UNCOMPLICATED MALARIA	123_X0.5	DBLd1.ns.2	IFM047_S10_Contig953_frame_3	IFM047_S10_Contig953_frame_3_DBLd1_domNum2	AACTCGAGATGTGAAATAGTAAAAGACCTATTT	TTCCCGGGTTCAACATGGTTTACAATTTGT	CAGAACCCAAAGGATTTTACAGACGCCTGTGCCCTCAAGTATGGAAGTAAATCACATGTTGGATGGAAATGTGTCACAAGTAGTGGTGGTGACAGTACCACAAGTAATAGTAGTAGTGACGGTGGTGGCCGTCTTAGACGTGGTGCTACCGATAGTAGTGGTAGTAGTCCCGCTCGTGGTAGTGATAGTAGTGGTGCCATTTGTGTGCCACCCAGGAGGCGACGATTATACATACAAAAACTACACGATTGGGCTACCGCGCTCCCACAAGGTGACGCCGCGTCGACATCGCCACAAGTGGCTCTCCTCCACGCCTTTGTGAAGTCCGCTGCTGTGGAAACTTTTTTCTTGTGGCATAAGTATAAAGCGGAAAACACGAAGAGACAAAGTGGGTCGCTA…	DACKIVDGILNGKSATDYIEGCKERDDIKNPYRQWQCNKSSNLVTEDGICMPPRRQKLCVINLKTFEPKTSVELRNAFIKCAAIETHFLWKYYKTKNSEAHDDLKKGTIPEKFKRQMFYTFGDYRDLCLGTDISASNEPVKTVKDNIKNIFNTNNGLVKGSDKEKRESFWNEHKEAIWKGMLCSLEKAGGNASIKSDSKYQYNSVKFSDNRNGPDLETFAKRPQFLRWMIEWGEHFCKEHTKELAKLEAACPNGICEQSEEEKKKCKSACEKYQQWLKDWKDQYKKQSAKFTTDKEKPEYKDDPDVKNSTHAYEYLNKKLTNIPCTSATTRVNCEYKCMERPSSQNNNNMPASLDDEPQEVKGRCTCKPPPTKPEAPLPQRPPPEPAGDGTHDHRARSE…	CTGATGCGTGCAAAATAGTGGATGGAATACTTAATGGAAAGAGCGCAACTGATTATATAGAGGGCTGCAAAGAAAGAGATGATATAAAAAACCCATATCGTCAATGGCAATGCAACAAAAGTTCAAATTTAGTGACAGAAGATGGAATATGTATGCCTCCCAGAAGACAAAAGTTATGTGTAATTAATTTAAAAACTTTTGAACCGAAAACATCAGTTGAGTTGAGAAATGCTTTTATTAAATGTGCTGCAATAGAAACACATTTTTTATGGAAATATTATAAAACTAAAAACTCAGAAGCACATGATGATTTGAAGAAAGGAACAATTCCTGAGAAATTTAAACGTCAAATGTTCTATACATTTGGAGATTATAGGGATTTATGTTTGGGTACGGATA…	('DBLg11', 3, 367, 1.7e-137),('DBLd1', 470, 953, 2.7e-150),('CIDRb1', 956, 1204, 5.5e-88)
hierarchical	UNCOMPLICATED MALARIA	523_X0.7	DBLa0.11.ns.1	IFM27_S9_Contig420_frm1_orf3	IFM27_S9_Contig420_frm1_orf3_DBLa0.11_domNum2	TGCTCGAGTGATTATACTACACGTTTTGATGCT	TGCCCGGGATCAACATGTATCGCAATATTCCTT	AACAGTAACAGGTATCCGTGCGCTAACAGATCGAAAATTCGTTTTTCCGATGAAAGTCGAAGTCAATGTACATATAATAGAATAAAAGATAGTGAACATAATAATAATGATGTTGGGGCCTGTGCCCCTTTTAGACGATTATCTGTATGTGATTATAATTTAGAAAAAATAAGCACTAAAAAATACAAAGCAATACATAATTTGTTGGCAGAGGTGTGTATGGCAGCAAAATTTGAGGCAGAGTCATTAATAAATTATCGTGCACAATATGATGCAGAACATCATGATTTTGGTTCTACAATATGTACGGTGCTCGCACGAAGTTTCGCAGATATTGGAGACATTGTCAGAGGAAAAGATTTGTATCTCGGTGATAAAAAAAAAAATCAAAAAGAAACC…	WGELTKMAKGGRQGGKDKYDDAKYMFDRIGKDVYDKVKGEAQTYKDDLKAYVSFASIFGGETVSSNDPCNSDYTTRFDANSNRYPCANRSKIRFSDESRSQCTYNRIKDSEHNNNDVGACAPFRRLSVCDYNLEKISTKKYKAIHNLLAEVCMAAKFEAESLINYRAQYDAEHHDFGSTICTVLARSFADIGDIVRGKDLYLGDKKKNQKETEREKLENKLKVIFGNIYNELTNGKKQALKTRYEDNDENYFQLREYWWALNRDQVWKAITCKAPDEANYFKPAQNGTREFTNGRCGRDETDVPTNLDYVPQFLRWFEEWAEDFCRKRKHKLKDVKTNCRDDSKNLYCSRNGYDCTQTIRGINQLVEGDCTKCSVVCTPFVDWIDNKKKEFEKQKEKYD…	TATATATATTATAATATTACTACTATTATAATTACTATATATATACAAATATATATATAATACTTATATATATATATTTCAACAAATACAATATTATCATTATTCTACCATATCACAATACTCCCATAATATACGCAATACGCCACCACCACCGCCCACACTTACCATGTATGCCACGATATAAACCACGTACCACGTATGCATGACATAATGTAATGGGGGGAATTAACCAAAATGGCGAAGGGAGGTCGTCAGGGTGGTAAGGATAAGTATGATGATGCCAAATATATGTTTGATAGGATAGGAAAAGATGTGTACGACAAAGTGAAAGGTGAAGCTCAAACATATAAAGATGATTTGAAAGCATATGTGTCATTTGCATCAATTTTTGGTGGGGAA…	('NTSB', 7, 68, 5.2e-11),('DBLa0.11', 72, 481, 1e-176),('CIDRa2.4', 482, 736, 1.7e-96),('DBLg2', 829, 1206, 7.6e-124),('DBLd4', 1225, 1662, 1.6e-142)
hierarchical	UNCOMPLICATED MALARIA	341_X0.5	DBLg9.ns.1	IFM12_S16_Contig851_frame_-3	IFM12_S16_Contig851_frame_-3_DBLg9_domNum4	ACCTCGAGGTGCAAAATGGTGCAGAAATTA	ATCCCGGGCTCAATTACACTTCCCTTTGAC	ATTAGTGAGCAAATTGAAAAAAATAATATACATAATTGTAAAAAAACAGAGGACGCAAAATGGAAATGCGAAAATACAAAATTAAGGGAAGACGAAGGTGCTTGTATGCCTCCTAGAAGACAAAACTTATGTTTATATTATTTAACAAAATTGAATAACGATGCCAATGACAAGGAATTGAGAGAGGCATTTATTAAATGTGCAGCAGAAGAAACTTATTTGTTATGGCAATATTATAAGAGTAAGCATGGTGAAGACGCTCAACTATTAGATAGAGGCATCATACCTCTAAAATTTTTCAGATCAATGTTCTACACGTTTGGAGATTATAGAGATATATGTTTGGGTACAGATATATGTGCAAAAACTCCAGATGGTGATTTAGAGCAGGCAAAAGAA…	GTIEEDDENEEDEDYEEEEEDEEEEEKQEEPAAKDTEGTGEPAKKAGPKEEDPAKESGPKETQLPDACTIVDGILGDKSSMGYREGCKTKYMTRGLEGWECGKKSEREVGEGGRSGKEEGACIPPRRQRLYVYNIKELKDETQNALRTAFIESAAVETFFLWHKYKKDIEREDKEKNEQVGYTSSKPNELDNELKSGDIPEEFKRQMFYTFGDYKDIFFGNDTGSDVKDVQTNINKVITNIGSTNGEERKNFWNKYAHDIWDAMVCALSYNTETKIKDEELHKKLINPNNKIKNENVTFSTNKITTFSEFAKKPQYKRWFEEWSEEFCRKKKIKLENIKKDCYAEYGVKKCSGEGYSCDLKEQTYSNIFKNLLYPTCEKDCTNYKKWIHTKKKEFDKHK…	GCCTTTATATGGACCACTTCTATATGGTATGTACCTATTTTTGGATTTCAATGTAGGCATTTCATACTCTCCTTTCGGGATATTCAGTACACGTAAGAGGTCCACAGGTGATTTCGGTTTTTTCTTTATGAAAAGAAAAGCTATCGAACCCAAAGCCAAAGCAATTCCAACAGGAATAGTAGTTTTCAGTATATCATTTGTAGGATCATATTGTGGGGTCACGGGTTTTTTCGGGAAACCTCCTTGTAATCCTTTACATTTATCTCCCCTTACTCCTCCACCAAAAACACCAGCATCAGGAAAACCGCTACCACTTACACTCAATGCATTACATTCATCTGGAACACAATTACACTTCCCTTTGACATCCTTAGGCTCATCATCCAACGATTCGGGCAT…	('DBLd5', 68, 475, 4.6e-127),('CIDRd1', 476, 725, 1.1e-94),('DBLb9', 763, 1196, 1.8e-162),('DBLg9', 1210, 1588, 2.4e-126)
hierarchical	UNCOMPLICATED MALARIA	83_X0.5	DBLd1.ns.6	IFD6_S1_Contig745_frm1_orf15	IFD6_S1_Contig745_frm1_orf15_DBLd1_domNum4	GTCTCGAGTTGCGGCATAGTAAACACA	TTCCCGGGCTCAACATGTACCACAATTTTC	CTATTTACTAATGGAGAACCGAAAGACATATTTAAAGAAGCTTGCCAACAAAAATATAGCGAACCCAACAGATATTGGGGATGGAAATGTATAAGTGATACAACCACTACATCTGGTGACACCACCGAACGTGTTCGTGGTAAACGCAGTGCCGAACCCCCCACTACATCTAGTGGTAACACCGCCGGTAGTGGTAGTATTTGTATCCCGCCGCGAAGACGACGATTATATGTCACACCACTAACGAAATTGGCAGGTGATAACACGGAGACGTCACAAGGTGACAAGTTACCACAAGGCTCCACTTCGGCGACCTCGCAGTCACCAAATGGTGACTTGCTCACCGCCTTCGTGGAAAGTGCCGCGGTTGAGACGTTTTTTTTATGGCATAAATTTAAA…	YVMRHLMLNILEKQRVMEEKELMVNAIALVEKFPHISIMCRSIFAGSRNGPKISVVKKKKKLEDVKRNCRDEIDKYCSGNGYDCTKTIRAIGKYAIGDECTKCSVWCRLYEKWIDNQKKEFLKQKEKYAKEILGNGRRKRSASNNYEGYDRKFYEKFKSTYDDVNKFLGLLNKEGVCTKIKDKKEIIDFKTVDNRFDKNKNDEGTFYHSEYCKPCPHCGVKRNGNRWIEKSKTDQCNIKLYKPKPGESGTPIEILKSGDGQTEIGKKLKDFCTKTQNGSDGGSGGAGGSGGAGGSGGNSEKKELYDEWKCYEFKHLDKVEEGEDDEDYEKDVKNGGGLCILKNENIKEKEKESEPEPDQFQKTFHDFFYFWIRRFLNDSMYWRGKVNSCINKSKREKCK…	ACGCAATACGCCACCACCACCGCCCACACGAACCATGCAAACCCACAAATATATGTATGACATGACATAATGTAGTGGTGGAGTTAACAAAAATGTCGTCGCAAGGTGGCGGTGGTGGAAGTAGTGTTGAGGAAGATGCCAAACATGTATTGGATGAATTTGGGCAACAAGTGTACAAAGAAAAAGTGGAAAAGGATGGTGCTGATGCTGAAACATATAAAGGTGAATTGAAAGGAGATTTGAACACAGCAAATGGTCGTAGTCCGGAATTAAAGTACACCACAGATACATGCACACTTGTAAAACAATATTATGATGGTGTTAATAAAGGTGGTGCTGCTCTCGGTGATCCGTGCGGAACAGGAAAAGATGCAAAACATGAAAAAGTAAAACGTTTTT…	('DBLa0.16', 56, 215, 2.1e-60),('CIDRa3.4', 216, 524, 1.8e-117),('DBLb5', 531, 991, 1.4e-177),('DBLd1', 1067, 1563, 7.5e-160),('CIDRb5', 1564, 1796, 7.9e-85)
hierarchical	UNCOMPLICATED MALARIA	310_X0.5	DBLa0.3.ns.1	SFU2_S5_L001_Contig1725_frame_-2	SFU2_S5_L001_Contig1725_frame_-2_DBLa0.3_domNum2	GACTCGAGATGCGCCCTTAATTATACATATGAT	TCCCCGGGGTCAACATGGTTTACAATATTGCGA	ACTAATGTTACCAGTGGTCGCGGTAGGGAGCATCCGTGTTTTAGTAGACAACCAGTTCGTTTTTCTGATACAAATGCAGGATACTGTTACACTAGCAGAATAAAGGGTAATGATAATAAAACTGGTTCTTGTGCTCCATTTAGAAGATTACATTTATGTGACCAAAATTTAGAACGTATAGAATCTGATAAAATTAATAGTGCTCATAATTTATTGGTTGATGTGTTACTTGCAGCCAAACATGAAGGACAATCAATAATAAACAACTATCGACAGTTAGGCCATAACAGTAGTTCAAGTGTTTGTACAGCTCTAGCACGAAGTTTTGCGGATATAGGAGATATTGTCAGAGGAAAAGATCTTTTCCTTGGTCATAAACAAAAAAAAAATGAATTAGAA…	IHQTKPNHYTTTYHVCMT*CSGGVKMAPAPQNGGGGQGARDVLEQFGAIIQEQAKAEAVQHRKDLEGRLSNVIFSNGDKVYTEDPCALNYTYDTNVTSGRGREHPCFSRQPVRFSDTNAGYCYTSRIKGNDNKTGSCAPFRRLHLCDQNLERIESDKINSAHNLLVDVLLAAKHEGQSIINNYRQLGHNSSSSVCTALARSFADIGDIVRGKDLFLGHKQKKNELEASFKKMFQNIQRNNIKLQTLTLHQVREYWWAFNRQEVWNAITCSAEENDRYSKTVDDGKTTLWNEKCGRELSSVPTNLDYVPQHLRWLQEWAEDFCRIKHLKLQNVINSCRGVSETGNKRYCSRNGCDCEQTINRIGHLRYGNRCTKCLFGCNNYIEWINNKKNEFDKQKKKC…	CATAATCACTTTTGGGTATTTGCAGTATTTGGAATAAATTTCCAACAGATGCTTTGGTTTTTTTCTTCAAATAAAGAAAAGCAATAGAAGTCAAGGCCAGAGCAATTCCCACTGGTATAACTGATGGTAACACATCATTCAGTATATTGTTGGTTGGGGGTGTTTTATCGTCTTCTTGAAAAAGTGGTACAAAATAATCAAATGATCTAGCGACAATTGCATGAATAGTATGCGCATCGGGACTAATATTTTTTATACGCTTTGGTATTTGAGCAACTGCTTTTTTGATTGTTTTTATTCCAGGAACTTTCGGAGATTTAAATGAATTTTGTATAAAGGATATTACGTTTTTACCGAGATGACTTGGTAATGGTTTTTCCTTGCATTTACATTTATCCT…	('NTSB', 30, 85, 1.2e-09),('DBLa0.3', 86, 479, 1.6e-167),('CIDRa5', 480, 731, 4.6e-74),('DBLb5', 752, 1211, 6.7e-191),('DBLd2', 1230, 1651, 6.8e-160),('CIDRg1', 1652, 1892, 3.1e-91),('DBLg3', 1937, 2305, 9.2e-123),('DBLz4', 2314, 2737, 4.6e-187)
hierarchical	UNCOMPLICATED MALARIA	60_X0.6	DBLd1.ns.3	SFM-10_S1_L001_Contig2583_frame_-2	SFM-10_S1_L001_Contig2583_frame_-2_DBLd1_domNum3	GTCTCGAGATGTGATATAGTAAACACACTATTT	TTCCCGGGCTCAACATGGATCACAATTTTT	ACTAGTGGCGAACCAAAAAACACTTTTAAAGAGGCGTGTGAACAAAAATACGCCCTACCACAAAGACATTGGGGGTGGAAATGTATAAGTGACAAAACAGCCACTGGTGAACGTGCTGGCCGTTCCAGACGTGACGCTAGTGCCGTTACAGCCACTACATCTAGTGGTGCCACTTGCATTCCACCCAGGAGGCGAAAATTATATGTCACACCACTAACGACATGGGCGAGTGGCGAACAGACACTAAGTACCGAGTCACCACAAGGTGACGCGTCGTCGACCTCGTCGCAGAACGCGACTCAGCTCCTCCGCGACGCCTTCATCCAATCTGCTGCTGTGGAAACTTTTTTCTTGTGGCATAAATTTAAAGAACAGTGGAGGTTGCAAAAAGCGGCGGAA…	ACAPYRRLHLCHHNLEKMGTEKIDNTHKLLAEVCYAAKHEGQTIARDYPKYQTTYEGSGFTICTALARSFADIGDIVRGKDLFLGNTQEKDQRKKLDDKLKDIFKKIYKDVMKTNGEAAKERYKDENGGNYFQLREDWWTANRETVWKALTCSEQLSNAKYFHATCSDSHRSGTFSQANNYCRCNGDKPDDDKVNIDPPTYFDYVPQYLRWFEEWAEDFCRLRKRKLQNAKEQCRGKNGKDKYCSGNGYDCKETVRVDNKLVEGECHDCSVACSPFVKWLDNQKLEFLKQKNKYTKEITRGGSRSVGRTKRAAGATTTTNYDGYEKKFYEKFKGKFGTVNAFLGLLNNEKTCTRKMNNDDEEEGTINFKNVHSGKNSDGNNKTFARTKICEPCPWCGVE…	TGCTTTTGTTTCAAGCTTTTGAAGCAAACATTCTACGATATCTTTTGGTGTACCACCTTTTGTTTTTGAGCTCGCATCGCCATTAAGACCACACGAACTCTCTAACGCAGTTAATGTACCACAAGGTTTTATAGCTTTTTTCTTATCACTCTCGAATATACCCTGCTCTAAAAAATTTTTTAAAGTATTAGAACTACCATCATTGTTTTCTTTTTCATAATTGTCAACGTACAGTTTTCTTATATTATTCCATTCTGTCCTTTTCTGATTTATCCATGTATCTACACACTCTTTTATACATATGTATCCTTTACCATTTTTCGTACATGTCTTTAATTTTTTGTTAATTTTATTATAATCTTCTAAAAAATATTCTAGCCATCGTTTAAGCAATGCTCT…	('DBLa0.13', 1, 393, 1.3e-174),('CIDRa2.9', 394, 687, 1.7e-114),('DBLd1', 756, 1263, 1.8e-163),('CIDRb1', 1264, 1503, 1.1e-78)
hierarchical	UNCOMPLICATED MALARIA	486_X0.5	CIDRa3.1.ns.1	IFM12_S16_Contig843_frm2_orf3	IFM12_S16_Contig843_frm2_orf3_CIDRa3.1_domNum3	TGCTCGAGCTGTCCTTATTGTGGAATGAAA	GCCCCGGGCCTATTTTTCTAGGCATTTGGT	AAGAATAGTGATGGAACAATTGTAAAGAAAAAAGAACATGATAAATGCAAGAGTGGAAAACTGTATGAGCCTAACAAGGACGCAAACCCTACTCCTATTACAATACTTAAAAGTGGTGATGGACAAACAGAAATTGAAACAAAATTAAACGCGTTTTGCAAAACAGAAGATGATGAATCTTTATATGCAGCATGGAAATGTTATAAACATAACGAGGTACAGAAAGTGAATCGTCAGGGTGAGGAAGAGGATGATGACGAGGAAGATGTAGACGAGGTAAAAAAAGCAGGCGGATTATGTATATTGGAAAACAGAAATAAAAAGTCTGATAATGAACCTGCTGAAATCCAAAAGACATTCAATCCTTTTTTTTACTATTGGGTTGCACATATGTTAAAA…	HVLLKRRIHIQKSPIMVQQLIHMINAVIMWIKTSQQTWITSLNIYDGSRNGPKTFVGKKKKKVENVKKQCRGPSGKEKYCSLNGCDCTKTVRAKGKLRYGNRCTDCLFACNPYVHWIDNQKEQFDKQVKKYTDEINGTSRSSRKKRAATTTNYEGYEKIFYEQLKKGDYGTVDAFLKLLNNEKACQEVKDDKGGIINFKEVNSGKHSSASASGTNVESQGTFYHSEYCQPCPYCGMKKNSDGTIVKKKEHDKCKSGKLYEPNKDANPTPITILKSGDGQTEIETKLNAFCKTEDDESLYAAWKCYKHNEVQKVNRQGEEEDDDEEDVDEVKKAGGLCILENRNKKSDNEPAEIQKTFNPFFYYWVAHMLKDSIYWRTKKLVKCLKNGNTIKCGKNCKDD…	AAAGAAAATTAGAAGAGAACTTGAGAAACATTTTCAAGAATATACATGATCATTTGACGGAGGAAGCAAAAAAAAAAATACCAAGATGGTGATGGAAATTATTTCAAATTAAGAGAAGATTGGTGGTATGCTAATAGAAGACAGGTATGGAATGCTATAACATGTGCTGCTAAAGAGGAGGATACATATTCAAAAATCACCGATAATGGTACAACAACTCATTCATATGATAAATGCGGTCATCATGTGGATCAAGACGTCCCAACAAACTTGGATTACGTCCCTCAACATTTACGATGGTTCCAGGAATGGGCCGAAGACTTTTGTAGGAAAAAAAAAAAAAAAAGTAGAAAATGTGAAAAAACAATGTCGTGGACCAAGTGGTAAAGAAAAATATTG…	('CIDRb4', 6, 40, 16.0),('DBLa0.1', 55, 231, 2.6e-74),('CIDRa3.1', 232, 518, 2.5e-100),('DBLd1', 601, 675, 8.5e-23)
hierarchical	UNCOMPLICATED MALARIA	447_X0.6	DBLa0.9.ns.1	IFM047_S10_Contig1232_frame_-3	IFM047_S10_Contig1232_frame_-3_DBLa0.9_domNum2	TCCTCGAGATGCGAACTTGATTATAATTTTCAT	ACCCCGGGGTCATGCTTGACAATATTTTGTACT	ACTAATGTTACTAGTAACGTAATTGAACCGTGCAACAAAAGATCAGGAAAACGTTTTTCTGAAGTAAGTGGCGGTGAATGTGCTGATAGTAAAATAAAAGGTAATAAAGGTAGTAATGGTGGCGCCTGCGCGCCTTTCAGACGATTACATGTATGTGATAGAAATTTAGAACAGATAAAAACTGAAAATATAACAACACATAACTTATTGGTAGATGTATGTATGGCAGCAAAATTTGAAGGACAATCAATAACACAAGATTATCCAAAATATCGAGCAACATATGTTGATTCTCCTTCTCAAATATGTACTATGCTGGCACGAAGTTTTGCAGATATAGGTGATATTATAAGAGGAAAAGATTTATATCTTGGAAATAAAAAAAAAAATCAAGCAAGA…	RYKPRMYV*HHVVATMATGSGGASSGENDADKYKNAEDAKHLLDMIGEDIYKKAKEAALPYNNALHGLLTRATYPRDRKPTGSTPSKSCELDYNFHTNVTSNVIEPCNKRSGKRFSEVSGGECADSKIKGNKGSNGGACAPFRRLHVCDRNLEQIKTENITTHNLLVDVCMAAKFEGQSITQDYPKYRATYVDSPSQICTMLARSFADIGDIIRGKDLYLGNKKKNQAREKEKLENKLKEYFEKIYNSLESSIKSQYDDEANNFFKLREDWWALNREEVWKAITCGHPDGTYFRNTCAGGTTPTPNKCRCISGDVPTYFDYVPQYLRWFEEWAEDFCRKRKYKLENAIEKCRGKNGKGGEKLYCDLNGYDCKGTARGKNKFAPDSNCNKCSVACKPFVE…	CAAAATGGTCTTTGATTCCATCCAATTCGGTTTTTTTTTTTCCAATCCACCGTTTATAACAATCACATTTGCCATGACACAATTCTTTACATGTCTGTGATTTATTATTTATACATGTCTTAAGGTTTTTCTTCCATTCTATAGAATCGATTAACATATCAATAATCGAACTATAAAAAAATGAATGATACGACATAACGTCATCTTTCCCTGTAAAAGTTTTCCAATCTCCTAGTATGCAATTATTATTATTAACACCTTCATAATGACATTGCCATTTTTTAATTTGACCATTAGTATTTTTACAAAACTGCTCATATTTTTGCAGTACATTTTTCTTTTCTTTATCAGCGGTAAGTATGTCTATATTGGTTGTATTATTTGAATCGTAGTTCTTCT…	('NTSB', 12, 87, 7e-20),('DBLa0.9', 89, 499, 5.1e-185),('CIDRa2.2', 500, 656, 1.5e-60)
hierarchical	UNCOMPLICATED MALARIA	398_X0.97	DBLpam2.ns.1	IFM047_S10_Contig664_frm-2_orf1	IFM047_S10_Contig664_frm-2_orf1_DBLpam2_domNum3	CACTCGAGATGTGAAAAAAATTTAGATGAAGCC	AGCCCGGGTTCAACACTCACAAACATATTTATATTC	CTTGCATCTTTAACGAATGGTTATAAATGCGACAAATGTAAATCTGGAACATCAAGAAGTAAAAAAAAATGGATATGGAAAAAATACTCTGGTAATGGGGAAGGATTACAAAAAGAATATGCTAATACCATAGGTTTACCCCCAAGAACACAATCGTTATATTTAGGAAATCTACCTAAACTTGAAAATGTGTGCGAAGATGTAAAGGATATTAATTTTGATACAAAAGAGAAATTCCTAGCAGGATGCTTAATTGCTGCTTTTCATGAAGGAAAAAATTTAAAAACTTCCCATCAAAATAAAAATGATGACAATGGAAAAAAATTATGCAAAGATTTAAAATACAGTTTTGCTGATTATGGAGATTTAATTAAAGGTACAAGTATATGGGATAATGAT…	ILIYIKVYFCKWLDKMDSTSTIANKIEEYLGAKSDDSNIEQSLKADPSEVEYYRSGGDGDYLKNNICKITVNHSDSGKYDPCEKKLPPYGDNDQWKCQQNSSDGSEKPENICVPPRRQRMCINNLEKLNVEKIRDKHAFLADVLLTARNEGEKIVQNHPDTNSSNVCVALERSFADLADIIRGTDLWKGTNKFEPYLKQMFAKILEKDSTLKNNYSKKDPKYTKLREDWWNANRQKVWEVITCSARSNDLLIKRGWRTSGKSNGDNKLELCRKCGHYEGKVPTKLDYVPQFLRWLTEWIADFYREKQNLIDDMERHREECTSEDDKSKEGASYCNMCKEKHTKYCECVKKWKTEWENQKNKYTELYEQNKNKTSQKNTSRYDDYVKDFFKNFKGDNYKS…	TAATAATATAAAAAACATAGTTCTTACATATTTATATACTTTCCTAATATTTTATGCATTGTATTTATTAAATATATTTATATGTACTACATCATTCAAATTATTTATAATGCTTATATTTTATTGATTTATATATACACGTATAAATCATCACCTACGTTAGTTTCTTTTCCTTATATTTTTCACGATATTTATTTTCAATATCATTACAAATTGTACGAATTTTCCACCTGATCGTCACCTATTATACTAGTGGTTACAACATTATTATAATTTTTTTCATCAATATGTGTATCCATAGATATATTTGTGCGCAATCCATTATTTTGTTCCGTGGTAATATAACTGGGTATGATATTTGTTGATCCAAGTAGTTGGAGGGGGGTTTCCTGTGAGGGA…	('NTSpam', 16, 66, 2.2e-31),('DBLpam1', 67, 443, 5.1e-218),('DBLpam2', 544, 980, 7e-242),('CIDRpam', 989, 1217, 7.4e-128),('DBLpam3', 1236, 1577, 1.5e-200),('DBLepam4', 1578, 1788, 7.1e-124)
hierarchical	UNCOMPLICATED MALARIA	1297_X0.65	CIDRa1.7.ns.1	IFM23_S4_Contig698_frm-1_orf23	IFM23_S4_Contig698_frm-1_orf23_CIDRa1.7_domNum2	CACTCGAGTCCCCATTGTGGAGTCGAT	CTCCCGGGTTCAACATGCCTCGTTTGTATT	TGTAATGGTAAAAATTGCACACTCAAATCAGATAATGATCCTCAATGTGGAAATAAGGTAAAATATGAATTTCCAAAGGGTAAGCCAACAACTGAAATTACTGTCTTCTATAGTGCTGATCAAGAAGGTGATATTTCTAACAAATTAAGTGAATTTTGTAATGAGGAAATTGAAAAAAACTCTCAAAAATGGCAATGCTATTATGAAAGTACTTACAATAATGCATGTAAAATGGAAAAAAAGAATGGAAACAATATGTCCGAGGAAAAAATAACACAATTTCATAATTTTTTTGAATTGTGGATTATATATTTATTAACGGAAACTATAACGTGGAACGATAAGCTTAAGAAGTGTATGAATAATACTAAAACCACTGATTGCATTGATGAATGTAAC…	IINEKHLINKKKKYDKEIQTYVTNRGIPKSSINNEYYKDFYKELQKKCANHNDFLKVLNEGKYCKGGLEGGKDIDFTKTNEKGIFYRSEYCQVCPHCGVDCNGKNCTLKSDNDPQCGNKVKYEFPKGKPTTEITVFYSADQEGDISNKLSEFCNEEIEKNSQKWQCYYESTYNNACKMEKKNGNNMSEEKITQFHNFFELWIIYLLTETITWNDKLKKCMNNTKTTDCIDECNKNCVCFDKWVKQKEKEWKKLKEVFQKENKNMHNYDNILNNLFDSFYFQVMYELNEEEGKSKELTDELKKKLDSSKGKEGNKSSQYEIELLLDHLKEIATICKDNNTNEACENSKKSTKNPCAKSRDYSKHATVKQIAQYYKRKAHAQLEERGGRSKLKGDAKLGKY…	ATTCATTTTCTTTTCTTTTTAGCACTTCATCATATATATCAATATGTTGATTACCACTTAACGTGTCATTAATTAAATCGATACCAGAATATACATTATTTGATTCATATTTTGGATCATCCATACTATTAGTACTCATATGAATATTATAACTAATTTCTTCTCCACTATATAAATCCCTATCATGAATAGAAGTAATAAAAGGTTTTTCGTTTATACCATCATCTAAAATATTACGTTGTGTATTCGTTGGTAACTCTGTTGAGACATCATATTGTGGTACATCCAGTTGTTCACTTTGTATATATTGTGATATAAAATCATGTTTCAGTTCATTCCATTCTTCATCTGTAAATATAGTGGTACCTACCATATCACCTAGTGTGTTACCATCACCCT…	('DBLa2', 10, 94, 1.5e-23),('CIDRa1.7', 95, 343, 4.4e-103),('DBLb1', 352, 843, 1.5e-190),('DBLg11', 862, 1247, 5.2e-137),('DBLd1', 1355, 1891, 6.6e-158),('CIDRb1', 1892, 2144, 3.9e-82)
HMMer3	SEVERE MALARIA	Dbla1.5		SFM-3_S12_L001_Contig1068_frm1_orf6		GACTCGAGATGCGAACTTGATTTTGCTTTT	ACCCCGGGGTCAACACGTTTCACAATATTC	CATTCTAATACACCTGGATTATATAGAATAAATAGACATCCTTGCGTTGGGCGTAAAGGAAAATATTTTTCAAATTTTGATGGATCATTATGTACTAATAGTAAAATAAAAGGTAATGATAATATACGTGGTGGAGCATGTGCTCCATATAGGAGAAGACATTTATGTAACTATAATCTGGAATATATTAATGAAAATAATACAAAAACTACTGATGATTTGTTAGGAAATATCTTGGTCACAGCAAAATATGAAGGTGCTTCTATTGTTGAGAAACATCCAAATAGGGGATCTTCAGAAGTATGTACTGCTCTTGCACGAAGTTTTGCAGATATAGGTGATATTGTAAGAGGAAGAGATATGCTACGTGGTACTGGGAATGAAAAAGATCAATTAGAA…	FFTKMGGGSSKDVPTVVINESDKSTRNILEYFAQEIKKQAQKDAQRYVNSLKGNLKNANFMHDFFNINNYIPENPCELDFAFHSNTPGLYRINRHPCVGRKGKYFSNFDGSLCTNSKIKGNDNIRGGACAPYRRRHLCNYNLEYINENNTKTTDDLLGNILVTAKYEGASIVEKHPNRGSSEVCTALARSFADIGDIVRGRDMLRGTGNEKDQLENNLKKIFGKIHEGLTTTRGKNAEELKARYQDENGGNYYKLREDWWTANRDQVWKALTCSAPYNSRYFIKPSASDQSFSNEQCGHYENNILTNLDYVPQFLRWFEEWAEDFCRIKNIKIGKVKNECRGETSGKRYCSGDGYDCTKTDISRNIFYMDLDCPRCEEECTNYNEWMKTQEKQFSKQKE…	ATTTATTACATTTGTTGTAGATAAAAAATATGTGGATTCTACATGAATTTTAGTGTTTATTAACATTATATTATAATAATGTTTATTGCGATGAAAAAAATAATATTGTTTTCACACAAAAATAATAATTTGTGCAAAATATATTTAGAGAAAATGTATTGATTAAAATAATTCAAAGGTTATAAGTAAATAATATCTAAATAGTTTTTTACCAAAATGGGTGGAGGATCTTCAAAAGATGTTCCAACTGTTGTCATAAATGAAAGCGACAAAAGTACTAGAAATATTTTAGAATATTTTGCTCAAGAAATAAAAAAACAGGCACAAAAAGATGCGCAAAGGTATGTAAATTCTTTGAAAGGAAATTTGAAAAATGCAAATTTTATGCACGATTTTTTT…	('NTSA', 5, 67, 1.9e-19),('DBLa1.5', 76, 470, 2.4e-167),('CIDRg3', 471, 719, 2.2e-83),('DBLb3', 748, 1227, 6.5e-167),('DBLg11', 1246, 1627, 6.3e-133),('DBLg4', 1642, 2002, 5.7e-148),('DBLd1', 2119, 2679, 1.5e-160),('CIDRb1', 2680, 2927, 3.6e-86)
HMMer3	SEVERE MALARIA	Cidra1.1		SFM-8_S8_L001_Contig3547_frame_1		CACTCGAGTCCCGATTGTGTAGTTAAATGC	GCCCCGGGCCTATGCTAATGAATTATTATTTATGCA	AACGGTGGAAAATGTACAGAAAATAAGACGGATGTTGACAATTGCAGGAGCGAAATAATCAAAAAAATTCTAAAAGGTGAGGAGCCTACTGTAATTGATGTCCTCTATAGTGGTAAAGGACAAGGTGTTATTACAAAAAAATTACATGATTTTTGTTCGAACCCAAATAATGACAAAGGTGCAAATGTTCAAAAATGGAAATGCTATAATAAAAATAGTGATTATGATAATTGTGAAATGAACATTTCATCATACAAAGATCCAACTGATCCTAACGTTATGTTATCTATTAAATGTTTTGATTCGTGGGCTCAGAATTTATTAATAGACACCATAAGGTGGGAACATCAACTTAAGGATTGCATAAATAATACTAATGTCACGGATTGTGAAAGTAAA…	KPTNICMT*HHVVGKKNTKMGPKKPTAEDYIKVNNAKDLFDLIGKYIKEQVHIESLTRDGSKLHGFFSQVEFTNNERTKVLNACDINDKFETNVTSGHSNPCEGRSKDRFSDTQGAECHWRKIKDSESDSVGACAPHRRLSLCDQNLEQIEPHHIKNTHNLYIDVLLAAKHEGQMIATKLKEYDATNYDSRICTALARSFADIGDIVRGKDLYLGNNKEKKQLEENLKKIFGIIYEELIMKKTEAKGHYNDPSGNFFKLREHWWYANRRQVWKAITCKAERDDAYFRKSGYREFKFTDGHCGRTQEGHVPTYFDYVPQYLRWFEEWAEDFCRKRNITLNMAKKACRDNSQQLYCSYNGYDCTKRIEKRSTCSRESKCTDCLNKCIPYEHWLEKQQKEFE…	AAACCCACAAATATATGTATGACATGACATCATGTAGTCGGGAAGAAGAATACAAAAATGGGGCCCAAGAAGCCAACTGCGGAGGACTATATTAAAGTCAACAATGCGAAGGATCTTTTCGATTTAATTGGAAAGTATATAAAAGAACAAGTTCACATTGAATCTCTAACACGTGATGGTAGTAAATTGCATGGATTTTTCTCACAAGTAGAATTTACAAATAATGAGAGAACCAAGGTTTTGAATGCGTGTGACATTAATGATAAATTTGAAACAAATGTTACTAGTGGTCACAGTAATCCATGTGAAGGTAGATCAAAAGATCGTTTTTCTGATACACAAGGAGCAGAATGTCATTGGAGAAAAATAAAAGATAGTGAAAGCGACAGTGTAGGTGCC…	('NTSB', 25, 79, 4.4e-10),('DBLa2', 84, 485, 1.6e-173),('CIDRa1.1', 486, 736, 2.6e-122),('DBLb12', 746, 1213, 3.9e-185),('DBLg4', 1233, 1326, 8.2e-34)
HMMer3	SEVERE MALARIA	Cidra1.6		SFM-10_S1_L001_Contig1304_frm-3_orf10		GACTCGAGTCCATTTTGTGGAGTTGAATGT	CTCCCGGGCCTAACATGATTCGTTTGAATTATT	AGAGGTAACACATGCACACCCAAAAAAGAAAAATATCCGAATTGTGAAAATAATGAAGCCTATATACCTCCGAAGGATGCGACGCCTATTGACATTAGTGTCCTTTATACTGGTGATGAACAAGGTGATATTACAAAAAAATTAAGTGAATTTTGTAGTAACGAAAATAGAGAAAACGGTGAAAACTATCAAATATGGCAATGCTATTATAAAAATAGTGATATTAATAAATGTAAAATGACACCATCATCACACAAAGTTCCAAAACATGGTTACATTATGTCATTTTTTGCTTTTTTTGATTTGTGGGTTAAGAATCTATTAATAGACACTATAAATTGGAAAAACGAACTTACAAATTGTATAAATAATACTAATGTCACGGATTGTAAAAATGAT…	YRLLKYFIIKMGQGPSSSALEDVKNESHNSARNVLEGFAESIKNQAEKDAKEHGQHLTGDLAKAVFRHPFSAYRPNYGNPCELDYRFHTNVWHRNAEDRNPCLFSRSERFSNEGEAECGSDKIRDNGERSAGGACAPYRRRHICDYNLHHINENNIRNTHDLLGNLLVMARSEGESIVNSHEHTGKGIYKSGICTSLARSFADIGDIIRGKDMYVGYDEKEKKRRKQLENNLKDIFAKIHDDVMKTSGRNKRTNSALQARYQHDAPDYYQLREDWWTANRDQVWKAITCKAPKDAYYFVYKSGSLSNFSNSKCGHGEHEVLTNLDYVPQFLRWFEEWSEEFCRIKKIKLKNVKDACRDDTKALYCGRNGYDCTKINRNENLPRGSKCTNCWAKCNLYES…	CCACTTTGTTTTCTGGGTCTTCATCTATTTGATCGTCAAGGTCAAGGGTTTGTTGGGGTGGAGGAGAACATGTTTTGTCACCAGTTTGGGAGTGGTCTTCTTCACACTTTTTTGCTTTTGTTTCAAGCTTTTGAAGCAAACATTCTACGATATCTTTTGGTGTACCACCTTTTTTTTCTGAGCTCGCATCGCCATTAAGACCACACGAATTCGCGAACGATTTTAAATCACTACAAGGTTTTATAGCGTTTTGAAATTCAGGCCGTTCCTTAAATTCCTCCAAAATACTTCTCACTGGGTAAGTTTGATCATCATTTTTATATTGCTCATTGAAACGATCTCGTATTTTTTGCCATTCTGTCCTTTTCTTCTTTAACCATTCGTCTGCACAATTTTTTG…	('NTSA', 11, 73, 5.8e-22),('DBLa1.4', 81, 496, 1.7e-188),('CIDRa1.6', 497, 747, 1.4e-121),('DBLb3', 756, 1214, 1.2e-170),('DBLg11', 1233, 1590, 9.1e-132),('DBLd1', 1693, 2176, 8.8e-160),('CIDRb1', 2177, 2425, 2.8e-83)
HMMer3	SEVERE MALARIA	Dblg11		SFM-10_S1_L001_Contig1304_frm-3_orf10		GACTCGAGGTGCGAAATAGTGGATGGA	TGCCCGGGGTCAACAATTACATTTACCTTTGAC	ATACTTAATGCAAAGTGCGCAACTGATTATATAAAGGGATGCAAAGAAAGAGATGATAAAAAAAACCCATATTCTCCATGGAAATGCAACAAAAGTTCAAATTTAGTGACAGAAGATGGAATATGTATGCCTCCAAGGAGACAAAAGTTATGTGTAATTAATTTAAAATATTTTACACCGAAAACATCAATTGGTTTGAGAAAAGCTTTTATTGAATGTGCTGCAATAGAAACACATTTTTTATGGAAATATTATAAAACTAAAAACTCAGAAGCACATGATGATTTGAAGAAAGAAACAATTCCTGAGAAATTTAAACGTCAAATGTTCTATACATTTGGAGATTATAGGGATTTATGTTTGGATAAAAATATAGGTAATGATGTGAGTGATGTAGAA…	YRLLKYFIIKMGQGPSSSALEDVKNESHNSARNVLEGFAESIKNQAEKDAKEHGQHLTGDLAKAVFRHPFSAYRPNYGNPCELDYRFHTNVWHRNAEDRNPCLFSRSERFSNEGEAECGSDKIRDNGERSAGGACAPYRRRHICDYNLHHINENNIRNTHDLLGNLLVMARSEGESIVNSHEHTGKGIYKSGICTSLARSFADIGDIIRGKDMYVGYDEKEKKRRKQLENNLKDIFAKIHDDVMKTSGRNKRTNSALQARYQHDAPDYYQLREDWWTANRDQVWKAITCKAPKDAYYFVYKSGSLSNFSNSKCGHGEHEVLTNLDYVPQFLRWFEEWSEEFCRIKKIKLKNVKDACRDDTKALYCGRNGYDCTKINRNENLPRGSKCTNCWAKCNLYES…	CCACTTTGTTTTCTGGGTCTTCATCTATTTGATCGTCAAGGTCAAGGGTTTGTTGGGGTGGAGGAGAACATGTTTTGTCACCAGTTTGGGAGTGGTCTTCTTCACACTTTTTTGCTTTTGTTTCAAGCTTTTGAAGCAAACATTCTACGATATCTTTTGGTGTACCACCTTTTTTTTCTGAGCTCGCATCGCCATTAAGACCACACGAATTCGCGAACGATTTTAAATCACTACAAGGTTTTATAGCGTTTTGAAATTCAGGCCGTTCCTTAAATTCCTCCAAAATACTTCTCACTGGGTAAGTTTGATCATCATTTTTATATTGCTCATTGAAACGATCTCGTATTTTTTGCCATTCTGTCCTTTTCTTCTTTAACCATTCGTCTGCACAATTTTTTG…	('NTSA', 11, 73, 5.8e-22),('DBLa1.4', 81, 496, 1.7e-188),('CIDRa1.6', 497, 747, 1.4e-121),('DBLb3', 756, 1214, 1.2e-170),('DBLg11', 1233, 1590, 9.1e-132),('DBLd1', 1693, 2176, 8.8e-160),('CIDRb1', 2177, 2425, 2.8e-83)
HMMer3	SEVERE MALARIA	Dble5		SFC-023_S32_L002_Contig803_frame_2		ACCTCGAGTCCATTGGATAAATGTCCTTTCAAT	TTCCCGGGATCATGAACCAGGATATAATTTTTTTAG	GATAAAACAAATGAATATTGCAAAACCATTAGACATATTAATCCGTGTATAAGAAGATATTTTGATAATAATTTGGAAACGTGGACTGGATTTGTTGTGGATAATATAAGTCACAAAAATAAGGGTGTGCTTGTACCTCCAAGAAGAAGACATTTATGTACCACAAAATTAACTGGAAATAGATATCGTAAAAATGAAAAAGATAATTTGAAACAAAATCTTATTGATTCTGCTTTTAGTCACGGAATTCTTTTAGGAAAAACATTTAACGATCATAACGATGAAGGTTTGGAATCTATGAAATATAGTTTTGCTGATTATGCAGATATAATTAAAGGTACAGATATGATAGGAGGTTCAAATATTGATGATTTCAATAATGATTTAAAACAAATGTTT…	FRGHKLIIIIAMN*YIIFKYFIIKMGNEQSSSSSEGAKNPSIIESQNSPRNVLERYGEGIMIKEKDEARIYENSLKGQLKQAKFRGGPSTSVDEQYYYYPYPCSLNHNEHTNIRHDNVDERHPCHGREQNRFGEGQVSECSNSKIKGHENKSDGGACAPPRRRHMCDKNLEALTVENTQNCDDLLGNILVAAKYEGQSIVNNHPDKNNSNNKSSICTALARSFADIGDIVRGKDLFLGAPNKEKIKLEENLKKIFDNIKNENAELSKLSLEKVREYWWAIHRKELWEALTCSAPKGANYFVYKLDRPKFSSDRCGHNYNGDPLTNLDYVPQYLRWFDEWGEEFCRKRKIKLENVEKACRKDSEKLYCRHNGYDCTKTIKNENILFDDPKCTDCLIKCSL…	ATTTAGGGGACATAAATTGATTATAATAATTGCAATGAATTAATACATAATATTTAAATATTTTATTATAAAAATGGGGAATGAACAATCATCATCATCATCAGAGGGGGCTAAAAATCCTAGTATAATAGAAAGTCAGAACAGTCCAAGAAATGTTTTGGAACGTTATGGCGAAGGTATAATGATAAAGGAAAAAGATGAGGCAAGAATATATGAGAATTCGTTGAAAGGACAATTGAAACAAGCAAAATTTCGTGGTGGTCCTTCTACGTCAGTAGATGAGCAGTATTATTATTATCCATATCCATGTAGTTTAAATCATAACGAACATACTAATATACGCCATGATAATGTGGATGAGAGACATCCTTGCCATGGTAGAGAACAAAACCGATTTGG…	('NTSA', 31, 101, 8e-22),('DBLa1.4', 103, 498, 7.4e-200),('CIDRa1.3', 499, 750, 1.2e-161),('DBLb1', 759, 1240, 1.1e-253),('DBLg15', 1260, 1605, 1.4e-192),('DBLe1', 1623, 1959, 2.8e-163),('DBLg8', 2088, 2454, 6.3e-186),('DBLz2', 2468, 2891, 2.5e-192),('DBLe5', 2897, 3232, 1.2e-182)
HMMer3	SEVERE MALARIA	Dblz3		SFC14_S17_L001_Contig2402_frm-3_orf12		CCCTCGAGTTGTATAGACAAAGCTGCATATGAA	AGCCCGGGTTCAAACACAATGACTTTTATACAT	TTACAACAAGAAGCAACGAATAAAATAGGTAATAATAGTAAAAATTTGAAAGGGAAAGAAATAGCTTTGTCTGACTGTAGAAGAGGAGATTATGTTGTAATTGACAATAGTGTTGGTAAAAAGATTGATAAAGACAAAGTGGAAATAGAATTTCCTTCAAATACATATTCGTGTGAACACAAAGAAATTAATAGTTTTCATGTAGGAAAAGAATGGGATTGTAATTACAGAAATATAAATCTTAGAGACAAAAACTTATGTTTACCTCCAAGAAGACAATTTATGTGCATGAAAAAACTAGAACGTATAAGTACAATAAACGTTGATACGTCGGAAGATTTTTTTAAAGAAGTAATTGATTTTGCAAAACATGAAGGGATAAGAATATTAAAAAATTAC…	AHVIVIVNVIDYGLKEKKKEWNAIKDHFGKQEDMNIGFLKDTDLGNFLEVYLEMNFLQDMIVAKGDPKAIKRFTDLLPKEDEQLQNRLKTKKTIDEFLQEELNEAKKCKENNPESACEKKPEEESLARSQPPADTPSRAGDGSEADDKDDEDEGEDEVEESEASAENTEGAEEDTGQGEGSGPPQAEAPPETPPEDACTIAEAILKAEGETKYKELCEQKFSGKKKSYPGWNCNSSIFKPNNDGACMPPRRQKLYLKNLEKLSDQKPENLRKAFIECAAIETFFSWHKYKKEKEKKESYVIGQIAFYEEEEDPQSQLERGQIPDEFKRQMFYTFGDYKDIFFGKNIGDDVNEVEKNIKNVFPNSDTPNDQDNKNWWKTYGKDIWEGMICALTSVGGKES…	ATCCAAACACATATATCAACACAAAATACATATACACAAACACTTATACATACACATATATATATATCAAAAAACACCCACACGTAAACATATCCCCCACACATATATATTCACTTTTACCTTCATAAATAAAAAAGCAATCGAACCTAAAGCCAAAGCAATACCGAAAGGAATGGTCGTTTGTAGGATAGTAGGGTCAAATGGTTCTTCGGCGGGGGGTAAGGGTTTAGGGGAATCACTTTTTTGGCAATCACATATGTTTTTAAGTTTTTCGTTATCCAATGTTTCATAAGGATTTTCCAATTTAGAGTTTTCAATAAATTTTCCAAAAAGACATTCACATTTACCGTTACATTTGTTTTTAACAAAATCTGGACCTTCCTTACTATATGATTTTGA…	('CIDRa2.2', 15, 114, 1.4e-26),('DBLd4', 198, 592, 2.8e-143),('CIDRg4', 593, 853, 1.8e-113),('DBLe2', 898, 1240, 5e-149),('DBLz3', 1253, 1679, 4.2e-170),('DBLe9', 1685, 2004, 1.1e-116)
HMMer3	SEVERE MALARIA	Dblb13		SFU-3_S21_L002_Contig2030_frame_-3		AACTCGAGAAATCCATGTAGTGGCGAC	CTCCCGGGCCTAACACTTACACGCACC	AAAACTGGTGACCAACGATACGAAGCGGTGGCGCAGACGGTAGCCAAAATATTACAGCAGAAGGCACACATGGATATGTTGCAGAGGAGTGGTAAAAAGGATGACAGTGTGTTGAAAGGTGATATAAAGAACGCGAAATTTAAAAATGGTGTTAGAGGAAATACGTTGAATGACTTATGTGATATAAAGAAGGAACATACCAATGATAATCGTAGTAATACTAAAGATGGACCATGTACGGGTAAAGGTAATGGATTTACAATTGGAGAAACATGGGAAGATGAAAACTCAAAGAGTAACACACTTGGCATGCACATACGTCCAAGACGTAAACATATGTGTACGTCAAATTTAGAAAAATTAGACTATAGTTGGGTCATAAAAAATGCTAATGATCAT…	GSQKGKGGKWEAKNKDCVKKNQYKPGNITTIEILTHEEGKTDMLEKYSKLCLNGNKGDKVTQTWKCHYEEKNEYKEGSGNGYCVLQDKKEDTPHRTIRPYVTFFNVWIHEMLEDSIKWREQFNNCINNKNTCISGCKSKCDCFKNWVKHMRTEWEQIEKHFDKQEDLQGSFRNITLKHYLDIFFMKKIEEAYGKEESKELMQKIKEIAMLQKIGDTQHSQDAIKILLAHEEKEADECVEKNPLDKCQPKKLKNPCSGDKTGDQRYEAVAQTVAKILQQKAHMDMLQRSGKKDDSVLKGDIKNAKFKNGVRGNTLNDLCDIKKEHTNDNRSNTKDGPCTGKGNGFTIGETWEDENSKSNTLGMHIRPRRKHMCTSNLEKLDYSWVIKNANDHVNDTFLVD…	TACCACTATTGTTTGCCCACTCCTGTAGTTTCCCCACATATAATCGTCGCCTCCTGGGTGGCACACATATGGCACCGTCCTTATCACCACTTTTGCCAGTGGCACCAGATGTAGTGGTTGTATCGACACACTTCCAGCCGAGATTTCTGTTTTTGCCATACTTGAGGGTACATGCTTCACTTAAGTTGCCCTCGAGTGCGGTTTTTACGATGGCGCAGACGTCTACTGATGCTGCTGGTGGTGACGACGACCCCTCCCCCGTGTTTTTTGTTTCCTCCGCCGGCGGCTCCGCTTGTGGTTCTTTCTCATCATCGTCCTCCTCTTTTTCTTCATCGTCGTCTTCGTCGCCTTCTGAGTCGGCGCCCTCAGTGGCCTTAGGGTCGGCAGGTGGTGGTTGTG…	('CIDRa2.1', 22, 242, 2.9e-82),('DBLb13', 253, 698, 3e-216),('DBLd1', 779, 848, 1.1e-23)
HMMer3	SEVERE MALARIA	Cidrg12		SFC14_S17_L001_Contig441_frm2_orf2		GACTCGAGTCCTATATATGGAGTTAAGTGTAAT	TTCCCGGGCCTACTGTGTGTTTTTGCATTC	GGTGGACGTGGTAAAAATGGTGAATGTACACCAGTTAACGGAAATGGAGAGAAATGGGAAACTGTTTTTAATGGAATACCTGAAAACAGTACTGCGAATATTACTGTAGAAATGATTGATCGTAGGTGGCCGTTTATTGAAAAGTATTTAAAAAAATCAGGAAATTCATTGTTCAAGGATTCATATCTTTTTAAAAGTGTAAGAGATCAACAATGGGAATGTAGATTTAATAAAGATGAAGATAAGGATGTGTGTAAACTAGATAAGTTTGAAAAGAACATAGACCTCAATGAATATACTACATTTAAAGTATTGCTAATATATTGGTTAGAAGATTTTTTATATGGTTATTATTTATTGAAAAAAAGAAAAATAATCGAAAAATGTACAAAAAATGGA…	SRTQTNKMVRPPRAPDYTNVKDAKELLDLIGQTVHAKVHTASKKYFDELHGDLSKATFSSEETASSIETCYLVKEYYNNHVNGGDSDKRHPCKKDGTGKEVARFSDKEGAECDNSKIHGNIKGRNGTDVGACAPYRRLSLCNRNLVKMDTNNYSKAKHDLLAEVCLAAKFEGESIKTHYPQYQAQYPGSASTTCTVLARSFADIGDIVRGRDLYLGNKKKNQKETEREKLEDNLKRIFGKIHGGLDDKIKSNYDDSEGNFYQLREDWWEANRKEVWKALTCDDDKKLRDASYFRATCIDRNERGQSQATKQCRCDKDKGAKDGDQVPTYFDYVPQYLRWFEEWAEDFCRKKKKYVDIVKTYCRGPSGTDKYCSLNGCDCTKTVRAKGKLRYGNRCTDCL…	TGACAATGGTAGACAATACTAAGAATGTATGTATAACAATGTATATGTGTATGTGTGTACTTATGACATAATGTAGTCCCGAACCCAAACAAACAAAATGGTTCGCCCTCCGCGTGCGCCTGACTATACTAATGTCAAGGATGCTAAGGAACTTTTGGATTTAATTGGACAAACTGTGCACGCAAAAGTGCATACTGCTTCTAAAAAATATTTTGATGAATTGCATGGAGATTTGTCAAAAGCAACATTTTCTAGTGAGGAAACAGCTAGCAGTATTGAAACATGCTACCTCGTAAAAGAATATTATAATAACCATGTTAATGGTGGTGATAGCGATAAAAGGCATCCGTGCAAAAAAGATGGAACAGGAAAAGAAGTAGCACGTTTTTCCGACAAAGA…	('NTSB', 9, 66, 2.9e-16),('DBLa0.1', 72, 534, 1.1e-198),('CIDRa3.3', 535, 838, 1.1e-99),('DBLd1', 914, 1430, 4.7e-161),('CIDRg12', 1431, 1685, 5.4e-113)
HMMer3	SEVERE MALARIA	Dbld7		SFC19_S24_L002_Contig1853_frame_2		CGAAGGATCCTGTGCACAACAGTAGAACAACTT	AACGCGGCCGCGTCAACATGGTTTACAATTATCTGC	TTTGAAAATGAGAACGCAAAAAATTTTAAAGAGGCTTGTGCACTAAAATACGGTAGGGGAAAATATTCTGCATGGAAATGTTATACTGATGCCTCTAAACCTGATGATGGGGCCGTGTGTATACCTCCTAGAAGACAAAAATTATACCTAAAAAAATTAGAAAACTTTAGTGGAACCCAAACTGATTTACGACAAGCTTTTATTGAATGTGCTGCTGTTGAAACTTTTTTTTCTTGGCATGAATACAAAATGGAGAAAAAAAAGGAAAAAGAAGAAGAAGCTGAACTAGTATATAGACAAAGCGGACCAAATGAACTAGATCAAGAATTAGAAAGAGGAAAAATACCTGAAGAGTTTAAGCGTCAAATGTTCTACACGTTTGGAGATTATAGAGATATA…	YNTYIYIFQHNTIIIILSYHYTPITYIQSPHTTPHHLPNHVCHDINHVCMHDIM*SRTNEMAASTTYSSAKELLDEIGAEVQKIAKKDVVDHISYVKGVLANATYPNDKRPEGSTPREPCQLDHEYHTNVTDGHNDPCGNRPDVRFSDKYGGQCTDTKIKGNNTDTGGACAPFRRLFLCDQNLEYIKPEKITSTDNLLLEVSLAAENEGKLLVEKYNEYKEENPDFDTNICTILARSFADIGDIIRGKDLFIGYDEKDRNEKKQLQQNLKNIFKNIYDDLKDPKKTKYNDTNGNYYTLREHWWNANRQQIWNAMICDAKNSDTYIKGKNSNGTSCTANKCKCVDGDPPTNLDYVPQYLRWFQEWAEEFCRKRKHKLQNAIQSCRGENGTEKYCSRYGFD…	ATATAATACTTATATATATATATTCCAACACAATACTATTATTATTATTCTGTCATATCACTATACTCCCATAACATACATACAATCACCCCACACCACACCACACCACCTACCAAACCATGTATGCCACGATATAAACCACGTATGTATGCATGACATAATGTAGTCACGAACAAACGAAATGGCAGCATCCACTACATACAGTAGTGCCAAGGAACTTTTGGATGAAATTGGGGCAGAAGTGCAAAAAATAGCAAAAAAGGATGTAGTAGATCATATATCATATGTAAAAGGTGTTTTAGCGAATGCAACATATCCAAATGATAAACGTCCTGAAGGATCAACGCCACGAGAACCATGCCAACTTGATCATGAATATCACACTAACGTTACTGATGG…	('NTSB', 60, 119, 1.8e-11),('DBLa0.12', 120, 524, 4.3e-159),('CIDRa5', 525, 774, 2.3e-90),('DBLb5', 797, 1266, 4.5e-186),('DBLg3', 1287, 1662, 1.4e-128),('DBLd7', 1682, 2067, 4.6e-130),('CIDRb5', 2068, 2307, 1.8e-94)
corset	SEVERE MALARIA	Cidra2.6-Dblb5		SFC13_S23_L002_Contig2410_frame_1		GACTCGAGTCCGTGGTGTGGAGCC	TTCCCGGGACTATTCTATTATCTTTTTTGCTTCGTG	CATAAAAAAGGTGACAAATGGATAGATAAGGAGTTAGATTGTGCAAAAACAAAGACATACAATGATCAAAAAAAAACGGATATACCAATACTTACCGGTGATAACGAAAAGTTCGGTATATATCGAAAATATAAAACGTTTTGTGATAGTGTAAATGGTAAAAACGGTGCACCTGGTGCTCCATCTGCTGCAAAGGGTGGTAAAGGTGGTAGTGATGGTGCTGGTGGTGCTGCTAGTAATAGTGATAATGCTACCACTGGTTATTGTGGTGGTACTAATATTGATTCTTCTTTGTGTGAAAAATGGATATGTTATTATTATAAAAAAATTGAAAAGGATGGTGGCAAGAAGGACATTAATTTTTGTGTACTACAAGATGGAAATCAGAATACAAAGGAT…	GACAPYRRLHLCHHNLETIDTDKIDNTHKLLLEVCMAAKYEGNSINTPYPPYQQTNEGTASQLCTVLERSFADIGDIVRGRDLFHGNPQEKEKRDELDDKLKKIFAKIHKKLVNKNGAEELQKRYQNDTKNYYQLREDWWTANRETVWKALTCDAEGSYFHATCNGEERTKGYCRCNDGKSKVGTNETDQVPTYFDYVPQYLRWFEEWAEDFCRLRKHKLEDAKSKCRGPSGTERYCDLNRHDCVKTIRGDHDFVEGDNCKYCHFSCAGFVKWIDNQKLEFEKQKEKYEKEISLKSRKKRGAGKSNYDRYESKFYDILKGGYKDVGKFLDLLSKETTCTKNNDIEEGGNIDFKNVHSGSAKKGDSNNKTFYRTTYCEACPWCGAHKKGDKWIDKELDCA…	GGAGCTTGTGCACCATACCGACGTCTACATTTATGTCATCATAATTTGGAAACTATAGACACTGATAAAATTGATAACACGCATAAGTTGTTGTTAGAGGTGTGTATGGCAGCCAAATACGAAGGAAACTCAATAAATACACCTTATCCACCATATCAACAAACTAATGAGGGTACTGCTTCCCAATTATGTACTGTATTGGAACGAAGTTTTGCAGATATAGGTGATATTGTCAGAGGAAGAGATCTATTTCATGGTAATCCACAAGAAAAAGAAAAAAGAGATGAATTAGATGATAAGTTGAAAAAAATTTTCGCGAAAATACATAAAAAATTGGTTAATAAGAATGGGGCGGAGGAGCTACAAAAACGCTACCAAAATGATACTAAAAATTATTAT…	('DBLa0.5', 1, 379, 7.8e-182),('CIDRa2.6', 380, 672, 2.7e-109),('DBLb5', 679, 841, 6.7e-56)
