# Supplementary material for: The Plasmodium falciparum transcriptome in severe malaria reveals altered expression of genes involved in important processes including surface antigen–encoding var genes
Source: PLoS Biol. 2018 Mar 12;16(3):e2004328. doi: 10.1371/journal.pbio.2004328 (PMC5864071; doi:10.1371/journal.pbio.2004328)
Supplement: S11 Data — Differential expression analyses and raw read count data are provided. (XLSX) [file pbio.2004328.s025.xlsx]

## Sheet: S11_Rask_homolgy_Blocks
Block	baseMean	log2FoldChange	lfcSE	stat	pvalue	padj
block_1	5600.63	-0.0176486	0.0718938	-0.245481	0.806084	0.928086
block_10	2474.45	-0.234047	0.0695852	-3.36346	0.00076973	0.0117216
block_100	156.675	0.586825	0.294011	1.99593	0.0459416	0.250912
block_101	200.207	-0.0377525	0.346987	-0.108801	0.913361	0.963098
block_102	60.42	-0.585544	0.360235	-1.62545	0.104067	0.325743
block_103	107.983	-0.410363	0.345818	-1.18664	0.235368	0.451652
block_104	27.8405	-0.329214	0.392406	-0.838963	0.40149	NA
block_105	256.511	-0.130096	0.314765	-0.413311	0.679379	0.822203
block_106	65.5155	-0.763072	0.358508	-2.12847	0.0332984	0.208605
block_107	216.355	-0.45238	0.27039	-1.67307	0.0943139	0.318871
block_108	99.914	0.29737	0.349644	0.850494	0.395051	0.584346
block_109	113.84	-0.0652231	0.387011	-0.16853	0.866166	0.94612
block_11	1852.07	-0.0416016	0.0759512	-0.547742	0.583869	0.744695
block_110	65.2628	-0.544091	0.343801	-1.58257	0.113518	0.325743
block_112	145.212	0.30917	0.30987	0.997741	0.318405	0.502373
block_114	20.4247	-1.04085	0.37123	-2.80379	0.00505054	NA
block_115	71.6568	-0.0957981	0.321632	-0.29785	0.765818	0.901211
block_116	168.518	-0.55187	0.30363	-1.81758	0.0691288	0.294229
block_117	170.67	-0.250721	0.283473	-0.884463	0.376447	0.56467
block_118	132.719	-0.580556	0.322768	-1.79868	0.0720695	0.294229
block_119	135.155	0.513978	0.360831	1.42443	0.154323	0.382219
block_12	1895.41	-0.241725	0.0649794	-3.72003	0.0001992	0.00455874
block_121	86.6408	1.1546	0.290821	3.97014	7.18319e-05	0.00306004
block_122	130.453	0.0265897	0.357454	0.0743863	0.940703	0.972669
block_123	109.822	0.00857553	0.339299	0.0252743	0.979836	0.983926
block_124	46.1797	0.700447	0.288877	2.42472	0.01532	0.130527
block_125	3.49484	0.0723806	0.230006	0.314691	0.752997	NA
block_126	106.266	1.23602	0.326727	3.78302	0.000154935	0.00455874
block_127	43.1127	0.903063	0.391653	2.30577	0.0211233	0.155147
block_129	60.5947	-0.209114	0.389973	-0.536226	0.591802	0.745754
block_13	1506.48	0.00172174	0.0854568	0.0201475	0.983926	0.983926
block_130	31.595	-0.250721	0.388197	-0.645859	0.51837	0.698678
block_131	14.4697	-0.0303874	0.390074	-0.0779016	0.937906	NA
block_132	41.7406	-0.782047	0.379302	-2.06181	0.0392262	0.232372
block_133	62.0847	-0.0683308	0.330231	-0.206918	0.836074	0.941094
block_135	38.0642	-0.582616	0.379073	-1.53695	0.124306	0.343859
block_136	52.3751	0.361938	0.359029	1.0081	0.313406	0.49853
block_137	275.201	0.270698	0.34688	0.780378	0.435169	0.622086
block_138	196.744	-0.347459	0.334146	-1.03984	0.298413	0.49336
block_139	144.356	-0.297358	0.35218	-0.844335	0.398482	0.585356
block_14	1343.77	-0.00594033	0.096527	-0.0615407	0.950929	0.974234
block_140	102.657	0.629125	0.359793	1.74858	0.0803643	0.302353
block_141	60.9152	0.872648	0.259469	3.3632	0.000770435	0.0117216
block_142	99.4437	1.04455	0.306473	3.4083	0.000653702	0.0117216
block_143	142.78	-0.625712	0.326647	-1.91556	0.0554213	0.256538
block_146	139.246	-0.0426277	0.359182	-0.11868	0.905529	0.963098
block_148	64.4479	-0.299292	0.367498	-0.814404	0.415413	0.606048
block_149	50.0622	-0.400561	0.390847	-1.02485	0.305432	0.49336
block_15	1883.47	-0.170227	0.0990913	-1.71788	0.085819	0.304657
block_150	77.5433	0.909842	0.268665	3.38653	0.000707819	0.0117216
block_151	26.0622	-0.288373	0.392278	-0.735123	0.462265	NA
block_152	201.906	0.320068	0.284988	1.1231	0.261397	0.483397
block_154	77.6784	-0.502914	0.373608	-1.3461	0.17827	0.403916
block_155	8.18731	0.754868	0.361786	2.0865	0.0369332	NA
block_156	101.553	0.216076	0.369104	0.585408	0.558273	0.729523
block_158	196.528	-0.571547	0.360233	-1.58661	0.112602	0.325743
block_159	86.9873	0.402572	0.362985	1.10906	0.267403	0.486584
block_16	1263.1	-0.14371	0.0960564	-1.4961	0.134628	0.34831
block_160	91.7284	0.243481	0.37987	0.64096	0.521549	0.698678
block_165	30.9123	-0.587473	0.384531	-1.52776	0.126572	0.345607
block_166	23.9823	0.51409	0.388099	1.32464	0.185292	NA
block_167	92.7997	-0.043493	0.372898	-0.116635	0.907149	0.963098
block_168	7.29783	-0.302743	0.376157	-0.804832	0.420917	NA
block_17	1052.28	-0.428252	0.0910805	-4.70191	2.57744e-06	0.000548995
block_170	13.5613	-0.220948	0.378355	-0.583969	0.559241	NA
block_171	20.7754	0.339902	0.354263	0.959462	0.337326	NA
block_172	99.0525	0.297806	0.374001	0.79627	0.425875	0.617085
block_173	46.2473	-0.210995	0.391784	-0.53855	0.590198	0.745754
block_174	65.8751	0.532557	0.381854	1.39466	0.163117	0.398047
block_175	16.6783	0.182723	0.389047	0.469669	0.638591	NA
block_176	16.3714	0.0119319	0.384639	0.031021	0.975253	NA
block_178	102.753	-0.227717	0.379612	-0.599868	0.548594	0.72578
block_18	1156.57	0.229795	0.14535	1.58098	0.113883	0.325743
block_180	67.927	0.252362	0.388267	0.64997	0.515712	0.698678
block_181	22.1541	0.137317	0.384906	0.356755	0.721275	NA
block_183	69.0271	0.717154	0.223949	3.2023	0.00136333	0.0193593
block_184	34.9377	-0.414367	0.384463	-1.07778	0.281131	0.49336
block_185	59.2793	-0.0394083	0.392026	-0.100525	0.919928	0.965244
block_186	2.66945	-0.0813535	0.300576	-0.270658	0.786654	NA
block_187	40.4094	0.295484	0.391864	0.754048	0.450821	0.635926
block_188	21.4469	-0.0542562	0.389788	-0.139194	0.889297	NA
block_189	56.7126	0.601738	0.34636	1.73732	0.0823308	0.302353
block_19	1054.84	-0.382675	0.0851039	-4.49657	6.90595e-06	0.000590101
block_190	0.119439	0.114423	0.185005	0.618486	0.536255	NA
block_191	17.7314	0.590968	0.381976	1.54713	0.121831	NA
block_192	108.397	-0.0144106	0.349069	-0.0412828	0.96707	0.980886
block_193	8.15499	-0.244944	0.38381	-0.63819	0.52335	NA
block_195	24.5491	-0.622565	0.388971	-1.60054	0.109478	NA
block_197	106.948	-0.0329377	0.289231	-0.11388	0.909333	0.963098
block_199	24.3356	-0.189058	0.378678	-0.499258	0.617598	NA
block_2	3946.9	0.00990329	0.0791259	0.125159	0.900398	0.963098
block_20	810.956	-0.437886	0.112002	-3.90963	9.24375e-05	0.00328153
block_200	78.2065	0.452041	0.29714	1.52131	0.128183	0.345607
block_201	24.7782	-0.521787	0.379455	-1.3751	0.169101	NA
block_202	31.4442	-0.53217	0.391682	-1.35868	0.174249	0.403916
block_204	22.0352	-0.6905	0.362413	-1.90528	0.0567431	NA
block_205	6.03871	-0.36428	0.381869	-0.953938	0.340115	NA
block_206	57.0704	0.910893	0.352881	2.5813	0.00984287	0.0970594
block_207	2.28769	-0.106705	0.28483	-0.374625	0.70794	NA
block_208	52.4855	0.068681	0.391649	0.175364	0.860794	0.945098
block_209	56.2496	0.50226	0.389487	1.28954	0.197209	0.424299
block_21	1522.41	0.124306	0.120497	1.03161	0.302255	0.49336
block_210	27.2545	-0.463825	0.382372	-1.21302	0.225122	NA
block_212	22.5927	-0.569155	0.390525	-1.45741	0.145003	NA
block_213	43.2449	0.356079	0.342857	1.03856	0.299008	0.49336
block_215	116.906	0.144959	0.341258	0.424779	0.670998	0.818133
block_216	17.5842	-0.375155	0.383788	-0.977507	0.328318	NA
block_218	5.83512	0.363888	0.39059	0.931637	0.351524	NA
block_219	45.6886	1.32654	0.358302	3.70229	0.000213661	0.00455874
block_22	1077.44	0.117503	0.0884334	1.32871	0.183943	0.403916
block_220	1.22767	0.0722376	0.212781	0.339493	0.734239	NA
block_222	66.9928	0.70491	0.373141	1.88912	0.0588754	0.261259
block_224	23.326	-0.0293523	0.369772	-0.0793795	0.936731	NA
block_225	43.74	0.0754591	0.316019	0.23878	0.811276	0.928573
block_226	13.9301	-0.0848708	0.386868	-0.219379	0.826355	NA
block_227	6.16035	0.977577	0.390281	2.5048	0.012252	NA
block_228	53.5552	0.420778	0.390751	1.07684	0.28155	0.49336
block_23	910.193	-0.284966	0.109271	-2.60788	0.00911045	0.0970263
block_232	4.31027	-0.0510026	0.349042	-0.146122	0.883825	NA
block_233	2.83867	-0.450581	0.331442	-1.35946	0.174001	NA
block_234	86.4941	0.635295	0.353207	1.79865	0.072074	0.294229
block_235	33.9078	0.0677607	0.379237	0.178676	0.858192	0.945098
block_237	25.255	0.531145	0.391985	1.35501	0.175413	NA
block_239	3.92531	0.393164	0.391847	1.00336	0.315686	NA
block_24	1429.39	-0.0965111	0.0841881	-1.14637	0.25164	0.47017
block_242	23.8495	0.255553	0.35934	0.711174	0.476977	NA
block_243	92.8248	0.733655	0.383101	1.91505	0.0554866	0.256538
block_244	27.6992	0.607456	0.385735	1.5748	0.115302	NA
block_246	0.791197	-0.0553092	0.211906	-0.261009	0.794086	NA
block_247	3.90478	-0.239437	0.249595	-0.959302	0.337407	NA
block_248	5.26064	0.512189	0.326389	1.56926	0.116588	NA
block_249	102.352	-0.190345	0.388511	-0.489934	0.624181	0.772968
block_25	681.826	-0.0658739	0.20801	-0.316686	0.751482	0.894221
block_251	122.499	-0.380162	0.360221	-1.05536	0.291262	0.49336
block_252	35.8575	0.0338809	0.382212	0.0886441	0.929365	0.965633
block_254	3.6888	0.357147	0.344291	1.03734	0.299577	NA
block_255	15.5499	0.581005	0.370975	1.56616	0.117312	NA
block_256	18.5018	-0.863639	0.352183	-2.45225	0.0141968	NA
block_257	20.6238	0.59032	0.388232	1.52053	0.128377	NA
block_259	12.1248	0.0994487	0.362709	0.274183	0.783944	NA
block_260	47.2424	0.0175573	0.322221	0.0544885	0.956546	0.974853
block_261	32.2816	0.572379	0.389564	1.46928	0.141757	0.355226
block_262	3.09264	0.0221604	0.293713	0.0754489	0.939858	NA
block_263	14.8499	0.032297	0.351366	0.0919183	0.926763	NA
block_264	35.7402	0.761024	0.298115	2.55279	0.0106864	0.0989653
block_265	20.7849	0.599428	0.392387	1.52764	0.126601	NA
block_266	1.92022	-0.0286646	0.196872	-0.1456	0.884237	NA
block_267	30.6179	0.532408	0.392415	1.35675	0.174862	0.403916
block_268	28.5762	-0.049873	0.373167	-0.133648	0.893681	NA
block_27	970.06	-0.0291617	0.124788	-0.23369	0.815226	0.928573
block_270	52.926	0.478162	0.380361	1.25713	0.208707	0.43533
block_273	87.7032	0.406847	0.370259	1.09882	0.271848	0.486584
block_274	35.8002	0.449313	0.333199	1.34848	0.177504	0.403916
block_275	16.5865	0.598977	0.370517	1.6166	0.105965	NA
block_276	2.45129	0.371925	0.335837	1.10745	0.268097	NA
block_278	33.9494	-0.49694	0.38726	-1.28322	0.199415	0.424754
block_280	101.115	0.429636	0.356249	1.206	0.227817	0.445084
block_283	59.6388	0.727545	0.380926	1.90994	0.0561414	0.256538
block_284	80.676	0.557027	0.375238	1.48446	0.137686	0.349133
block_285	2.63214	0.13727	0.390009	0.351966	0.724864	NA
block_286	1.28956	0.227986	0.26273	0.867756	0.385528	NA
block_287	2.65133	0.26363	0.303851	0.867631	0.385596	NA
block_288	0.0900146	0.012378	0.19303	0.0641248	0.948871	NA
block_289	32.4801	-0.844008	0.390671	-2.1604	0.0307414	0.204622
block_29	1316.95	-0.0621874	0.0698367	-0.890469	0.373214	0.564077
block_290	17.407	0.123998	0.380974	0.325476	0.744821	NA
block_291	13.1121	-0.130106	0.378752	-0.343513	0.731212	NA
block_292	13.6465	-0.190887	0.379021	-0.503632	0.61452	NA
block_293	28.6787	0.0230209	0.373081	0.0617047	0.950798	NA
block_295	46.4011	0.91863	0.390914	2.34995	0.0187758	0.14812
block_296	20.2272	-0.0877495	0.392424	-0.223609	0.823062	NA
block_297	26.9219	0.213857	0.38814	0.550978	0.581649	NA
block_298	3.71903	-0.499693	0.345934	-1.44447	0.148606	NA
block_299	54.3117	0.0121021	0.38183	0.0316949	0.974715	0.983926
block_3	3255.82	0.0110915	0.0809035	0.137095	0.890956	0.963098
block_30	0	0	0	0	1	NA
block_301	36.3137	-0.281864	0.359429	-0.784199	0.432923	0.622086
block_302	14.4394	0.367202	0.390024	0.941487	0.346455	NA
block_303	18.8399	0.0164986	0.392245	0.0420619	0.966449	NA
block_304	32.7393	0.880065	0.389431	2.25987	0.0238292	0.169187
block_305	18.6956	0.423882	0.392271	1.08058	0.279882	NA
block_306	15.0267	0.603892	0.392422	1.53888	0.123833	NA
block_307	15.2095	0.280373	0.391809	0.715587	0.474246	NA
block_309	4.34887	0.296742	0.376083	0.789034	0.430092	NA
block_31	1296.91	-0.0764846	0.145335	-0.526265	0.598704	0.745754
block_310	63.1339	0.933204	0.389912	2.39337	0.0166945	0.136766
block_311	30.4153	0.687629	0.392352	1.75258	0.0796737	0.302353
block_312	18.3501	-0.151035	0.392399	-0.3849	0.700311	NA
block_313	20.9897	0.763378	0.391402	1.95037	0.0511323	NA
block_314	19.4153	0.722402	0.391692	1.84431	0.0651376	NA
block_315	22.1578	0.667693	0.391635	1.70489	0.0882158	NA
block_316	0.959804	-0.0256224	0.256215	-0.100004	0.920341	NA
block_317	6.53408	-0.141202	0.33004	-0.427834	0.668772	NA
block_318	89.0387	0.1081	0.377871	0.286075	0.774821	0.901841
block_319	30.8041	0.509523	0.383347	1.32914	0.183801	0.403916
block_32	915.65	-0.48959	0.190134	-2.57497	0.0100249	0.0970594
block_325	6.50541	0.409881	0.38418	1.0669	0.286018	NA
block_326	28.1314	0.765028	0.391926	1.95197	0.0509414	NA
block_327	30.4417	0.702953	0.39238	1.79151	0.0732119	0.294229
block_328	11.8869	0.523481	0.390808	1.33948	0.180413	NA
block_329	27.464	0.260235	0.389312	0.668448	0.503848	NA
block_331	36.5883	-0.583255	0.390949	-1.4919	0.135726	0.34831
block_332	4.06514	0.0826522	0.310932	0.26582	0.790377	NA
block_333	14.8267	-0.225797	0.375111	-0.601946	0.54721	NA
block_334	22.8125	-0.203462	0.364835	-0.557681	0.577062	NA
block_335	27.7524	0.418357	0.391246	1.06929	0.284937	NA
block_336	39.6812	0.785382	0.36815	2.13332	0.0328986	0.208605
block_338	43.2925	0.408562	0.391054	1.04477	0.296129	0.49336
block_339	0.156292	-0.163563	0.188333	-0.868478	0.385133	NA
block_34	308.72	-0.453139	0.26355	-1.71937	0.0855476	0.304657
block_340	6.87242	0.046942	0.391608	0.11987	0.904586	NA
block_341	20.0582	0.768642	0.382343	2.01035	0.0443945	NA
block_342	15.5413	0.276494	0.391284	0.706633	0.479795	NA
block_343	44.9659	0.632993	0.39175	1.61581	0.106136	0.325743
block_344	8.86876	0.368692	0.392421	0.939531	0.347458	NA
block_345	0.567883	-0.0997509	0.3839	-0.259836	0.79499	NA
block_346	0.0926112	0.0730832	0.184372	0.396389	0.691818	NA
block_347	22.51	-0.0960204	0.348992	-0.275136	0.783212	NA
block_348	13.7543	-0.613288	0.392349	-1.56312	0.118024	NA
block_35	986.636	-0.250863	0.122108	-2.05444	0.0399336	0.232372
block_350	7.55487	-0.06253	0.372552	-0.167842	0.866707	NA
block_351	6.0476	-0.266595	0.362983	-0.734457	0.462671	NA
block_352	83.1366	0.227155	0.237882	0.954904	0.339626	0.524206
block_353	28.8053	0.217613	0.333936	0.651661	0.51462	0.698678
block_354	23.7505	-0.217285	0.387698	-0.560449	0.575173	NA
block_355	111.034	-0.455634	0.388813	-1.17186	0.241254	0.454752
block_356	21.1715	-0.310376	0.362977	-0.855083	0.392505	NA
block_357	2.96571	0.495354	0.351546	1.40907	0.158814	NA
block_358	7.90994	0.247278	0.359486	0.687865	0.491538	NA
block_36	740.133	-0.76927	0.185293	-4.15164	3.30099e-05	0.00175778
block_360	5.2949	-0.137519	0.375796	-0.365941	0.714409	NA
block_363	11.6995	0.779247	0.369979	2.10619	0.0351876	NA
block_364	41.9646	0.49267	0.248895	1.97943	0.0477676	0.254363
block_368	21.9142	0.675718	0.391419	1.72633	0.0842884	NA
block_369	2.6775	-0.338885	0.276293	-1.22654	0.219994	NA
block_370	14.5704	-0.641627	0.3918	-1.63764	0.101497	NA
block_371	40.0553	1.03091	0.390462	2.64024	0.00828464	0.0928752
block_372	22.8531	-0.314359	0.387721	-0.810787	0.417488	NA
block_38	629.775	0.0226848	0.202238	0.112169	0.910689	0.963098
block_380	36.6154	0.268601	0.262256	1.02419	0.305744	0.49336
block_383	11.962	0.545569	0.388947	1.40268	0.160711	NA
block_384	8.64416	-1.04863	0.39065	-2.68432	0.00726771	NA
block_387	25.2671	0.15265	0.392405	0.38901	0.697269	NA
block_388	0.734548	0.0823273	0.245196	0.335762	0.737051	NA
block_39	531.443	0.357018	0.175396	2.0355	0.0418003	0.234302
block_390	17.5604	0.5333	0.392236	1.35964	0.173944	NA
block_394	13.0398	0.623588	0.381821	1.6332	0.102428	NA
block_396	12.0561	0.70369	0.346007	2.03375	0.0419772	NA
block_397	1.64028	-0.0799986	0.381192	-0.209864	0.833774	NA
block_398	8.35405	0.238762	0.3223	0.740806	0.458811	NA
block_399	11.4562	0.115181	0.388651	0.29636	0.766955	NA
block_4	3481.42	-0.0228646	0.0785003	-0.291268	0.770846	0.901841
block_40	387.574	0.236294	0.194632	1.21405	0.224728	0.445084
block_400	76.2536	0.0235419	0.385978	0.0609928	0.951365	0.974234
block_401	12.9919	0.136089	0.391303	0.347785	0.728001	NA
block_403	35.5388	-0.635358	0.390227	-1.62818	0.103488	0.325743
block_406	34.322	0.35349	0.368266	0.959877	0.337117	0.524131
block_407	31.3229	-0.629814	0.387123	-1.62691	0.103756	0.325743
block_408	16.9568	-0.341252	0.34374	-0.992761	0.320826	NA
block_409	14.6609	-0.466235	0.391284	-1.19155	0.233438	NA
block_41	1130.39	0.456391	0.167222	2.72925	0.0063478	0.0795342
block_413	7.41557	-0.366904	0.391122	-0.938081	0.348203	NA
block_414	8.56862	0.578271	0.391111	1.47853	0.139265	NA
block_415	5.29925	0.0734766	0.276473	0.265764	0.790421	NA
block_416	3.04439	-0.103103	0.323256	-0.318951	0.749764	NA
block_42	535.121	0.199658	0.19032	1.04907	0.294148	0.49336
block_420	31.4458	0.463883	0.377095	1.23015	0.218641	0.439344
block_423	2.69002	-0.16672	0.346711	-0.480861	0.630615	NA
block_425	30.3061	0.398951	0.361433	1.10381	0.269678	0.486584
block_426	56.6335	0.175736	0.386677	0.454477	0.649486	0.799656
block_428	12.7468	0.865119	0.389377	2.2218	0.0262969	NA
block_429	1.53044	0.102541	0.255794	0.400873	0.688514	NA
block_43	750.896	0.193863	0.164863	1.1759	0.239635	0.454752
block_431	3.01283	0.0592727	0.347835	0.170405	0.864692	NA
block_433	0	0	0	0	1	NA
block_434	0.201294	0.0536682	0.197483	0.271762	0.785805	NA
block_436	40.2016	0.214956	0.389404	0.552013	0.58094	0.744695
block_437	17.8506	0.3519	0.390304	0.901605	0.367267	NA
block_438	36.6662	0.714711	0.392092	1.82281	0.0683317	0.294229
block_439	1.69784	-0.33021	0.310698	-1.0628	0.287872	NA
block_44	561.632	0.424419	0.264716	1.6033	0.108868	0.325743
block_440	5.37649	-0.274747	0.373066	-0.736457	0.461453	NA
block_441	4.23445	-0.225904	0.342029	-0.660481	0.508945	NA
block_443	53.0103	0.154122	0.386961	0.398289	0.690417	0.830841
block_444	4.55593	0.119822	0.336926	0.355633	0.722115	NA
block_446	10.9675	-0.452921	0.364946	-1.24106	0.214583	NA
block_447	0.401737	0.0796991	0.212455	0.375134	0.707561	NA
block_448	1.47885	0.269831	0.219803	1.2276	0.219597	NA
block_449	1.32143	-0.029288	0.256194	-0.11432	0.908984	NA
block_45	732.555	0.223494	0.186132	1.20073	0.229855	0.445084
block_450	0.668722	0.246007	0.214588	1.14642	0.251623	NA
block_451	2.88052	0.679402	0.314856	2.15782	0.0309419	NA
block_452	46.2417	-0.126118	0.392325	-0.321462	0.747861	0.894221
block_453	0.642708	-0.146116	0.196316	-0.74429	0.456701	NA
block_454	0	0	0	0	1	NA
block_455	1.5107	0.0461102	0.365594	0.126124	0.899634	NA
block_457	33.3587	0.296113	0.390441	0.758407	0.448207	0.635926
block_458	0	0	0	0	1	NA
block_459	18.5508	-1.04044	0.39153	-2.65736	0.00787547	NA
block_46	642.646	0.496096	0.198158	2.50353	0.0122961	0.109128
block_461	0.202392	0.163756	0.188937	0.866723	0.386093	NA
block_463	10.2608	-0.295079	0.392044	-0.752666	0.45165	NA
block_464	0.901988	-0.191819	0.315979	-0.607062	0.543809	NA
block_469	3.20622	-0.349729	0.362252	-0.96543	0.334329	NA
block_47	376.462	0.779398	0.258547	3.01453	0.00257378	0.0342634
block_470	10.9676	0.342777	0.321501	1.06618	0.286344	NA
block_474	31.8503	0.812442	0.305332	2.66085	0.00779438	0.0922335
block_476	9.29613	0.804055	0.346926	2.31765	0.0204681	NA
block_477	29.9576	-0.490081	0.389173	-1.25929	0.207926	0.43533
block_479	5.61094	-0.0423015	0.240779	-0.175686	0.860541	NA
block_48	516.035	0.394128	0.24838	1.5868	0.112558	0.325743
block_482	0.49285	-0.42651	0.270496	-1.57677	0.114849	NA
block_483	35.781	-0.24744	0.391281	-0.632383	0.527137	0.701751
block_484	0.669086	0.165089	0.282329	0.58474	0.558722	NA
block_487	1.53242	0.0374106	0.281769	0.13277	0.894375	NA
block_488	0	0	0	0	1	NA
block_489	3.25138	0.253917	0.371127	0.684178	0.493863	NA
block_49	45.4208	-0.0648293	0.354777	-0.182732	0.855008	0.945098
block_491	10.7672	-0.165184	0.306303	-0.539282	0.589692	NA
block_494	1.81569	-0.00607456	0.292768	-0.0207487	0.983446	NA
block_495	3.81946	-0.35801	0.310309	-1.15372	0.248614	NA
block_5	4246.02	-0.0218867	0.0721139	-0.303501	0.761508	0.901118
block_50	961.177	0.236615	0.12412	1.90633	0.0566071	0.256538
block_502	17.9733	0.857851	0.392237	2.18708	0.028737	NA
block_505	0.117604	0.114518	0.18501	0.618983	0.535928	NA
block_506	27.8588	-0.263896	0.386998	-0.681907	0.495298	NA
block_507	0.423065	-0.184233	0.192975	-0.954698	0.33973	NA
block_508	2.70972	-0.0244717	0.343603	-0.071221	0.943222	NA
block_509	4.36761	0.0298804	0.214527	0.139285	0.889225	NA
block_51	162.455	0.625244	0.269708	2.31823	0.0204369	0.155147
block_510	6.2022	-0.0966539	0.200176	-0.482843	0.629207	NA
block_512	4.75871	-0.225681	0.346584	-0.651157	0.514945	NA
block_515	1.65827	0.0406661	0.211517	0.192259	0.847539	NA
block_516	0.522987	-0.261219	0.267691	-0.975823	0.329152	NA
block_517	3.60708	-0.0768903	0.384788	-0.199825	0.841617	NA
block_519	22.5399	0.184934	0.35562	0.520033	0.60304	NA
block_52	515.09	0.0542198	0.205804	0.263454	0.7922	0.917058
block_520	17.3542	0.0115603	0.32131	0.0359788	0.971299	NA
block_522	21.1231	0.620149	0.332943	1.86263	0.0625143	NA
block_526	2.33797	-0.0141428	0.254623	-0.0555441	0.955705	NA
block_527	0.489692	0.290407	0.24251	1.19751	0.231109	NA
block_529	0.0155588	-0.0501799	0.182033	-0.275664	0.782806	NA
block_53	575.499	0.225739	0.181182	1.24593	0.212791	0.43533
block_530	3.45347	0.0525162	0.266479	0.197075	0.843769	NA
block_536	15.4369	0.468288	0.392376	1.19347	0.232686	NA
block_54	193.455	-0.0524697	0.24561	-0.21363	0.830835	0.941094
block_544	0.0248848	0.0297164	0.182062	0.163222	0.870344	NA
block_546	17.8822	0.101898	0.391446	0.260311	0.794624	NA
block_547	32.9419	0.371653	0.387143	0.959988	0.337061	0.524131
block_549	23.7063	0.147812	0.391513	0.377542	0.705771	NA
block_55	914.758	0.143188	0.127992	1.11872	0.263259	0.483397
block_550	20.2026	0.0100793	0.391843	0.0257228	0.979478	NA
block_551	30.3479	0.556933	0.353065	1.57742	0.114698	0.325743
block_553	2.4266	-0.169476	0.331402	-0.511391	0.609077	NA
block_554	2.89893	-0.0181579	0.323483	-0.0561324	0.955236	NA
block_559	1.69067	-0.0441326	0.258547	-0.170695	0.864464	NA
block_56	90.1686	-0.556029	0.356014	-1.56182	0.118331	0.331639
block_561	2.5456	-0.0464707	0.226022	-0.205602	0.837102	NA
block_565	1.11546	-0.448061	0.33246	-1.34772	0.17775	NA
block_568	12.2964	0.526871	0.380558	1.38447	0.166215	NA
block_569	2.11274	0.435598	0.389008	1.11977	0.262813	NA
block_57	550.347	-0.190212	0.153169	-1.24185	0.214292	0.43533
block_570	1.00082	-0.0245352	0.271154	-0.0904845	0.927902	NA
block_571	1.8215	0.0215509	0.24534	0.0878409	0.930003	NA
block_574	0.942153	0.287794	0.247001	1.16515	0.243956	NA
block_575	0	0	0	0	1	NA
block_576	0	0	0	0	1	NA
block_578	1.023	-0.332745	0.36353	-0.915317	0.360025	NA
block_579	47.1159	-0.509207	0.371462	-1.37082	0.170432	0.403916
block_581	2.80647	0.161164	0.230575	0.698966	0.484573	NA
block_582	31.1301	1.7154	0.384876	4.457	8.31128e-06	0.000590101
block_583	20.854	-0.0824731	0.386779	-0.213231	0.831147	NA
block_584	10.7633	0.646378	0.358006	1.80549	0.0709977	NA
block_585	17.407	-0.56968	0.381951	-1.4915	0.13583	NA
block_586	2.16766	0.534484	0.335017	1.59539	0.110624	NA
block_587	0.894638	-0.0563873	0.260041	-0.21684	0.828333	NA
block_588	0.914564	-0.316434	0.247611	-1.27795	0.201268	NA
block_589	34.6558	0.0728132	0.3905	0.186461	0.852083	0.945098
block_59	661.408	0.171743	0.192945	0.890117	0.373403	0.564077
block_592	5.12777	0.248915	0.392395	0.634348	0.525854	NA
block_593	0.193585	0.11278	0.230404	0.489486	0.624497	NA
block_594	1.28903	0.269439	0.351103	0.767407	0.44284	NA
block_595	0.06833	-0.0870325	0.184128	-0.472675	0.636445	NA
block_596	1.7914	-0.0367627	0.25798	-0.142502	0.886684	NA
block_599	4.12009	-0.50892	0.29725	-1.71209	0.08688	NA
block_6	2048.24	-0.103831	0.0688187	-1.50876	0.131361	0.346519
block_60	277.617	0.360615	0.212885	1.69394	0.0902759	0.310141
block_600	6.96582	0.618029	0.366475	1.68642	0.0917157	NA
block_603	11.9373	-0.0431793	0.367822	-0.117392	0.90655	NA
block_604	28.7301	0.204861	0.378878	0.540703	0.588712	NA
block_605	33.1206	0.521865	0.385682	1.3531	0.176025	0.403916
block_606	17.7911	-0.231822	0.387837	-0.597732	0.550019	NA
block_61	582.879	0.24455	0.183406	1.33338	0.182407	0.403916
block_611	10.9043	0.132143	0.391959	0.337133	0.736016	NA
block_612	0.270796	-0.161588	0.201611	-0.801481	0.422853	NA
block_614	11.0347	0.146202	0.37212	0.392888	0.694402	NA
block_615	1.41074	-0.0711153	0.271204	-0.262221	0.793151	NA
block_617	0.40718	0.0879352	0.213481	0.41191	0.680405	NA
block_62	485.285	0.357825	0.205622	1.74021	0.0818224	0.302353
block_623	5.00125	0.127677	0.333248	0.383129	0.701624	NA
block_624	5.68997	0.00272645	0.30093	0.00906007	0.992771	NA
block_625	2.69403	0.303258	0.228568	1.32678	0.184583	NA
block_63	308.615	-0.153056	0.260126	-0.588392	0.556269	0.729523
block_64	326.867	-0.441085	0.224405	-1.96557	0.0493482	0.25637
block_65	630.664	0.249229	0.20644	1.20727	0.227327	0.445084
block_66	168.864	0.0542142	0.267635	0.202567	0.839473	0.941094
block_67	199.216	-0.0252878	0.282102	-0.0896406	0.928573	0.965633
block_68	197.549	-0.2304	0.308125	-0.747749	0.454612	0.637055
block_69	118.503	0.598397	0.291902	2.04999	0.0403651	0.232372
block_7	2026.93	-0.164807	0.0745201	-2.21158	0.0269959	0.185488
block_70	193.811	-0.37144	0.233622	-1.58992	0.111854	0.325743
block_72	561.797	-0.153643	0.227275	-0.676019	0.499028	0.690214
block_74	185.19	0.157114	0.280584	0.559952	0.575512	0.744391
block_75	260.609	-0.327517	0.250841	-1.30567	0.191663	0.416574
block_76	301.016	0.302643	0.287765	1.0517	0.292936	0.49336
block_77	151.943	-0.660264	0.338749	-1.94912	0.0512806	0.256538
block_78	219.765	0.134563	0.317992	0.423165	0.672175	0.818133
block_79	262.105	-0.395252	0.262253	-1.50714	0.131775	0.346519
block_8	1985.36	-0.0480713	0.0747532	-0.643067	0.520181	0.698678
block_81	11.6097	-0.812391	0.388896	-2.08897	0.0367105	NA
block_82	123.503	-0.174271	0.312147	-0.558298	0.576641	0.744391
block_83	66.1002	-0.237034	0.32759	-0.72357	0.46933	0.65338
block_84	89.0278	0.258485	0.298269	0.866617	0.386152	0.575177
block_85	194.376	-0.348777	0.32909	-1.05982	0.289225	0.49336
block_86	231.108	-0.245601	0.27034	-0.908491	0.363619	0.5572
block_87	201.542	-0.154127	0.290261	-0.530994	0.595423	0.745754
block_9	1741.06	-0.120266	0.086506	-1.39026	0.164451	0.398047
block_90	149.122	-0.419223	0.337806	-1.24102	0.214599	0.43533
block_92	210.279	0.274033	0.271956	1.00764	0.313629	0.49853
block_93	168.717	0.417544	0.26147	1.59691	0.110286	0.325743
block_94	184.129	0.538481	0.315223	1.70825	0.0875892	0.305844
block_95	2.40673	-0.257115	0.383016	-0.671289	0.502036	NA
block_96	115.707	-0.651077	0.337173	-1.93099	0.0534849	0.256538
block_97	107.019	1.07749	0.291067	3.70186	0.000214025	0.00455874
block_98	124.547	0.286039	0.274711	1.04124	0.297766	0.49336
block_99	155.12	0.484116	0.272684	1.77538	0.0758359	0.299131

## Sheet: raw_rask_block_read_counts_S7ab
IFC63	IFC66	IFD6	IFD8	IFM.049	IFM047	IFM050	IFM054	IFM058	IFM060	IFM061	IFM12	IFM14	IFM21	IFM23	IFM24	IFM26	IFM27	IFM53	IFM56	IFM57	SFC.023	SFC.18	SFC.21	SFC13	SFC14	SFC15.CM	SFC16	SFC17	SFC19	SFC22	SFM.1	SFM.10	SFM.3	SFM.5	SFM.6	SFM.7	SFM.8	SFU.3	SFU2	SXC2
block_1	4436	21869	3496	3644	8840	11641	146142	5930	8926	347	7866	24973	3082	2245	2807	3902	3279	9564	3051	1496	7290	12419	3377	3059	5601	3245	12228	5210	9978	4576	20386	9445	5735	5884	277	1674	14426	18105	4833	7515	5544
block_10	2400	10461	1670	2297	5107	6572	78925	2741	4039	109	3623	10297	1687	1085	1282	1969	1445	4162	1313	631	3171	4002	1635	1193	1923	1291	4994	2224	4359	1707	9171	4087	2323	1550	133	1030	5494	8401	2478	2792	1972
block_100	100	251	164	66	107	151	1655	43	280	0	135	295	119	70	81	39	80	138	86	72	138	1	220	305	337	49	243	219	361	81	562	239	59	89	42	175	199	465	162	99	99
block_101	234	192	64	5	188	52	17273	1	91	11	166	282	87	74	37	62	37	199	159	316	217	1005	41	142	477	22	737	93	366	366	964	482	127	144	2	31	8	161	41	461	93
block_102	165	248	4	2	32	29	2048	7	458	2	258	111	108	44	20	52	16	18	34	9	250	6	59	13	93	1	25	6	87	114	546	55	33	23	1	3	4	218	2	158	7
block_103	83	590	46	128	174	937	4516	364	32	0	209	30	17	34	7	169	47	642	31	8	121	1	180	86	25	82	33	3	150	13	787	313	82	13	11	45	20	257	59	76	68
block_104	33	6	11	9	348	58	6	4	8	0	107	9	7	50	5	42	36	73	4	0	0	1	4	0	10	9	498	1	0	0	58	0	49	12	1	18	1	1	0	16	25
block_105	362	260	73	211	577	215	1477	391	1798	2	462	733	372	80	18	315	26	382	111	7	665	7	5	247	415	89	464	444	414	18	1423	424	218	140	42	96	301	993	287	210	265
block_106	56	243	145	24	211	121	4063	165	13	0	302	457	2	29	53	65	156	65	52	0	8	4	15	6	90	7	36	35	151	12	109	1	117	178	0	37	7	84	11	67	30
block_107	306	1341	37	367	235	979	4392	390	102	11	471	152	166	70	82	300	256	464	187	10	288	546	18	30	78	144	391	129	666	43	708	380	307	106	5	96	245	236	422	273	66
block_108	75	430	54	27	33	75	3593	79	36	31	126	8	23	37	46	57	7	42	9	0	187	19	119	68	38	93	12	25	435	29	498	158	15	304	1	48	138	973	57	36	215
block_109	9	322	273	42	176	288	3082	55	1198	0	24	235	2	18	1	1	0	291	0	20	575	1	117	1	69	176	390	12	153	1	734	0	150	68	23	20	132	546	279	6	18
block_11	1433	5864	1042	1348	2775	4459	55431	2588	3684	119	2856	6983	1007	659	804	1223	1019	3160	1391	476	2109	3902	1197	711	2507	951	3786	1679	3442	1787	5799	3002	1791	2045	108	502	5555	6167	1599	2066	1686
block_110	19	361	61	48	356	281	797	39	212	0	66	1009	12	55	87	1	38	52	79	0	31	3	9	47	35	5	69	72	98	16	498	113	34	13	5	33	9	542	15	21	62
block_112	113	201	170	97	75	375	786	193	146	10	235	559	0	143	109	67	68	60	186	0	28	68	16	149	554	39	416	43	217	108	272	252	294	151	20	46	200	440	398	182	114
block_114	5	180	12	45	119	77	2506	23	58	2	13	0	13	26	0	8	27	49	9	0	0	5	6	17	8	0	6	6	9	8	33	5	11	26	4	1	17	30	0	7	8
block_115	116	291	18	18	78	99	2410	70	241	3	159	42	0	32	66	51	16	34	104	31	147	3	134	15	53	49	60	8	122	123	414	131	56	66	11	22	63	356	6	79	19
block_116	142	606	299	226	13	741	5122	127	728	2	257	1558	39	86	80	111	73	257	21	15	768	4	153	12	111	58	291	48	79	30	1149	136	91	143	15	75	499	486	38	351	169
block_117	123	532	281	91	274	373	4678	172	97	27	193	513	152	122	96	104	155	173	97	12	90	9	213	1922	266	35	400	324	374	135	462	696	56	47	12	82	34	366	195	39	39
block_118	26	1516	42	19	399	198	7151	80	64	16	154	175	225	53	173	176	99	133	13	28	219	2	150	32	52	49	89	155	604	8	946	42	72	48	2	35	180	652	48	38	129
block_119	68	324	20	37	5	464	6653	119	97	0	97	946	0	77	21	30	1	348	237	3	187	1553	46	106	512	37	270	53	188	234	558	231	261	81	1	46	0	53	64	248	85
block_12	1647	7610	1289	1669	3579	5137	46097	2021	4010	67	2849	9058	1379	851	933	1491	1187	3109	1205	448	2916	2975	1202	999	1936	957	4716	1298	2960	1081	6741	3647	1724	1238	125	733	4215	5585	1762	2134	1790
block_121	28	186	40	9	39	77	1019	53	115	1	44	411	3	6	74	34	22	72	62	6	96	1002	47	36	121	43	401	98	189	34	389	140	173	69	0	41	684	398	60	51	103
block_122	141	340	12	27	14	407	1263	113	797	4	327	60	174	30	0	146	16	295	14	5	552	5	205	59	12	71	58	8	93	181	1401	375	75	12	30	41	16	781	43	140	160
block_123	117	244	47	32	143	138	3293	56	13	7	158	30	0	67	170	62	67	84	179	38	268	6	301	13	39	52	159	206	212	12	513	175	108	62	1	3	936	127	90	65	137
block_124	13	197	6	34	73	93	1072	40	71	0	57	61	1	43	20	22	22	9	29	0	72	59	82	7	71	30	54	69	230	29	498	57	30	22	7	10	114	211	81	35	97
block_125	0	0	0	22	0	166	218	20	0	0	0	0	0	0	0	0	0	173	0	0	306	0	0	0	0	0	110	0	0	0	0	0	0	0	0	0	0	0	0	50	0
block_126	13	341	88	37	19	121	354	179	271	66	42	57	11	24	35	22	24	33	12	2	99	26	35	128	408	106	265	321	66	100	146	99	56	725	12	35	104	972	10	53	131
block_127	101	0	7	6	0	19	1694	5	0	0	70	2	7	7	48	23	6	0	1	0	7	32	49	280	301	4	3	2	128	77	113	76	3	102	0	10	236	17	4	4	2
block_129	0	123	38	48	2	213	3697	253	269	2	28	109	90	6	1	2	5	519	4	0	64	0	0	4	84	35	3	0	48	141	141	111	11	53	15	0	1	527	134	12	11
block_13	1245	5443	718	1117	2390	3709	49304	1638	2735	74	2187	6263	616	671	766	971	866	2142	1444	295	1994	3924	945	489	2015	674	3397	1106	3157	1342	5887	2992	1592	1395	79	489	4698	3974	963	2124	1748
block_130	3	189	4	11	153	58	595	3	11	2	38	0	10	13	11	1	8	19	5	54	109	0	33	9	17	32	8	11	227	1	250	0	54	5	5	1	0	1	47	2	10
block_131	3	77	13	3	0	57	3	39	4	9	2	8	0	0	0	2	0	7	0	0	18	3	0	3	4	51	2	0	6	1	10	11	0	80	0	1	33	230	3	0	36
block_132	82	709	6	34	19	605	4653	100	22	0	148	19	8	28	0	18	30	21	30	0	50	6	36	0	28	0	209	1	123	5	244	41	10	16	0	24	20	161	0	12	5
block_133	14	83	172	41	130	97	1347	80	46	0	111	238	0	58	69	49	45	25	43	233	47	0	57	68	182	10	147	114	51	29	416	56	126	104	1	13	32	81	48	43	25
block_135	25	94	12	86	43	181	148	25	132	10	162	12	0	0	31	84	5	41	4	9	80	0	0	3	31	20	0	1	46	4	237	13	14	10	2	1	105	418	19	72	29
block_136	40	34	45	2	69	20	1633	37	253	0	84	205	0	1	17	15	126	1	9	178	65	1	19	90	238	39	120	11	19	40	162	83	62	81	2	29	52	222	110	4	112
block_137	12	84	174	655	502	1234	7197	374	1441	5	179	733	8	71	54	222	31	52	5	1	691	2	327	118	210	308	930	13	248	221	1208	543	63	137	58	186	239	1127	900	310	107
block_138	118	632	447	312	161	313	2733	489	225	13	83	357	1	53	22	44	46	204	37	293	117	612	2	155	348	29	298	290	259	75	763	7	107	264	13	109	225	222	65	108	235
block_139	188	220	21	62	243	214	4243	270	0	3	498	57	224	23	89	144	12	588	409	1	199	0	66	103	291	15	433	244	270	150	343	202	341	98	0	29	407	66	26	203	47
block_14	986	4089	803	940	2160	3536	44919	1558	2553	36	1842	6577	719	562	642	937	893	2269	838	341	1665	4078	708	433	1574	582	3399	989	2771	1130	5518	3002	1416	1112	76	555	3127	4041	732	1934	1482
block_140	45	140	106	65	21	229	613	189	60	7	127	490	0	13	39	68	0	30	169	0	21	115	1	126	1026	35	293	26	214	72	134	11	223	223	2	27	48	325	317	110	44
block_141	34	178	41	21	28	143	1458	77	145	0	44	111	0	21	30	23	24	52	26	4	83	989	43	39	176	37	122	85	186	15	329	167	36	68	3	28	833	152	87	48	79
block_142	22	188	8	40	55	78	4137	99	90	6	69	78	11	24	78	35	15	189	28	4	85	113	29	52	460	21	87	102	357	85	157	220	32	705	9	9	119	714	84	47	235
block_143	156	654	314	124	34	246	4922	58	9	4	195	1939	221	101	96	123	55	309	37	13	324	8	4	55	65	30	112	361	109	6	347	567	267	51	2	47	144	150	25	208	177
block_146	230	0	22	24	177	254	1668	46	5	2	187	821	37	31	153	53	4	387	260	139	123	70	0	152	201	29	397	46	346	167	666	12	421	124	2	27	316	101	29	460	167
block_148	125	155	29	3	306	47	3056	34	22	0	196	224	0	9	90	60	7	40	167	32	44	6	25	43	116	0	48	1	23	184	529	171	16	82	3	23	129	34	0	61	62
block_149	122	351	40	117	3	248	4487	40	71	0	96	7	3	77	0	39	47	23	79	0	0	2	0	6	5	16	62	109	47	0	250	0	19	13	18	0	41	0	13	121	69
block_15	1461	5794	1295	1708	3202	5050	61315	2884	3601	70	2889	6923	1179	640	812	1123	1359	3748	1454	531	2145	5542	1139	727	2610	998	4361	1305	2958	1359	5792	2867	1947	1679	100	469	6314	4597	1443	1835	1596
block_150	21	153	40	22	20	92	1829	81	201	1	67	121	21	10	74	28	26	37	48	10	98	685	52	46	104	29	136	68	233	40	567	139	144	41	6	13	709	212	78	40	62
block_151	44	6	0	6	22	21	364	28	168	2	62	0	0	8	35	53	53	9	3	0	113	0	0	23	22	7	1	0	90	5	75	1	20	19	1	0	0	277	21	128	0
block_152	165	248	274	124	177	315	2369	129	392	1	267	437	121	128	108	96	139	192	99	73	152	1	232	474	413	57	366	190	353	77	617	294	71	97	45	174	206	500	214	140	141
block_154	85	226	16	277	257	484	113	52	1	7	135	454	97	34	74	41	36	187	18	2	10	3	0	12	5	64	92	0	93	0	71	664	36	18	2	9	500	84	22	131	64
block_155	0	21	0	0	7	0	0	0	0	0	4	16	0	0	0	0	8	0	0	0	18	84	0	0	0	10	0	0	4	0	86	7	1	0	0	0	298	72	15	2	24
block_156	229	159	36	11	490	13	3992	0	8	5	334	82	0	74	19	102	38	282	43	0	62	1	28	29	42	197	150	41	383	16	139	753	236	44	1	54	192	39	285	129	54
block_158	489	1014	129	13	235	333	8360	43	283	1	490	663	5	107	52	132	15	2	464	318	92	3	9	15	726	147	339	130	427	13	456	5	283	206	8	50	30	161	278	235	33
block_159	5	536	131	54	257	100	1261	108	240	3	88	324	0	3	71	2	19	50	24	0	120	0	2	173	350	13	116	27	81	21	310	124	73	211	4	37	10	575	58	452	116
block_16	1094	4971	870	858	2061	3354	37398	1794	2287	54	2028	4851	646	423	460	855	707	2410	882	509	1450	2179	755	491	2258	640	2974	953	2401	1108	4250	1406	1179	1254	49	395	4001	3591	1221	1246	1241
block_160	7	181	52	17	1	97	1678	92	8	50	41	4	18	4	20	30	14	43	12	2	47	6	6	88	224	71	216	186	148	60	45	21	5	506	0	23	69	777	14	5	105
block_165	2	469	96	0	0	0	675	0	23	0	3	253	164	10	15	3	0	204	9	1	51	0	1	3	2	0	0	45	112	0	212	18	106	0	0	0	1	97	0	1	0
block_166	32	0	1	2	15	65	141	27	0	0	130	14	1	10	4	33	7	10	32	2	6	1	1	0	119	1	41	19	65	80	102	7	140	84	0	0	100	34	0	38	16
block_167	5	42	37	304	154	343	6552	350	263	0	66	20	9	8	102	0	15	50	131	5	42	60	0	3	61	62	20	104	172	210	34	494	85	47	0	6	975	194	80	12	150
block_168	0	13	2	5	1	15	3128	5	5	0	0	14	44	18	2	0	19	1	0	0	0	0	0	7	49	0	3	4	0	136	0	0	7	30	0	0	0	0	0	0	6
block_17	918	4258	661	868	2596	3100	36561	1183	2484	35	1767	4945	623	538	566	1073	754	1845	933	167	1498	1000	414	305	1377	478	2023	558	1958	754	4422	2125	1011	814	64	245	2680	2917	650	1392	1053
block_170	7	6	6	15	12	71	29	54	15	3	30	93	0	7	0	2	28	10	6	0	1	0	3	145	20	13	563	2	40	0	18	6	9	12	0	0	34	19	13	85	7
block_171	5	137	10	3	7	18	944	15	16	3	40	52	4	9	4	19	2	13	5	1	75	1	2	5	18	6	16	8	49	4	100	47	42	23	0	22	351	48	0	8	48
block_172	52	829	320	12	437	90	900	25	11	3	71	0	4	102	32	24	38	18	2	0	80	2	168	160	191	1	573	188	404	176	738	97	47	91	3	5	237	355	19	11	12
block_173	46	80	6	2	375	29	0	50	1	0	205	201	0	15	4	159	17	210	15	17	0	1	2	0	306	7	179	36	0	52	0	56	145	120	0	14	3	0	0	4	10
block_174	22	0	10	11	85	11	2570	54	192	2	34	173	3	19	5	20	122	46	2	0	232	1002	85	1	231	1	67	54	86	20	409	0	33	101	0	55	97	396	1	21	24
block_175	1	56	63	3	20	47	842	19	10	0	9	4	0	21	0	12	3	0	17	0	14	0	26	294	0	6	22	52	93	5	76	72	1	0	1	24	0	12	32	13	11
block_176	14	0	2	1	1	31	2889	1	1	5	17	0	0	7	0	0	3	0	0	0	94	2	9	7	0	0	29	1	114	0	178	0	4	7	0	0	17	240	0	15	63
block_178	14	661	2	51	51	324	4634	203	1027	0	66	23	1	19	14	94	2	518	9	4	569	2	13	31	18	53	18	7	53	157	1471	250	8	12	38	28	54	604	9	4	8
block_18	758	1908	544	989	897	2701	37336	1660	1670	45	1420	4946	570	389	596	709	543	1989	1067	286	1002	5009	699	447	2404	370	2673	977	2201	1315	3722	1690	1472	1610	66	342	4080	2687	721	1524	867
block_180	5	714	3	5	133	14	1619	42	110	13	66	82	0	16	33	60	6	0	3	0	266	0	44	74	5	64	0	0	364	21	431	1	60	46	1	59	25	178	330	87	112
block_181	10	26	1	5	85	23	555	34	5	0	5	228	0	19	8	11	21	23	23	0	70	1	1	0	16	64	60	0	2	4	2	21	23	26	1	0	277	8	67	24	27
block_183	41	230	41	24	54	152	1621	60	92	0	74	214	16	14	56	39	31	78	25	158	79	2935	59	51	451	40	147	136	169	41	436	194	33	77	3	6	212	220	101	51	72
block_184	49	92	83	3	19	21	258	4	8	0	97	986	44	20	35	11	4	62	4	9	0	4	21	0	2	0	83	1	172	12	10	310	33	7	1	3	149	28	0	25	38
block_185	81	280	3	0	478	1	5751	1	340	2	85	656	0	9	2	11	0	74	14	0	15	0	0	7	211	6	1	0	210	151	222	0	30	172	5	0	462	346	14	10	0
block_186	0	129	0	0	0	0	0	0	0	0	1	4	0	0	12	0	0	4	0	113	0	0	0	12	25	0	0	0	7	0	0	0	0	1	0	0	1	1	0	0	0
block_187	12	59	0	1	117	1	4427	0	0	0	12	372	1	3	92	6	0	4	52	0	47	5	0	25	241	10	1	93	177	182	33	27	51	87	0	1	72	130	33	8	18
block_188	0	358	8	10	76	272	63	40	16	0	4	7	4	2	12	8	6	1	44	0	0	1	14	7	12	0	148	18	58	6	242	14	1	1	1	8	54	2	0	152	1
block_189	128	85	5	13	39	30	4157	10	76	2	131	76	29	21	0	34	22	131	11	0	4	257	39	26	157	15	153	39	219	208	56	310	47	44	2	5	130	108	54	112	0
block_19	966	4628	648	859	2455	3056	36726	1180	2462	34	1840	4664	583	552	551	1048	696	1821	878	171	1594	1053	527	378	1266	454	2095	547	2066	813	4738	2044	1063	823	52	269	2510	2926	619	1447	1099
block_190	0	0	0	0	0	0	0	0	0	0	0	0	0	0	0	0	0	0	0	0	0	0	0	0	0	2	0	0	0	0	0	0	0	0	0	0	0	0	1	0	0
block_191	38	32	4	0	6	23	354	8	13	0	33	28	0	36	0	14	1	21	3	0	2	7	44	1	234	2	7	11	5	28	17	9	15	20	6	2	4	9	2	33	17
block_192	94	118	265	114	99	123	700	158	15	7	131	73	153	25	43	48	56	103	177	20	33	3	0	477	211	20	126	80	86	17	82	192	26	57	1	27	200	144	207	109	96
block_193	0	22	0	0	23	7	644	43	21	0	0	428	0	0	22	0	28	11	0	0	8	0	6	2	7	3	0	0	22	1	74	56	0	25	0	2	0	26	0	0	0
block_195	34	17	331	4	17	85	2895	3	3	0	110	23	5	17	44	128	31	0	16	1	15	1	67	0	4	2	7	0	38	0	207	27	36	5	1	1	1	76	0	26	1
block_197	71	381	49	67	263	131	1100	76	105	13	132	274	146	61	90	97	69	85	55	5	107	1	98	773	67	8	191	220	245	45	257	423	48	53	7	129	71	386	69	180	84
block_199	12	0	78	15	0	223	0	34	0	0	10	512	0	7	24	13	0	109	16	0	0	0	0	2	68	0	115	0	82	13	0	22	33	14	0	1	0	0	0	84	109
block_2	2844	11285	2183	3175	5539	8973	110052	5034	7525	322	5455	15888	1905	1385	2009	2575	2078	6169	2608	875	4897	9708	2420	1783	6454	2003	7842	3534	6906	2950	12793	7080	3886	4787	253	1276	10667	12410	3038	4584	3776
block_20	712	3427	544	670	2241	2270	30524	897	1841	20	1319	4263	579	400	446	830	489	1263	695	123	1183	531	329	206	1208	381	1552	477	1532	589	3576	1814	753	624	50	189	1646	2610	457	1002	800
block_200	94	145	20	19	64	88	1003	40	130	0	280	72	26	37	14	175	36	214	29	2	51	102	36	25	43	16	110	340	124	45	255	116	95	38	13	8	137	243	85	238	226
block_201	29	0	1	49	143	106	0	203	11	0	49	0	0	6	70	55	0	0	45	0	0	0	0	0	11	5	0	73	0	2	1	1	28	7	0	1	0	98	1	115	1
block_202	3	58	0	0	130	7	1155	50	162	1	59	584	0	1	100	1	41	18	72	0	0	0	0	3	21	4	0	126	43	5	1	79	26	44	4	6	0	29	0	1	0
block_204	19	95	8	13	147	70	1290	4	53	0	86	37	10	13	1	23	24	0	84	0	9	0	2	18	30	2	60	7	41	2	100	1	25	11	3	8	12	11	7	29	18
block_205	0	21	7	41	24	36	4	6	0	0	0	0	0	0	10	0	1	36	1	1	8	0	4	16	12	0	0	1	175	0	0	11	0	20	0	0	7	1	0	1	0
block_206	9	240	71	17	5	90	1669	104	17	78	71	12	1	5	2	47	9	40	16	3	84	13	12	120	36	133	42	237	177	16	50	44	5	650	5	20	213	984	22	8	83
block_207	0	50	0	0	0	0	358	0	0	0	3	0	0	4	0	9	0	16	0	0	0	0	0	0	0	247	0	0	0	0	0	0	1	0	0	0	0	97	546	0	2
block_208	144	0	3	50	223	103	2114	26	8	0	87	13	84	16	0	33	42	202	1	0	8	0	1	99	6	0	7	0	64	438	30	2	24	2	0	4	1	19	0	320	4
block_209	0	0	22	39	1	269	12542	69	12	0	1	44	0	4	4	2	5	4	0	0	3	0	0	21	151	7	449	3	187	144	44	270	1	49	17	26	0	0	18	505	0
block_21	1313	3679	1289	1218	2281	3417	40471	1563	2735	106	2062	4441	753	623	671	984	738	1954	828	381	1463	3204	910	1265	2019	837	3211	1417	2080	706	4066	3011	1009	1094	210	844	2566	4016	2670	1713	1279
block_210	13	25	4	8	349	69	750	71	28	0	64	205	9	18	1	40	27	35	3	0	24	0	0	42	93	2	92	0	32	25	1	127	21	17	1	2	4	25	0	8	26
block_212	23	58	28	0	132	8	0	18	0	5	88	7	0	9	6	35	63	141	11	1	2	0	33	0	0	0	0	2	1	111	12	8	23	2	0	0	3	18	0	13	6
block_213	87	44	14	17	16	61	1889	23	44	0	147	6	13	38	15	38	73	31	8	0	6	5	23	92	58	15	16	26	122	7	76	226	20	16	3	29	21	406	52	44	104
block_215	107	585	29	186	1	427	1615	60	152	1	98	1293	93	66	60	83	12	462	8	0	5	2	15	61	122	140	122	165	216	62	436	395	116	129	4	50	556	48	90	263	273
block_216	0	167	21	89	0	48	3188	92	0	0	0	92	182	0	0	0	4	0	5	0	37	0	0	1	0	7	64	32	28	1	181	0	0	1	0	9	0	76	3	2	44
block_218	5	11	6	0	2	6	349	2	3	0	3	7	0	19	1	1	0	7	0	0	3	1	0	20	34	9	5	18	1	2	20	0	5	2	1	4	1	3	1	6	0
block_219	26	89	4	19	21	21	694	14	55	0	55	92	11	9	0	19	26	25	25	0	3	578	97	0	0	19	148	79	166	34	65	71	32	0	8	23	194	199	135	67	20
block_22	924	4706	841	792	1646	2379	27466	1122	1270	32	1606	3686	548	429	406	753	599	1416	748	365	1018	2221	631	562	1335	622	2327	1053	2124	947	4233	1873	990	912	56	573	3390	2970	1453	1286	1008
block_220	0	56	0	0	0	0	745	0	0	0	0	0	1	0	0	0	0	0	0	0	35	0	0	0	0	0	0	0	0	0	156	27	0	0	0	0	0	57	0	0	0
block_222	13	278	104	31	3	131	1798	177	16	85	105	14	8	5	0	46	14	57	7	0	97	4	14	123	16	3	291	308	184	10	55	57	11	251	9	20	8	1072	14	4	96
block_224	8	61	1	0	0	2	1939	0	218	0	44	0	0	0	0	89	0	1	0	1	171	0	0	11	16	1	0	1	99	0	0	0	16	27	0	17	169	483	0	0	53
block_225	36	47	42	50	18	111	1365	40	40	0	54	27	11	72	11	67	51	31	28	3	21	5	38	2390	53	8	31	30	37	14	579	105	38	9	14	27	35	112	74	33	22
block_226	4	0	17	11	83	34	887	1	3	0	27	28	17	4	1	1	176	1	18	0	67	0	18	0	38	4	9	15	21	0	315	79	6	14	0	113	7	14	1	1	6
block_227	0	24	0	1	7	8	1667	3	1	0	0	14	1	1	1	0	0	11	0	0	5	2	2	0	25	0	0	0	13	0	28	104	37	4	2	0	0	128	0	10	0
block_228	96	305	17	13	19	111	2592	50	15	0	133	21	44	10	1	15	4	5	112	0	0	2	97	54	42	0	970	4	151	140	132	2	227	19	1	20	69	0	0	4	0
block_23	781	4250	585	679	2373	1994	28779	745	2081	42	1328	4826	616	483	518	785	436	1365	511	173	1448	908	558	333	706	495	2033	647	1614	866	4400	1711	891	404	60	226	1983	3188	562	1210	1010
block_232	0	0	0	0	0	0	199	0	0	0	0	727	0	0	34	2	2	0	0	1	2	1	0	0	7	0	3	0	19	0	199	121	1	4	4	0	0	0	0	12	0
block_233	0	56	2	13	0	21	0	2	0	2	0	0	0	0	0	0	0	10	0	0	1	0	0	0	13	0	0	0	116	0	0	0	0	1	0	0	3	0	0	1	5
block_234	53	219	101	30	43	86	1451	48	284	2	131	712	10	14	24	21	38	79	26	1	51	1228	76	23	0	32	88	98	324	129	117	108	59	0	6	9	176	151	93	361	1
block_235	13	155	12	8	56	35	1179	5	10	4	19	8	0	30	26	6	16	15	2	39	58	3	191	10	9	0	10	4	167	13	108	13	43	4	2	1	35	39	0	37	78
block_237	21	284	28	0	47	0	663	0	71	1	12	1	0	0	0	9	1	0	4	0	61	0	2	29	90	20	38	47	1	0	304	6	9	78	2	14	0	0	73	86	74
block_239	0	0	2	3	6	12	0	0	118	0	3	12	6	1	0	0	7	0	0	0	9	0	0	0	13	3	4	0	7	0	7	1	3	12	1	1	2	210	16	2	25
block_24	1299	6190	1257	1014	2420	3165	37451	1491	2344	58	2054	5054	956	604	743	1193	777	2446	763	410	1676	2747	750	960	1308	768	2984	1390	2490	980	5224	2328	1248	1150	67	627	3145	4201	1959	1560	1263
block_242	24	15	37	22	9	97	376	8	16	2	30	20	0	44	2	3	7	14	15	4	11	1	43	597	14	1	118	10	137	1	236	2	31	16	8	3	35	28	14	11	30
block_243	4	22	0	31	491	54	1226	11	13	2	32	395	24	75	49	1	29	23	6	0	212	0	227	14	14	8	176	106	434	151	521	4	34	8	0	143	1862	270	159	7	43
block_244	24	28	0	43	37	76	108	32	0	2	26	0	0	16	0	22	0	2	0	0	0	2	0	0	133	0	73	0	121	175	1	17	24	55	0	76	247	0	0	3	29
block_246	0	0	0	0	0	0	0	0	0	0	0	0	0	3	0	0	8	0	0	0	0	0	0	0	0	0	8	0	0	0	0	0	8	0	0	0	0	0	0	0	0
block_247	0	0	0	0	0	0	247	0	0	0	0	326	0	0	5	0	0	0	0	198	34	0	0	0	15	196	0	0	0	0	0	0	0	11	0	0	0	0	295	0	0
block_248	0	0	0	1	0	0	0	3	0	0	0	0	0	0	3	0	0	0	0	2	16	41	0	26	15	0	0	0	0	0	288	0	0	14	0	0	1	30	0	0	68
block_249	0	452	107	210	516	438	1228	205	70	28	81	0	8	39	19	96	30	2	0	0	47	1	3	0	22	13	540	154	337	200	640	378	24	10	6	12	332	372	124	2	0
block_25	606	2037	488	610	1068	2224	10366	797	724	98	1021	1195	270	341	272	491	500	966	523	82	529	86	717	3040	656	364	796	717	1570	199	2050	1160	359	402	93	629	1297	2099	933	568	571
block_251	153	229	16	222	343	523	3432	131	304	19	145	616	0	131	81	99	91	207	26	2	25	0	182	13	28	39	75	107	111	0	420	0	35	49	11	42	553	299	63	226	326
block_252	2	168	44	0	204	21	1	49	0	0	121	0	0	7	0	151	0	124	0	0	55	1	15	89	202	22	206	0	0	0	191	0	38	29	0	4	1	275	46	0	0
block_254	2	0	2	0	0	0	1	0	3	0	22	0	0	23	0	13	0	2	0	0	0	1	13	0	0	0	1	0	0	0	0	0	3	0	1	20	20	0	0	2	13
block_255	5	0	0	0	0	1	12	0	152	0	7	28	0	0	0	1	0	0	0	0	57	42	0	3	259	24	0	0	30	6	13	16	0	30	1	7	0	298	33	0	0
block_256	5	29	0	183	0	289	0	37	24	0	63	2	0	32	11	61	23	1	18	1	0	0	0	0	0	0	99	0	0	0	0	0	0	0	0	0	0	0	0	0	0
block_257	0	16	59	0	55	0	616	0	0	0	2	149	0	6	10	0	0	0	0	284	3	0	22	76	107	23	12	9	18	0	102	5	30	27	0	35	29	0	39	0	52
block_259	0	0	1	14	0	18	516	61	552	0	1	52	0	0	1	0	114	12	0	0	113	0	15	0	0	3	0	0	1	0	41	0	0	0	5	22	666	328	0	0	0
block_260	32	94	1	13	47	33	830	19	62	1	65	110	175	23	6	33	44	124	23	3	32	40	56	8	16	10	89	56	123	159	94	99	48	15	4	6	170	35	45	52	42
block_261	8	17	0	10	7	16	2408	11	15	2	77	0	0	6	1	40	8	199	7	0	0	9	2	35	19	36	283	176	98	1	8	264	5	2	0	3	2	101	53	2	95
block_262	0	0	27	0	0	0	163	0	0	0	0	0	0	0	0	0	0	25	0	0	347	312	0	0	15	0	0	0	25	0	40	0	0	25	0	0	0	319	0	1	0
block_263	0	185	20	0	0	0	112	0	0	0	1	177	169	12	0	1	14	164	0	0	0	0	0	29	0	4	0	295	48	0	0	0	133	0	0	13	0	0	6	0	44
block_264	32	133	8	25	18	73	796	45	50	0	51	42	28	6	5	3	28	4	21	6	25	28	90	45	38	4	44	55	167	20	130	37	21	34	2	18	96	42	141	55	38
block_265	5	21	0	0	0	2	2116	6	6	0	48	0	8	0	1	28	5	110	1	1	0	4	0	11	2	14	164	169	110	1	2	118	3	3	1	3	2	62	24	2	84
block_266	0	0	0	0	0	0	0	0	193	0	0	0	0	0	0	0	0	0	0	0	58	0	0	0	0	0	377	0	67	0	320	0	0	0	0	0	0	164	0	0	0
block_267	13	0	0	9	55	43	588	34	6	0	41	36	0	9	55	79	0	3	3	0	0	0	0	3	211	42	149	7	20	49	4	1	28	211	0	2	0	106	42	102	14
block_268	0	0	1	4	28	34	0	38	390	0	0	21	13	6	2	0	0	183	0	0	221	0	85	1	6	0	0	0	42	0	375	68	19	0	9	0	0	194	0	3	40
block_27	908	2775	856	1001	1382	2535	27982	1113	1691	14	1502	3313	424	385	343	615	564	1641	554	386	1384	2453	663	336	872	645	2397	664	1641	457	3505	2415	974	698	40	423	2652	2328	1068	1616	981
block_270	17	121	85	37	12	154	104	64	3	3	29	451	0	6	22	19	0	11	112	0	3	47	0	115	347	28	247	5	196	18	95	35	165	90	0	3	59	23	159	2	24
block_273	63	135	15	44	11	395	4746	211	354	0	112	77	5	42	31	88	28	30	18	0	106	2	3	156	654	4	2	2	252	213	154	181	60	238	3	7	8	580	45	11	186
block_274	53	97	1	2	27	56	551	22	68	0	129	34	0	25	4	97	23	1	12	3	31	53	13	10	37	12	61	61	76	31	169	80	65	22	3	5	77	64	46	166	108
block_275	0	0	2	0	0	0	1389	0	0	0	22	35	0	1	4	0	8	0	14	7	0	53	0	7	0	63	0	65	128	0	15	0	25	0	0	0	114	9	88	0	49
block_276	0	0	1	0	0	0	168	0	218	0	0	0	0	8	0	0	0	0	0	0	60	0	0	1	4	1	8	0	1	0	114	0	3	15	1	0	0	192	0	0	0
block_278	71	9	68	0	11	1	585	0	192	0	91	653	0	5	10	40	1	7	122	6	66	2	3	0	69	11	103	15	85	23	21	16	7	12	0	32	0	143	8	27	82
block_280	118	63	34	4	183	64	992	3	11	0	189	90	9	57	107	66	49	4	330	2	144	4	81	138	14	53	304	259	53	39	281	454	119	73	8	6	1024	110	149	49	156
block_283	16	56	19	2	116	85	652	2	0	0	42	26	0	41	87	0	40	2	36	1	183	1	96	73	3	33	175	201	40	15	268	234	86	52	2	2	731	101	118	2	139
block_284	125	61	26	4	125	69	501	1	2	0	156	81	4	32	105	49	40	4	139	0	146	3	55	48	7	30	234	275	38	25	206	488	67	79	6	0	1154	3	120	55	200
block_285	18	0	0	1	6	0	126	1	1	0	10	0	0	26	0	2	0	4	2	0	3	1	0	1	18	2	3	1	0	0	16	12	5	1	0	0	0	0	2	16	6
block_286	0	0	0	0	0	0	0	0	214	0	0	1	0	0	48	0	77	0	0	0	12	0	4	0	0	0	0	0	1	0	61	0	0	0	1	0	0	19	0	0	0
block_287	0	12	13	0	0	0	1	0	0	0	0	331	0	0	0	0	0	1	1	0	5	0	0	0	0	35	0	0	16	0	11	1	0	0	0	0	0	8	188	0	0
block_288	0	2	0	0	0	0	26	0	0	0	0	0	0	0	0	0	0	0	0	0	0	0	0	0	0	33	0	0	0	0	0	0	0	0	0	0	0	0	2	0	0
block_289	9	29	4	6	72	75	3802	113	37	5	95	11	1	17	22	153	29	174	12	0	0	0	0	11	0	9	159	16	22	0	73	0	34	0	0	11	186	5	0	18	11
block_29	1105	4707	868	1071	2141	3321	40672	1537	3027	56	1864	4760	729	506	503	1028	695	1715	1028	319	1926	2176	964	545	1877	780	3178	992	2077	800	4341	2150	1339	1116	102	636	3784	3673	1497	1268	1122
block_290	0	15	1	1	49	0	5005	1	0	0	0	70	0	0	14	0	9	29	17	0	7	0	0	14	35	10	0	2	88	0	129	70	0	49	2	46	0	14	4	0	0
block_291	8	129	8	6	9	23	1300	0	18	0	16	16	0	31	3	5	17	15	2	3	8	0	153	0	20	0	10	5	23	13	87	11	9	4	1	0	13	94	0	33	66
block_292	12	179	13	0	9	0	1566	1	0	0	17	73	0	18	0	14	54	0	1	1	0	0	0	11	35	12	0	0	2	0	0	4	12	18	0	0	0	0	24	5	88
block_293	0	0	0	329	50	94	844	193	176	8	0	14	0	6	9	0	0	8	0	0	0	6	26	0	31	0	0	189	32	160	1	23	22	4	3	0	0	0	0	6	0
block_295	8	142	37	32	44	79	536	78	0	0	14	0	0	0	1	5	3	0	83	0	26	368	18	18	248	0	324	109	20	0	110	164	194	36	0	39	388	175	19	15	0
block_296	129	0	4	9	2	16	171	3	18	1	71	4	1	22	0	18	14	130	0	0	3	0	74	0	25	0	22	0	90	35	10	7	27	5	2	0	9	18	0	77	7
block_297	0	0	10	14	0	217	218	27	0	3	10	73	0	10	2	0	5	289	0	1	0	0	3	0	56	22	80	18	19	0	4	0	201	55	0	26	0	24	22	7	106
block_298	9	239	7	0	1	0	0	0	0	0	34	3	0	0	0	2	0	0	0	10	34	0	1	36	0	0	0	0	18	0	16	0	5	0	0	0	0	14	0	4	0
block_299	0	51	1	217	170	367	738	0	5	0	0	0	1	2	54	0	18	206	1	0	312	1	0	0	100	43	37	0	0	322	0	0	9	48	0	11	575	193	33	0	91
block_3	2673	11057	1748	2219	4440	7189	93505	4022	5756	241	4892	12026	1296	1217	1603	2220	1868	4744	2650	805	4009	7178	1806	1189	4696	1671	6871	3016	6593	3094	11399	5512	3042	4028	151	1025	9299	10670	2362	4366	3549
block_30	0	0	0	0	0	0	0	0	0	0	0	0	0	0	0	0	0	0	0	0	0	0	0	0	0	0	0	0	0	0	0	0	0	0	0	19	0	0	0	0	0
block_301	0	0	16	2	387	0	0	0	21	0	0	195	0	65	31	0	30	0	6	13	401	0	125	13	37	11	61	0	0	0	0	0	13	65	0	32	0	0	0	0	23
block_302	0	77	30	1	1	41	9	32	2	4	0	1	0	0	1	4	0	7	0	0	23	1	0	0	13	53	3	6	6	0	7	16	2	77	0	1	53	208	0	1	38
block_303	2	170	20	4	0	95	10	57	3	9	3	7	0	1	0	3	0	13	0	0	21	1	0	3	19	65	4	6	7	1	2	26	4	117	0	1	74	213	5	0	68
block_304	0	203	45	7	0	63	19	62	17	43	0	15	10	0	2	0	0	13	2	3	84	25	9	28	13	104	23	37	30	6	21	37	0	189	3	11	113	679	7	4	38
block_305	0	193	36	7	1	67	18	51	3	29	0	7	4	0	1	0	1	25	0	0	73	18	0	17	4	90	16	12	25	3	17	8	0	96	1	1	88	589	6	2	39
block_306	0	132	22	5	0	43	16	34	1	18	0	2	4	0	0	0	1	12	0	0	57	3	3	14	4	50	10	17	8	2	11	8	0	70	1	4	54	332	2	1	20
block_307	0	158	31	5	3	45	14	71	6	26	0	5	0	0	0	0	2	30	0	2	51	6	4	16	9	83	13	15	11	3	24	25	0	151	0	5	44	438	1	6	55
block_309	1	31	7	2	0	20	3	14	0	1	0	0	0	0	0	0	0	0	0	0	7	0	0	0	6	22	0	4	1	1	3	2	1	27	0	0	20	102	0	0	10
block_31	1299	5406	1080	1362	2815	3126	32995	1445	2182	72	2090	3986	392	550	462	910	676	1999	482	398	1716	3882	884	530	857	805	2740	1310	1936	705	4642	1789	918	1025	100	700	1307	3552	2335	1581	629
block_310	0	356	105	16	5	138	47	113	16	57	0	16	1	0	2	0	0	46	1	3	133	30	6	45	36	225	30	33	49	10	40	44	1	436	3	22	185	1447	7	8	93
block_311	0	190	71	14	2	65	32	78	7	35	0	2	0	0	0	0	0	25	4	2	59	10	1	21	13	100	17	29	29	10	18	20	0	172	0	9	122	638	10	4	61
block_312	0	113	19	1	2	61	21	49	7	12	2	1	0	0	0	8	0	17	2	0	29	4	0	6	3	86	7	6	9	0	6	23	4	36	0	1	110	252	5	1	61
block_313	0	100	23	12	0	54	16	56	4	28	0	0	0	0	2	0	1	18	0	0	51	1	3	16	10	89	17	21	14	3	14	11	0	119	0	5	100	442	4	0	45
block_314	0	104	33	7	1	39	17	53	1	24	0	0	0	0	0	0	0	20	0	1	46	3	1	11	8	78	12	21	18	3	18	12	0	108	0	3	79	416	3	2	51
block_315	66	101	6	0	58	14	234	0	26	0	86	0	0	7	0	2	0	14	0	1	6	1	7	34	13	33	274	0	0	9	33	183	8	13	1	7	12	133	36	3	102
block_316	1	118	0	1	0	0	6	0	0	0	0	0	0	0	7	0	0	0	0	1	0	0	0	8	0	0	0	0	0	0	0	0	0	0	0	1	0	0	0	0	0
block_317	1	0	4	1	0	0	1340	0	0	0	54	0	6	0	4	1	22	1	41	0	0	0	0	28	0	0	0	23	0	0	0	2	23	0	0	0	0	0	0	0	0
block_318	52	55	2	270	123	181	1013	393	386	1	94	49	0	19	66	121	26	0	36	7	1	78	0	0	256	27	75	109	384	326	21	7	35	238	5	9	168	304	55	150	86
block_319	0	476	36	5	0	45	498	35	0	0	34	1	0	6	0	2	0	0	48	0	8	291	0	2	160	14	298	65	83	93	0	0	28	83	0	0	0	169	13	0	0
block_32	875	4666	647	788	2313	2722	38079	965	1591	36	1422	5158	694	496	516	884	601	1830	409	124	1555	17	599	298	507	495	1672	777	1966	708	4174	1319	774	425	50	260	1585	2933	515	1281	1072
block_325	0	15	4	0	1	0	3	0	3	3	0	0	0	1	0	1	0	7	0	0	28	2	0	4	0	32	1	1	1	0	6	6	1	25	0	3	25	217	0	1	29
block_326	0	162	57	14	0	64	34	61	11	42	0	7	7	0	1	0	0	14	0	0	63	22	5	25	12	97	25	33	18	7	14	31	0	168	1	9	100	499	5	3	46
block_327	2	168	68	18	0	66	37	70	11	44	0	3	6	0	0	0	0	25	1	0	64	18	0	29	13	99	24	34	27	6	14	32	0	161	1	10	119	606	3	1	63
block_328	0	112	9	4	1	37	5	57	5	16	0	0	0	0	0	0	0	17	0	0	28	3	1	6	7	45	5	14	16	1	2	16	0	37	1	1	49	264	1	0	27
block_329	0	296	56	8	4	93	27	136	28	51	0	6	0	0	0	0	3	35	2	2	108	7	8	25	24	113	20	25	31	5	39	55	4	284	0	13	148	1017	8	8	102
block_331	25	0	0	0	0	0	1283	1	213	0	135	668	12	28	57	48	129	1	53	0	58	4	5	0	0	4	6	8	74	0	35	26	101	0	1	0	218	245	19	31	0
block_332	0	0	3	0	33	0	760	0	35	0	1	230	0	0	0	0	0	0	0	0	385	0	0	24	0	1	0	0	0	4	0	0	0	0	0	0	90	317	4	0	0
block_333	1	59	0	38	64	91	705	27	10	0	58	0	54	5	0	0	0	25	2	0	0	0	2	45	0	3	0	19	75	0	0	0	60	0	1	0	7	0	0	3	0
block_334	82	0	32	0	0	0	0	0	0	0	69	579	22	13	18	18	0	154	0	0	0	0	30	24	1	29	0	0	66	22	10	57	10	0	0	0	0	0	39	72	0
block_335	0	265	36	12	5	101	29	142	13	26	0	5	4	2	0	4	1	30	0	1	78	3	1	5	16	157	7	17	22	7	15	32	4	175	0	6	129	733	2	1	88
block_336	29	151	44	3	2	47	451	3	85	5	37	26	10	26	1	10	2	5	18	1	15	2	8	643	92	41	67	4	38	14	198	11	14	22	35	9	31	17	191	11	14
block_338	110	11	7	3	2	90	2438	3	0	0	141	16	0	6	1	45	7	10	148	0	4	0	0	6	1	46	73	2	45	3	183	251	24	53	1	1	905	46	79	46	145
block_339	0	0	0	0	0	0	191	0	0	0	0	0	0	0	0	0	0	0	0	0	0	0	0	50	0	0	0	0	0	0	0	0	0	0	0	0	0	0	0	0	0
block_34	211	2356	271	242	752	873	7934	158	259	5	226	279	253	154	173	145	239	667	108	309	401	9	252	118	195	201	465	430	255	319	2031	435	257	204	7	55	873	645	142	307	217
block_340	0	13	2	10	52	50	168	100	4	0	2	41	0	2	7	2	5	1	3	1	0	0	0	0	42	0	0	0	28	0	5	4	4	38	0	0	9	3	0	1	42
block_341	5	4	4	0	43	2	579	2	0	0	11	0	0	0	0	4	0	0	44	0	31	0	20	18	180	0	221	51	1	0	122	118	158	24	0	0	0	0	19	12	0
block_342	0	123	33	4	6	80	20	56	9	21	0	3	0	0	0	4	0	15	0	0	87	18	3	3	28	72	10	9	15	5	24	36	2	234	0	5	104	659	3	2	59
block_343	0	331	59	27	3	177	39	168	26	52	0	2	0	2	0	1	2	50	1	1	87	10	2	18	42	160	18	25	27	11	20	42	0	275	1	4	179	853	8	2	92
block_344	0	78	13	5	2	43	14	25	4	16	0	2	0	2	0	0	0	14	0	0	40	9	1	1	16	53	8	4	10	2	8	24	0	106	0	1	67	330	1	0	35
block_345	2	122	0	1	0	3	38	1	0	0	0	6	0	1	0	1	0	1	0	0	0	0	0	0	4	0	72	0	1	0	9	0	1	1	0	0	1	1	1	0	43
block_346	0	0	0	0	0	0	0	0	0	0	0	0	0	0	0	0	0	0	0	0	0	12	0	1	0	1	0	0	0	0	0	0	0	0	0	0	0	0	0	0	0
block_347	0	20	114	0	82	0	3096	0	0	0	0	869	0	1	66	1	0	24	25	0	0	0	0	0	0	5	107	48	128	0	0	310	0	0	0	23	1	0	3	0	0
block_348	5	1	28	12	31	31	339	29	0	0	6	459	47	3	15	1	0	0	0	0	4	0	0	4	13	1	8	1	59	232	108	54	2	4	0	0	0	10	14	3	20
block_35	934	4524	726	831	2204	2887	35401	1296	1349	39	1487	3218	707	442	410	731	661	1521	591	299	1049	2881	561	380	1611	615	3082	518	1599	295	2555	1524	1002	849	45	302	1789	2468	832	1090	851
block_350	7	91	0	0	0	11	0	3	31	0	11	0	0	28	2	11	12	0	2	0	0	1	16	0	0	11	4	0	1	0	61	0	15	0	0	0	0	0	15	2	42
block_351	0	56	6	0	1	27	0	20	0	5	0	0	0	0	0	3	0	3	0	0	4	0	0	0	0	49	1	2	2	0	1	9	0	17	0	1	45	9	0	0	18
block_352	93	212	9	56	116	115	2852	66	214	0	199	279	24	52	15	65	123	59	69	4	75	141	87	21	84	53	208	129	208	65	229	306	85	52	8	17	347	77	91	134	90
block_353	33	118	1	14	40	28	768	10	56	0	86	98	0	11	6	37	49	42	26	0	27	45	43	12	9	10	92	63	108	34	68	99	44	12	2	7	1	5	28	52	41
block_354	101	17	0	6	0	25	171	1	161	0	67	0	9	48	10	17	1	219	0	0	0	0	0	47	0	0	2	1	51	341	80	0	35	0	1	0	6	307	4	89	16
block_355	167	0	1	133	40	222	2658	226	4	8	484	1716	115	42	84	224	4	601	0	0	3	2	177	22	400	8	4	6	274	52	19	0	148	223	0	7	264	38	21	235	9
block_356	2	12	8	0	105	0	0	0	0	0	2	0	0	33	117	0	22	0	47	0	112	1	36	0	20	0	83	223	0	0	0	102	68	2	2	0	0	1	0	11	0
block_357	0	109	2	0	0	0	0	0	13	0	0	0	0	7	1	0	0	0	0	0	0	2	0	0	26	0	41	0	5	12	16	7	4	7	0	0	46	0	0	0	0
block_358	0	0	337	0	1	0	0	0	13	0	0	227	1	5	8	0	0	20	2	0	0	0	0	19	12	2	0	1	0	0	0	1	39	8	2	2	0	0	2	0	72
block_36	627	3078	657	770	1698	2609	26597	927	2237	22	1179	5210	715	442	375	732	582	1291	332	113	1492	23	385	180	625	383	676	575	969	361	3043	1289	527	358	49	211	1440	2213	353	809	695
block_360	0	2	161	0	18	0	241	0	0	0	11	49	0	1	0	15	27	15	1	0	0	2	2	0	5	14	0	0	76	2	0	0	4	6	0	0	8	0	3	0	0
block_363	1	0	0	0	0	0	669	0	2	0	30	0	0	1	0	6	9	0	2	0	0	1	0	21	0	19	86	134	55	0	1	69	0	0	0	0	0	23	16	1	56
block_364	41	107	2	13	68	44	1337	32	103	1	100	132	17	19	7	32	28	19	30	2	52	79	64	16	43	29	119	76	109	39	127	100	55	27	5	10	151	20	54	78	49
block_368	0	71	10	7	0	44	201	38	0	1	0	1	0	9	10	0	4	1	49	4	18	220	0	16	10	11	185	17	45	0	97	0	96	5	0	24	51	142	6	2	33
block_369	0	0	17	0	0	0	35	0	0	0	0	0	0	0	8	0	0	0	0	11	0	0	0	0	1	0	4	0	0	181	1	0	0	0	0	4	0	0	0	0	0
block_370	3	317	5	10	13	156	2872	47	14	0	4	8	1	2	14	3	6	2	0	0	19	1	8	0	2	0	1	1	3	0	188	2	2	1	7	1	4	57	0	3	1
block_371	1	203	77	6	2	55	30	65	13	35	0	12	2	0	1	0	0	17	0	2	71	8	7	42	19	98	27	24	28	6	29	30	0	289	2	19	212	859	11	4	106
block_372	117	74	9	0	20	2	3175	1	0	0	91	1	0	24	0	54	7	160	3	0	0	0	2	33	22	29	0	0	56	31	1	80	32	5	0	2	3	0	0	63	0
block_38	362	1234	836	471	606	1191	10571	531	1044	129	674	1491	168	410	280	367	228	434	381	146	336	971	367	3050	1088	207	1125	514	810	464	1550	1236	437	465	103	396	1808	2146	856	417	447
block_380	46	58	0	22	42	42	986	35	99	1	111	105	5	26	10	39	32	29	24	3	42	84	46	5	55	10	126	72	80	36	122	57	42	30	3	8	137	42	38	49	49
block_383	3	14	0	0	0	0	345	4	9	0	42	0	1	0	1	22	0	86	2	0	0	4	0	10	1	11	172	104	1	0	7	93	3	3	0	1	1	51	25	0	6
block_384	55	25	8	1	46	7	118	1	10	0	116	6	0	10	0	16	9	10	5	0	0	1	0	0	1	1	1	3	2	0	51	2	13	1	1	3	11	10	0	12	0
block_387	25	33	10	0	83	27	0	2	3	0	29	33	4	11	87	0	28	0	42	0	7	0	0	35	4	0	112	198	26	16	173	2	34	19	3	1	31	8	0	4	30
block_388	0	0	0	0	0	0	0	0	0	0	0	0	0	2	0	0	4	0	0	0	0	0	0	0	0	3	0	4	0	0	0	0	3	0	0	0	0	0	5	0	0
block_39	390	1024	406	316	474	1112	7554	641	629	67	772	961	93	264	240	280	331	597	460	67	300	592	474	3375	1109	195	1178	596	1009	420	1457	951	481	521	92	421	806	1769	751	622	436
block_390	1	86	52	12	1	54	32	52	7	26	0	1	0	0	0	0	0	3	2	0	44	7	0	3	7	76	13	20	20	3	8	19	0	120	0	9	94	490	2	2	60
block_394	0	0	5	0	12	0	0	0	0	0	7	50	6	12	6	7	0	55	3	0	0	2098	36	5	4	11	1	1	0	0	0	211	3	64	0	0	21	0	62	1	35
block_396	0	0	0	0	3	0	0	0	0	0	0	24	0	0	0	0	1	2	10	0	36	1	0	5	194	17	0	2	0	0	0	0	0	50	0	46	9	0	31	0	52
block_397	0	20	0	0	6	1	1380	2	1	0	1	11	0	3	0	0	0	13	0	0	6	2	2	2	0	0	0	0	13	0	38	0	40	0	0	0	0	144	0	5	0
block_398	0	0	1	40	67	358	2393	103	3	0	0	0	0	0	0	0	0	0	0	0	0	0	11	0	0	0	0	10	0	0	34	0	3	0	10	22	0	0	0	0	4
block_399	0	65	28	1	0	32	1	1	103	1	4	14	0	0	1	5	0	23	0	1	42	369	4	0	0	19	0	11	8	0	98	59	1	0	0	0	123	219	4	1	0
block_4	2744	11126	1844	2551	5242	8709	112370	4508	6240	218	5167	13011	1781	1247	1697	2327	1840	5644	2741	873	4053	8676	2153	1338	5530	1707	7988	2891	6572	3126	11220	6162	3407	4124	173	992	9877	10336	2462	4142	3393
block_40	239	832	328	136	458	608	6666	336	604	66	294	835	176	225	151	121	181	328	231	135	257	713	262	2300	721	112	1024	352	680	347	1214	988	309	301	77	191	553	1302	478	342	269
block_400	38	156	88	92	0	234	115	34	401	8	39	624	0	75	28	39	2	36	82	0	125	0	41	0	0	27	842	1	233	129	365	139	298	0	2	19	188	88	38	44	36
block_401	0	135	33	9	0	69	16	63	0	27	0	0	11	0	2	0	0	30	0	2	6	17	3	12	3	57	3	13	14	8	16	4	0	39	0	1	0	13	3	5	41
block_403	13	0	0	164	36	86	1359	143	247	7	24	14	1	6	42	0	1	16	0	38	5	3	9	2	22	0	0	0	20	137	7	68	37	4	3	0	0	0	0	39	0
block_406	97	101	0	4	11	0	0	0	0	2	156	0	0	18	8	65	0	0	15	0	0	0	0	0	2	49	502	0	115	8	2	0	50	29	0	1	835	0	37	0	88
block_407	2	0	1	194	44	99	816	211	148	2	11	8	0	4	30	1	0	8	0	42	1	2	12	0	21	0	0	0	21	130	7	56	21	4	2	0	0	0	0	23	0
block_408	0	0	15	22	0	187	1	37	385	1	0	0	1	0	0	0	0	106	0	0	56	0	0	0	0	1	0	0	34	0	24	431	0	0	2	0	0	231	0	70	0
block_409	6	0	0	23	0	36	775	17	0	0	44	0	212	35	1	41	12	186	3	0	0	2	215	0	29	2	5	3	0	40	0	31	7	16	0	0	30	34	21	0	13
block_41	674	2050	692	638	1492	2315	23482	1102	1903	67	1319	3242	578	441	580	542	665	1438	664	184	822	2963	878	2195	2099	417	2106	885	1798	497	3047	1929	515	934	208	644	2392	2533	1489	842	1178
block_413	1	22	6	2	1	12	178	20	11	0	26	9	0	16	0	48	0	20	0	0	5	1	2	0	11	1	30	2	1	0	243	2	45	11	0	0	6	22	0	8	4
block_414	0	23	17	1	3	3	1042	1	0	0	6	0	0	7	2	3	2	2	4	1	0	1	3	0	5	12	3	272	98	3	10	7	5	4	0	17	2	1	42	6	37
block_415	2	0	0	0	0	0	0	0	0	0	54	0	0	0	0	36	0	0	3	0	0	0	4	25	0	14	198	0	0	0	0	8	0	0	0	0	0	0	36	0	0
block_416	0	90	0	0	0	0	0	0	121	0	0	0	0	4	0	0	0	32	0	0	24	0	0	0	26	3	0	0	1	0	233	0	15	2	0	0	0	179	7	0	0
block_42	406	1334	459	408	650	1643	7365	631	519	61	738	1074	142	282	247	352	265	604	480	80	273	142	451	2994	1401	304	924	482	1067	263	1459	901	422	577	78	357	952	1865	961	448	442
block_420	50	0	0	11	32	38	0	47	12	0	108	0	0	13	0	88	0	0	4	0	0	0	0	0	297	9	0	6	1	190	6	0	32	139	1	0	1	137	9	185	17
block_423	2	15	0	0	21	0	0	0	0	0	6	11	0	12	0	0	0	21	1	0	0	27	75	0	0	0	0	5	0	0	0	6	5	0	0	3	0	6	0	2	0
block_425	23	0	1	15	39	47	784	34	172	1	61	2	0	21	8	31	15	0	25	2	39	73	0	39	42	16	101	56	88	42	140	111	26	30	2	0	98	15	27	61	36
block_426	0	0	69	30	0	252	1530	44	320	3	1	311	8	1	18	0	0	367	0	13	0	0	239	0	74	4	200	127	149	0	0	325	1	58	5	0	0	546	20	62	0
block_428	0	56	22	0	1	0	13	0	1	17	0	5	0	0	0	0	0	2	0	0	65	5	3	13	3	51	11	15	3	2	8	7	0	51	1	4	49	369	2	1	28
block_429	0	0	0	0	0	0	0	0	0	2	0	0	0	0	0	0	0	0	0	0	0	0	85	1	0	0	0	0	86	0	0	4	0	0	0	0	1	0	0	16	60
block_43	340	1683	696	541	799	1408	14097	653	1261	99	829	1696	433	440	389	466	407	719	427	89	715	1340	581	3970	1710	353	974	752	1588	387	2117	1257	472	682	133	423	1577	2517	1096	513	657
block_431	0	81	2	0	0	0	24	0	0	0	0	1	0	0	1	0	0	15	1	4	0	1	2	2	7	65	6	0	0	4	0	0	0	119	0	0	83	0	9	0	0
block_433	0	0	0	0	0	0	193	0	0	0	0	0	0	0	0	0	0	0	0	0	0	0	0	0	0	0	0	0	0	0	0	0	0	0	0	0	0	0	0	0	0
block_434	0	0	0	0	0	2	0	2	0	0	0	0	0	0	0	0	0	0	0	0	0	0	0	0	0	3	0	0	0	0	0	0	0	0	0	0	0	0	16	0	0
block_436	80	73	3	10	35	31	0	13	0	2	55	0	62	19	0	20	4	302	6	0	61	0	2	99	0	0	492	26	130	39	273	1	189	0	0	21	0	62	0	65	0
block_437	2	0	6	4	120	21	360	8	19	1	22	29	0	5	2	26	12	0	1	0	47	0	0	0	101	0	7	103	5	6	18	65	5	8	5	24	7	141	10	4	2
block_438	0	16	0	8	109	51	188	33	5	1	3	190	0	2	1	0	0	20	93	1	61	0	2	8	15	151	147	0	33	1	830	437	3	1	0	11	27	114	75	13	53
block_439	2	213	0	0	24	0	1	0	0	0	37	12	0	0	3	30	0	0	2	0	0	0	0	0	0	0	0	1	21	1	0	0	2	0	0	0	0	0	0	0	0
block_44	262	863	755	368	275	835	6666	391	850	108	600	1206	170	255	186	328	153	183	417	32	221	670	229	1546	907	287	649	510	614	154	842	683	365	440	64	327	1888	1717	1454	353	393
block_440	11	0	1	1	16	6	0	21	1	0	20	0	0	6	15	25	0	5	1	0	0	0	0	0	10	1	0	0	0	2	0	0	5	20	0	0	0	40	1	29	0
block_441	0	125	1	0	0	0	1170	0	17	0	0	0	5	1	3	0	0	1	0	2	109	0	30	0	0	2	0	0	0	0	0	5	1	0	0	0	0	187	3	0	0
block_443	192	0	9	6	3	30	1	0	61	0	157	507	0	58	0	35	0	0	137	0	77	1	47	2	0	48	0	145	101	0	12	0	8	0	10	118	16	44	95	289	30
block_444	0	0	12	0	2	1	407	0	113	0	0	18	6	0	0	0	0	1	0	0	35	0	0	26	0	0	0	7	0	2	11	0	0	0	0	0	0	135	0	240	0
block_446	1	88	1	0	51	15	1	40	1	0	68	0	0	1	9	93	0	60	0	89	0	0	0	0	14	0	0	0	1	6	58	0	25	29	0	9	0	0	0	0	0
block_447	0	0	0	0	0	0	0	0	0	0	0	18	0	0	38	0	0	0	0	15	0	0	0	0	0	0	0	0	1	2	0	0	0	7	0	0	0	0	0	0	0
block_448	0	0	0	0	0	0	2984	0	0	0	0	0	0	0	0	0	0	0	0	0	0	0	0	20	0	0	0	0	214	0	0	371	0	0	0	9	1	0	0	0	0
block_449	0	0	0	8	0	5	0	12	0	0	0	0	0	0	0	0	0	1	0	0	7	0	0	1	62	0	0	0	0	0	0	58	0	19	0	0	0	0	0	0	0
block_45	438	970	209	471	590	1180	15740	1053	677	69	1172	2971	412	139	453	452	428	1041	553	290	430	3315	540	334	1503	411	1408	731	1463	845	1762	1230	727	1124	27	172	1773	1877	496	865	531
block_450	0	0	0	0	0	0	0	0	0	0	0	0	0	0	0	0	0	0	0	0	0	0	0	0	0	0	97	0	18	0	0	0	0	0	0	6	0	0	0	5	0
block_451	0	0	0	0	0	0	0	0	0	0	0	1	0	0	0	0	0	0	0	0	3	0	0	5	0	0	80	0	14	0	24	0	0	0	0	4	0	116	0	12	0
block_452	3	5	59	12	31	43	1	98	7	11	154	2	0	21	11	205	1	165	1	0	21	3	20	102	217	0	200	4	1	0	205	2	101	57	0	9	12	264	0	2	19
block_453	0	0	0	0	0	0	0	0	0	1	0	0	0	0	0	0	2	0	0	0	0	0	0	0	0	0	0	0	13	0	0	0	0	0	0	0	0	0	0	0	0
block_454	0	0	0	0	0	0	0	0	0	0	0	0	0	0	0	0	0	0	0	0	0	0	80	0	0	0	0	0	0	0	0	0	0	0	0	0	0	0	0	0	0
block_455	4	0	0	0	0	23	0	0	0	0	6	4	0	1	0	0	1	0	0	0	3	0	0	0	0	0	13	0	0	0	59	0	5	1	1	1	7	2	0	1	3
block_457	59	100	0	21	43	56	990	23	92	0	108	90	6	18	0	31	37	15	16	0	0	0	71	0	0	16	81	71	159	33	0	107	48	0	5	12	173	0	79	73	1
block_458	0	0	0	0	0	0	0	0	0	0	0	0	0	0	0	0	0	0	0	0	0	0	0	11	0	0	0	0	0	0	0	0	0	0	0	0	0	0	0	0	0
block_459	2	18	52	24	27	16	812	44	4	9	29	43	2	38	4	40	0	0	3	0	23	4	0	0	3	0	2	4	0	0	0	2	295	37	2	3	11	45	0	25	5
block_46	428	993	803	446	477	1322	11085	633	1118	19	760	1606	271	437	231	363	306	483	394	113	328	558	453	4012	1576	402	1346	756	967	291	1685	1057	510	355	150	494	1996	1283	2025	436	475
block_461	0	0	0	0	0	0	0	0	0	0	0	0	0	0	0	0	0	0	0	0	0	0	5	87	0	0	0	0	233	0	1	0	0	0	0	0	0	0	0	0	0
block_463	5	22	1	0	1	8	1441	6	5	0	70	0	14	2	1	38	15	25	7	0	0	0	1	28	2	5	1	0	87	3	6	0	2	2	0	0	1	91	11	1	0
block_464	0	0	0	4	4	7	0	6	0	0	3	1	1	0	0	0	0	0	0	1	0	0	0	0	0	0	0	0	1	3	0	0	0	0	0	0	0	22	0	0	0
block_469	0	4	286	6	0	21	2	9	0	0	0	319	0	20	0	2	10	3	0	0	0	0	1	0	141	0	3	5	0	0	1	0	2	13	0	0	0	0	0	0	12
block_47	179	532	458	220	295	707	5968	343	672	20	329	940	32	240	129	150	148	174	230	18	130	78	186	4541	970	303	826	532	492	190	1552	432	334	257	123	272	1073	679	1621	220	225
block_470	0	0	32	1	0	48	0	0	0	0	0	0	0	0	5	0	0	0	0	0	39	82	0	37	56	0	0	0	0	3	229	0	0	32	0	0	0	44	0	0	60
block_474	24	88	0	10	23	36	523	12	50	0	57	55	0	22	5	38	18	0	20	5	43	63	17	16	39	19	78	83	84	38	165	86	33	29	9	10	82	21	65	41	43
block_476	0	29	0	0	5	0	154	0	13	0	0	0	0	0	0	0	0	0	0	0	6	0	0	2	0	11	225	0	0	0	24	130	0	0	0	0	0	93	22	3	95
block_477	58	40	11	7	3	11	216	2	308	4	118	89	33	12	0	12	8	12	0	0	243	1	2	10	9	6	1	1	122	0	312	40	19	0	8	9	8	149	10	9	0
block_479	0	0	285	0	0	0	0	0	0	3	0	0	0	0	0	0	0	0	0	0	87	0	35	0	0	0	0	0	60	0	8	0	0	0	0	0	0	383	0	0	5
block_48	234	1116	168	703	326	982	11711	944	564	88	583	348	309	94	170	212	103	413	391	3	547	2318	293	254	988	274	755	691	1069	709	1608	985	375	954	26	114	2117	1612	284	591	386
block_482	0	0	0	1	1	1	858	0	16	0	0	0	1	0	0	0	0	0	5	0	0	0	0	0	0	0	0	0	0	0	0	0	0	0	0	0	0	0	0	0	0
block_483	50	0	6	0	28	8	1	3	10	0	112	238	211	18	0	76	8	0	5	0	88	1	4	87	7	4	2	0	29	0	325	2	43	0	2	0	98	315	2	60	31
block_484	0	4	0	0	0	0	6	0	0	0	0	0	0	0	0	0	0	7	0	0	3	0	0	6	0	0	0	0	0	0	2	0	0	5	0	0	0	4	0	0	0
block_487	0	165	0	0	52	0	0	0	0	0	0	0	0	0	0	0	0	2	0	0	35	0	0	0	2	0	1	0	0	2	299	0	2	6	0	0	5	0	0	0	18
block_488	0	0	0	0	0	0	0	0	98	0	0	0	0	0	0	0	0	0	0	0	0	0	0	0	0	0	0	0	0	0	0	0	0	0	0	0	0	0	0	0	0
block_489	0	0	1	9	0	8	1499	2	0	1	1	3	0	0	0	0	0	23	0	0	0	2	1	0	26	0	0	0	16	3	3	73	26	3	0	0	0	0	0	13	0
block_49	57	325	21	9	4	62	3803	109	23	2	131	25	0	21	26	49	37	6	15	14	67	2	1	14	56	83	14	29	70	4	100	11	140	23	3	2	81	180	151	48	29
block_491	254	104	0	0	0	0	1	0	1	0	166	0	0	32	0	39	0	0	21	0	0	0	0	0	0	0	53	0	0	0	63	0	31	0	0	0	0	0	0	97	0
block_494	0	0	2	0	56	1	1	0	0	0	0	24	0	0	0	0	14	0	0	0	4	0	0	0	0	8	0	0	0	0	0	1	0	0	0	0	0	0	4	20	28
block_495	16	0	0	0	0	1	1	0	0	1	27	483	0	2	0	43	0	0	3	0	0	0	0	0	0	0	0	0	0	0	0	0	26	0	0	54	0	0	0	181	92
block_5	3271	12242	2387	3358	6369	9538	132766	5453	8074	243	6150	16708	2270	1567	2317	2924	2458	6822	2921	1032	5126	10529	2355	1540	6558	2075	9402	3937	7625	3507	14006	8105	4127	5004	234	1300	11206	13275	3240	5215	4153
block_50	696	4229	877	866	1430	1992	21807	885	1175	36	1101	2697	428	396	307	621	519	767	562	366	852	2707	456	444	1453	497	2661	973	2006	643	3471	1633	985	811	45	662	2674	2750	1475	1220	908
block_502	1	0	4	7	1	34	693	57	6	2	2	4	7	0	1	1	0	9	0	0	2	535	11	9	282	2	0	7	3	47	1	2	0	77	1	8	0	12	95	0	12
block_505	0	0	0	0	0	0	0	0	0	0	0	0	0	0	0	0	44	0	0	0	0	0	3	0	0	0	0	0	0	0	0	0	0	0	0	0	0	0	0	0	0
block_506	98	2	18	0	25	3	26	1	2	3	350	0	0	12	0	151	0	7	9	0	0	4	0	0	72	7	1	0	80	17	2	3	58	36	0	0	100	0	46	92	34
block_507	0	0	0	0	0	0	0	0	0	0	0	0	0	0	0	0	0	0	12	0	0	0	0	0	0	0	0	0	0	0	0	0	0	0	0	0	0	0	0	45	0
block_508	16	0	0	2	9	9	1	5	2	0	17	0	0	5	0	67	0	0	0	0	0	0	0	0	12	0	0	0	0	4	0	0	13	19	0	0	0	8	0	57	0
block_509	0	319	53	0	0	0	17	0	0	0	0	0	0	0	0	0	0	0	0	0	104	0	47	0	0	0	0	78	0	0	89	0	0	0	0	0	0	378	0	0	0
block_51	94	194	215	99	121	245	2213	124	194	11	152	449	25	120	77	73	97	101	109	4	78	12	86	2451	349	141	416	334	208	94	783	245	183	95	20	143	459	382	702	91	60
block_510	0	0	0	185	81	330	0	59	0	0	0	0	0	39	0	0	0	0	0	0	0	0	0	1	0	0	111	0	0	10	0	0	0	0	0	0	0	0	0	0	0
block_512	0	0	0	12	43	37	1005	1	6	0	1	0	7	1	0	0	0	18	1	0	0	0	0	9	0	0	0	0	2	0	0	82	0	0	0	0	8	0	0	0	3
block_515	0	0	0	0	0	0	0	0	10	0	0	0	0	0	0	0	11	0	0	0	0	0	0	0	0	0	0	0	0	0	0	0	0	0	3	0	0	0	0	0	1
block_516	0	0	0	1	62	1	0	1	0	0	0	0	0	0	0	0	0	23	0	0	1	0	0	123	0	0	0	0	0	0	9	0	0	0	0	0	0	3	0	0	0
block_517	0	4	1	3	2	13	180	0	14	0	9	7	5	4	0	1	12	0	0	0	5	0	0	69	4	0	8	1	8	8	15	20	4	2	0	1	10	11	0	8	7
block_519	0	0	2	0	49	0	0	0	402	0	0	0	0	0	12	0	1	0	0	1	109	88	0	29	31	0	0	0	152	0	180	0	0	26	4	16	31	295	0	3	62
block_52	431	1157	301	265	449	1285	24420	337	659	15	569	2390	103	238	392	218	186	647	620	304	454	1965	312	218	1090	101	1383	449	977	390	1913	1186	690	612	9	129	2125	1014	159	624	409
block_520	24	0	0	0	0	0	0	0	0	1	57	0	10	17	1	27	58	0	50	0	0	0	0	0	0	0	118	0	118	0	0	0	174	0	0	0	113	0	0	24	0
block_522	0	0	0	0	110	0	1	0	621	0	1	0	0	0	0	0	9	0	0	0	336	10	0	0	0	0	1	0	0	134	542	80	0	0	17	22	3	351	0	0	0
block_526	0	39	0	0	0	0	5	0	0	0	0	0	0	0	3	0	19	0	0	0	0	0	0	14	0	0	0	0	0	0	205	33	0	0	0	0	0	168	0	1	0
block_527	0	0	0	0	0	0	1	0	0	0	0	3	0	0	0	0	0	0	0	0	270	1	0	0	22	0	0	0	0	0	0	0	0	3	0	0	0	0	0	0	0
block_529	0	0	0	0	0	0	0	0	0	0	0	0	0	0	0	0	0	1	0	0	0	0	0	0	0	0	0	0	0	14	0	0	0	0	0	0	0	0	0	0	0
block_53	600	849	261	265	557	1287	28104	347	774	10	767	2794	101	286	343	264	354	913	586	198	545	2168	319	216	1085	153	1705	545	1184	401	2002	1573	874	569	22	232	2275	1043	262	961	558
block_530	0	0	1	0	0	0	1402	0	0	0	0	1199	0	2	54	0	5	1	0	0	0	0	0	0	0	0	0	0	38	0	0	0	43	0	0	0	0	0	0	21	0
block_536	17	0	0	2	24	12	549	12	32	0	43	43	8	3	0	20	18	2	5	0	0	0	32	0	0	5	24	39	122	12	33	0	26	0	3	14	32	0	55	47	0
block_54	109	750	91	142	130	478	8287	370	207	4	269	913	232	50	56	140	289	495	79	14	81	220	279	95	167	209	389	85	554	394	583	109	206	110	7	29	201	474	143	325	95
block_544	0	0	0	0	0	0	0	0	0	0	0	0	0	0	0	0	0	0	0	0	0	0	0	0	0	0	0	0	0	0	0	0	1	0	0	0	779	0	0	0	0
block_546	10	75	0	18	23	21	0	18	89	0	58	90	0	17	0	36	7	0	6	0	32	0	18	20	22	0	66	0	0	23	142	69	28	25	5	5	0	0	0	47	0
block_547	2	73	35	64	25	204	1258	76	6	1	8	0	0	23	9	0	19	10	5	0	2	1	2	256	77	7	175	1	68	10	151	1	29	4	31	4	52	7	15	8	54
block_549	26	59	0	17	35	54	1	37	69	0	69	61	0	24	0	56	1	0	16	0	45	0	33	36	36	0	94	0	0	25	123	112	40	24	7	7	0	0	0	49	0
block_55	896	4194	330	783	1202	2177	23977	1017	2459	23	1546	1974	559	309	374	777	512	1166	712	77	1231	2319	547	454	1013	638	2221	746	1272	345	3641	1817	1229	524	66	486	3118	2869	1063	1390	883
block_550	25	87	0	14	12	46	0	30	86	0	61	88	0	24	0	52	6	0	7	0	42	1	23	26	17	0	80	0	0	20	151	81	36	17	5	5	0	0	0	41	0
block_551	34	75	4	21	24	35	1	21	130	0	76	111	8	15	0	18	4	16	14	4	40	113	51	0	37	18	97	85	43	20	112	52	29	24	10	11	26	0	24	36	43
block_553	0	60	0	5	0	38	8	25	0	10	0	0	0	0	0	0	0	0	0	0	2	13	0	1	0	0	4	0	5	0	3	0	0	0	0	0	46	7	0	0	0
block_554	0	0	0	8	0	45	0	2	0	0	0	0	0	0	12	0	0	11	0	0	63	0	0	0	0	0	37	0	1	0	99	71	0	0	0	0	7	91	8	0	0
block_559	0	0	3	0	20	0	0	0	8	1	0	0	0	0	0	0	0	0	0	0	58	0	0	4	0	0	1	0	110	0	62	0	0	0	0	0	0	0	0	0	0
block_56	167	26	23	4	48	35	3356	10	642	20	523	135	27	28	31	182	30	118	27	2	241	7	35	23	15	28	83	4	233	9	289	13	96	4	12	121	53	98	97	184	19
block_561	0	0	26	0	0	0	0	0	0	0	0	0	287	11	0	0	0	239	0	0	0	0	0	8	0	0	0	130	49	0	0	0	202	0	0	1	0	0	0	0	0
block_565	1	20	0	0	0	0	0	0	0	0	2	10	0	7	2	0	0	10	1	0	0	1	0	0	0	0	0	3	0	105	0	0	0	0	0	0	0	3	0	4	0
block_568	0	15	0	1	1	6	794	1	0	0	0	0	1	1	12	0	28	0	4	4	4	63	0	0	0	15	0	61	111	2	67	0	0	0	0	0	84	91	34	0	49
block_569	0	12	5	0	2	2	77	1	1	0	0	14	0	20	1	0	1	2	0	0	2	0	4	14	1	3	5	7	0	1	7	0	5	0	0	0	0	1	1	0	0
block_57	320	2619	333	261	865	1179	15807	700	1263	36	684	3253	303	235	270	530	238	781	284	162	1031	902	443	117	325	363	1143	249	1203	172	2890	1287	401	259	41	214	1984	1659	412	548	696
block_570	0	0	9	0	0	0	0	0	0	0	3	0	83	0	0	5	0	0	0	0	0	2	0	0	1	0	0	0	0	1	0	0	0	0	0	1	32	0	0	0	0
block_571	0	227	0	0	0	46	482	0	0	0	0	0	0	0	0	0	0	0	0	0	0	0	0	0	0	0	0	0	0	0	85	2	0	0	0	0	12	0	0	14	51
block_574	0	0	0	0	0	0	0	0	2	0	0	0	0	0	0	0	0	0	0	0	0	0	0	0	8	0	237	0	0	3	1	0	0	0	2	0	0	0	0	0	0
block_575	0	0	0	0	0	0	0	0	0	0	0	0	0	0	0	0	10	0	0	0	0	0	0	0	0	0	0	0	0	0	0	21	0	0	0	0	0	0	0	0	0
block_576	0	18	0	0	0	0	0	0	0	0	0	0	0	0	0	0	0	0	0	0	0	0	0	0	0	0	0	0	11	0	0	0	0	0	0	0	0	0	0	0	0
block_578	0	10	0	0	0	4	4	0	4	0	1	0	0	0	0	0	12	1	0	0	0	0	1	0	3	0	0	0	0	1	1	2	2	1	0	14	5	3	0	0	0
block_579	92	0	0	0	123	1	2229	0	1	6	409	548	23	0	80	98	133	25	31	0	0	2	8	0	0	0	0	89	238	0	4	0	41	0	0	0	217	0	0	142	0
block_581	0	32	0	0	25	0	0	0	0	0	0	0	0	0	0	0	0	0	0	0	94	0	25	21	0	0	0	0	0	7	0	0	0	0	0	0	0	0	0	0	0
block_582	13	8	7	2	1	46	0	1	6	0	33	71	2	13	0	0	2	5	3	1	8	0	2	7	6	43	174	1	34	19	152	237	23	52	6	4	751	7	105	3	133
block_583	20	68	2	17	37	36	641	17	52	0	57	76	8	22	0	21	48	20	23	0	0	0	25	0	1	8	65	43	69	28	0	64	25	0	2	5	128	0	16	38	0
block_584	0	31	5	0	0	0	225	0	0	0	0	0	0	0	0	0	5	47	0	0	15	1353	8	1	175	0	0	43	0	0	103	157	6	28	0	11	0	0	0	0	8
block_585	27	16	0	0	2	0	1	0	184	0	36	0	8	13	20	28	120	0	0	0	49	0	7	0	0	1	6	0	26	0	22	26	30	0	1	0	43	146	2	24	0
block_586	0	0	31	0	0	0	18	0	0	0	0	5	0	0	0	0	0	16	0	0	1	0	5	2	0	0	0	17	1	1	2	11	0	0	0	15	0	3	0	0	61
block_587	0	34	0	0	15	0	0	0	0	0	1	0	0	0	0	0	0	2	0	0	32	0	0	0	0	0	0	4	0	0	153	0	0	0	0	0	0	31	0	1	0
block_588	0	0	0	0	34	0	318	0	0	0	2	0	0	0	0	1	0	0	0	0	0	0	0	0	2	0	0	0	0	0	478	0	0	0	0	0	0	0	0	0	0
block_589	23	0	3	1	0	1	3776	0	1	1	104	727	10	17	7	31	1	31	34	10	0	0	0	0	20	3	83	15	48	0	1	345	56	11	0	38	167	0	18	256	0
block_59	438	1199	411	357	451	1292	26484	861	1392	14	617	4306	190	206	291	206	331	2044	570	217	554	3396	176	274	1862	193	1640	472	1285	567	2230	1331	836	763	27	275	1446	1472	454	923	432
block_592	0	2	6	8	26	28	66	8	4	0	1	0	0	4	1	0	0	10	155	0	8	0	17	2	7	3	401	1	0	28	6	21	258	2	0	0	0	1	19	1	0
block_593	0	0	0	0	1	0	0	0	0	0	2	0	0	0	0	14	0	0	0	0	0	0	0	0	0	1	0	0	0	0	0	0	3	0	0	0	0	0	0	0	1
block_594	3	0	0	1	10	3	1	0	0	0	2	0	0	1	0	1	0	0	0	0	0	0	0	0	6	6	0	0	0	0	0	2	0	0	0	1	0	15	8	3	0
block_595	0	0	0	0	0	0	0	0	0	0	1	0	0	1	0	0	0	0	0	0	0	0	42	0	0	0	0	0	0	0	0	0	0	0	0	0	0	0	0	0	0
block_596	0	0	8	0	94	0	324	0	0	0	0	0	4	0	0	0	0	13	0	0	0	0	0	0	0	0	0	0	0	2	0	0	0	15	1	0	0	0	0	0	0
block_599	0	0	0	0	117	0	1162	0	0	2	0	2	0	0	22	0	1	0	0	3	20	0	0	0	0	0	0	0	0	0	0	0	0	0	0	0	0	16	2	0	0
block_6	1574	9028	1409	1549	4275	5046	55947	2183	4075	68	2722	7567	1387	821	973	1560	1297	3229	1127	508	3029	3225	1097	860	2041	1096	3838	1765	3864	1637	9865	3521	1890	1410	150	911	5140	6620	2048	2436	2071
block_60	157	586	101	136	673	592	7208	431	482	19	375	1082	75	32	71	193	216	504	241	10	149	1248	209	109	758	141	1104	132	662	195	541	488	354	478	13	63	829	820	202	226	268
block_600	1	37	9	1	2	27	261	2	8	1	6	0	0	4	0	4	1	3	0	0	7	3	1	11	32	7	2	18	5	6	39	4	5	4	2	7	6	9	8	5	6
block_603	21	0	0	15	14	40	0	30	0	0	61	0	0	16	0	32	0	0	16	0	29	0	0	12	26	0	70	0	0	21	100	67	15	17	0	0	0	0	0	40	0
block_604	50	101	4	13	44	37	908	19	108	0	62	174	16	23	0	27	21	10	11	0	0	0	42	0	6	21	163	46	99	33	0	62	29	4	6	3	128	0	46	61	16
block_605	41	99	1	14	32	47	989	21	98	0	84	63	7	12	0	31	35	11	16	0	0	266	48	3	0	19	79	72	157	37	0	94	36	0	2	7	218	0	66	58	0
block_606	1	106	4	36	19	62	1441	10	0	0	24	375	0	47	2	2	18	0	0	0	0	0	6	0	71	0	627	9	104	7	0	0	8	46	0	0	149	0	0	9	20
block_61	331	1064	387	363	367	1560	28550	605	1095	24	428	2753	189	179	202	189	300	1305	405	214	534	2568	123	241	1263	182	1481	340	1110	605	2033	1108	736	730	37	260	2371	1564	368	849	378
block_611	9	151	5	8	3	10	4799	4	23	0	9	3	0	26	1	0	2	12	0	0	45	5	11	0	64	0	5	5	5	184	290	2	3	50	0	0	10	14	0	14	0
block_612	0	0	0	0	0	1	0	0	18	0	0	364	0	0	0	0	0	0	0	0	0	0	0	0	0	0	0	0	0	0	0	0	0	0	0	0	0	0	0	0	1
block_614	12	0	0	0	1	0	0	0	247	0	23	36	0	0	0	15	1	0	1	0	0	1	0	1	96	14	0	31	7	18	0	32	19	14	0	13	0	10	10	3	0
block_615	0	0	0	0	87	0	1214	0	0	0	0	0	1	0	0	0	18	0	0	0	1	0	0	26	9	0	0	0	0	0	15	0	0	8	0	0	0	10	0	0	0
block_617	0	0	0	0	0	0	0	0	9	0	0	0	0	0	0	0	49	0	0	0	0	0	0	0	5	0	0	0	0	0	0	0	0	3	0	2	0	0	0	0	0
block_62	314	920	259	279	395	1247	22885	344	692	11	400	2778	95	178	254	165	266	784	406	170	322	2953	108	224	1083	101	1464	402	1009	402	1889	1122	694	430	17	230	1489	886	253	997	398
block_623	0	72	0	0	33	0	195	0	0	0	0	527	0	0	1	0	0	36	0	0	12	1737	10	12	0	0	1	32	0	9	127	0	0	0	0	0	0	0	0	0	0
block_624	0	38	6	0	0	0	0	0	83	0	0	0	0	0	0	0	0	33	0	0	42	1315	6	0	0	0	1	29	0	0	123	0	0	0	0	0	0	124	0	0	0
block_625	0	309	53	0	0	0	0	0	0	0	0	0	0	0	0	0	0	106	0	0	0	0	0	0	64	0	0	50	0	10	0	0	0	68	0	0	0	0	0	0	0
block_63	340	1704	167	224	1241	872	13147	170	490	4	577	1071	208	157	124	147	196	726	175	17	332	8	95	207	405	111	824	412	432	663	1350	275	354	207	17	55	58	1206	140	615	342
block_64	322	1039	191	310	536	895	7076	377	1200	11	541	931	460	155	106	243	93	997	135	101	648	1051	24	86	321	204	161	332	610	57	1477	262	288	281	20	49	580	1073	140	548	402
block_65	512	1368	386	334	481	1387	31001	443	1216	19	554	4345	107	265	306	293	206	902	503	219	623	4052	152	232	1416	170	1739	417	1212	506	2057	1390	947	782	21	279	1739	1480	216	931	409
block_66	44	524	220	165	290	330	4163	104	389	10	142	447	49	117	92	82	126	186	40	54	207	12	90	1448	164	136	125	70	340	36	1038	544	76	43	50	54	359	467	375	80	159
block_67	146	971	77	130	962	432	5821	91	288	11	320	879	82	103	86	64	156	387	106	1	265	10	104	191	230	94	672	95	271	453	1308	107	173	128	11	47	27	663	104	440	255
block_68	165	929	138	150	1170	448	11163	99	396	3	196	805	179	75	84	91	150	333	81	0	264	12	71	167	377	50	412	60	415	674	1033	83	101	97	8	32	33	817	24	355	135
block_69	103	248	90	51	24	190	2191	66	386	3	179	93	45	113	13	104	45	80	48	6	102	90	107	2187	391	33	117	109	72	48	789	202	66	53	65	30	69	411	263	72	151
block_7	2021	9017	1319	1676	4195	4873	46275	2064	4015	80	3480	8487	1437	918	950	1561	1332	3674	1114	308	2883	3012	1336	1192	1689	1087	5137	1790	3454	1315	7500	3669	2154	1328	118	702	4700	5856	1778	2575	2062
block_70	108	1510	50	81	447	402	4013	268	478	14	356	415	29	55	157	267	225	375	77	18	581	495	142	41	81	77	445	68	619	54	1037	340	215	87	5	43	365	813	121	154	199
block_72	529	3966	224	585	292	1572	6705	594	676	27	775	756	520	189	290	402	191	507	412	433	476	1626	176	352	384	470	1140	702	646	211	1460	528	657	587	49	121	236	974	835	899	448
block_74	113	256	80	47	159	389	6153	307	128	3	347	787	7	62	54	65	107	55	111	226	112	139	32	107	309	112	223	112	389	127	1149	392	120	289	7	69	1167	506	296	91	303
block_75	257	1563	309	129	986	670	8674	117	406	6	325	2042	83	191	109	137	223	554	150	11	367	6	46	57	311	187	415	360	421	185	655	674	329	166	14	86	236	588	171	634	323
block_76	156	639	144	295	143	401	5684	512	320	80	339	112	12	87	152	161	73	135	67	55	274	112	327	153	489	252	346	505	709	319	679	252	96	979	12	78	426	1891	197	295	337
block_77	44	1719	44	57	647	445	5166	152	30	0	105	2196	271	87	138	39	286	220	42	3	31	2	142	57	39	33	61	117	321	343	461	36	69	31	6	9	218	606	89	36	183
block_78	87	346	68	269	125	292	5820	440	316	61	183	13	30	41	200	73	149	123	93	2	193	45	199	136	548	178	338	453	425	219	531	228	38	495	16	59	202	1301	190	22	147
block_79	321	1135	237	301	628	714	4132	115	705	7	363	1620	185	217	124	151	100	472	234	13	662	4	65	26	163	111	262	285	269	39	1308	967	224	168	17	117	825	803	98	456	458
block_8	1584	9895	1370	1231	3901	4099	58288	1958	3548	81	2893	8525	1015	877	872	1461	1203	2934	1090	479	3087	2811	1212	1071	1588	1108	4193	1803	4077	1803	8964	3176	1803	1506	108	784	5017	6222	2070	2710	2221
block_81	13	84	7	11	3	18	1604	1	151	0	24	24	0	40	0	18	4	22	3	0	0	0	0	0	0	1	28	0	0	0	0	9	19	0	4	0	6	0	0	8	155
block_82	68	643	100	42	236	189	3315	212	426	0	136	735	215	50	97	95	14	247	34	0	210	2	6	72	128	40	191	245	265	290	275	106	109	163	4	15	110	600	139	168	67
block_83	32	430	10	11	22	298	2440	170	20	2	207	147	78	26	6	83	17	344	39	3	96	1	110	73	19	65	23	5	119	9	310	165	68	33	4	17	88	129	51	74	80
block_84	27	181	122	27	56	105	3277	30	76	9	47	208	32	46	47	28	28	114	48	63	57	8	126	1831	560	24	42	42	149	133	332	119	11	114	11	36	287	227	102	51	54
block_85	160	713	47	129	136	896	4996	392	917	7	381	304	270	46	1	163	59	836	45	9	603	4	224	107	37	97	36	4	230	133	1589	426	97	32	40	66	181	990	84	110	138
block_86	184	379	20	189	241	493	8809	548	347	6	480	1277	47	18	190	137	143	501	293	149	176	1278	125	25	445	90	146	158	407	193	412	360	134	180	11	8	969	452	225	193	145
block_87	288	1112	137	122	520	662	11413	360	137	3	541	590	15	88	15	257	35	219	280	31	135	6	164	75	173	123	160	8	305	67	427	751	92	103	25	149	754	566	135	397	317
block_9	1390	8256	1098	1089	3330	4074	45634	1786	3097	49	2305	6629	1161	812	915	1268	1257	3060	899	528	2651	2652	992	826	1140	917	3933	1679	3442	1281	8300	2618	1762	1279	113	704	4570	5330	1434	2313	1822
block_90	59	122	14	299	195	312	12192	397	359	5	198	1187	187	84	157	83	129	31	51	0	126	2	20	7	593	19	76	52	185	290	367	33	134	296	3	40	203	979	40	50	131
block_92	216	323	35	355	248	321	4906	309	366	6	350	167	3	104	223	181	70	56	139	29	369	58	292	87	144	59	624	326	477	212	791	765	192	97	18	19	1227	434	178	266	391
block_93	155	288	35	195	208	260	3874	327	274	4	236	117	6	85	146	116	50	54	204	3	276	48	224	100	260	60	395	258	405	210	712	454	161	211	14	23	777	417	181	144	292
block_94	216	443	146	29	176	281	2437	41	107	10	594	330	236	31	43	167	48	149	141	0	33	1955	14	35	302	65	533	101	289	227	688	304	424	161	10	6	993	306	187	228	57
block_95	1	6	0	1	0	0	112	3	1	0	38	0	0	2	1	49	0	14	7	0	0	3	1	37	7	0	0	4	0	0	0	0	1	1	0	1	1	39	0	1	6
block_96	72	423	26	96	111	289	3272	411	559	0	150	19	243	42	70	70	156	728	11	4	111	3	9	46	47	17	303	28	287	1	788	124	193	24	5	22	171	682	77	46	123
block_97	50	291	79	26	18	137	1432	108	74	69	172	39	9	27	19	104	27	40	21	27	113	66	30	102	47	126	86	241	241	32	218	204	96	553	14	22	296	908	83	176	229
block_98	131	732	17	19	123	219	3530	67	126	2	168	211	197	35	116	50	25	127	225	7	31	412	54	52	123	52	314	63	233	127	417	253	218	101	12	62	1096	275	39	52	150
block_99	209	447	27	50	193	187	3167	84	120	3	340	163	3	67	146	114	63	61	186	7	394	51	295	100	208	44	562	222	525	97	853	473	100	223	18	25	472	267	101	134	282
