# Supplementary material for: The Plasmodium falciparum transcriptome in severe malaria reveals altered expression of genes involved in important processes including surface antigen–encoding var genes
Source: PLoS Biol. 2018 Mar 12;16(3):e2004328. doi: 10.1371/journal.pbio.2004328 (PMC5864071; doi:10.1371/journal.pbio.2004328)
Supplement: S12 Data — The sequence blocks within domains from the separate assembly var transcripts that are present in each cluster are identified. The results of the differential expression analyses and the raw read counts that were transformed for Fig 9 are also provided. (XLSX) [file pbio.2004328.s026.xlsx]

## Sheet: S12_Hierarchical_Segments
Segment	baseMean	log2FoldChange	lfcSE	stat	pvalue	padj	cluster	sequences
860000_0.5-DBLz_block15	18.462	5.04	0.996	5.058	4.23e-07	0.00754	0.5	SFM-3_S12_L001_Contig1766_frame_-1_DBLz4_domNum5_block15,SFC14_S17_L001_Contig2411_frm2_orf1_DBLz4_domNum7_block15,SFM-1_S11_L001_5124_soapGraphK61_frame_-1_DBLz4_domNum6_block15,SFU-3_S21_L002_Contig1467_frame_1_DBLz4_domNum5_block15,SFM-10_S1_L001_7089_soapGraphK61_frame_-2_DBLz4_domNum2_block15,SFC22_S9_L001_Contig1655_frame_3_DBLz4_domNum1_block15,SFM-7_S13_L001_Contig1472_frame_-1_DBLz4_domN…
1290000_0.6-DBLa_block6	83.618	1.903	0.366	5.203	1.96e-07	0.00754	0.6	SFM-1_S11_L001_Contig1596_frm-3_orf3_DBLa1.2_domNum2_block6,IFC66_S31_L002_Contig654_frm-2_orf5_DBLa1.1_domNum2_block6,IFC63_S16_L001_Contig796_frame_1_DBLa1.8_domNum2_block6,SFM-8_S8_L001_16151_soapGraphK51_frame_1_DBLa1.2_domNum2_block6,SFC13_S23_L002_Contig2709_frame_-2_DBLa1.2_domNum1_block6,IFM57_S30_L002_Contig993_frame_3_DBLa1.7_domNum2_block6,SFM-8_S8_L001_Contig3596_frm2_orf4_DBLa1.5_dom…
1540263_0.8-DBLd_block18	11.082	-6.526	1.273	-5.127	2.95e-07	0.00754	0.8	SFC17_S7_L001_Contig2010_frame_3_DBLd1_domNum1_block18,IFC66_S31_L002_5302_soapGraphK61_frame_-2_DBLd1_domNum1_block18,IFD6_S1_Contig745_frm1_orf15_DBLd1_domNum4_block18,IFD8_S2_Contig603_frame_1_DBLd1_domNum2_block18,IFM047_S10_Contig1673_frame_-1_DBLd1_domNum2_block18,IFM054_S12_Contig1096_frame_-2_DBLd1_domNum3_block18,IFM12_S16_Contig842_frame_1_DBLd1_domNum1_block18,IFC66_S31_L002_8427_soapG…
660118_0.8-DBLg_block2	7.916	5.24	1.047	5.004	5.62e-07	0.00754	0.8	SFM-3_S12_L001_Contig1766_frame_-1_DBLg3_domNum4_block2,SXC2_S4_L001_26611_soapGraphK21_frame_-2_DBLg3_domNum1_block2,SXC2_S4_L001_Contig1018_frame_3_DBLg3_domNum1_block2,SFC15-CM_S29_L002_Contig640_frame_3_DBLg3_domNum3_block2,SFM-10_S1_L001_Contig2575_frame_-2_DBLg3_domNum2_block2,SFC14_S17_L001_Contig2411_frm2_orf1_DBLg3_domNum6_block2,SFM-7_S13_L001_Contig1472_frame_-1_DBLg3_domNum3_block2,SF…
770009_0.6-DBLb_block23	10.628	-5.51	1.118	-4.927	8.36e-07	0.01	0.6	IFM047_S10_Contig1672_frame_2_DBLb5_domNum1_block23,IFD6_S1_Contig745_frm1_orf15_DBLb5_domNum3_block23,IFM054_S12_Contig1100_frame_-2_DBLb5_domNum1_block23,SFC17_S7_L001_Contig1365_frame_-2_DBLb5_domNum5_block23,IFM12_S16_Contig416_frm2_orf19_DBLb5_domNum3_block23,IFM12_S16_Contig24_frame_-3_DBLb5_domNum4_block23,IFM23_S4_Contig693_frame_1_DBLb5_domNum4_block23,IFM53_S14_L001_Contig2477_frame_1_D…
1510073_0.8-DBLa_block1	44.935	2.057	0.419	4.909	9.13e-07	0.01	0.8	SFM-5_S2_L001_Contig1387_frame_-1_DBLa1.1_domNum1_block1,SFU2_S5_L001_25621_soapGraphK21_frm-2_orf9_DBLa1.1_domNum2_block1,IFM21_S3_Contig355_frame_1_DBLa1.1_domNum2_block1,SFC22_S9_L001_Contig3230_frm-1_orf5_DBLa1.4_domNum2_block1,IFM57_S30_L002_Contig1716_frm-3_orf3_DBLa1.4_domNum2_block1,SXC2_S4_L001_Contig1699_frm-3_orf9_DBLa1.4_domNum2_block1,IFC63_S16_L001_Contig2095_frm-2_orf5_DBLa1.1_domN…
630040_0.97-DBLd_block15	4.699	-6.117	1.258	-4.861	1.17e-06	0.0123	0.97	IFM061_S15_Contig494_frame_3_DBLd1_domNum4_block15,IFC66_S31_L002_Contig1856_frame_2_DBLd1_domNum3_block15,IFC63_S16_L001_Contig2034_frame_-1_DBLd1_domNum1_block15,IFM24_S5_Contig857_frame_-3_DBLd1_domNum4_block15,IFM050_S11_Contig3199_frame_1_DBLd1_domNum2_block15,IFM53_S14_L001_Contig1645_frame_1_DBLd1_domNum3_block15
1020008_0.75-DBLb_block4	5.389	5.711	1.184	4.824	1.41e-06	0.0126	0.75	IFM53_S14_L001_Contig2722_frame_-3_DBLb3_domNum3_block4,SFM-8_S8_L001_Contig3607_frame_1_DBLb12_domNum4_block4,SFM-7_S13_L001_Contig1897_frm3_orf11_DBLb12_domNum4_block4,SFM-8_S8_L001_Contig3547_frame_1_DBLb12_domNum4_block4,SFC15-CM_S29_L002_Contig1979_frame_1_DBLb12_domNum3_block4,SFC22_S9_L001_Contig2847_frame_2_DBLb12_domNum4_block4,SFC17_S7_L001_Contig1014_frm2_orf13_DBLb12_domNum4_block4,SF…
170182_0.9-DBLa_block5	3.555	-5.385	1.127	-4.776	1.78e-06	0.0144	0.9	IFC66_S31_L002_Contig1574_frame_-3_DBLa0.10_domNum2_block5,IFM-049_S6_Contig39492_frame_-3_DBLa0.10_domNum1_block5,IFM23_S4_Contig587_frm1_orf2_DBLa0.10_domNum2_block5,IFM061_S15_Contig996_frame_1_DBLa0.10_domNum2_block5,IFC66_S31_L002_5262_soapGraphK61_frame_1_DBLa0.10_domNum2_block5,IFM56_S15_Contig1774_frame_-2_DBLa0.10_domNum2_block5,IFM12_S16_Contig530_frame_-2_DBLa0.10_domNum2_block5,IFM24_…
170018_0.6-DBLa_block5	43.454	1.894	0.413	4.588	4.48e-06	0.0327	0.6	IFC66_S31_L002_Contig654_frm-2_orf5_DBLa1.1_domNum2_block5,SFU2_S5_L001_25621_soapGraphK21_frm-2_orf9_DBLa1.1_domNum2_block5,IFM21_S3_Contig355_frame_1_DBLa1.1_domNum2_block5,SFC-023_S32_L002_Contig803_frame_2_DBLa1.4_domNum2_block5,SFC15-CM_S29_L002_Contig1968_frm-3_orf5_DBLa1.1_domNum2_block5,SXC2_S4_L001_Contig1699_frm-3_orf9_DBLa1.4_domNum2_block5,IFC63_S16_L001_Contig2095_frm-2_orf5_DBLa1.1_…
170183_0.9-DBLa_block5	13.302	5.812	1.265	4.595	4.33e-06	0.0327	0.9	SFM-6_S3_L001_Contig1751_frame_1_DBLa0.11_domNum2_block5,SFM-7_S13_L001_Contig2137_frame_1_DBLa0.11_domNum2_block5,IFC66_S31_L002_5042_soapGraphK61_frame_1_DBLa0.1_domNum1_block5,SFU-3_S21_L002_Contig1055_frame_-3_DBLa0.11_domNum2_block5,SFC22_S9_L001_Contig1580_frame_2_DBLa0.24_domNum2_block5,IFC66_S31_L002_Contig1555_frame_-3_DBLa0.1_domNum1_block5,SFC-18_S20_L002_Contig1155_frm3_orf3_DBLa0.19_…
1010022_0.9-DBLb_block8	3.932	4.628	1.016	4.556	5.21e-06	0.0349	0.9	SFM-8_S8_L001_Contig3572_frm1_orf5_DBLb5_domNum4_block8,SXC2_S4_L001_Contig619_frame_1_DBLb12_domNum5_block8,SFM-6_S3_L001_Contig2016_frame_3_DBLb8_domNum1_block8,SFM-3_S12_L001_Contig2007_frame_-3_DBLb12_domNum3_block8,SFM-7_S13_L001_Contig2144_frame_-1_DBLb8_domNum2_block8,SFM-7_S13_L001_Contig1080_frm2_orf4_DBLb12_domNum4_block8,SFC22_S9_L001_Contig3226_frame_-2_DBLb5_domNum3_block8,SFC-21_S22…
1590000_0.6-DBLe_block8	16.209	1.883	0.418	4.506	6.59e-06	0.0354	0.6	SFM-3_S12_L001_Contig2005_frame_-1_DBLe5_domNum3_block8,IFM061_S15_Contig334_frame_2_DBLe5_domNum9_block8,IFM57_S30_L002_Contig1020_frm3_orf0_DBLe5_domNum5_block8,SFM-6_S3_L001_Contig611_frame_-2_DBLe5_domNum2_block8,SFM-1_S11_L001_Contig2098_frame_-2_DBLe5_domNum3_block8,IFM054_S12_Contig525_frame_-1_DBLe5_domNum2_block8,IFM57_S30_L002_Contig1719_frame_-1_DBLe5_domNum3_block8,SFC16_S6_L001_Conti…
380000_0.6-NTSA_block4	54.291	2.027	0.454	4.465	8.02e-06	0.038	0.6	SXC2_S4_L001_Contig798_frame_-2_NTSA_domNum1_block4,SFU-3_S21_L002_Contig633_frm1_orf5_NTSA_domNum1_block4,IFM058_S13_Contig1077_frame_-2_NTSA_domNum1_block4,IFM21_S3_Contig355_frame_1_NTSA_domNum1_block4,IFM53_S14_L001_Contig2718_frame_-2_NTSA_domNum1_block4,SFC13_S23_L002_Contig1727_frm-3_orf3_NTSA_domNum1_block4,IFM12_S16_Contig240_frame_2_NTSA_domNum1_block4,SFM-8_S8_L001_Contig1695_frm1_orf1…
1180041_0.6-DBLe_block1	4.53	5.382	1.21	4.448	8.66e-06	0.038	0.6	SFM-3_S12_L001_Contig669_frame_-1_DBLe9_domNum2_block1,SFC19_S24_L002_Contig1154_frame_3_DBLe9_domNum1_block1,SXC2_S4_L001_4700_soapGraphK61_frame_3_DBLe9_domNum2_block1,SFC14_S17_L001_Contig2402_frm-3_orf12_DBLe9_domNum6_block1,SFM-1_S11_L001_Contig2101_frame_-1_DBLe9_domNum7_block1,SXC2_S4_L001_Contig1698_frame_2_DBLe9_domNum2_block1,IFM058_S13_Contig1080_frame_-1_DBLe9_domNum1_block1,SFC13_S23…
390069_0.6-DBLb_block5	4.291	5.479	1.231	4.451	8.55e-06	0.038	0.6	SFC13_S23_L002_Contig1100_frm1_orf6_DBLb3_domNum4_block5,SFM-3_S12_L001_Contig1068_frm1_orf6_DBLb3_domNum4_block5,SFC17_S7_L001_Contig1433_frame_-3_DBLb9_domNum3_block5,SFU2_S5_L001_Contig18_frame_1_DBLb9_domNum1_block5,SFU-3_S21_L002_Contig2030_frame_-3_DBLb13_domNum2_block5,SXC2_S4_L001_Contig1305_frame_-2_DBLb3_domNum2_block5,SFC14_S17_L001_Contig1228_frame_-1_DBLb13_domNum2_block5,SFC14_S17_L…
450016_0.65-DBLg_block5	3.873	5.894	1.323	4.455	8.37e-06	0.038	0.65	SFC14_S17_L001_Contig231_frame_-1_DBLg16_domNum3_block5,SFM-7_S13_L001_Contig2144_frame_-1_DBLg16_domNum3_block5,SFC14_S17_L001_Contig2177_frame_-3_DBLg5_domNum1_block5,SFC17_S7_L001_Contig1015_frame_3_DBLg16_domNum1_block5,SFC14_S17_L001_6225_soapGraphK61_frame_2_DBLg5_domNum2_block5,SXC2_S4_L001_Contig1909_frame_3_DBLg16_domNum2_block5,SFC22_S9_L001_Contig2804_frame_2_DBLg5_domNum1_block5,SFU-3…
120025_0.7-DBLg_block7	4.922	4.544	1.021	4.449	8.63e-06	0.038	0.7	SXC2_S4_L001_Contig1433_frame_-3_DBLg4_domNum2_block7,SFC14_S17_L001_Contig1184_frame_3_DBLg4_domNum1_block7,SFM-3_S12_L001_Contig2007_frame_-3_DBLg4_domNum4_block7,SFM-1_S11_L001_5120_soapGraphK61_frame_1_DBLg14_domNum5_block7,SFC22_S9_L001_Contig2836_frame_1_DBLg4_domNum1_block7,SFU-3_S21_L002_Contig1463_frame_1_DBLg4_domNum2_block7,SFM-7_S13_L001_Contig1080_frm2_orf4_DBLg4_domNum5_block7,SFM-1…
530031_0.7-DBLa_block7	2.514	-5.163	1.165	-4.431	9.39e-06	0.0391	0.7	IFM23_S4_Contig587_frm1_orf2_DBLa0.10_domNum2_block7,IFM061_S15_Contig996_frame_1_DBLa0.10_domNum2_block7,IFC66_S31_L002_Contig1574_frame_-3_DBLa0.10_domNum2_block7,IFC66_S31_L002_5262_soapGraphK61_frame_1_DBLa0.10_domNum2_block7,IFM12_S16_Contig530_frame_-2_DBLa0.10_domNum2_block7,IFM57_S30_L002_Contig1537_frame_1_DBLa0.10_domNum2_block7,IFM56_S15_Contig1774_frame_-2_DBLa0.10_domNum2_block7,IFM2…
1090004_0.5-DBLz_block12	4.477	5.543	1.269	4.368	1.25e-05	0.0409	0.5	SFC-21_S22_L002_Contig2_frame_-3_DBLz4_domNum1_block12,SFM-3_S12_L001_Contig1766_frame_-1_DBLz4_domNum5_block12,SFC14_S17_L001_Contig2411_frm2_orf1_DBLz4_domNum7_block12,SFM-7_S13_L001_Contig1472_frame_-1_DBLz4_domNum4_block12,SFU-3_S21_L002_Contig1467_frame_1_DBLz4_domNum5_block12,SFM-10_S1_L001_7089_soapGraphK61_frame_-2_DBLz4_domNum2_block12,SXC2_S4_L001_Contig1018_frame_3_DBLz4_domNum2_block1…
910242_0.7-DBLd_block11	11.384	4.927	1.122	4.391	1.13e-05	0.0409	0.7	SFM-3_S12_L001_5334_soapGraphK61_frame_2_DBLd1_domNum3_block11,SFC14_S17_L001_Contig2411_frm2_orf1_DBLd1_domNum4_block11,SXC2_S4_L001_Contig1911_frame_1_DBLd1_domNum3_block11,SFC15-CM_S29_L002_Contig980_frame_1_DBLd1_domNum2_block11,SFC22_S9_L001_Contig2222_frame_-2_DBLd1_domNum1_block11,SFM-7_S13_L001_Contig1472_frame_-1_DBLd1_domNum1_block11,SFU-3_S21_L002_Contig1467_frame_1_DBLd1_domNum2_block…
1330028_0.5-CIDRg_block4	10.308	4.783	1.107	4.322	1.55e-05	0.043	0.5	IFM27_S9_Contig632_frame_3_CIDRg2_domNum4_block4,SFC-21_S22_L002_Contig2137_frame_2_CIDRg9_domNum1_block4,SXC2_S4_L001_Contig1911_frame_1_CIDRg2_domNum4_block4,SFM-7_S13_L001_Contig1472_frame_-1_CIDRg2_domNum2_block4,SFC15-CM_S29_L002_Contig640_frame_3_CIDRg2_domNum2_block4,SFC14_S17_L001_Contig2411_frm2_orf1_CIDRg2_domNum5_block4,SFM-3_S12_L001_Contig1766_frame_-1_CIDRg2_domNum3_block4,SFM-10_S1…
1580036_0.5-DBLe_block3	6.229	5.176	1.195	4.331	1.49e-05	0.043	0.5	SFM-3_S12_L001_Contig669_frame_-1_DBLe9_domNum2_block3,SFC19_S24_L002_Contig1154_frame_3_DBLe9_domNum1_block3,SFC13_S23_L002_Contig2734_frame_-1_DBLe9_domNum1_block3,SXC2_S4_L001_4700_soapGraphK61_frame_3_DBLe9_domNum2_block3,SFC14_S17_L001_Contig2402_frm-3_orf12_DBLe9_domNum6_block3,SFM-1_S11_L001_Contig2101_frame_-1_DBLe9_domNum7_block3,SXC2_S4_L001_Contig1698_frame_2_DBLe9_domNum2_block3,SFU-3…
1230006_0.6-CIDRa_block6	24.468	2.485	0.572	4.343	1.4e-05	0.043	0.6	SFM-3_S12_L001_Contig2006_frame_-3_CIDRa1.8_domNum1_block6,SFC13_S23_L002_Contig2754_frm-2_orf5_CIDRa1.4_domNum3_block6,SFC13_S23_L002_Contig1795_frame_-3_CIDRa1.8_domNum3_block6,SFM-3_S12_L001_15187_soapGraphK41_frame_3_CIDRa1.4_domNum2_block6,SFC14_S17_L001_Contig2403_frame_-1_CIDRa1.8_domNum1_block6,SFC-21_S22_L002_Contig2150_frame_-2_CIDRa1.8_domNum1_block6,IFC63_S16_L001_Contig1645_frame_-2_…
1190001_0.7-DBLe_block6	27.846	1.662	0.383	4.342	1.41e-05	0.043	0.7	SFM-3_S12_L001_Contig2005_frame_-1_DBLe5_domNum3_block6,IFM061_S15_Contig334_frame_2_DBLe5_domNum9_block6,IFM57_S30_L002_Contig1020_frm3_orf0_DBLe5_domNum5_block6,SFM-1_S11_L001_Contig2098_frame_-2_DBLe5_domNum3_block6,SFM-6_S3_L001_Contig611_frame_-2_DBLe5_domNum2_block6,IFM054_S12_Contig525_frame_-1_DBLe5_domNum2_block6,IFM57_S30_L002_Contig1719_frame_-1_DBLe5_domNum3_block6,SFC16_S6_L001_Conti…
1590029_0.8-DBLe_block8	2.193	5.441	1.258	4.327	1.51e-05	0.043	0.8	SFC13_S23_L002_Contig1269_frm3_orf19_DBLe10_domNum3_block8,SFC-023_S32_L002_Contig807_frame_3_DBLe10_domNum1_block8,SFC17_S7_L001_Contig2018_frame_-1_DBLe3_domNum4_block8,SFM-7_S13_L001_Contig597_frm2_orf3_DBLe10_domNum8_block8,IFM050_S11_Contig3534_frame_3_DBLe3_domNum1_block8,SFC22_S9_L001_Contig2566_frame_-3_DBLe3_domNum1_block8

## Sheet: raw_segment_block_read_counts
IFC63	IFC66	IFD6	IFD8	IFM.049	IFM047	IFM050	IFM054	IFM058	IFM060	IFM061	IFM12	IFM14	IFM21	IFM23	IFM24	IFM26	IFM27	IFM53	IFM56	IFM57	SFC.023	SFC.025	SFC.18	SFC.21	SFC13	SFC14	SFC15.CM	SFC16	SFC17	SFC19	SFC22	SFD1.CM	SFM.1	SFM.10	SFM.3	SFM.5	SFM.6	SFM.7	SFM.8	SFM9	SFU.3	SFU2	SXC2
IFM23_S4_14972_soapGraphK21_frame_1_Rask_block_1_blockNum1	0	0	0	0	0	0	0	0	0	0	0	0	0	0	0	0	0	0	0	0	0	0	0	0	0	0	0	0	0	0	0	0	0	0	0	0	0	0	0	0	0	0	0	0
IFM23_S4_14972_soapGraphK21_frame_1_Rask_block_32_blockNum2	0	0	0	0	0	0	0	0	0	0	0	0	0	0	0	0	0	0	0	0	0	0	0	0	0	0	0	0	0	0	0	0	0	0	0	0	0	0	0	0	0	0	0	0
IFM23_S4_14972_soapGraphK21_frame_1_Rask_block_10_blockNum3	0	0	0	0	0	0	0	0	0	0	0	0	0	0	1	0	0	0	0	0	0	0	0	0	0	0	0	0	0	0	0	0	0	0	0	0	0	0	0	0	0	0	0	0
IFM23_S4_Contig248_frame_1_Rask_block_181_blockNum1	0	0	0	0	0	0	0	0	0	0	0	0	0	0	0	0	0	0	0	0	0	0	0	0	0	0	0	0	0	0	0	0	0	0	0	0	0	0	0	0	0	0	0	0
IFM23_S4_Contig248_frame_1_Rask_block_23_blockNum2	0	0	0	0	0	1	0	0	0	0	0	0	0	0	0	0	0	0	0	0	0	0	0	0	0	0	0	0	0	0	0	0	0	0	0	0	0	0	0	0	0	0	0	0
IFM23_S4_Contig248_frame_1_Rask_block_57_blockNum3	0	0	0	0	2	1	0	1	0	0	0	0	0	0	0	0	0	0	0	0	0	0	0	0	0	0	0	0	0	0	0	0	0	0	0	0	0	0	0	0	0	0	0	0
IFM23_S4_Contig248_frame_1_Rask_block_8_blockNum4	0	0	0	0	3	0	0	0	0	0	0	0	0	0	0	0	0	0	0	0	0	0	0	0	0	0	0	0	0	0	0	0	0	0	0	0	0	0	0	0	0	0	0	0
IFM23_S4_Contig248_frame_1_Rask_block_1_blockNum5	0	0	0	0	6	0	0	0	0	0	0	0	0	0	1	0	0	0	0	0	0	0	0	0	0	0	0	0	0	0	0	0	0	0	0	0	0	0	0	0	0	0	0	0
IFM23_S4_Contig248_frame_1_Rask_block_32_blockNum6	0	0	0	0	6	0	0	0	0	0	0	0	0	0	1	0	0	0	0	0	0	0	0	0	0	0	0	0	0	0	0	0	0	0	0	0	0	0	0	0	0	0	0	0
IFM23_S4_Contig248_frame_1_Rask_block_10_blockNum7	0	0	0	0	6	0	0	0	0	0	0	0	0	0	1	0	0	0	0	0	0	0	0	0	0	0	0	0	0	0	0	0	0	0	0	0	0	0	0	0	0	0	0	0
IFM23_S4_Contig248_frame_1_Rask_block_340_blockNum8	0	0	0	0	2	0	0	0	0	0	0	0	0	0	5	0	0	0	0	0	0	0	0	0	0	0	0	0	0	0	0	0	0	1	0	0	0	0	0	0	0	0	0	0
IFM23_S4_Contig248_frame_1_Rask_block_15_blockNum9	0	0	0	0	0	0	0	0	0	0	0	0	0	0	12	0	0	0	0	0	0	0	0	0	0	0	0	0	0	0	0	0	0	0	0	0	0	0	0	0	0	0	0	0
IFM23_S4_Contig248_frame_1_Rask_block_35_blockNum10	0	0	0	0	0	0	0	0	0	0	0	0	0	0	7	0	0	0	0	0	0	0	0	0	0	0	0	0	0	0	0	0	0	0	0	0	0	0	0	0	0	0	0	0
IFM23_S4_Contig487_frame_1_Rask_block_1_blockNum1	0	0	0	0	0	0	0	0	0	0	0	0	0	1	0	0	2	0	0	0	0	0	0	0	0	0	0	0	0	0	0	0	0	0	0	0	0	0	0	0	0	0	0	0
IFM23_S4_Contig487_frame_1_Rask_block_24_blockNum2	0	0	0	0	0	1	0	0	0	0	0	4	0	1	1	0	2	0	1	0	0	0	0	0	0	0	0	0	0	0	0	0	0	0	0	0	0	0	0	0	0	0	1	0
IFM23_S4_Contig487_frame_1_Rask_block_10_blockNum3	0	0	0	0	0	0	0	0	0	0	0	8	0	0	2	0	0	0	2	0	0	0	0	0	0	0	0	0	0	0	0	0	0	0	0	0	0	0	0	0	0	0	1	0
IFM23_S4_Contig487_frame_1_Rask_block_31_blockNum5	0	0	0	0	0	0	0	0	0	0	0	9	0	0	5	0	0	1	1	0	0	0	0	0	0	0	0	0	2	0	0	0	0	0	0	0	0	0	0	0	0	0	0	0
IFM23_S4_Contig487_frame_1_Rask_block_56_blockNum6	0	0	0	0	0	0	0	0	0	0	0	17	0	0	5	0	0	1	2	0	0	0	0	0	0	0	0	0	2	0	0	0	0	0	0	0	0	0	0	0	0	0	0	0
IFM23_S4_Contig487_frame_1_Rask_block_21_blockNum7	0	0	0	0	0	0	0	0	0	0	0	4	0	0	2	0	0	0	3	0	0	0	0	0	0	0	0	0	0	0	0	0	0	0	0	0	0	0	0	0	0	0	0	0
IFM23_S4_Contig487_frame_1_Rask_block_41_blockNum8	0	0	0	0	0	0	0	0	0	0	0	2	0	0	0	0	0	0	2	0	0	0	0	0	0	0	0	0	0	0	0	0	0	0	0	0	0	0	0	0	0	0	0	0
IFM23_S4_Contig486_frame_3_Rask_block_20_blockNum1	0	145	0	0	0	0	0	0	0	0	0	0	0	0	41	0	0	0	0	0	0	0	0	0	0	0	0	0	0	0	0	0	0	0	0	0	0	0	0	0	0	0	0	0
IFM23_S4_Contig486_frame_3_Rask_block_17_blockNum2	0	314	0	0	0	0	0	0	0	0	0	2	0	0	47	0	0	0	0	0	0	0	0	0	0	0	0	0	0	0	0	0	0	0	0	0	0	0	0	0	0	0	0	0
IFM23_S4_Contig486_frame_3_Rask_block_19_blockNum3	0	504	0	0	3	0	0	0	0	0	0	30	0	0	30	0	0	0	0	0	0	0	0	0	0	0	0	0	0	0	0	0	0	0	0	0	0	0	0	0	0	0	0	0
IFM23_S4_Contig486_frame_3_Rask_block_4_blockNum4	0	490	0	0	3	0	0	0	0	0	0	28	0	0	26	0	0	0	0	0	0	0	0	0	0	0	0	0	0	0	0	0	0	0	0	0	0	0	0	0	0	0	0	0
IFM23_S4_Contig486_frame_3_Rask_block_13_blockNum5	0	486	0	0	0	0	0	0	0	0	0	0	0	0	26	0	0	0	0	0	0	0	0	0	0	0	0	0	0	0	0	0	0	0	0	0	0	0	0	0	0	0	0	0
IFM23_S4_Contig486_frame_3_Rask_block_3_blockNum6	0	383	0	0	0	0	0	0	0	0	0	0	0	0	25	0	0	0	0	0	0	0	0	0	0	0	0	0	0	0	0	0	0	0	0	0	0	0	0	0	0	0	0	0
IFM23_S4_Contig486_frame_3_Rask_block_14_blockNum8	0	353	0	0	0	0	0	0	0	0	0	0	0	0	47	0	0	0	0	0	0	0	0	0	0	0	0	0	0	0	0	0	0	0	0	0	0	0	0	0	0	0	0	0
IFM23_S4_Contig486_frame_3_Rask_block_5_blockNum9	0	371	0	0	0	0	0	0	0	0	0	0	0	0	77	0	0	0	0	0	0	0	0	0	0	0	0	0	0	0	0	0	0	0	0	0	0	0	0	0	0	0	0	0
IFM23_S4_Contig486_frame_3_Rask_block_2_blockNum10	0	414	0	0	0	0	0	0	0	0	0	0	0	0	79	0	0	0	0	0	0	0	0	0	0	0	0	0	0	0	0	0	0	0	0	0	0	0	0	0	0	0	0	0
IFM23_S4_Contig486_frame_3_Rask_block_12_blockNum11	0	501	0	0	0	0	0	0	0	0	0	0	0	0	82	0	0	0	0	0	0	0	0	0	0	0	0	0	0	0	1	0	0	0	0	0	0	0	0	0	0	0	0	0
IFM23_S4_Contig486_frame_3_Rask_block_7_blockNum12	0	521	0	0	0	0	0	0	0	0	0	0	0	0	75	0	0	0	0	0	0	0	0	0	0	0	0	0	0	0	1	0	0	0	0	0	0	0	0	0	0	0	0	0
IFM23_S4_Contig486_frame_3_Rask_block_1_blockNum13	0	463	0	0	0	0	0	0	0	0	0	0	0	0	59	0	0	0	0	0	0	0	0	0	0	0	0	0	0	0	1	0	0	0	0	0	0	0	0	0	0	0	0	0
IFM23_S4_Contig486_frame_3_Rask_block_70_blockNum14	0	472	0	0	0	0	0	0	0	0	0	0	0	0	46	0	0	0	0	0	0	0	0	0	0	0	0	0	0	0	0	0	0	0	0	0	0	0	0	0	0	0	0	0
IFM23_S4_Contig486_frame_3_Rask_block_9_blockNum15	0	314	0	0	0	0	0	0	0	0	0	0	0	0	21	0	0	0	0	0	0	0	0	0	0	0	0	0	0	0	0	0	0	0	0	0	0	0	0	0	0	0	0	0
IFM23_S4_Contig486_frame_3_Rask_block_118_blockNum16	0	244	0	0	0	0	0	0	0	0	0	0	0	0	10	0	0	0	0	0	0	0	0	0	0	0	0	0	0	0	0	0	0	0	0	0	0	0	0	0	0	0	0	0
IFM23_S4_Contig486_frame_3_Rask_block_6_blockNum17	0	305	0	0	0	0	0	0	0	0	0	0	0	0	15	0	0	0	0	0	0	0	0	0	0	0	0	0	0	0	0	0	0	0	0	0	0	0	0	0	0	0	0	0
IFM23_S4_Contig486_frame_3_Rask_block_23_blockNum18	0	538	0	0	0	0	0	0	0	0	0	0	0	0	65	0	0	0	0	0	0	0	0	0	0	0	0	0	0	0	0	0	0	0	0	0	0	0	0	0	0	0	0	0
IFM23_S4_Contig486_frame_3_Rask_block_57_blockNum19	0	514	0	0	0	0	0	0	0	0	0	0	0	0	59	0	0	0	0	0	0	0	0	0	0	0	0	0	0	0	0	0	0	0	0	0	0	0	0	0	0	0	0	0
IFM23_S4_Contig486_frame_3_Rask_block_8_blockNum20	0	478	0	0	0	0	0	0	0	0	0	0	0	0	51	0	0	0	0	0	0	0	0	0	0	0	0	0	0	0	0	0	0	0	0	0	0	0	0	0	0	0	0	0
IFM23_S4_Contig486_frame_3_Rask_block_1_blockNum21	0	452	0	0	0	0	0	0	0	0	0	0	0	0	62	0	0	0	0	0	0	0	0	0	0	0	0	0	0	0	0	0	0	0	0	0	0	0	0	0	0	0	0	0
IFM23_S4_Contig486_frame_3_Rask_block_32_blockNum22	0	437	0	0	0	0	0	0	0	0	0	0	0	0	71	0	0	0	0	0	0	0	0	0	0	0	0	0	0	0	0	0	0	0	0	0	0	0	0	0	0	0	0	0
IFM23_S4_Contig486_frame_3_Rask_block_10_blockNum23	0	422	0	0	0	0	0	0	0	0	0	0	0	0	86	0	0	0	0	0	0	0	0	0	0	0	0	0	0	0	0	0	1	0	0	0	0	0	0	0	0	0	0	0
IFM23_S4_Contig486_frame_3_Rask_block_15_blockNum24	0	376	0	0	0	0	0	0	0	0	0	0	0	0	68	0	0	0	0	0	0	0	0	0	0	0	0	0	0	0	0	0	0	0	0	0	0	0	0	0	0	0	0	0
IFM23_S4_Contig486_frame_3_Rask_block_35_blockNum25	0	361	0	0	0	0	0	0	0	0	0	0	0	0	72	0	0	0	0	0	0	0	0	0	0	0	0	0	0	0	0	0	0	0	0	0	0	0	0	0	0	0	0	0
IFM23_S4_Contig486_frame_3_Rask_block_34_blockNum26	0	263	0	0	0	0	0	0	0	0	0	0	0	0	56	0	0	0	0	0	0	0	0	0	0	0	0	0	0	0	0	0	0	0	0	0	0	0	0	0	0	0	0	0
IFM23_S4_Contig486_frame_3_Rask_block_4_blockNum27	0	65	0	0	0	0	0	0	0	0	0	0	0	0	55	0	0	0	0	0	0	0	0	0	0	0	0	0	0	0	0	0	0	0	0	0	0	0	0	0	0	0	0	0
IFM23_S4_Contig486_frame_3_Rask_block_11_blockNum28	0	322	0	0	0	0	0	0	0	0	0	0	0	0	67	0	0	0	0	0	0	0	0	0	0	0	0	0	0	0	0	0	0	0	0	0	0	0	0	0	0	0	0	0
IFM23_S4_Contig486_frame_3_Rask_block_16_blockNum29	0	157	0	0	0	0	0	0	0	0	0	0	0	0	52	0	0	0	0	0	0	0	0	0	0	0	0	0	0	0	0	0	0	0	0	0	0	0	0	0	0	0	0	0
IFM23_S4_Contig486_frame_3_Rask_block_3_blockNum30	0	103	0	0	0	0	0	0	0	0	0	0	0	0	51	0	0	0	0	0	0	0	0	0	0	0	0	0	0	0	0	0	0	0	0	0	0	0	0	0	0	0	0	0
IFM23_S4_Contig486_frame_3_Rask_block_98_blockNum31	0	93	0	0	0	0	0	0	0	0	0	0	0	0	55	0	0	0	0	0	0	0	0	0	0	0	0	0	0	0	0	0	0	0	0	0	0	0	0	0	0	0	0	0
IFM23_S4_Contig486_frame_3_Rask_block_5_blockNum32	0	221	0	0	0	0	0	0	0	0	0	0	0	0	66	0	0	0	0	0	0	0	0	0	0	0	0	0	0	1	0	0	0	0	0	0	0	0	0	0	0	0	0	0
IFM23_S4_Contig486_frame_3_Rask_block_55_blockNum33	0	277	0	0	0	0	0	0	0	0	0	0	0	0	71	0	0	0	0	0	0	0	0	0	0	0	0	0	0	1	0	0	0	0	0	0	0	0	0	0	0	0	0	0
IFM23_S4_Contig486_frame_3_Rask_block_29_blockNum34	0	248	0	0	0	0	0	0	0	0	0	0	0	0	59	0	0	0	0	0	0	0	0	0	0	0	0	0	0	1	0	0	0	0	0	0	0	0	0	0	0	0	0	0
IFM23_S4_Contig486_frame_3_Rask_block_2_blockNum35	0	102	0	0	0	0	0	0	0	0	0	0	0	0	38	0	0	0	0	0	0	0	0	0	0	0	0	0	0	0	0	0	0	0	0	0	0	0	0	0	0	0	0	0
IFM23_S4_Contig486_frame_3_Rask_block_12_blockNum36	0	313	0	0	0	0	1	0	0	0	0	0	0	0	54	0	0	0	0	0	0	0	0	0	0	0	0	0	0	0	0	0	1	0	0	0	0	0	0	0	0	0	0	0
IFM23_S4_Contig486_frame_3_Rask_block_7_blockNum37	0	486	0	0	0	0	1	0	0	0	2	0	0	2	67	0	0	0	0	0	0	0	0	0	0	0	0	0	0	0	0	0	1	0	0	0	0	0	0	0	0	0	0	0
IFM23_S4_Contig486_frame_3_Rask_block_1_blockNum38	0	542	0	0	0	0	0	0	0	0	2	0	0	2	79	0	0	0	0	0	0	0	0	0	0	0	0	0	0	0	0	0	1	0	0	0	0	0	0	0	0	0	0	0
IFM23_S4_Contig486_frame_3_Rask_block_72_blockNum39	0	426	0	0	0	0	0	0	0	0	0	0	0	0	63	0	0	0	0	0	0	0	0	0	0	0	0	0	0	0	0	0	1	0	0	0	0	0	0	0	0	0	0	0
IFM23_S4_Contig486_frame_3_Rask_block_9_blockNum40	0	391	0	0	0	0	0	0	0	0	0	0	0	0	70	0	0	0	0	0	0	0	0	0	0	0	0	1	0	0	0	0	1	0	0	0	0	0	0	0	0	0	0	0
IFM23_S4_Contig486_frame_3_Rask_block_6_blockNum41	0	304	0	0	0	0	0	0	0	0	0	0	0	0	60	0	0	0	0	0	0	0	0	0	0	0	0	0	0	0	0	0	0	0	0	0	0	0	0	0	0	0	0	0
IFM23_S4_Contig486_frame_3_Rask_block_50_blockNum42	0	256	0	0	0	0	0	0	0	0	0	0	0	0	73	0	0	0	0	0	0	0	0	0	0	0	0	0	0	0	0	0	0	0	0	0	0	0	0	0	0	0	0	0
IFM23_S4_Contig486_frame_3_Rask_block_22_blockNum43	0	194	0	0	0	0	0	0	0	0	0	0	0	0	58	0	0	0	0	0	0	0	0	0	0	0	0	0	0	0	0	0	0	0	0	0	0	0	0	0	0	0	0	0
IFM23_S4_Contig486_frame_3_Rask_block_159_blockNum44	0	176	0	0	0	0	0	0	0	0	0	0	0	0	38	0	0	0	0	0	0	0	0	0	0	0	0	0	0	0	0	0	0	0	0	0	0	0	0	0	0	0	0	0
IFM23_S4_Contig486_frame_3_Rask_block_8_blockNum45	0	212	0	0	0	0	0	0	0	0	0	0	0	2	29	0	0	0	1	0	0	0	0	0	0	0	0	0	0	0	0	0	0	0	0	0	0	0	0	0	0	0	1	0
IFM23_S4_Contig486_frame_3_Rask_block_1_blockNum46	1	190	0	0	0	0	0	0	0	0	0	0	0	2	50	0	0	0	2	0	0	0	0	0	0	0	0	0	0	0	0	0	0	0	0	0	0	0	0	0	0	0	2	0
IFM23_S4_Contig486_frame_3_Rask_block_24_blockNum47	0	589	0	0	0	0	0	0	0	0	0	0	0	0	129	0	0	0	0	0	0	0	0	0	0	0	0	0	0	0	0	0	0	0	0	0	0	0	0	0	0	0	0	0
IFM23_S4_Contig486_frame_3_Rask_block_10_blockNum48	0	518	0	0	0	0	0	0	0	0	0	1	0	0	87	0	0	0	0	0	0	0	0	0	0	0	0	0	0	0	0	0	0	0	0	0	0	0	0	0	0	0	0	0
IFM23_S4_Contig486_frame_3_Rask_block_31_blockNum49	0	208	0	0	0	0	0	0	0	0	0	1	0	0	53	0	0	0	0	0	0	0	0	0	0	0	0	0	0	0	0	0	0	0	0	0	0	0	0	0	0	0	0	0
IFM23_S4_Contig486_frame_3_Rask_block_21_blockNum50	9	392	2	6	0	0	13	0	2	0	4	0	0	0	81	1	0	0	0	0	0	0	0	0	3	31	0	0	0	0	6	0	0	2	0	1	0	6	1	2	0	1	1	0
IFM23_S4_Contig244_frame_1_Rask_block_53_blockNum1	0	0	0	0	0	0	0	0	0	0	0	0	0	0	0	0	0	0	0	0	0	0	0	0	0	0	0	0	0	1	0	0	0	5	0	0	0	0	0	0	0	0	0	0
IFM23_S4_Contig244_frame_1_Rask_block_4_blockNum2	0	0	0	0	0	0	0	0	0	0	0	0	0	0	0	0	0	0	0	0	0	0	0	0	0	0	0	0	0	0	0	0	0	4	0	0	0	0	0	0	0	0	1	0
IFM23_S4_Contig244_frame_1_Rask_block_13_blockNum3	0	0	0	0	0	0	0	0	0	0	0	0	0	0	1	0	0	0	0	0	0	0	0	0	0	0	0	0	0	3	0	0	0	6	0	0	0	0	0	0	0	0	1	0
IFM23_S4_Contig244_frame_1_Rask_block_3_blockNum4	0	0	0	0	0	0	0	0	0	0	0	0	0	0	1	0	0	0	0	0	0	0	0	0	0	0	0	0	0	5	0	0	0	5	0	0	0	0	0	0	0	0	1	0
IFM23_S4_Contig244_frame_1_Rask_block_14_blockNum6	0	0	0	0	0	0	0	0	0	0	0	0	0	0	0	0	0	0	0	0	0	0	0	0	0	0	0	0	0	5	0	0	0	10	0	0	0	0	0	0	0	0	0	0
IFM23_S4_Contig244_frame_1_Rask_block_5_blockNum7	0	0	0	0	0	0	0	0	0	0	0	0	0	0	3	0	0	0	0	0	0	0	0	0	0	0	0	0	0	6	0	0	0	15	0	0	0	0	0	0	0	0	1	0
IFM23_S4_Contig244_frame_1_Rask_block_589_blockNum8	0	0	0	0	0	0	0	0	0	0	0	0	0	0	3	0	0	0	0	0	0	0	0	0	0	0	0	0	0	4	0	0	0	12	0	0	0	0	0	0	0	0	1	0
IFM23_S4_Contig244_frame_1_Rask_block_2_blockNum9	0	0	0	0	0	0	0	0	0	0	0	0	0	0	4	0	0	0	0	0	0	0	0	0	0	0	0	0	0	5	0	0	0	11	0	0	0	0	0	0	0	0	2	0
IFM23_S4_Contig244_frame_1_Rask_block_59_blockNum10	0	0	0	0	0	0	0	0	0	0	0	0	0	0	5	0	0	0	0	0	0	0	0	0	0	0	0	0	0	3	0	0	0	2	0	0	0	0	0	0	0	0	5	0
IFM23_S4_Contig244_frame_1_Rask_block_1_blockNum11	0	0	0	0	0	0	0	0	0	0	0	0	0	0	4	0	0	0	0	0	0	0	0	0	0	0	0	0	0	3	0	0	0	3	0	0	0	0	0	0	0	0	4	0
IFM23_S4_Contig244_frame_1_Rask_block_62_blockNum12	0	0	0	0	0	0	0	0	0	0	0	0	0	0	0	0	0	0	0	0	0	0	0	0	0	0	0	0	0	2	0	0	0	6	0	0	0	0	0	0	0	0	2	0
IFM23_S4_Contig244_frame_1_Rask_block_61_blockNum13	0	0	0	0	0	0	0	0	0	0	0	0	0	0	0	0	0	0	0	0	0	0	0	0	0	0	0	0	0	1	0	0	0	6	0	0	0	0	0	0	0	0	2	0
IFM23_S4_Contig244_frame_1_Rask_block_18_blockNum14	0	0	0	0	0	0	0	0	0	0	0	0	0	0	0	0	0	0	0	0	0	0	0	0	0	0	0	0	0	0	0	0	0	0	0	0	0	0	0	0	0	0	0	0
IFM23_S4_15108_soapGraphK21_frame_3_Rask_block_1_blockNum1	0	0	0	0	0	0	0	0	0	0	0	0	0	0	3	0	0	0	0	0	0	0	0	0	0	0	0	0	0	0	0	0	0	0	0	0	0	0	0	0	0	0	0	0
IFM23_S4_15108_soapGraphK21_frame_3_Rask_block_24_blockNum2	0	0	0	0	0	0	0	0	0	0	0	0	0	0	10	0	0	0	0	0	0	0	0	0	0	0	0	0	0	0	0	0	0	0	0	0	0	0	0	0	0	0	0	0
IFM23_S4_15108_soapGraphK21_frame_3_Rask_block_10_blockNum3	0	0	0	0	2	0	0	0	0	0	0	0	0	0	10	0	0	0	0	0	0	0	0	0	0	0	0	0	0	0	0	0	0	0	0	0	0	0	0	0	0	0	0	0
IFM23_S4_15108_soapGraphK21_frame_3_Rask_block_31_blockNum4	0	0	4	0	0	1	0	1	0	0	0	0	0	0	10	0	0	0	0	0	0	0	0	0	0	0	0	0	0	0	0	0	0	0	0	0	0	0	0	0	0	0	0	0
IFM23_S4_15108_soapGraphK21_frame_3_Rask_block_56_blockNum5	0	0	19	0	0	4	0	5	0	0	0	0	0	0	11	0	0	0	0	0	0	0	0	0	0	0	1	0	0	0	0	0	0	0	0	0	0	0	0	0	0	2	0	0
IFM23_S4_15108_soapGraphK21_frame_3_Rask_block_137_blockNum6	0	0	34	1	0	5	0	8	0	0	0	0	0	0	13	0	0	0	0	0	0	0	0	0	0	0	1	0	0	0	0	0	0	0	0	0	0	0	0	1	0	2	0	0
IFM23_S4_15108_soapGraphK21_frame_3_Rask_block_21_blockNum8	0	1	16	2	0	0	113	0	0	0	0	0	0	0	4	0	0	11	1	0	0	0	0	0	0	5	1	0	0	0	0	0	0	0	0	2	0	0	1	1	0	0	0	0
IFM23_S4_15108_soapGraphK21_frame_3_Rask_block_41_blockNum9	0	1	0	3	0	0	113	0	0	0	0	0	0	0	1	0	0	11	1	0	0	0	0	0	0	5	0	0	0	0	0	0	0	0	0	2	0	0	1	0	0	0	0	0
IFM23_S4_Contig476_frame_-1_Rask_block_17_blockNum1	0	0	0	3	0	10	0	3	0	0	0	0	0	21	6	0	2	0	0	0	0	0	0	0	0	0	0	0	0	0	0	0	0	0	2	0	0	0	0	0	0	0	0	1
IFM23_S4_Contig476_frame_-1_Rask_block_19_blockNum2	0	0	0	1	0	15	0	5	0	0	0	0	0	19	7	0	2	0	0	0	0	0	0	0	0	0	0	1	1	0	0	0	0	0	3	0	0	0	0	0	0	0	0	3
IFM23_S4_Contig476_frame_-1_Rask_block_4_blockNum3	0	0	0	0	0	6	0	3	0	0	0	0	0	5	4	0	0	0	0	0	0	0	0	0	0	0	0	3	1	0	0	0	0	0	2	0	0	0	0	0	0	0	0	3
IFM23_S4_Contig476_frame_-1_Rask_block_13_blockNum4	0	0	0	0	0	5	0	2	0	0	0	0	0	3	1	0	0	0	0	0	0	0	0	0	0	0	0	3	1	0	0	0	0	0	2	0	0	0	0	0	0	0	0	3
IFM23_S4_Contig476_frame_-1_Rask_block_3_blockNum6	0	0	0	0	0	0	0	0	0	0	0	0	0	1	1	0	0	0	0	0	0	0	0	0	0	0	0	0	0	0	0	0	0	0	0	0	0	0	0	0	0	0	0	1
IFM23_S4_Contig476_frame_-1_Rask_block_171_blockNum7	0	0	0	0	0	0	0	0	0	0	0	0	0	0	2	0	0	0	0	0	0	0	0	0	0	0	0	0	0	0	0	0	0	0	0	0	0	0	0	0	0	0	0	2
IFM23_S4_Contig476_frame_-1_Rask_block_14_blockNum8	0	0	0	0	0	0	0	0	2	0	0	0	0	0	11	0	0	0	0	0	0	0	0	0	0	0	0	0	0	0	0	0	0	0	0	0	0	0	0	0	0	0	0	8
IFM23_S4_Contig476_frame_-1_Rask_block_5_blockNum9	0	0	0	0	0	0	0	0	4	0	0	0	0	0	13	0	0	0	0	0	0	0	0	0	0	0	0	0	0	0	0	0	0	0	0	0	0	0	0	0	0	0	0	11
IFM23_S4_Contig476_frame_-1_Rask_block_36_blockNum10	0	0	0	0	0	0	0	0	5	0	0	0	0	0	9	0	0	0	0	0	0	0	0	0	0	0	0	0	0	0	0	0	0	0	0	0	2	0	0	0	0	0	0	10
IFM23_S4_Contig576_frame_-1_Rask_block_264_blockNum1	0	0	0	0	0	0	0	0	0	0	0	0	0	0	4	0	0	0	0	0	0	0	0	0	0	0	0	0	0	0	0	0	0	0	0	0	0	0	0	3	0	0	0	0
IFM23_S4_Contig576_frame_-1_Rask_block_20_blockNum2	0	0	0	0	0	0	0	0	0	0	0	0	0	0	4	0	0	0	0	0	3	9	0	0	1	4	0	0	0	0	0	7	0	0	0	1	0	0	0	4	0	0	0	1
IFM23_S4_Contig576_frame_-1_Rask_block_17_blockNum3	0	0	0	0	0	0	0	0	0	0	0	0	0	0	11	0	0	0	0	3	20	41	0	0	8	15	0	0	0	0	0	82	0	0	0	13	0	0	0	8	0	0	0	26
IFM23_S4_Contig576_frame_-1_Rask_block_19_blockNum4	0	0	0	0	0	0	0	0	0	0	0	0	0	0	12	0	0	0	0	5	30	68	0	0	7	26	0	0	0	0	0	127	0	0	0	19	0	0	0	5	0	0	0	36
IFM23_S4_Contig576_frame_-1_Rask_block_4_blockNum5	0	0	0	0	0	0	0	0	0	0	0	0	0	0	7	0	0	0	0	6	20	52	0	0	0	15	0	0	0	0	0	97	0	0	0	10	0	0	0	5	0	0	0	24
IFM23_S4_Contig576_frame_-1_Rask_block_13_blockNum6	0	0	0	0	0	0	0	0	0	0	0	0	0	0	8	0	0	0	0	4	13	33	0	0	0	10	0	0	0	0	0	65	0	0	0	8	0	0	0	3	0	0	0	18
IFM23_S4_Contig576_frame_-1_Rask_block_3_blockNum7	0	0	0	0	0	0	0	0	0	0	0	0	0	0	5	0	0	0	0	1	0	2	0	0	0	1	0	0	0	0	0	6	0	0	0	0	0	0	0	0	0	0	0	4
IFM23_S4_Contig578_frame_2_Rask_block_331_blockNum1	0	0	0	0	0	0	0	0	0	0	0	0	0	0	4	0	0	0	0	0	0	0	0	0	0	0	0	0	0	0	0	0	0	0	0	0	0	0	0	0	0	0	0	0
IFM23_S4_Contig578_frame_2_Rask_block_52_blockNum2	0	0	0	0	0	0	0	0	0	0	0	0	0	0	8	0	0	0	0	0	0	0	0	0	0	0	0	0	0	0	0	0	0	0	0	0	0	0	0	0	0	0	0	0
IFM23_S4_Contig578_frame_2_Rask_block_65_blockNum3	0	0	0	0	0	0	0	0	0	0	0	0	0	0	10	0	0	0	0	0	0	0	0	0	0	0	0	0	0	0	0	0	0	0	0	0	0	0	0	0	0	0	0	0
IFM23_S4_Contig578_frame_2_Rask_block_53_blockNum4	0	0	0	0	0	0	0	0	0	0	0	0	0	0	7	0	0	0	0	0	0	0	0	0	0	0	0	0	0	0	0	0	0	0	0	0	0	0	0	0	0	0	0	0
IFM23_S4_Contig578_frame_2_Rask_block_4_blockNum5	0	0	0	0	0	0	0	0	0	0	0	0	0	0	3	0	0	0	0	0	0	0	0	0	0	0	0	0	0	0	0	0	0	0	0	0	0	0	0	0	0	0	0	0
IFM23_S4_Contig578_frame_2_Rask_block_13_blockNum6	0	0	0	0	0	0	0	0	0	0	0	0	0	0	7	0	0	0	0	0	0	0	0	0	0	0	0	0	0	0	0	0	0	0	0	0	0	0	0	0	0	0	0	0
IFM23_S4_Contig578_frame_2_Rask_block_3_blockNum7	0	0	0	0	0	0	0	0	0	0	0	0	0	0	7	0	0	0	0	0	0	0	0	0	0	0	0	0	0	0	0	0	0	0	0	0	0	0	0	0	0	0	0	0
IFM23_S4_Contig578_frame_2_Rask_block_174_blockNum8	0	0	0	0	0	0	0	0	0	0	0	0	0	0	3	0	0	0	0	0	0	0	0	0	0	0	0	0	0	0	0	0	0	0	0	0	0	0	0	0	0	0	0	0
IFM23_S4_Contig489_frame_-1_Rask_block_96_blockNum2	0	1	0	0	0	0	0	0	0	0	0	0	0	0	11	0	0	0	0	2	0	0	0	0	0	0	0	0	0	0	0	0	0	0	0	0	0	0	0	0	0	0	0	0
IFM23_S4_Contig489_frame_-1_Rask_block_2_blockNum3	0	0	0	0	0	0	0	0	0	0	0	0	0	0	13	0	0	0	0	1	0	0	0	0	0	0	0	0	0	0	0	0	0	0	0	0	0	0	0	0	0	0	0	0
IFM23_S4_Contig489_frame_-1_Rask_block_12_blockNum4	0	0	0	0	0	0	0	0	0	0	0	0	0	0	12	0	0	0	0	1	0	0	0	0	0	0	0	0	0	0	0	0	0	0	0	0	0	0	0	0	0	0	0	0
IFM23_S4_Contig489_frame_-1_Rask_block_7_blockNum5	0	0	0	0	0	0	0	0	0	0	0	0	0	0	12	0	0	0	0	4	0	0	0	0	0	0	0	0	0	0	0	0	0	0	0	0	0	0	0	0	0	0	0	0
IFM23_S4_Contig489_frame_-1_Rask_block_1_blockNum6	0	0	0	0	0	0	0	0	0	0	0	0	0	0	12	0	0	0	0	4	0	0	0	0	0	0	0	0	0	0	0	0	0	0	0	0	0	0	0	0	0	0	0	0
IFM23_S4_Contig489_frame_-1_Rask_block_72_blockNum7	0	0	0	0	0	0	0	0	0	0	0	0	0	0	13	0	0	0	0	4	0	0	0	0	0	0	0	0	0	0	0	0	0	0	0	0	0	0	0	0	0	0	0	0
IFM23_S4_Contig489_frame_-1_Rask_block_9_blockNum8	0	0	0	0	0	0	0	0	0	0	0	0	0	0	14	0	0	0	0	4	0	0	0	0	0	0	0	0	0	0	0	0	0	0	0	0	0	0	0	0	0	0	0	0
IFM23_S4_Contig489_frame_-1_Rask_block_6_blockNum10	0	0	0	0	0	0	0	0	0	0	0	0	0	0	7	0	0	0	0	1	0	0	0	0	0	0	0	0	0	0	0	0	0	0	0	0	0	0	0	0	0	0	0	0
IFM23_S4_Contig489_frame_-1_Rask_block_138_blockNum11	0	0	0	0	0	0	0	0	0	0	0	0	0	0	12	0	0	0	0	3	0	0	0	0	0	0	0	0	0	0	0	0	0	0	0	0	0	0	0	0	0	0	0	0
IFM23_S4_Contig489_frame_-1_Rask_block_50_blockNum12	0	0	0	0	0	0	0	0	0	0	0	0	0	0	18	0	0	0	0	3	0	0	0	0	0	0	0	0	0	0	0	0	0	0	0	0	0	0	0	0	0	0	0	0
IFM23_S4_Contig489_frame_-1_Rask_block_22_blockNum13	0	0	0	0	0	0	0	0	0	0	0	0	0	0	15	0	0	0	0	2	0	0	0	0	0	0	0	0	0	0	0	0	0	0	0	0	0	0	0	0	0	0	0	0
IFM23_S4_Contig489_frame_-1_Rask_block_8_blockNum15	0	0	0	0	0	0	0	0	0	0	0	0	0	0	4	0	0	0	0	0	0	0	0	0	0	0	0	0	0	0	0	0	0	0	0	0	0	0	0	0	0	0	0	0
IFM23_S4_Contig565_frame_3_Rask_block_20_blockNum1	0	0	0	0	0	0	0	0	0	0	0	0	0	0	48	0	0	0	0	0	0	0	0	0	0	0	0	0	0	0	0	0	0	0	0	0	0	0	0	0	0	0	0	0
IFM23_S4_Contig565_frame_3_Rask_block_17_blockNum2	0	0	0	0	0	0	0	0	0	0	0	0	0	0	46	0	6	0	0	0	0	0	0	0	0	0	0	0	0	0	0	0	0	0	0	0	0	0	0	0	0	0	0	0
IFM23_S4_Contig565_frame_3_Rask_block_19_blockNum3	0	0	0	0	0	0	0	0	0	0	0	0	0	0	44	0	6	0	0	0	0	0	0	0	0	0	0	0	0	0	0	0	0	0	0	0	0	0	0	0	0	0	0	0
IFM23_S4_Contig565_frame_3_Rask_block_4_blockNum4	0	0	0	0	0	0	0	0	0	0	0	0	0	0	29	0	0	0	0	0	0	0	0	0	0	0	0	0	0	0	0	0	0	0	0	0	0	0	0	0	0	0	0	0
IFM23_S4_Contig565_frame_3_Rask_block_13_blockNum5	0	0	0	0	0	0	0	0	0	0	0	0	0	0	28	0	0	0	0	0	0	0	0	0	0	0	0	0	0	0	0	0	0	0	0	0	0	0	0	0	0	0	0	0
IFM23_S4_Contig565_frame_3_Rask_block_3_blockNum7	0	0	0	0	0	0	0	0	0	0	0	0	0	0	15	0	0	0	0	0	0	0	0	0	0	0	0	0	0	0	0	0	0	0	0	0	0	0	0	0	0	0	0	0
IFM23_S4_Contig565_frame_3_Rask_block_79_blockNum8	0	0	0	0	0	0	0	0	0	0	0	0	0	0	7	0	0	0	0	0	0	0	0	0	0	0	0	0	0	0	0	0	0	0	0	0	0	0	0	0	0	0	0	0
IFM23_S4_Contig649_frame_1_Rask_block_130_blockNum1	0	0	0	0	0	0	0	0	0	0	0	0	0	0	6	0	0	0	0	40	0	0	0	0	0	0	0	0	0	0	0	0	0	0	0	0	0	0	0	0	0	0	0	0
IFM23_S4_Contig649_frame_1_Rask_block_7_blockNum2	0	0	0	0	0	0	0	0	0	0	0	0	0	0	9	0	0	0	0	59	0	0	0	0	0	0	0	0	0	0	0	0	0	0	0	0	0	0	0	0	0	0	0	0
IFM23_S4_Contig649_frame_1_Rask_block_1_blockNum3	0	0	0	0	0	0	0	0	0	0	0	0	0	0	7	0	0	0	0	44	0	0	0	0	0	0	0	0	0	0	0	0	0	0	0	0	0	0	0	0	0	0	0	0
IFM23_S4_Contig649_frame_1_Rask_block_34_blockNum4	0	0	0	0	0	0	0	0	0	0	0	0	0	0	5	0	0	0	0	31	0	0	0	0	0	0	0	0	0	0	0	0	0	0	0	0	0	0	0	0	0	0	0	0
IFM23_S4_Contig649_frame_1_Rask_block_9_blockNum5	0	0	0	0	0	0	0	0	0	0	0	0	0	0	2	0	0	0	0	30	0	0	0	0	0	0	0	0	0	0	0	0	0	0	0	0	0	0	0	0	0	0	0	0
IFM23_S4_Contig649_frame_1_Rask_block_186_blockNum6	0	0	0	0	0	0	0	0	0	0	0	0	0	0	0	0	0	0	0	34	0	0	0	0	0	0	0	0	0	0	0	0	0	0	0	0	0	0	0	0	0	0	0	0
IFM23_S4_Contig649_frame_1_Rask_block_6_blockNum7	0	0	0	0	0	0	0	0	0	0	0	0	0	0	0	0	0	0	0	25	0	0	0	0	0	0	0	0	0	0	0	0	0	0	0	0	0	0	0	0	0	0	0	0
IFM23_S4_Contig649_frame_1_Rask_block_23_blockNum8	0	0	0	0	0	0	0	0	0	0	0	0	0	0	0	0	0	0	0	26	0	0	0	0	0	0	0	0	0	0	0	0	0	0	0	0	0	0	0	0	0	0	0	0
IFM23_S4_Contig649_frame_1_Rask_block_57_blockNum9	0	0	0	0	0	0	0	0	0	0	0	0	0	0	0	0	0	0	0	39	0	0	0	0	0	0	0	0	0	0	0	0	0	0	0	0	0	0	0	0	0	0	0	0
IFM23_S4_Contig649_frame_1_Rask_block_8_blockNum10	0	0	0	0	0	0	0	0	0	0	0	0	0	0	0	0	0	0	0	37	0	0	0	0	0	0	0	0	0	0	0	1	0	0	0	0	0	0	0	0	0	0	0	0
IFM23_S4_Contig649_frame_1_Rask_block_1_blockNum11	0	0	0	0	0	0	0	0	0	0	0	0	0	0	0	0	0	0	0	32	0	0	0	0	0	0	0	0	0	0	0	1	0	0	0	0	0	0	0	0	0	0	0	0
IFM23_S4_Contig649_frame_1_Rask_block_32_blockNum12	0	0	0	0	0	0	0	0	0	0	0	0	0	0	0	0	0	0	0	23	0	0	0	0	0	0	0	0	0	0	0	0	0	0	0	0	0	0	0	0	0	0	0	0
IFM23_S4_Contig644_frame_-1_Rask_block_45_blockNum1	0	0	0	0	0	0	0	0	0	0	0	0	0	0	4	0	0	0	0	0	0	0	0	0	0	0	0	0	0	1	0	0	0	7	0	0	0	0	0	0	0	0	0	0
IFM23_S4_Contig644_frame_-1_Rask_block_18_blockNum2	0	0	0	0	0	0	0	0	0	0	0	0	0	0	8	0	0	0	0	0	0	0	0	0	0	0	0	0	0	3	0	0	0	9	0	0	0	0	0	0	0	0	0	0
IFM23_S4_Contig644_frame_-1_Rask_block_205_blockNum3	0	0	0	0	0	0	0	0	0	0	0	0	0	0	7	0	0	0	0	0	0	0	0	0	0	0	0	0	0	4	0	0	0	11	0	0	0	0	0	0	0	0	1	0
IFM23_S4_Contig644_frame_-1_Rask_block_21_blockNum4	0	0	0	0	0	0	0	0	0	0	0	0	0	0	10	0	0	0	0	0	0	0	0	0	0	0	0	0	0	6	0	1	0	25	0	0	0	0	0	0	0	0	2	0
IFM23_S4_Contig644_frame_-1_Rask_block_41_blockNum5	0	0	0	0	0	0	0	0	0	0	0	0	0	0	7	0	0	0	0	0	0	0	0	0	0	0	0	0	0	5	0	1	0	22	0	0	0	0	0	0	0	0	2	0
IFM23_S4_Contig641_frame_-1_Rask_block_1_blockNum1	0	0	0	0	0	0	0	0	0	0	0	0	0	0	2	0	0	0	0	0	0	0	0	0	0	0	0	0	0	0	0	0	0	0	0	0	0	0	0	0	0	0	0	0
IFM23_S4_Contig641_frame_-1_Rask_block_24_blockNum2	0	0	0	0	0	0	0	0	0	0	0	0	0	0	8	0	0	0	0	0	0	0	0	0	0	0	0	0	0	0	0	0	0	0	0	0	0	0	0	0	0	0	0	0
IFM23_S4_Contig641_frame_-1_Rask_block_10_blockNum3	0	0	0	0	0	0	0	0	0	0	0	0	0	0	11	0	0	0	0	0	0	0	0	0	0	0	0	0	0	0	0	0	0	0	0	0	0	0	0	0	0	0	0	0
IFM23_S4_Contig641_frame_-1_Rask_block_31_blockNum4	0	0	0	0	0	0	0	0	0	0	0	0	0	0	8	0	0	0	0	0	0	0	0	0	0	0	0	2	0	0	0	0	0	0	0	0	0	0	0	0	0	0	0	0
IFM23_S4_Contig641_frame_-1_Rask_block_21_blockNum5	0	0	0	0	0	0	0	0	0	0	0	0	0	0	2	0	0	0	0	0	0	0	0	0	0	0	0	0	0	0	0	0	0	0	0	0	0	0	0	0	0	0	0	0
IFM23_S4_Contig224_frame_3_Rask_block_68_blockNum1	0	0	0	1	0	0	0	0	0	0	0	0	0	1	0	0	0	0	0	0	0	0	0	0	0	0	0	1	0	0	0	0	0	0	1	0	0	0	0	0	0	0	0	3
IFM23_S4_Contig224_frame_3_Rask_block_23_blockNum2	0	0	0	1	0	0	0	0	0	0	0	0	0	1	1	0	1	0	0	0	0	0	0	0	0	0	0	1	0	0	0	0	0	0	4	0	0	0	0	0	0	0	0	5
IFM23_S4_Contig224_frame_3_Rask_block_104_blockNum3	0	0	0	0	0	0	0	0	0	0	0	0	0	0	1	0	1	0	0	0	0	0	0	0	0	0	0	1	0	0	0	0	0	0	5	0	0	0	0	0	0	0	0	5
IFM23_S4_Contig224_frame_3_Rask_block_63_blockNum4	0	0	0	0	0	0	0	0	0	0	0	0	0	0	2	0	1	0	0	0	0	0	0	0	0	0	0	0	0	0	0	0	0	0	5	0	0	0	0	0	0	0	0	4
IFM23_S4_Contig224_frame_3_Rask_block_110_blockNum5	0	0	0	0	0	3	0	0	0	0	0	0	0	1	1	0	1	0	0	0	0	0	0	0	0	0	0	1	0	0	0	0	0	0	4	0	0	0	0	0	0	0	0	4
IFM23_S4_Contig224_frame_3_Rask_block_67_blockNum6	0	0	0	1	0	3	0	0	0	0	0	0	0	2	1	0	1	0	0	0	0	0	0	0	0	0	0	1	0	0	0	0	0	0	3	0	0	0	0	0	0	0	0	3
IFM23_S4_Contig224_frame_3_Rask_block_354_blockNum7	0	0	0	2	0	3	0	0	0	0	0	0	0	8	2	0	0	0	0	0	0	0	0	0	0	0	0	1	0	0	0	0	0	0	3	0	0	0	0	0	0	0	0	3
IFM23_S4_Contig224_frame_3_Rask_block_8_blockNum8	0	0	0	2	0	0	0	0	0	0	0	0	0	9	1	0	0	0	0	0	0	0	0	0	0	0	0	1	0	0	0	0	0	0	2	0	0	0	0	0	0	0	0	1
IFM23_S4_Contig224_frame_3_Rask_block_1_blockNum9	0	0	0	0	0	0	0	0	0	0	0	0	0	2	1	0	0	0	0	0	0	0	0	0	0	0	0	0	0	0	0	0	0	0	2	0	0	0	0	0	0	0	0	1
IFM23_S4_Contig650_frame_3_Rask_block_14_blockNum1	0	0	0	0	0	0	0	0	0	0	0	0	0	0	9	0	0	0	0	0	0	0	0	0	0	0	0	0	0	0	0	0	0	0	0	0	0	0	0	0	0	0	0	0
IFM23_S4_Contig650_frame_3_Rask_block_5_blockNum3	0	0	0	0	0	0	0	0	0	0	0	0	0	0	10	0	0	0	0	0	0	0	0	0	0	0	0	0	0	0	0	0	0	0	0	0	0	0	0	0	0	0	0	0
IFM23_S4_Contig650_frame_3_Rask_block_2_blockNum4	0	0	0	0	0	0	0	0	0	0	0	0	0	0	10	0	0	0	0	0	0	0	0	0	0	0	0	0	0	0	0	0	0	0	0	0	0	0	0	0	0	0	0	0
IFM23_S4_Contig650_frame_3_Rask_block_12_blockNum5	0	0	0	0	0	0	0	0	0	0	0	4	0	0	10	0	0	0	0	0	0	0	0	0	0	0	0	0	0	0	0	0	0	0	0	0	0	0	0	0	0	0	0	0
IFM23_S4_Contig650_frame_3_Rask_block_7_blockNum6	0	0	0	0	0	0	0	0	0	0	0	7	0	0	14	0	0	0	0	0	0	0	0	0	0	0	0	0	0	0	0	0	0	0	0	0	0	0	0	0	0	0	0	0
IFM23_S4_Contig650_frame_3_Rask_block_1_blockNum7	0	0	0	0	0	0	0	0	0	0	0	7	0	0	8	0	0	0	0	0	0	0	0	0	0	0	0	0	0	0	0	0	0	0	0	0	0	0	0	0	0	0	0	0
IFM23_S4_Contig650_frame_3_Rask_block_9_blockNum8	0	0	0	0	0	0	0	0	0	0	0	0	0	0	14	0	0	0	0	0	0	0	0	0	0	0	0	0	0	0	0	0	0	0	0	0	0	0	0	0	0	1	0	0
IFM23_S4_Contig650_frame_3_Rask_block_6_blockNum9	0	0	0	0	0	0	0	0	0	0	0	0	0	0	17	0	0	0	0	0	0	0	0	0	0	0	0	0	0	0	0	0	0	0	0	0	0	0	0	0	0	0	0	0
IFM23_S4_Contig650_frame_3_Rask_block_23_blockNum10	0	0	0	0	0	0	0	0	0	0	0	0	0	0	12	0	0	0	0	0	0	0	0	0	0	0	0	0	0	0	0	0	0	0	0	0	0	0	0	0	0	0	0	0
IFM23_S4_Contig650_frame_3_Rask_block_57_blockNum11	0	0	0	0	0	0	0	0	0	0	0	0	0	0	12	0	0	0	0	0	0	0	0	0	0	0	0	0	0	0	0	0	0	0	0	0	0	0	0	0	0	0	0	0
IFM23_S4_Contig650_frame_3_Rask_block_8_blockNum12	0	0	0	0	0	0	0	0	0	0	0	0	0	0	19	0	0	0	0	0	0	0	0	0	0	0	0	0	0	0	0	0	0	0	0	0	0	0	0	0	0	0	0	0
IFM23_S4_Contig650_frame_3_Rask_block_1_blockNum13	0	0	0	0	0	0	0	0	0	0	0	0	0	0	24	0	0	0	0	0	0	0	0	0	0	0	0	0	0	0	0	0	0	0	0	0	0	0	0	0	0	0	0	0
IFM23_S4_Contig650_frame_3_Rask_block_32_blockNum14	0	0	0	0	0	0	0	0	0	0	0	0	0	0	12	0	0	0	0	0	0	0	0	0	0	0	0	0	0	0	0	0	0	0	0	0	0	0	0	0	0	0	0	0
IFM23_S4_Contig650_frame_3_Rask_block_10_blockNum15	0	0	0	0	0	0	0	0	0	0	0	0	0	0	1	0	0	0	0	0	0	0	0	0	0	0	1	0	0	0	0	0	0	0	0	0	0	0	0	0	0	2	0	1
IFM23_S4_Contig650_frame_3_Rask_block_101_blockNum16	0	0	0	0	0	0	0	0	0	0	0	0	0	0	1	0	0	0	0	0	0	0	0	0	0	0	1	0	0	0	0	0	0	0	0	0	0	0	0	0	0	2	0	1
IFM23_S4_Contig650_frame_3_Rask_block_65_blockNum17	0	0	0	0	0	0	0	0	0	0	0	0	0	0	2	0	0	0	0	0	0	0	0	0	0	0	0	0	0	0	0	0	0	0	0	0	0	0	0	0	0	1	0	3
IFM23_S4_Contig650_frame_3_Rask_block_53_blockNum18	0	0	0	0	0	0	0	0	0	0	0	0	0	0	7	0	0	0	0	0	0	0	0	0	0	0	0	0	0	0	0	0	0	0	0	0	0	0	0	0	0	0	0	2
IFM23_S4_Contig650_frame_3_Rask_block_4_blockNum19	0	0	0	0	0	0	0	0	0	0	0	0	0	0	12	0	0	0	0	0	0	0	0	0	0	0	0	0	0	0	0	0	0	0	0	0	0	0	0	0	0	0	0	0
IFM23_S4_Contig650_frame_3_Rask_block_290_blockNum20	0	0	0	0	0	0	0	0	0	0	0	0	0	0	14	0	0	0	0	0	0	0	0	0	0	0	0	0	0	0	0	0	0	0	0	0	0	0	0	0	0	0	0	0
IFM23_S4_Contig650_frame_3_Rask_block_13_blockNum21	0	0	0	0	0	0	0	0	0	0	0	0	0	0	14	0	0	0	0	0	0	0	0	0	0	0	0	0	0	0	0	0	0	0	0	0	0	0	0	0	0	0	0	8
IFM23_S4_Contig650_frame_3_Rask_block_3_blockNum22	0	0	0	0	0	0	0	0	0	0	0	0	0	0	3	0	0	0	0	0	0	0	0	0	0	0	0	0	0	0	0	0	0	0	0	0	0	0	0	0	0	0	0	15
IFM23_S4_Contig650_frame_3_Rask_block_14_blockNum23	0	0	0	0	0	0	1	0	0	0	0	0	0	0	2	0	0	0	0	0	0	0	0	0	0	0	0	0	0	0	0	0	0	0	0	0	0	0	0	0	0	0	0	19
IFM23_S4_Contig650_frame_3_Rask_block_5_blockNum24	0	0	0	0	0	0	1	0	0	0	0	0	0	0	4	0	0	0	0	0	0	0	0	0	0	0	0	0	0	0	0	0	0	0	0	0	0	0	0	0	0	0	0	10
IFM23_S4_Contig650_frame_3_Rask_block_2_blockNum26	0	0	0	0	0	0	0	0	0	0	0	0	0	0	11	0	0	0	0	0	0	0	0	0	0	0	0	0	0	0	0	0	0	0	0	0	0	0	0	0	0	0	0	2
IFM23_S4_Contig650_frame_3_Rask_block_59_blockNum27	0	0	0	0	0	0	0	0	0	0	0	0	0	0	13	0	0	0	0	0	0	0	0	0	0	0	0	0	0	0	0	0	0	0	0	0	0	0	0	0	0	0	0	0
IFM23_S4_Contig650_frame_3_Rask_block_1_blockNum28	0	0	0	0	0	0	0	0	0	0	0	0	0	0	10	0	0	0	0	0	0	0	0	0	0	0	0	0	0	0	0	0	0	0	0	0	0	0	0	0	0	0	0	1
IFM23_S4_Contig650_frame_3_Rask_block_119_blockNum29	0	0	0	0	0	0	0	0	0	0	0	0	0	0	8	0	0	0	0	0	0	0	0	0	0	0	0	0	0	0	0	0	0	0	0	0	0	0	0	0	0	0	0	1
IFM23_S4_Contig650_frame_3_Rask_block_62_blockNum30	0	0	0	0	0	0	0	0	0	0	0	0	0	0	14	0	0	0	0	0	0	0	0	0	0	0	0	0	0	0	0	0	0	0	0	0	0	0	0	0	0	0	0	4
IFM23_S4_Contig650_frame_3_Rask_block_61_blockNum31	0	0	0	0	0	0	0	0	0	0	0	0	0	0	19	0	0	0	0	0	0	0	0	0	0	0	0	0	0	0	0	0	0	0	0	0	0	0	0	0	0	0	0	1
IFM23_S4_Contig650_frame_3_Rask_block_18_blockNum32	0	0	0	0	0	0	0	0	0	0	0	0	0	0	10	0	0	0	0	0	0	0	0	0	0	0	0	0	0	0	0	0	0	0	0	0	0	0	0	0	0	0	0	0
IFM23_S4_Contig650_frame_3_Rask_block_15_blockNum33	0	0	0	0	0	0	0	0	0	0	0	0	0	0	14	0	0	0	0	0	0	0	0	0	0	0	0	0	0	0	0	0	0	0	0	0	0	0	0	0	0	0	0	0
IFM23_S4_Contig650_frame_3_Rask_block_4_blockNum34	0	0	0	0	0	0	0	0	0	0	0	0	0	0	21	0	0	0	0	0	0	0	0	0	0	0	0	0	0	0	0	0	0	0	0	0	0	0	0	0	0	0	0	0
IFM23_S4_Contig650_frame_3_Rask_block_11_blockNum35	0	0	0	0	0	0	0	0	0	0	0	0	0	0	13	0	0	0	0	0	0	0	0	0	0	0	0	0	0	0	0	0	0	0	0	0	0	0	0	0	0	0	0	0
IFM23_S4_Contig650_frame_3_Rask_block_201_blockNum36	0	0	0	0	0	0	0	0	0	0	0	0	0	0	7	0	0	0	0	0	0	0	0	0	0	0	0	0	0	0	0	0	0	0	0	0	0	0	0	0	0	0	0	0
IFM23_S4_Contig650_frame_3_Rask_block_3_blockNum37	0	0	0	0	0	0	0	0	0	0	0	0	0	0	4	0	0	0	0	0	0	0	0	0	0	0	0	0	0	0	0	0	0	0	0	0	0	0	0	0	0	0	0	0
IFM23_S4_Contig650_frame_3_Rask_block_86_blockNum38	0	0	0	0	0	0	0	1	0	0	0	0	0	0	9	0	0	0	0	0	0	0	0	0	0	0	0	0	0	0	0	0	0	0	0	0	0	0	0	0	0	0	0	0
IFM23_S4_Contig650_frame_3_Rask_block_5_blockNum39	0	0	0	0	0	0	0	1	0	0	0	0	0	0	10	0	0	0	0	0	0	0	0	0	0	0	0	0	0	0	0	0	0	0	0	0	0	0	0	0	0	0	0	0
IFM23_S4_Contig650_frame_3_Rask_block_90_blockNum40	0	0	0	0	0	0	0	0	0	0	0	0	0	0	12	0	0	0	0	0	0	0	0	0	0	0	0	0	0	0	0	0	0	0	0	0	0	0	0	0	0	0	0	0
IFM23_S4_Contig650_frame_3_Rask_block_167_blockNum41	0	0	0	0	0	0	0	0	0	0	0	0	0	0	12	0	0	0	0	0	0	0	0	0	0	0	0	0	0	0	0	0	0	0	0	0	0	0	0	0	0	0	0	0
IFM23_S4_Contig650_frame_3_Rask_block_2_blockNum42	0	0	0	0	0	0	0	0	0	0	0	0	0	0	13	0	0	0	0	0	0	0	0	0	0	0	0	0	0	0	0	0	0	0	0	0	0	0	0	0	0	0	0	0
IFM23_S4_Contig650_frame_3_Rask_block_1_blockNum43	0	0	0	0	0	0	0	0	0	0	0	0	0	0	13	0	0	0	0	0	0	0	0	0	0	0	0	0	0	0	0	0	0	0	0	0	0	0	0	1	0	0	0	0
IFM23_S4_Contig650_frame_3_Rask_block_45_blockNum44	0	0	0	0	0	0	0	0	0	0	0	0	0	0	19	0	0	0	0	0	0	0	0	0	0	0	0	0	0	0	0	0	0	0	0	0	0	0	0	0	0	0	0	0
IFM23_S4_Contig650_frame_3_Rask_block_18_blockNum45	0	0	0	0	0	0	0	0	0	0	0	0	0	0	13	0	0	0	0	0	0	0	0	0	0	0	0	0	0	0	0	0	0	0	0	0	0	0	0	0	0	0	0	0
IFM23_S4_Contig650_frame_3_Rask_block_318_blockNum46	0	0	0	0	0	0	0	0	0	0	0	0	0	0	22	0	0	0	0	0	0	0	0	0	0	0	0	0	0	0	0	0	0	0	0	0	0	0	0	0	0	0	0	0
IFM23_S4_Contig650_frame_3_Rask_block_4_blockNum47	0	0	0	0	0	0	0	0	0	0	0	0	0	0	18	0	0	0	0	0	0	0	0	0	0	0	0	0	0	0	0	0	0	0	0	0	0	0	0	0	0	0	0	0
IFM23_S4_Contig650_frame_3_Rask_block_13_blockNum48	0	0	0	0	0	0	0	0	0	0	0	0	0	0	12	0	0	0	0	0	0	0	0	0	0	0	0	0	0	0	0	0	0	0	0	0	0	0	0	0	0	0	0	0
IFM23_S4_Contig650_frame_3_Rask_block_3_blockNum49	0	0	0	0	0	0	0	0	0	0	0	0	0	0	10	0	0	0	0	0	0	0	0	0	0	0	0	0	0	0	0	0	0	0	0	0	0	0	0	0	0	0	0	0
IFM23_S4_Contig650_frame_3_Rask_block_14_blockNum50	0	0	0	0	0	0	0	0	0	0	0	0	0	0	11	0	0	0	0	0	0	0	0	0	0	0	0	0	0	0	0	0	0	0	0	0	0	0	0	0	0	0	0	0
IFM23_S4_Contig650_frame_3_Rask_block_5_blockNum51	0	0	0	0	0	0	0	0	0	0	0	0	0	0	11	0	0	0	0	0	0	0	0	0	0	0	0	0	0	0	0	0	0	0	0	0	0	0	0	0	0	0	0	0
IFM23_S4_Contig650_frame_3_Rask_block_92_blockNum52	0	0	0	0	0	0	0	0	0	0	0	0	0	0	10	0	0	0	0	0	0	0	0	0	0	0	0	0	0	0	0	0	0	0	0	0	0	0	0	0	0	0	0	0
IFM23_S4_Contig650_frame_3_Rask_block_2_blockNum53	0	0	0	0	0	0	0	0	0	0	0	0	0	0	7	0	0	0	0	0	0	0	0	0	0	0	0	0	0	0	0	0	0	0	0	0	0	0	0	0	0	0	0	0
IFM23_S4_Contig650_frame_3_Rask_block_403_blockNum54	0	0	0	0	0	0	0	0	0	0	0	0	0	0	11	0	0	0	0	0	0	0	0	0	0	0	0	0	0	0	0	0	0	0	0	0	0	0	0	0	0	0	0	0
IFM23_S4_Contig650_frame_3_Rask_block_1_blockNum55	0	0	0	0	5	0	0	0	0	0	0	0	0	0	10	0	0	0	0	0	0	0	0	0	0	0	0	0	0	0	0	0	0	0	0	0	0	0	0	1	0	0	0	0
IFM23_S4_Contig650_frame_3_Rask_block_115_blockNum56	0	0	0	0	7	0	0	0	0	0	0	0	0	0	12	0	0	0	0	0	0	0	0	0	0	0	0	0	0	0	0	0	0	0	0	0	0	0	0	0	0	0	0	0
IFM23_S4_Contig650_frame_3_Rask_block_93_blockNum57	0	0	0	0	0	0	0	0	0	0	0	0	0	0	7	0	0	0	0	0	0	0	0	0	0	0	0	0	0	0	0	0	0	0	0	0	0	0	0	0	0	0	0	0
IFM23_S4_Contig650_frame_3_Rask_block_18_blockNum58	0	0	0	0	0	0	0	0	0	0	0	0	0	0	9	0	0	0	0	0	0	0	0	0	0	0	0	0	0	0	0	0	0	0	0	0	0	0	0	0	0	0	0	0
IFM23_S4_Contig650_frame_3_Rask_block_407_blockNum59	0	0	0	0	0	0	0	0	0	0	0	0	0	0	6	0	0	0	0	0	0	0	0	0	0	0	0	0	0	0	0	0	0	0	0	0	0	0	0	0	0	0	0	0
IFM23_S4_Contig650_frame_3_Rask_block_76_blockNum60	0	0	0	0	0	0	0	0	0	0	0	0	0	0	12	0	0	0	0	0	0	0	0	0	0	0	0	0	0	0	0	0	0	0	0	0	0	0	0	0	0	0	0	0
IFM23_S4_Contig650_frame_3_Rask_block_4_blockNum61	0	0	0	5	0	3	0	1	0	0	0	0	0	0	9	0	0	0	0	0	0	0	0	0	0	0	0	0	0	0	0	0	0	0	0	0	0	0	0	0	0	0	0	0
IFM23_S4_Contig650_frame_3_Rask_block_11_blockNum62	0	0	0	5	0	3	0	1	0	0	0	0	0	0	11	0	0	0	0	0	0	0	0	0	0	0	0	0	0	0	0	0	0	0	0	0	0	0	0	0	0	0	0	0
IFM23_S4_Contig650_frame_3_Rask_block_3_blockNum63	0	0	0	0	0	0	0	0	0	0	0	0	0	0	14	0	0	0	0	0	0	0	0	0	0	0	0	0	0	0	0	0	0	0	0	0	0	0	0	0	0	0	0	0
IFM23_S4_Contig650_frame_3_Rask_block_126_blockNum64	0	0	0	0	0	0	0	0	0	0	0	0	0	0	11	0	0	0	0	0	0	0	0	0	0	0	0	0	0	0	0	0	0	0	0	0	0	0	0	0	0	0	0	0
IFM23_S4_Contig650_frame_3_Rask_block_5_blockNum65	0	0	0	0	0	0	0	0	0	0	0	0	0	0	8	0	0	0	0	0	0	0	0	0	0	0	0	0	0	0	0	0	0	0	0	0	0	0	0	0	0	0	0	0
IFM23_S4_Contig650_frame_3_Rask_block_293_blockNum66	0	0	0	0	0	0	0	0	0	0	0	0	0	0	8	0	0	0	0	0	0	0	0	0	0	0	0	0	0	0	0	0	0	0	0	0	0	0	0	0	0	0	0	0
IFM23_S4_Contig650_frame_3_Rask_block_2_blockNum67	0	0	0	0	0	0	0	0	0	0	0	0	0	0	9	0	0	0	0	0	0	0	0	0	0	0	0	0	0	0	0	0	0	0	0	0	0	0	0	0	0	0	0	0
IFM23_S4_Contig650_frame_3_Rask_block_48_blockNum68	0	0	0	0	0	0	0	0	0	0	0	0	0	0	8	0	0	0	0	0	0	0	0	0	0	0	0	0	0	0	0	0	0	0	0	0	0	0	0	0	0	0	0	0
IFM23_S4_Contig650_frame_3_Rask_block_1_blockNum69	0	0	0	0	0	0	0	0	0	0	0	0	0	0	7	0	0	0	0	0	0	0	0	0	0	0	0	0	0	0	0	0	0	0	0	0	0	0	0	0	0	0	0	0
IFM23_S4_Contig651_frame_-2_Rask_block_8_blockNum1	0	0	0	0	0	0	0	0	0	0	0	0	0	0	21	0	0	0	0	0	0	0	0	0	0	0	0	0	0	0	0	0	0	0	0	0	0	0	1	0	0	0	0	0
IFM23_S4_Contig651_frame_-2_Rask_block_1_blockNum2	0	0	0	0	0	0	0	0	0	0	0	0	0	0	36	0	0	0	0	0	0	0	0	0	0	0	0	0	0	0	0	0	0	0	0	0	0	0	0	0	0	0	0	0
IFM23_S4_Contig651_frame_-2_Rask_block_32_blockNum3	0	0	0	0	0	0	0	0	0	0	0	0	0	0	39	0	0	0	0	0	0	0	0	0	0	0	0	0	0	0	0	0	0	0	0	0	0	0	0	0	0	0	0	0
IFM23_S4_Contig651_frame_-2_Rask_block_10_blockNum4	0	0	0	0	0	0	0	0	0	0	0	0	0	0	37	0	0	0	0	0	0	0	0	0	0	0	0	0	0	0	0	0	0	0	1	0	0	0	0	0	0	0	0	0
IFM23_S4_Contig651_frame_-2_Rask_block_15_blockNum5	0	0	0	0	0	0	0	0	0	0	0	0	0	0	42	0	0	0	0	0	0	0	0	0	0	0	0	0	0	0	0	0	0	0	0	0	0	0	0	0	0	0	0	0
IFM23_S4_Contig651_frame_-2_Rask_block_35_blockNum6	0	0	0	0	0	0	0	0	0	0	0	0	0	0	48	0	0	0	0	0	0	0	0	0	0	0	0	0	0	0	0	0	0	0	0	0	0	0	0	0	0	0	0	0
IFM23_S4_Contig651_frame_-2_Rask_block_4_blockNum7	0	0	0	0	0	0	0	0	0	0	0	0	0	0	37	0	0	0	0	0	0	0	0	0	0	0	0	0	0	0	0	0	0	0	0	0	0	0	0	0	0	0	0	0
IFM23_S4_Contig651_frame_-2_Rask_block_11_blockNum8	0	0	0	0	0	0	0	0	0	0	0	0	0	0	24	0	0	0	0	0	0	0	0	0	0	0	0	0	0	0	0	0	0	0	0	0	0	0	0	0	0	0	0	0
IFM23_S4_Contig651_frame_-2_Rask_block_77_blockNum9	0	0	0	0	0	0	0	0	0	0	0	0	0	0	39	0	0	0	0	0	0	0	0	0	0	0	0	0	0	0	0	0	0	0	0	0	0	0	0	0	0	0	0	0
IFM23_S4_Contig651_frame_-2_Rask_block_16_blockNum10	0	0	0	0	0	0	1	0	0	0	0	0	0	0	34	0	0	0	0	0	0	0	0	0	0	0	0	0	0	0	0	0	0	0	0	0	0	0	0	0	0	0	0	0
IFM23_S4_Contig651_frame_-2_Rask_block_3_blockNum11	0	0	0	0	0	0	0	0	0	0	0	0	0	0	33	0	0	0	0	0	0	0	0	0	0	0	0	0	0	0	0	0	0	0	0	0	0	0	0	0	0	0	0	0
IFM23_S4_Contig651_frame_-2_Rask_block_27_blockNum13	0	0	0	0	0	0	0	0	0	0	0	0	0	0	61	0	0	0	0	0	0	0	0	0	0	0	0	0	0	0	0	0	0	0	0	0	0	0	0	0	0	0	0	0
IFM23_S4_Contig651_frame_-2_Rask_block_5_blockNum14	0	0	0	0	0	0	0	0	0	0	0	0	0	0	52	0	0	0	0	0	0	0	0	0	0	0	0	0	0	0	0	0	0	0	0	0	0	0	0	0	0	0	0	0
IFM23_S4_Contig651_frame_-2_Rask_block_55_blockNum15	0	0	0	0	0	0	0	0	0	0	0	0	0	0	59	0	0	0	0	0	0	0	0	0	0	0	0	0	0	0	0	0	0	0	0	0	0	0	0	0	0	0	0	0
IFM23_S4_Contig651_frame_-2_Rask_block_29_blockNum16	0	0	0	0	0	0	0	0	0	0	0	0	0	0	53	0	0	1	0	0	0	0	0	0	0	0	0	0	0	0	0	0	0	0	0	0	0	0	0	0	0	0	0	0
IFM23_S4_Contig651_frame_-2_Rask_block_2_blockNum17	0	0	0	0	0	0	0	0	0	0	0	0	0	0	51	0	0	1	0	0	0	0	0	0	0	0	0	0	0	0	0	0	0	0	0	0	0	0	0	0	0	0	0	0
IFM23_S4_Contig651_frame_-2_Rask_block_12_blockNum18	0	0	0	0	0	0	0	0	0	0	0	0	0	0	55	0	0	0	0	0	0	0	0	0	0	0	0	0	0	0	0	0	0	0	0	0	0	0	0	0	0	0	0	0
IFM23_S4_Contig651_frame_-2_Rask_block_7_blockNum19	0	0	0	0	0	0	0	0	0	0	0	0	0	0	58	0	0	0	0	0	0	0	0	0	0	0	0	0	0	0	0	0	0	0	0	0	0	0	0	0	0	0	0	0
IFM23_S4_Contig651_frame_-2_Rask_block_1_blockNum20	0	0	0	0	0	0	0	0	0	0	0	0	0	0	64	0	0	0	0	0	0	0	0	0	0	0	0	0	0	0	0	0	0	0	0	0	0	0	0	0	0	0	0	0
IFM23_S4_Contig651_frame_-2_Rask_block_72_blockNum21	0	0	0	0	0	0	0	0	0	0	0	0	0	0	60	0	0	0	0	0	0	0	0	0	0	0	0	0	0	0	0	0	0	0	0	0	0	0	0	0	0	0	0	0
IFM23_S4_Contig651_frame_-2_Rask_block_9_blockNum22	0	0	2	0	0	0	0	0	0	0	0	0	0	0	62	0	0	0	0	0	0	0	0	0	0	0	0	0	0	0	0	0	0	0	0	0	0	0	0	0	0	0	0	0
IFM23_S4_Contig651_frame_-2_Rask_block_6_blockNum23	0	0	2	0	0	0	0	0	0	0	0	0	0	0	54	0	0	0	0	0	0	0	0	0	0	0	0	0	0	0	0	0	0	0	0	0	0	0	0	0	0	0	0	0
IFM23_S4_Contig651_frame_-2_Rask_block_243_blockNum24	0	0	0	0	0	0	0	0	0	0	0	0	0	0	41	0	0	0	0	0	0	0	0	0	0	0	0	0	0	0	0	0	0	0	0	0	0	0	0	0	0	0	0	0
IFM23_S4_Contig651_frame_-2_Rask_block_50_blockNum25	0	0	0	0	0	0	0	0	0	0	0	0	0	0	31	0	0	0	0	0	0	0	0	0	0	0	0	0	0	0	0	0	0	0	0	0	0	0	0	0	0	0	0	0
IFM23_S4_Contig651_frame_-2_Rask_block_22_blockNum26	0	0	0	0	0	0	0	0	0	0	0	0	0	0	29	0	0	0	0	0	0	0	0	0	0	0	0	0	0	0	0	0	0	0	0	0	0	0	0	0	0	0	0	0
IFM23_S4_Contig651_frame_-2_Rask_block_172_blockNum27	0	0	0	0	0	0	0	0	0	0	0	0	0	0	21	0	0	0	0	0	0	0	0	0	0	0	0	0	0	0	0	0	0	0	0	0	0	0	0	0	0	0	0	0
IFM23_S4_Contig651_frame_-2_Rask_block_8_blockNum28	0	0	0	0	0	0	1	0	0	0	0	0	0	0	23	0	0	0	0	0	0	0	0	0	0	0	0	0	0	0	0	0	0	0	0	0	0	0	0	0	0	0	0	0
IFM23_S4_Contig651_frame_-2_Rask_block_1_blockNum29	0	0	0	0	0	0	0	0	0	0	0	0	0	0	27	0	0	0	0	0	0	0	0	0	0	0	0	0	0	0	0	0	0	0	0	0	0	0	0	0	0	0	0	0
IFM23_S4_Contig651_frame_-2_Rask_block_24_blockNum30	0	0	0	0	0	0	0	0	0	0	0	0	0	0	60	0	0	0	0	0	0	0	0	0	0	0	0	0	0	0	0	0	0	0	0	0	0	0	0	0	0	0	0	0
IFM23_S4_Contig651_frame_-2_Rask_block_10_blockNum31	0	0	0	0	0	0	0	0	0	0	0	0	0	0	47	0	0	0	0	0	0	0	0	0	0	0	0	0	0	0	0	0	0	0	0	0	0	0	0	0	0	0	0	0
IFM23_S4_Contig651_frame_-2_Rask_block_195_blockNum32	0	0	0	0	0	0	0	0	0	0	0	0	0	0	42	0	0	0	0	0	0	0	0	0	0	0	0	0	0	0	0	0	0	0	0	0	0	0	0	0	0	0	0	0
IFM23_S4_Contig651_frame_-2_Rask_block_127_blockNum33	0	0	1	0	0	0	0	0	0	0	0	1	0	0	32	0	0	0	0	0	0	0	0	0	0	0	0	0	0	0	0	0	0	0	0	0	0	0	0	0	0	0	0	0
IFM23_S4_Contig651_frame_-2_Rask_block_21_blockNum34	0	0	0	6	0	27	26	7	0	0	0	0	0	0	40	0	0	0	0	0	1	0	0	0	0	0	0	0	0	0	0	0	0	0	0	0	0	0	0	15	0	0	0	0
IFM23_S4_Contig651_frame_-2_Rask_block_41_blockNum35	0	0	0	6	0	29	180	18	0	0	0	1	1	0	31	0	0	0	0	0	18	0	0	0	2	8	0	0	0	0	0	0	0	0	0	9	0	0	0	76	0	2	0	0
IFM23_S4_Contig651_frame_-2_Rask_block_43_blockNum36	0	6	2	1	0	5	197	11	0	0	0	5	12	0	8	1	0	0	0	0	11	0	0	0	2	7	0	0	0	0	0	0	0	0	0	9	0	0	0	59	0	2	0	0
IFM23_S4_Contig337_frame_1_Rask_block_4_blockNum1	0	0	0	0	0	0	0	0	0	0	0	0	0	0	10	0	0	0	0	0	0	0	0	0	0	0	0	0	0	0	0	0	0	0	0	0	0	0	0	0	0	0	0	0
IFM23_S4_Contig337_frame_1_Rask_block_13_blockNum2	0	0	0	0	0	0	0	0	0	0	0	0	0	0	10	0	0	0	0	0	0	0	0	0	0	0	0	0	0	0	0	0	0	0	0	0	0	0	0	0	0	0	0	0
IFM23_S4_Contig337_frame_1_Rask_block_3_blockNum3	0	0	0	0	0	0	0	0	0	0	0	0	0	0	11	0	0	0	0	0	0	0	0	0	0	0	0	0	0	0	0	0	0	0	0	0	0	0	0	0	0	0	0	0
IFM23_S4_Contig337_frame_1_Rask_block_14_blockNum4	0	0	0	0	0	0	0	0	0	0	0	0	0	0	15	0	0	0	0	0	0	0	0	0	0	0	0	0	0	0	0	0	0	0	0	0	0	0	0	0	0	0	0	0
IFM23_S4_Contig337_frame_1_Rask_block_5_blockNum5	0	0	0	0	0	0	0	0	0	0	0	0	0	0	17	0	0	0	0	0	0	0	0	0	0	0	0	0	0	0	0	0	0	0	0	0	0	0	0	0	0	0	0	0
IFM23_S4_Contig337_frame_1_Rask_block_92_blockNum6	0	0	0	0	0	0	0	0	0	0	0	0	0	0	15	0	0	0	0	0	0	0	0	0	0	0	0	0	0	0	0	0	0	0	0	0	0	0	0	0	0	0	0	0
IFM23_S4_Contig337_frame_1_Rask_block_2_blockNum7	0	0	0	0	0	0	0	0	0	0	0	0	0	0	14	0	0	0	0	0	0	0	0	0	0	0	0	0	0	0	0	0	0	0	0	0	0	0	0	0	0	0	0	0
IFM23_S4_Contig337_frame_1_Rask_block_99_blockNum8	0	0	0	0	0	0	0	0	0	0	0	0	0	0	16	0	0	0	0	0	0	0	0	0	0	0	0	0	0	0	0	0	0	0	0	0	0	0	0	0	0	0	0	0
IFM23_S4_Contig337_frame_1_Rask_block_1_blockNum9	0	0	0	0	0	0	0	0	0	0	0	0	0	0	5	0	0	0	0	0	0	0	0	0	0	0	0	0	0	0	0	0	0	0	0	0	0	0	0	0	0	0	0	0
IFM23_S4_Contig235_frame_3_Rask_block_20_blockNum1	0	0	0	7	0	10	0	0	0	0	0	0	0	0	2	0	0	9	0	0	0	0	0	0	0	0	1	0	0	0	0	0	0	0	0	1	0	0	28	0	0	0	0	3
IFM23_S4_Contig235_frame_3_Rask_block_17_blockNum2	0	0	0	35	0	50	0	1	0	0	0	0	0	0	6	0	0	34	0	0	0	0	0	0	0	2	4	2	0	0	0	0	0	0	0	6	0	0	126	0	0	5	0	9
IFM23_S4_Contig235_frame_3_Rask_block_19_blockNum3	0	0	0	51	0	85	0	1	0	0	0	0	0	0	14	0	0	43	0	0	0	0	0	0	0	2	5	3	0	0	0	0	0	0	0	8	0	0	163	0	0	12	0	19
IFM23_S4_Contig235_frame_3_Rask_block_4_blockNum4	0	0	0	28	0	72	0	1	0	0	0	0	0	0	12	0	0	23	0	0	0	0	0	0	0	1	5	2	0	0	0	0	0	0	0	4	0	0	128	0	0	11	0	16
IFM23_S4_Contig235_frame_3_Rask_block_13_blockNum5	0	0	0	18	0	51	0	1	0	0	0	0	0	0	8	0	0	12	0	0	0	0	0	0	0	0	0	1	0	0	0	0	0	0	0	2	0	0	81	0	0	5	0	13
IFM23_S4_Contig235_frame_3_Rask_block_215_blockNum6	0	0	0	2	0	7	0	0	0	0	0	0	0	0	1	0	0	1	0	0	0	0	0	0	0	0	0	1	0	0	0	0	0	0	0	0	0	0	13	0	0	1	0	1
IFM23_S4_Contig235_frame_3_Rask_block_3_blockNum7	0	0	0	2	0	8	0	0	0	0	0	0	0	0	1	0	0	6	0	0	0	0	0	0	0	0	0	0	0	0	0	0	0	0	0	0	0	0	3	0	0	0	0	1
IFM23_S4_Contig235_frame_3_Rask_block_79_blockNum8	0	0	0	12	0	15	0	0	0	0	0	0	0	0	2	0	0	11	0	0	0	0	0	0	0	0	0	0	0	0	0	0	0	0	0	0	0	0	10	0	0	0	0	2
IFM23_S4_Contig235_frame_3_Rask_block_14_blockNum9	0	0	0	16	0	24	1	0	0	0	0	0	0	0	2	0	0	14	0	0	0	0	0	0	0	0	0	0	0	0	0	0	0	0	0	0	0	0	16	0	0	0	0	3
IFM23_S4_Contig235_frame_3_Rask_block_64_blockNum10	0	0	0	12	0	18	0	0	0	0	0	0	0	0	2	0	0	11	0	0	0	0	0	0	0	0	2	0	0	0	0	0	0	0	0	0	0	0	23	0	0	0	0	3
IFM23_S4_Contig235_frame_3_Rask_block_5_blockNum11	0	0	0	13	0	27	0	0	0	0	0	0	0	0	1	0	0	14	0	0	0	0	0	0	0	0	2	0	0	0	0	0	0	0	0	0	0	0	26	0	0	0	0	4
IFM23_S4_Contig235_frame_3_Rask_block_36_blockNum12	0	0	0	23	0	44	0	0	0	0	0	0	0	0	4	0	0	16	0	0	0	0	0	0	0	0	4	0	0	0	0	0	0	0	0	1	0	0	46	0	0	0	0	10
IFM23_S4_Contig235_frame_3_Rask_block_2_blockNum13	0	0	0	20	0	45	0	0	0	0	0	0	0	0	3	0	0	14	0	0	0	0	0	0	0	0	9	0	0	0	0	0	0	0	0	1	0	0	78	0	0	0	0	15
IFM23_S4_Contig235_frame_3_Rask_block_12_blockNum14	0	0	0	38	0	50	0	0	0	0	0	0	0	0	5	0	0	20	0	0	0	0	0	0	0	0	9	1	0	0	0	0	0	0	0	1	0	0	90	0	0	0	0	14
IFM23_S4_Contig235_frame_3_Rask_block_7_blockNum15	0	0	0	27	0	27	0	0	0	0	0	0	0	0	2	0	0	23	0	0	0	0	0	0	0	0	8	1	0	0	0	0	0	0	0	1	0	0	86	0	0	0	0	17
IFM23_S4_Contig235_frame_3_Rask_block_1_blockNum16	0	0	0	20	0	20	0	0	0	0	0	0	0	0	5	0	0	22	0	0	0	0	0	0	0	0	5	1	0	0	0	0	0	0	0	1	0	0	83	0	0	0	0	6
IFM23_S4_Contig235_frame_3_Rask_block_34_blockNum17	0	0	0	32	0	15	0	0	0	0	0	0	0	0	5	0	0	29	0	0	0	0	0	0	0	0	6	2	0	0	0	0	0	0	0	3	0	0	100	0	0	2	0	5
IFM23_S4_Contig235_frame_3_Rask_block_9_blockNum18	0	0	0	19	0	10	0	0	0	0	0	0	0	0	4	0	0	22	0	0	0	0	0	0	0	0	4	1	0	0	0	0	0	0	0	4	0	0	86	0	0	5	0	3
IFM23_S4_Contig235_frame_3_Rask_block_6_blockNum19	0	0	0	10	0	8	0	0	0	0	0	0	0	0	2	0	0	21	0	0	0	0	0	0	0	0	6	1	0	0	0	0	0	0	0	5	0	0	52	0	0	4	0	3
IFM23_S4_Contig235_frame_3_Rask_block_251_blockNum20	0	0	0	16	0	11	0	0	0	0	0	0	0	0	2	0	0	17	0	0	0	0	0	0	0	0	6	0	0	0	0	0	0	0	0	3	0	0	40	0	0	1	0	4
IFM23_S4_Contig235_frame_3_Rask_block_23_blockNum21	0	0	0	21	0	19	0	1	0	0	0	0	0	0	2	0	0	18	0	0	0	0	0	0	0	0	6	0	0	0	0	0	0	0	0	2	0	0	33	0	0	1	0	5
IFM23_S4_Contig235_frame_3_Rask_block_154_blockNum22	0	0	0	20	0	41	0	1	0	0	0	0	0	0	3	0	0	30	0	0	0	0	0	0	0	0	5	0	0	0	0	0	0	0	0	2	0	0	41	0	0	1	0	7
IFM23_S4_Contig235_frame_3_Rask_block_57_blockNum23	0	0	0	14	0	38	0	1	0	0	0	0	0	0	3	0	0	26	0	0	0	0	0	0	0	0	2	0	0	0	0	0	0	0	0	1	0	0	43	0	0	0	0	8
IFM23_S4_Contig235_frame_3_Rask_block_116_blockNum24	0	0	0	12	0	35	0	1	0	0	0	0	0	0	2	0	0	25	0	0	0	0	0	0	0	0	3	0	0	0	0	0	0	0	0	2	0	0	41	0	0	0	0	9
IFM23_S4_Contig235_frame_3_Rask_block_8_blockNum25	0	0	0	13	0	40	0	1	0	0	0	0	0	0	7	0	0	23	0	0	0	0	0	0	0	0	3	0	0	0	0	0	0	0	0	4	0	0	45	0	0	1	0	7
IFM23_S4_Contig235_frame_3_Rask_block_1_blockNum26	0	0	0	13	0	22	0	0	0	0	0	0	0	0	11	0	0	13	0	0	0	0	0	0	0	0	2	0	0	0	0	0	0	0	0	4	0	0	37	0	0	4	0	5
IFM23_S4_Contig235_frame_3_Rask_block_299_blockNum27	0	0	0	32	0	35	0	0	0	0	0	0	0	0	12	0	0	26	0	0	0	0	0	0	0	0	4	3	0	0	0	0	0	0	0	3	0	0	75	0	0	9	0	6
IFM23_S4_Contig235_frame_3_Rask_block_32_blockNum28	0	0	0	39	0	44	0	0	0	0	0	0	0	0	7	0	0	33	0	0	0	0	0	0	0	0	7	4	0	0	0	0	0	0	0	4	0	0	100	0	0	9	0	5
IFM23_S4_Contig235_frame_3_Rask_block_10_blockNum29	0	0	0	29	0	47	0	0	0	0	0	0	0	0	2	0	0	34	0	0	0	0	0	0	0	0	8	5	0	0	0	0	0	0	0	3	0	0	110	0	0	5	0	1
IFM23_S4_Contig235_frame_3_Rask_block_15_blockNum30	0	0	0	59	0	102	1	0	0	0	0	0	0	0	6	0	0	74	0	0	0	0	0	0	0	2	7	1	0	0	0	0	0	0	2	14	0	0	201	0	0	8	0	25
IFM23_S4_Contig235_frame_3_Rask_block_35_blockNum31	0	0	0	21	0	45	1	0	0	0	0	0	0	0	5	0	0	43	0	0	0	0	0	0	0	1	6	1	0	0	0	0	0	0	1	7	0	0	137	0	0	7	0	8
IFM23_S4_Contig235_frame_3_Rask_block_4_blockNum32	0	0	0	14	0	11	0	0	0	0	0	0	0	0	2	0	0	15	0	0	0	0	0	0	0	0	0	0	0	0	0	0	0	0	0	0	0	0	7	0	0	0	0	1
IFM23_S4_Contig235_frame_3_Rask_block_11_blockNum33	0	0	0	8	0	16	0	0	0	0	0	0	0	0	1	0	0	11	0	0	0	0	0	0	0	0	0	0	0	0	0	0	0	0	0	0	0	0	0	0	0	0	0	0
IFM23_S4_Contig235_frame_3_Rask_block_16_blockNum34	0	0	0	10	0	13	0	0	0	0	0	0	0	0	1	0	0	14	0	0	0	0	0	0	2	0	0	0	0	0	0	0	0	0	0	0	0	0	0	0	0	0	0	0
IFM23_S4_Contig235_frame_3_Rask_block_3_blockNum35	0	0	0	11	0	17	0	0	0	0	0	0	0	0	6	0	0	18	0	0	0	0	0	0	0	0	0	0	0	0	0	0	0	0	0	0	0	0	0	0	0	0	0	0
IFM23_S4_Contig235_frame_3_Rask_block_5_blockNum36	0	0	0	29	0	25	0	0	0	0	0	0	0	0	5	0	0	30	0	0	0	0	0	0	0	0	0	0	0	0	0	0	0	0	0	0	0	0	0	0	0	0	0	0
IFM23_S4_Contig235_frame_3_Rask_block_55_blockNum37	0	0	0	32	0	21	0	0	0	0	0	0	0	0	5	0	0	40	0	0	0	0	0	0	0	0	0	0	0	0	0	0	0	0	0	0	0	0	0	0	0	0	0	0
IFM23_S4_Contig235_frame_3_Rask_block_29_blockNum38	0	0	0	26	0	22	0	0	0	0	0	0	0	0	8	0	0	35	0	0	0	0	0	0	0	0	0	0	0	0	0	0	0	0	0	0	0	0	0	0	0	0	0	0
IFM23_S4_Contig235_frame_3_Rask_block_2_blockNum40	0	0	0	20	0	21	0	0	0	0	0	0	0	0	6	0	0	21	0	0	0	0	0	0	0	0	0	0	0	0	0	0	0	0	0	0	0	0	0	0	0	0	0	0
IFM23_S4_Contig235_frame_3_Rask_block_12_blockNum41	0	0	0	22	0	19	0	0	0	0	0	0	0	0	5	0	0	34	0	0	0	0	0	0	0	0	0	0	0	0	0	0	0	0	0	0	0	0	0	0	0	0	0	0
IFM23_S4_Contig235_frame_3_Rask_block_7_blockNum42	0	0	0	21	0	16	0	0	0	0	0	0	0	0	5	0	0	37	0	0	0	0	0	0	0	0	0	0	0	0	0	0	0	0	0	0	0	0	0	0	0	0	0	0
IFM23_S4_Contig235_frame_3_Rask_block_1_blockNum43	0	0	0	18	0	27	0	0	0	0	0	0	0	0	11	0	0	41	0	0	0	0	0	0	0	0	0	0	0	0	0	0	0	0	0	0	0	0	0	0	0	0	0	0
IFM23_S4_Contig235_frame_3_Rask_block_72_blockNum44	0	0	0	14	0	33	0	0	0	0	0	0	0	0	13	0	0	41	0	0	0	0	0	0	0	0	0	0	0	0	0	0	0	0	0	0	0	0	0	0	0	0	0	0
IFM23_S4_Contig235_frame_3_Rask_block_9_blockNum45	0	0	0	22	0	60	0	0	0	0	0	0	0	0	13	0	0	59	0	0	0	0	0	0	0	0	0	0	0	0	0	0	0	0	0	0	0	0	0	0	0	0	0	0
IFM23_S4_Contig235_frame_3_Rask_block_6_blockNum46	0	0	0	32	0	58	0	0	0	0	0	0	0	0	6	0	0	51	0	0	0	0	0	0	0	0	0	0	0	0	0	0	0	0	0	0	0	0	0	0	0	0	0	0
IFM23_S4_Contig235_frame_3_Rask_block_50_blockNum47	0	0	0	48	0	42	0	0	0	0	0	0	0	0	7	0	0	48	0	0	0	0	0	0	0	0	0	0	0	0	0	0	0	0	0	0	0	0	0	0	0	0	0	0
IFM23_S4_Contig235_frame_3_Rask_block_22_blockNum48	0	0	0	50	0	42	0	0	0	0	0	0	0	0	10	0	0	32	0	0	0	0	0	0	0	0	0	0	0	0	0	0	0	0	0	0	0	0	0	0	0	0	0	0
IFM23_S4_Contig235_frame_3_Rask_block_107_blockNum49	0	0	0	33	0	35	0	0	0	0	0	0	0	0	6	0	0	22	0	0	0	0	0	0	0	0	0	0	0	0	0	0	0	0	0	0	0	0	0	0	0	0	0	0
IFM23_S4_Contig235_frame_3_Rask_block_8_blockNum50	0	0	0	21	0	16	0	0	0	0	0	0	0	0	5	0	0	12	0	0	0	0	0	0	0	0	0	0	0	0	0	0	0	0	0	0	0	0	0	0	0	0	0	0
IFM23_S4_Contig235_frame_3_Rask_block_1_blockNum51	0	0	0	15	0	11	0	0	0	0	0	0	0	0	2	0	0	23	0	0	0	0	0	0	0	0	0	0	0	0	0	0	0	0	0	0	0	0	0	0	0	0	0	0
IFM23_S4_Contig235_frame_3_Rask_block_24_blockNum52	0	0	0	33	0	35	0	0	1	0	0	0	0	0	8	0	0	60	0	0	0	0	0	0	0	0	0	0	0	0	0	0	0	0	0	0	0	0	0	0	0	0	0	0
IFM23_S4_Contig235_frame_3_Rask_block_10_blockNum53	0	0	0	39	0	27	0	0	1	0	0	0	0	0	7	0	0	42	0	0	0	0	0	0	0	0	0	0	0	0	0	0	0	0	0	0	0	0	0	0	0	0	0	0
IFM23_S4_Contig235_frame_3_Rask_block_31_blockNum54	0	0	0	19	0	19	0	0	1	0	0	0	0	0	2	0	0	21	0	0	0	0	0	0	0	0	0	0	0	0	0	0	0	0	0	0	0	0	0	0	0	0	0	0
IFM23_S4_Contig235_frame_3_Rask_block_21_blockNum55	0	0	0	2	0	10	0	0	0	0	0	0	0	0	0	0	0	4	0	0	0	0	0	0	0	0	0	0	0	0	0	0	0	0	0	0	0	0	0	0	0	0	0	0
IFM23_S4_Contig427_frame_3_Rask_block_32_blockNum1	0	0	0	0	0	0	0	0	12	0	0	0	0	0	9	0	0	0	0	0	0	0	0	0	0	0	0	0	0	0	0	0	0	0	0	0	0	0	0	0	0	0	0	11
IFM23_S4_Contig427_frame_3_Rask_block_10_blockNum2	0	0	0	0	0	0	0	0	10	0	0	0	0	0	12	0	0	0	0	0	0	0	0	0	0	0	0	0	0	0	0	0	0	0	0	0	1	0	0	0	0	0	0	12
IFM23_S4_Contig422_frame_2_Rask_block_78_blockNum1	0	0	0	0	0	0	0	0	0	0	0	0	0	0	8	0	0	0	0	0	0	0	0	0	0	0	0	0	0	0	0	0	0	0	0	0	0	0	0	0	0	0	0	0
IFM23_S4_Contig422_frame_2_Rask_block_21_blockNum2	0	0	0	0	0	0	0	0	0	0	0	0	0	0	15	0	0	0	0	0	0	0	0	0	0	0	0	0	0	0	0	0	0	0	0	0	0	0	0	0	0	0	0	0
IFM23_S4_Contig422_frame_2_Rask_block_41_blockNum3	8	13	0	0	0	3	111	1	3	1	8	1	0	0	22	0	2	0	4	0	0	1	0	1	0	2	3	6	1	3	0	30	0	0	1	1	1	1	3	7	0	7	0	1
IFM23_S4_Contig422_frame_2_Rask_block_43_blockNum5	8	13	1	0	4	3	182	2	5	1	14	1	0	0	12	6	5	0	6	1	0	1	0	0	6	2	3	6	1	3	0	31	0	0	1	1	1	1	4	7	0	7	0	1
IFM23_S4_Contig285_frame_3_Rask_block_2_blockNum1	0	0	0	0	0	0	0	0	0	0	0	0	0	0	2	0	0	0	0	0	0	0	0	0	0	0	0	0	0	0	0	0	0	0	0	0	0	0	0	0	0	0	0	0
IFM23_S4_Contig285_frame_3_Rask_block_136_blockNum2	0	0	0	0	0	0	0	0	0	0	0	0	0	0	2	0	0	0	0	0	0	0	0	0	0	0	0	0	0	0	0	0	0	3	0	0	0	0	0	0	0	0	0	0
IFM23_S4_Contig285_frame_3_Rask_block_1_blockNum3	0	0	0	0	0	0	0	0	0	0	0	0	0	0	1	0	0	0	0	0	0	0	0	0	0	0	0	0	0	0	0	0	0	3	0	0	0	0	0	0	0	0	0	0
IFM23_S4_Contig285_frame_3_Rask_block_45_blockNum4	0	0	0	0	0	0	0	0	0	0	0	0	0	0	2	0	0	0	0	0	0	0	0	0	0	0	0	0	0	0	0	0	0	6	0	0	0	0	0	0	0	0	0	0
IFM23_S4_Contig285_frame_3_Rask_block_78_blockNum5	0	0	0	0	0	0	0	0	0	0	0	0	0	0	2	0	0	0	0	0	0	0	0	0	0	0	0	0	0	0	0	0	0	8	0	0	0	0	0	0	0	0	0	0
IFM23_S4_Contig285_frame_3_Rask_block_15_blockNum6	0	0	0	0	0	0	0	0	0	0	0	0	0	0	2	0	0	0	0	0	0	0	0	0	0	0	0	0	0	0	0	0	0	4	0	0	0	0	0	0	0	0	0	0
IFM23_S4_Contig285_frame_3_Rask_block_585_blockNum7	0	0	0	0	0	0	0	0	0	0	0	0	0	0	1	0	0	0	0	0	0	0	0	0	0	0	0	0	0	1	0	0	0	8	0	0	0	0	0	0	0	0	0	0
IFM23_S4_Contig285_frame_3_Rask_block_4_blockNum8	0	0	0	0	0	0	0	0	0	0	0	0	0	0	0	0	0	0	0	0	0	0	0	0	0	0	0	0	0	1	0	0	0	6	0	0	0	0	0	0	0	0	1	0
IFM23_S4_Contig285_frame_3_Rask_block_11_blockNum9	0	0	0	0	0	0	0	0	0	0	0	0	0	0	0	0	0	0	0	0	0	0	0	0	0	0	1	0	0	1	0	0	0	4	0	0	0	0	0	0	0	4	1	0
IFM23_S4_Contig285_frame_3_Rask_block_77_blockNum10	0	0	0	0	0	0	0	0	0	0	0	0	0	0	2	0	0	0	0	0	0	0	0	0	0	0	1	0	0	1	0	0	0	4	0	0	0	0	0	0	0	4	1	0
IFM23_S4_Contig285_frame_3_Rask_block_16_blockNum11	0	0	0	0	0	0	0	0	0	0	0	0	0	0	2	0	0	0	0	0	0	0	0	0	0	0	1	0	0	1	0	0	0	1	0	0	0	0	0	0	0	1	1	0
IFM23_S4_Contig285_frame_3_Rask_block_3_blockNum12	0	0	0	0	0	0	0	0	0	0	0	0	0	0	2	0	0	0	0	0	0	0	0	0	0	0	0	0	0	0	0	0	0	0	0	0	0	0	0	0	0	0	0	0
IFM23_S4_Contig285_frame_3_Rask_block_27_blockNum13	0	0	0	0	0	0	0	0	0	0	0	0	0	0	1	0	0	0	0	0	0	0	0	0	0	0	0	0	0	0	0	0	0	0	0	0	0	0	0	0	0	0	0	0
IFM23_S4_Contig284_frame_-3_Rask_block_1_blockNum1	0	0	0	0	0	0	0	0	0	0	0	0	0	0	2	0	0	0	0	0	1	0	0	0	1	0	0	0	0	0	0	1	0	0	0	1	0	0	0	2	0	0	0	0
IFM23_S4_Contig284_frame_-3_Rask_block_121_blockNum2	0	0	0	0	0	0	0	0	0	0	0	1	0	0	3	0	0	0	0	0	1	0	0	0	0	0	0	0	0	0	0	1	0	0	0	0	0	0	0	3	0	0	0	0
IFM23_S4_Contig284_frame_-3_Rask_block_368_blockNum3	0	0	0	0	0	0	0	0	0	0	0	0	0	0	4	0	0	0	0	0	0	0	0	0	0	0	0	0	0	0	0	0	0	0	0	0	0	0	0	2	0	0	0	0
IFM23_S4_Contig284_frame_-3_Rask_block_10_blockNum4	0	0	0	0	0	0	0	0	0	0	0	0	0	0	6	0	0	0	0	0	0	0	0	0	0	0	0	0	0	0	0	0	0	0	0	0	0	0	0	4	0	0	0	0
IFM23_S4_Contig284_frame_-3_Rask_block_141_blockNum5	0	0	0	0	0	0	0	0	0	0	0	0	0	0	4	0	0	0	0	0	0	0	0	0	0	0	0	0	0	0	0	0	0	0	0	0	0	0	0	3	0	0	0	0
IFM23_S4_Contig284_frame_-3_Rask_block_52_blockNum6	0	0	0	0	0	0	0	0	0	0	0	0	0	0	4	0	0	0	0	0	0	0	0	0	0	0	0	0	0	0	0	0	0	0	0	0	0	0	0	2	0	0	0	0
IFM23_S4_Contig284_frame_-3_Rask_block_65_blockNum7	0	0	0	0	0	0	0	0	0	0	0	0	0	0	1	0	0	0	0	0	0	0	0	0	0	0	0	0	0	0	0	0	0	0	0	0	0	0	0	0	0	0	0	0
IFM23_S4_Contig137_frame_1_Rask_block_83_blockNum1	0	0	0	0	0	0	0	0	0	0	0	0	0	0	6	0	0	0	0	0	0	0	0	0	0	0	0	0	0	0	0	0	0	0	0	0	0	0	0	0	0	0	0	0
IFM23_S4_Contig137_frame_1_Rask_block_8_blockNum2	0	0	0	0	0	0	0	0	0	0	0	0	0	0	9	0	0	0	0	0	0	0	0	0	0	0	0	0	0	0	0	0	0	0	0	0	0	0	0	0	0	0	0	0
IFM23_S4_Contig137_frame_1_Rask_block_1_blockNum3	0	0	0	0	0	0	0	0	0	0	0	0	0	0	12	0	0	0	0	0	0	0	0	0	0	0	0	0	0	0	0	0	0	0	0	0	0	0	0	0	0	0	0	0
IFM23_S4_Contig137_frame_1_Rask_block_554_blockNum4	0	0	0	0	0	0	0	0	0	0	0	0	0	0	12	0	0	0	0	0	0	0	0	0	0	0	0	0	0	0	0	0	0	0	0	0	0	0	0	0	0	0	0	0
IFM23_S4_Contig137_frame_1_Rask_block_24_blockNum5	0	0	0	0	0	0	0	0	0	0	0	0	0	0	10	0	5	0	0	0	0	0	0	0	1	0	0	0	0	0	0	0	0	7	0	0	0	0	0	0	0	0	0	0
IFM23_S4_Contig137_frame_1_Rask_block_10_blockNum6	0	0	0	0	0	0	0	0	0	0	0	0	0	0	5	0	4	0	0	0	0	0	0	0	1	0	0	0	0	0	0	0	0	8	0	0	0	0	0	0	0	0	0	0
IFM23_S4_Contig137_frame_1_Rask_block_31_blockNum7	0	0	0	0	0	0	0	0	0	0	0	0	0	0	10	0	0	0	0	0	0	0	0	0	0	0	0	0	0	0	0	0	0	3	0	0	0	0	0	0	0	0	0	0
IFM23_S4_Contig639_frame_1_Rask_block_8_blockNum1	0	0	0	0	0	0	0	0	0	0	0	40	0	0	4	0	0	0	0	34	0	0	0	0	0	0	0	0	0	0	0	0	0	0	0	0	0	0	0	0	0	0	0	0
IFM23_S4_Contig639_frame_1_Rask_block_1_blockNum2	1	0	0	0	0	0	0	0	0	0	0	193	0	0	10	0	0	0	0	125	0	0	0	0	0	0	0	0	0	0	0	0	0	0	0	0	0	0	0	0	0	0	0	0
IFM23_S4_Contig639_frame_1_Rask_block_24_blockNum3	1	0	0	0	0	0	0	0	0	0	0	358	0	0	14	0	0	0	0	286	0	0	0	0	0	0	0	0	0	0	0	0	0	1	0	0	0	0	0	0	0	0	0	0
IFM23_S4_Contig639_frame_1_Rask_block_10_blockNum4	0	0	0	0	0	0	0	0	0	0	0	301	0	0	6	0	0	0	0	226	0	0	0	0	0	0	0	0	0	0	0	0	0	1	0	0	0	0	0	0	0	0	0	0
IFM23_S4_Contig639_frame_1_Rask_block_31_blockNum5	0	0	0	0	0	0	0	0	0	0	0	451	0	0	11	0	0	0	0	324	0	0	0	0	0	0	0	0	0	0	0	0	0	0	0	0	0	0	0	0	0	0	0	0
IFM23_S4_Contig639_frame_1_Rask_block_21_blockNum6	0	0	0	0	0	0	0	0	0	0	0	121	0	0	5	0	0	0	0	117	0	0	0	0	0	0	0	0	0	0	0	0	0	0	0	0	0	0	0	0	0	0	0	0
IFM23_S4_Contig636_frame_-2_Rask_block_63_blockNum1	0	0	0	0	0	0	0	0	0	0	0	0	0	0	5	0	0	0	0	0	0	0	0	0	0	0	0	0	0	0	0	0	0	0	0	0	0	0	0	0	0	0	0	0
IFM23_S4_Contig636_frame_-2_Rask_block_67_blockNum2	1	0	0	1	0	0	0	0	0	0	0	0	0	0	8	0	0	0	0	1	0	0	0	0	0	0	0	0	0	0	0	0	0	0	0	0	0	0	0	0	0	0	0	0
IFM23_S4_Contig636_frame_-2_Rask_block_316_blockNum3	1	0	0	1	0	0	0	0	0	0	0	0	0	0	7	0	0	0	0	1	0	0	0	0	0	0	0	0	0	0	0	0	0	0	0	0	0	0	0	0	0	0	0	0
IFM23_S4_Contig636_frame_-2_Rask_block_8_blockNum4	0	0	0	0	0	0	0	0	0	0	0	0	0	0	7	0	0	0	0	2	0	0	0	0	0	0	0	0	0	0	0	0	0	0	0	0	0	0	0	0	0	0	0	0
IFM23_S4_Contig636_frame_-2_Rask_block_441_blockNum5	0	0	0	0	0	0	0	0	0	0	0	0	0	0	3	0	0	0	0	2	0	0	0	0	0	0	0	0	0	0	0	0	0	0	0	0	0	0	0	0	0	0	0	0
IFM23_S4_Contig636_frame_-2_Rask_block_1_blockNum6	0	0	0	0	0	0	0	0	0	0	0	0	0	0	12	0	0	0	0	1	0	0	0	0	0	0	0	0	0	0	0	0	0	0	0	0	0	0	0	0	0	0	0	0
IFM23_S4_Contig636_frame_-2_Rask_block_32_blockNum7	0	0	0	0	0	0	0	0	0	0	0	0	0	0	16	0	0	1	0	4	0	0	0	0	0	0	0	0	0	0	0	0	0	0	0	0	0	0	0	0	0	0	0	0
IFM23_S4_Contig636_frame_-2_Rask_block_10_blockNum8	0	0	0	0	0	0	0	0	0	0	0	0	0	0	8	0	0	0	0	9	0	0	0	0	0	0	0	0	0	0	0	0	0	0	0	0	0	0	0	0	0	0	0	0
IFM23_S4_Contig636_frame_-2_Rask_block_15_blockNum9	0	0	0	0	0	0	0	0	0	0	0	0	0	0	9	0	0	0	0	4	0	0	0	0	0	0	0	0	0	0	0	0	0	0	0	0	0	0	0	0	0	0	0	0
IFM23_S4_Contig636_frame_-2_Rask_block_35_blockNum10	0	0	0	1	0	0	1	1	0	0	0	0	0	0	9	0	0	0	0	4	0	0	0	0	0	0	0	0	0	0	0	0	0	0	0	0	0	0	0	0	0	0	0	0
IFM23_S4_Contig636_frame_-2_Rask_block_4_blockNum11	0	0	0	1	0	0	1	1	0	0	0	0	0	0	8	0	0	0	0	3	0	0	0	0	0	0	0	0	0	0	0	0	0	0	0	0	0	0	0	0	0	0	0	0
IFM23_S4_Contig636_frame_-2_Rask_block_11_blockNum12	0	0	0	0	0	0	0	0	0	0	0	0	0	0	5	0	0	0	0	1	0	0	0	0	0	0	0	0	0	0	0	0	0	0	0	0	0	0	0	0	0	0	0	0
IFM23_S4_Contig637_frame_3_Rask_block_16_blockNum1	0	0	0	0	0	0	0	0	0	0	0	0	0	0	4	0	0	0	0	0	0	0	0	0	0	0	0	0	0	0	0	0	0	0	0	0	0	0	0	0	0	0	0	0
IFM23_S4_Contig637_frame_3_Rask_block_3_blockNum2	0	0	0	0	0	0	0	0	0	0	0	0	0	0	5	0	0	0	0	0	0	0	0	0	0	0	0	0	0	0	0	0	0	0	0	0	0	0	0	0	0	0	0	0
IFM23_S4_Contig637_frame_3_Rask_block_5_blockNum3	0	0	0	0	0	0	0	0	0	0	0	0	0	0	6	0	0	0	0	0	0	0	0	0	0	0	0	0	0	0	0	0	0	0	0	0	0	0	0	0	0	0	0	0
IFM23_S4_Contig637_frame_3_Rask_block_55_blockNum4	0	0	0	0	0	0	0	0	0	0	0	0	0	0	6	0	0	0	0	0	0	0	0	0	0	0	0	0	0	0	0	0	0	0	0	0	0	0	0	0	0	0	0	0
IFM23_S4_Contig637_frame_3_Rask_block_29_blockNum5	0	0	0	0	0	0	0	0	0	0	0	0	0	0	7	0	0	0	0	0	0	0	0	0	0	0	0	0	0	0	0	0	0	0	0	0	0	0	0	0	0	0	0	0
IFM23_S4_14942_soapGraphK21_frame_-2_Rask_block_5_blockNum1	0	0	0	0	0	0	0	0	0	0	0	730	0	0	22	0	1	0	0	0	0	0	0	0	0	0	0	0	0	0	0	0	0	0	0	0	0	0	0	0	0	0	0	0
IFM23_S4_14942_soapGraphK21_frame_-2_Rask_block_36_blockNum2	0	0	0	1	0	0	1	0	0	0	0	1041	0	0	38	0	1	0	0	0	0	0	0	0	1	0	0	0	0	0	0	0	0	0	0	0	0	0	0	0	0	0	0	0
IFM23_S4_14942_soapGraphK21_frame_-2_Rask_block_2_blockNum3	0	0	0	1	0	0	1	0	0	0	0	622	0	0	32	0	1	0	0	0	0	0	0	0	1	0	0	0	0	0	0	0	0	0	0	0	0	0	0	0	0	0	0	0
IFM23_S4_14942_soapGraphK21_frame_-2_Rask_block_12_blockNum4	0	0	0	0	0	0	0	0	0	0	0	0	0	0	11	0	0	0	0	0	0	0	0	0	0	0	0	0	0	0	0	0	0	0	0	0	0	0	0	0	0	0	0	0
IFM23_S4_14942_soapGraphK21_frame_-2_Rask_block_7_blockNum5	0	0	0	0	0	0	0	0	0	0	0	0	0	0	22	0	0	0	0	0	0	0	0	0	0	0	0	0	0	0	0	0	0	0	0	0	0	0	0	0	0	0	0	0
IFM23_S4_14942_soapGraphK21_frame_-2_Rask_block_1_blockNum6	0	0	0	0	0	0	0	0	0	0	0	0	0	0	16	0	0	0	0	0	0	0	0	0	0	0	0	0	0	0	0	0	0	0	0	0	0	0	0	0	0	0	0	0
IFM23_S4_Contig38_frame_3_Rask_block_15_blockNum1	0	0	0	0	0	0	0	0	0	0	0	0	0	0	9	0	0	0	0	0	0	0	0	0	0	0	0	0	0	0	0	0	0	0	0	0	0	0	0	0	0	0	0	0
IFM23_S4_Contig38_frame_3_Rask_block_35_blockNum2	0	0	0	0	0	0	0	0	0	0	0	0	0	0	11	0	0	0	0	0	0	0	0	0	0	0	0	0	0	0	0	0	0	0	0	0	0	0	0	0	0	0	0	0
IFM23_S4_Contig38_frame_3_Rask_block_4_blockNum3	0	0	0	0	0	0	0	0	0	0	0	0	0	0	10	0	0	0	0	0	0	0	0	0	0	0	0	0	0	0	0	0	0	0	0	0	0	0	0	0	0	0	0	0
IFM23_S4_Contig38_frame_3_Rask_block_106_blockNum4	0	0	0	0	0	0	0	0	0	0	0	0	0	0	11	0	0	0	0	0	0	0	0	0	0	0	0	0	0	0	0	0	0	0	0	0	0	0	0	0	0	0	0	0
IFM23_S4_Contig38_frame_3_Rask_block_11_blockNum5	0	0	0	0	0	0	0	0	0	0	0	0	0	0	15	0	0	0	0	0	0	0	0	0	0	0	0	0	0	0	0	0	0	0	0	0	0	0	0	0	0	0	0	0
IFM23_S4_Contig38_frame_3_Rask_block_406_blockNum6	0	0	0	4	0	0	0	0	0	0	0	0	0	0	8	0	0	0	0	0	0	0	0	0	0	0	0	0	0	0	0	0	0	0	0	0	0	0	0	0	0	0	0	0
IFM23_S4_Contig38_frame_3_Rask_block_256_blockNum7	0	0	0	4	0	0	0	0	0	0	0	0	0	0	8	0	0	0	0	0	0	0	0	0	0	0	0	0	0	0	0	0	0	0	0	0	0	0	0	0	0	0	0	0
IFM23_S4_Contig38_frame_3_Rask_block_3_blockNum8	0	0	0	2	0	0	0	0	0	0	6	0	0	0	8	16	0	0	0	0	0	0	0	0	0	0	0	0	0	0	0	0	0	0	2	0	0	0	0	0	0	0	0	0
IFM23_S4_Contig38_frame_3_Rask_block_5_blockNum10	1	0	0	0	0	0	0	0	0	0	14	0	0	0	15	38	0	0	0	0	0	0	0	0	0	0	0	0	0	0	0	0	0	0	10	0	0	0	0	0	0	0	0	0
IFM23_S4_Contig38_frame_3_Rask_block_249_blockNum11	0	0	0	0	0	0	0	0	0	0	8	0	0	0	17	14	0	0	0	0	0	0	0	0	0	0	0	0	0	0	0	0	0	0	4	0	0	0	0	0	0	0	0	0
IFM23_S4_Contig38_frame_3_Rask_block_29_blockNum12	0	0	0	0	0	0	0	0	0	0	0	0	0	0	26	0	0	0	0	0	0	0	0	0	0	0	0	0	0	0	0	0	0	0	0	0	0	0	0	0	0	0	0	0
IFM23_S4_Contig38_frame_3_Rask_block_105_blockNum13	0	0	0	0	0	0	0	0	0	0	0	0	0	0	15	0	0	0	0	0	0	0	0	0	0	0	0	0	0	0	0	0	0	0	0	0	0	0	0	0	0	0	0	0
IFM23_S4_Contig38_frame_3_Rask_block_2_blockNum14	0	0	0	0	0	0	0	0	0	0	0	0	0	0	15	0	0	0	0	0	0	0	0	0	0	0	0	0	0	0	0	0	0	0	0	0	0	0	0	0	0	0	0	0
IFM23_S4_Contig38_frame_3_Rask_block_7_blockNum15	0	0	0	0	0	0	0	0	0	0	0	0	0	0	7	0	0	0	0	0	0	0	0	0	0	0	0	0	0	0	0	0	0	0	0	0	0	0	0	0	0	0	0	0
IFM23_S4_Contig38_frame_3_Rask_block_1_blockNum16	0	0	0	0	0	0	0	0	0	0	0	0	0	0	10	0	0	0	0	0	0	0	0	0	0	0	0	0	0	0	0	0	0	0	0	0	0	0	0	0	0	0	1	0
IFM23_S4_Contig38_frame_3_Rask_block_370_blockNum17	0	0	0	0	0	0	0	0	0	0	0	0	0	0	14	0	0	1	0	0	0	0	0	0	0	0	0	0	0	0	0	0	0	0	0	0	0	0	0	0	0	0	0	0
IFM23_S4_Contig38_frame_3_Rask_block_9_blockNum18	0	0	0	0	0	0	0	0	0	0	0	0	0	0	20	0	0	1	0	0	0	0	0	0	0	0	0	0	0	0	0	0	0	0	0	0	0	0	0	0	0	0	0	0
IFM23_S4_Contig38_frame_3_Rask_block_178_blockNum19	0	0	0	0	0	0	0	0	0	0	0	0	0	0	13	0	0	1	0	0	0	0	0	0	0	0	0	0	0	0	0	0	0	0	0	0	0	0	0	0	0	0	0	0
IFM23_S4_Contig38_frame_3_Rask_block_6_blockNum20	0	0	0	0	0	0	0	0	0	0	0	0	0	0	14	0	0	1	0	0	0	0	0	0	0	0	0	0	0	0	0	0	0	0	0	0	0	0	0	0	0	0	0	0
IFM23_S4_Contig38_frame_3_Rask_block_103_blockNum21	0	0	0	0	0	0	0	0	0	0	0	0	0	0	7	0	0	0	0	0	0	0	0	0	0	0	0	0	0	0	0	0	0	0	0	0	0	0	0	0	0	0	0	0
IFM23_S4_Contig467_frame_1_Rask_block_3_blockNum1	0	0	0	0	0	0	0	0	0	0	0	0	0	0	1	0	0	0	0	0	0	0	0	0	0	0	0	0	0	0	0	0	0	0	0	0	0	0	0	1	0	0	0	0
IFM23_S4_Contig467_frame_1_Rask_block_98_blockNum2	0	0	0	0	0	0	0	0	0	0	0	0	0	0	5	0	0	0	0	0	0	0	0	0	0	0	0	0	0	0	0	0	0	0	0	0	0	0	0	3	0	0	0	0
IFM23_S4_Contig467_frame_1_Rask_block_5_blockNum3	0	0	0	0	0	0	0	0	0	0	0	0	0	0	9	0	0	0	0	0	0	0	0	0	0	0	0	0	0	0	0	0	0	0	0	0	0	0	0	5	0	0	0	0
IFM23_S4_Contig467_frame_1_Rask_block_519_blockNum4	0	0	0	0	0	0	0	0	0	0	0	0	0	0	10	0	0	0	0	1	1	1	0	0	0	1	0	0	0	0	0	5	0	0	0	2	0	0	0	5	0	0	0	1
IFM23_S4_Contig467_frame_1_Rask_block_2_blockNum5	0	0	0	0	0	0	0	0	0	0	0	0	0	0	7	0	0	0	0	1	2	3	0	0	0	2	0	0	0	0	0	8	0	0	0	3	0	0	0	5	0	0	0	2
IFM23_S4_Contig467_frame_1_Rask_block_364_blockNum6	0	0	0	0	0	0	0	0	0	0	0	0	0	0	2	0	0	0	0	1	5	4	0	0	0	6	0	0	0	0	0	10	0	0	0	4	0	0	0	3	0	0	0	3
IFM23_S4_Contig467_frame_1_Rask_block_1_blockNum7	0	0	0	0	0	0	0	0	0	0	0	0	0	0	0	0	0	0	0	0	4	5	0	0	0	5	0	0	0	0	0	11	0	0	0	3	0	0	0	3	0	0	0	3
IFM23_S4_Contig467_frame_1_Rask_block_352_blockNum8	0	0	0	0	0	0	0	0	0	0	0	0	0	0	1	0	0	0	0	0	1	4	0	0	0	3	0	0	0	0	0	6	0	0	0	0	0	0	0	1	0	0	0	2
IFM23_S4_Contig683_frame_3_Rask_block_9_blockNum1	0	0	0	0	0	0	0	0	0	0	0	1	0	0	12	0	0	0	0	0	0	0	0	0	0	0	0	0	0	0	0	0	0	0	0	0	0	0	0	0	0	0	0	0
IFM23_S4_Contig683_frame_3_Rask_block_6_blockNum2	0	0	0	0	0	0	0	0	0	0	0	8	0	0	9	0	0	1	0	0	0	0	0	0	0	0	0	0	0	0	0	0	0	0	0	0	0	0	0	0	0	0	0	0
IFM23_S4_Contig683_frame_3_Rask_block_50_blockNum3	0	0	0	0	0	0	0	0	0	0	0	13	0	0	7	0	0	2	0	0	0	0	0	0	0	0	0	0	0	0	0	0	0	0	0	0	0	0	0	0	0	0	0	0
IFM23_S4_Contig683_frame_3_Rask_block_22_blockNum4	0	0	0	0	0	0	0	0	0	0	0	8	0	0	4	0	0	1	2	0	0	0	0	0	0	0	0	0	0	0	0	0	0	0	0	0	0	0	0	0	0	0	0	0
IFM23_S4_Contig683_frame_3_Rask_block_159_blockNum5	0	0	0	0	0	0	0	0	0	0	0	6	0	0	1	0	0	1	2	0	0	0	0	0	0	0	0	0	0	0	0	0	0	0	0	0	0	0	0	0	0	0	0	0
IFM23_S4_15102_soapGraphK21_frame_-2_Rask_block_11_blockNum1	0	0	0	95	0	60	0	0	0	0	0	0	0	0	28	0	0	38	0	0	0	0	0	0	0	1	0	0	0	0	0	0	0	0	0	0	0	0	0	0	0	0	0	0
IFM23_S4_15102_soapGraphK21_frame_-2_Rask_block_273_blockNum2	0	0	0	0	0	1	0	0	0	0	0	0	0	0	13	0	0	0	0	0	0	0	0	0	0	1	0	0	0	0	0	0	0	0	0	1	0	0	0	0	0	0	0	0
IFM23_S4_15102_soapGraphK21_frame_-2_Rask_block_16_blockNum3	0	0	0	0	0	0	0	0	0	0	0	0	0	0	21	0	0	0	0	0	0	0	0	0	0	0	0	0	0	0	0	0	0	0	0	0	0	0	0	0	0	0	0	0
IFM23_S4_15102_soapGraphK21_frame_-2_Rask_block_3_blockNum4	0	0	0	0	0	0	0	0	0	0	0	0	0	0	26	0	0	0	0	0	0	0	0	0	0	0	0	0	0	0	0	0	0	0	0	0	0	0	0	0	0	0	0	0
IFM23_S4_15102_soapGraphK21_frame_-2_Rask_block_27_blockNum6	0	0	0	0	0	0	0	0	0	0	0	0	0	0	31	0	0	0	0	0	0	0	0	0	0	0	0	0	0	0	0	0	0	0	0	0	0	0	0	0	0	0	0	0
IFM23_S4_15102_soapGraphK21_frame_-2_Rask_block_5_blockNum7	0	0	0	0	0	0	0	0	0	0	0	0	0	0	33	0	0	0	0	0	0	0	0	0	0	0	0	0	0	0	0	0	0	0	0	0	0	0	0	0	0	0	0	0
IFM23_S4_15102_soapGraphK21_frame_-2_Rask_block_55_blockNum8	0	0	0	0	0	0	0	0	0	0	0	0	0	0	25	0	0	0	0	0	0	0	0	0	0	0	0	0	0	0	0	0	0	0	0	0	0	0	0	0	0	3	0	0
IFM23_S4_15102_soapGraphK21_frame_-2_Rask_block_29_blockNum9	0	0	0	0	0	0	0	0	0	0	0	0	0	0	18	0	0	0	0	0	0	0	0	0	0	0	0	0	0	0	0	0	0	0	0	0	0	0	0	0	0	3	0	0
IFM23_S4_15102_soapGraphK21_frame_-2_Rask_block_87_blockNum10	0	0	0	0	0	0	0	0	0	0	0	0	0	0	4	0	0	0	0	0	0	0	0	0	0	0	0	0	0	0	0	0	0	0	0	0	0	0	0	0	0	1	0	0
IFM23_S4_Contig474_frame_2_Rask_block_20_blockNum1	0	0	0	0	0	0	0	0	0	0	0	0	0	0	20	0	0	0	0	0	0	0	0	0	0	0	0	0	0	0	0	0	0	0	0	0	0	0	0	0	0	0	0	0
IFM23_S4_Contig474_frame_2_Rask_block_17_blockNum2	0	0	0	0	0	1	0	0	0	0	0	0	0	0	33	0	0	0	0	0	0	0	0	0	0	0	0	0	0	0	0	0	0	0	0	0	0	0	0	0	0	0	0	0
IFM23_S4_Contig474_frame_2_Rask_block_19_blockNum3	0	0	0	0	0	1	0	1	0	0	0	0	0	0	32	0	0	0	0	0	0	0	0	0	0	1	0	0	0	0	0	0	0	0	0	0	0	0	0	0	0	0	0	0
IFM23_S4_Contig474_frame_2_Rask_block_4_blockNum4	0	0	0	0	0	0	0	0	0	0	0	0	0	0	27	0	0	0	0	0	0	0	0	0	0	0	0	0	0	0	0	0	0	0	0	0	0	0	0	0	0	0	0	0
IFM23_S4_Contig474_frame_2_Rask_block_13_blockNum5	0	0	0	0	0	0	0	0	0	0	0	0	0	0	26	0	0	0	0	0	0	0	0	0	0	0	0	0	0	0	0	0	0	0	0	0	0	0	0	0	0	0	0	0
IFM23_S4_Contig474_frame_2_Rask_block_3_blockNum6	0	0	0	0	0	0	0	0	0	0	0	0	0	0	21	0	0	0	0	0	0	0	0	0	0	0	0	0	0	0	0	1	0	0	0	0	0	0	0	0	0	0	0	0
IFM23_S4_Contig474_frame_2_Rask_block_14_blockNum7	0	0	0	0	0	0	0	0	2	0	0	0	0	0	29	0	0	0	0	0	0	0	0	0	0	0	0	0	0	0	0	1	0	0	0	0	0	0	0	0	0	0	0	0
IFM23_S4_Contig474_frame_2_Rask_block_5_blockNum8	0	0	0	0	0	0	0	0	0	0	0	0	0	0	29	0	0	0	0	0	0	0	0	0	0	0	0	0	0	0	0	0	0	0	0	0	0	0	0	0	0	0	0	0
IFM23_S4_Contig474_frame_2_Rask_block_60_blockNum9	0	0	0	0	0	0	1	0	0	0	0	0	0	0	28	0	0	0	0	0	0	0	0	0	0	0	0	0	0	0	0	0	0	0	0	0	0	0	0	0	0	0	0	0
IFM23_S4_Contig474_frame_2_Rask_block_2_blockNum10	0	0	0	0	0	0	1	0	0	0	0	0	0	0	23	0	0	0	0	0	0	0	0	0	0	0	0	0	0	0	0	0	0	0	0	0	0	0	0	0	0	0	0	0
IFM23_S4_Contig474_frame_2_Rask_block_12_blockNum11	0	0	0	0	0	0	1	0	0	0	0	0	0	0	27	0	0	0	0	0	0	0	0	0	0	0	0	0	0	0	0	0	0	0	0	0	0	0	0	0	0	0	0	0
IFM23_S4_Contig474_frame_2_Rask_block_7_blockNum12	0	0	0	0	0	0	0	0	0	0	0	0	0	0	35	0	0	0	0	0	0	0	0	0	0	0	0	0	0	0	0	0	0	0	0	0	0	0	0	0	0	0	0	0
IFM23_S4_Contig474_frame_2_Rask_block_1_blockNum13	0	0	0	0	0	0	0	0	0	0	0	0	0	0	30	0	0	0	0	0	0	0	0	0	0	0	0	0	0	0	0	0	0	0	0	0	0	0	0	0	0	0	0	0
IFM23_S4_Contig474_frame_2_Rask_block_70_blockNum14	0	0	0	0	0	0	0	0	0	0	0	0	0	0	29	0	0	0	0	0	0	1	0	0	0	0	0	0	0	0	0	0	0	0	0	0	0	0	0	0	0	0	0	0
IFM23_S4_Contig474_frame_2_Rask_block_9_blockNum15	0	0	0	0	0	0	0	0	0	0	0	0	0	0	17	0	0	0	0	0	0	1	0	0	0	0	0	0	0	0	0	0	0	0	0	0	0	0	0	0	0	0	0	0
IFM23_S4_Contig474_frame_2_Rask_block_6_blockNum16	0	0	0	0	0	0	0	0	0	0	0	0	0	0	32	0	0	0	0	0	0	0	0	0	0	0	0	0	0	0	0	0	0	0	0	0	0	0	0	0	0	0	0	0
IFM23_S4_Contig474_frame_2_Rask_block_150_blockNum17	0	0	0	0	0	0	0	0	0	0	0	0	0	0	38	0	0	0	0	0	0	0	0	0	0	0	0	0	0	0	0	0	0	0	0	0	0	0	0	0	0	0	0	0
IFM23_S4_Contig474_frame_2_Rask_block_23_blockNum18	0	0	0	0	0	0	0	0	0	0	0	0	0	0	37	0	0	0	0	0	0	0	0	0	0	0	0	0	0	0	0	0	0	0	0	0	0	0	0	0	0	0	0	0
IFM23_S4_Contig474_frame_2_Rask_block_57_blockNum19	0	0	0	0	0	0	0	0	0	0	0	0	0	0	20	0	0	0	0	0	0	0	0	0	0	0	0	0	0	0	0	0	0	0	0	0	0	0	0	0	0	0	0	0
IFM23_S4_Contig474_frame_2_Rask_block_8_blockNum20	0	0	0	0	0	0	0	0	0	0	0	0	0	0	36	0	0	0	0	0	0	0	0	0	0	0	0	0	0	0	0	0	0	0	0	0	0	0	0	0	0	0	0	0
IFM23_S4_Contig474_frame_2_Rask_block_1_blockNum21	0	0	5	0	0	0	0	0	0	0	0	0	0	0	38	0	0	0	0	0	0	0	0	0	0	0	0	0	0	0	0	0	0	0	0	0	0	0	0	0	0	0	0	0
IFM23_S4_Contig474_frame_2_Rask_block_121_blockNum22	0	0	6	0	0	0	0	0	0	0	0	0	0	0	45	0	0	0	0	0	0	0	0	0	0	0	0	0	0	0	0	0	0	0	0	0	0	0	0	0	0	0	0	0
IFM23_S4_Contig474_frame_2_Rask_block_10_blockNum23	0	0	0	0	0	0	0	0	0	0	0	0	0	0	55	0	0	0	0	0	0	0	0	0	0	0	0	0	0	0	0	0	0	0	0	0	0	0	0	0	0	0	0	0
IFM23_S4_Contig474_frame_2_Rask_block_267_blockNum24	0	0	0	0	0	0	0	0	0	0	0	0	0	0	55	0	0	0	0	0	0	0	0	0	0	0	0	0	0	0	0	0	0	0	0	0	0	0	0	0	0	0	0	0
IFM23_S4_Contig474_frame_2_Rask_block_286_blockNum25	0	0	0	0	0	0	0	0	0	0	0	0	0	0	48	0	0	0	0	0	0	0	0	0	0	0	0	0	0	0	0	0	0	0	0	0	0	0	0	0	0	0	0	0
IFM23_S4_Contig474_frame_2_Rask_block_4_blockNum26	0	0	1	0	0	0	1	0	0	0	0	0	0	0	34	0	0	0	0	0	0	0	0	0	0	0	0	1	0	0	0	0	0	0	0	0	0	0	0	0	0	0	0	0
IFM23_S4_Contig474_frame_2_Rask_block_11_blockNum27	0	0	1	0	0	0	1	0	0	0	1	0	0	0	42	0	0	0	0	0	0	0	0	0	0	0	0	8	0	0	0	0	0	0	0	0	0	0	0	0	0	0	0	0
IFM23_S4_Contig474_frame_2_Rask_block_16_blockNum28	0	0	3	0	0	0	0	0	0	0	0	0	0	0	29	0	0	0	0	0	0	0	0	0	0	0	0	10	0	0	0	0	0	0	0	0	0	0	0	0	0	0	0	0
IFM23_S4_Contig474_frame_2_Rask_block_3_blockNum29	0	0	3	0	0	0	0	0	0	0	0	0	0	0	31	0	0	0	0	0	0	0	0	0	0	0	0	10	0	0	0	0	0	0	0	0	0	0	0	0	0	0	0	0
IFM23_S4_Contig474_frame_2_Rask_block_82_blockNum30	0	0	0	0	0	0	0	0	0	0	0	0	0	0	33	0	0	0	0	0	0	0	0	0	0	0	0	0	0	0	0	0	0	0	0	0	0	0	0	0	0	0	0	0
IFM23_S4_Contig474_frame_2_Rask_block_5_blockNum31	0	0	0	0	0	0	0	0	0	0	0	0	0	0	48	0	0	0	0	0	0	0	0	0	0	0	0	0	0	0	0	0	0	0	0	0	0	0	0	0	0	0	0	0
IFM23_S4_Contig474_frame_2_Rask_block_133_blockNum32	0	0	0	0	0	0	0	0	0	0	0	0	0	0	43	0	0	0	0	0	0	0	0	0	0	0	0	0	0	0	0	0	0	0	0	0	0	0	0	0	0	0	0	0
IFM23_S4_Contig474_frame_2_Rask_block_2_blockNum33	0	0	0	0	0	0	0	0	0	0	0	0	0	0	31	0	0	0	0	0	0	0	0	0	0	0	0	0	0	0	0	0	0	0	0	0	0	0	0	0	0	0	0	0
IFM23_S4_Contig474_frame_2_Rask_block_1_blockNum34	0	0	0	3	0	2	0	9	0	0	0	37	0	0	6	0	0	0	0	0	0	4	0	0	0	0	0	0	0	0	0	0	0	0	0	0	0	0	0	0	0	0	0	2
IFM23_S4_Contig474_frame_2_Rask_block_45_blockNum35	0	0	0	1	0	2	0	9	1	0	0	40	0	0	7	0	0	1	0	0	0	0	0	0	0	0	0	0	0	0	0	0	0	0	0	0	0	0	0	0	0	0	0	2
IFM23_S4_Contig474_frame_2_Rask_block_18_blockNum36	0	0	0	2	0	2	0	3	1	0	0	0	0	0	10	0	0	1	0	0	0	0	0	0	0	0	0	0	0	0	0	0	0	0	0	0	0	0	0	0	0	0	0	0
IFM23_S4_Contig474_frame_2_Rask_block_15_blockNum37	0	0	0	2	0	2	0	4	1	0	0	0	0	0	22	0	0	4	0	0	0	0	0	0	0	0	0	0	0	0	0	0	0	0	0	0	0	0	0	0	0	0	0	0
IFM23_S4_Contig474_frame_2_Rask_block_74_blockNum38	0	0	0	1	0	2	0	5	1	0	0	0	0	0	17	0	0	7	0	0	0	0	0	0	0	0	0	0	0	0	1	0	0	0	0	0	0	0	0	0	0	0	0	0
IFM23_S4_Contig474_frame_2_Rask_block_4_blockNum39	0	0	0	1	0	0	0	3	0	0	0	0	0	0	11	0	0	7	0	0	0	0	0	0	0	0	0	0	0	0	1	0	0	0	0	0	0	0	0	0	0	0	0	0
IFM23_S4_Contig474_frame_2_Rask_block_11_blockNum40	0	0	0	0	0	2	0	3	0	0	0	0	0	0	3	0	0	1	0	0	0	0	0	0	0	0	0	0	0	0	0	0	0	0	0	0	0	0	0	0	0	0	0	0
IFM23_S4_Contig474_frame_2_Rask_block_77_blockNum41	0	0	0	0	0	3	0	4	0	0	0	0	0	0	6	0	0	1	0	0	0	0	0	0	0	0	0	0	0	0	0	0	0	0	0	0	0	0	0	0	0	0	0	0
IFM23_S4_Contig474_frame_2_Rask_block_16_blockNum42	0	0	0	2	0	4	0	18	0	0	0	0	0	0	17	0	0	4	0	0	0	0	0	0	0	0	0	0	0	0	0	0	0	0	0	0	0	0	0	0	0	0	0	0
IFM23_S4_Contig474_frame_2_Rask_block_3_blockNum43	0	0	0	2	0	5	0	20	0	0	0	0	0	0	21	0	0	7	0	0	0	0	0	0	0	0	0	0	0	0	0	0	0	0	0	0	0	0	0	0	0	0	0	0
IFM23_S4_Contig474_frame_2_Rask_block_5_blockNum44	0	0	0	7	0	7	0	25	0	0	0	0	0	0	13	0	0	5	0	0	0	0	0	0	0	0	0	0	0	0	0	0	0	0	0	0	0	0	0	0	0	0	0	0
IFM23_S4_Contig474_frame_2_Rask_block_90_blockNum45	0	0	0	7	0	5	0	21	0	0	0	0	0	0	8	0	0	0	0	0	0	0	0	0	0	0	0	0	0	0	0	0	0	0	0	0	0	0	0	0	0	0	0	0
IFM23_S4_Contig474_frame_2_Rask_block_96_blockNum46	0	0	0	6	0	8	0	16	0	0	0	0	0	0	7	0	0	0	0	0	0	0	0	0	0	0	0	0	0	0	0	0	0	0	0	0	0	0	0	0	0	0	0	0
IFM23_S4_Contig474_frame_2_Rask_block_2_blockNum47	0	0	1	3	0	5	0	9	0	0	0	0	0	0	7	0	0	1	0	0	0	0	0	0	0	0	0	0	0	0	0	0	0	0	0	0	0	0	0	0	0	0	0	0
IFM23_S4_Contig474_frame_2_Rask_block_12_blockNum48	0	0	1	4	0	5	0	12	0	0	0	0	0	0	9	0	0	2	0	0	0	0	0	0	0	0	0	0	0	0	0	0	0	0	0	0	0	0	0	0	0	0	0	0
IFM23_S4_Contig474_frame_2_Rask_block_7_blockNum49	0	0	1	1	0	1	0	6	0	0	0	0	0	0	7	0	0	3	0	0	0	0	0	0	0	0	0	0	0	0	0	0	0	0	0	0	0	0	0	0	0	0	0	0
IFM23_S4_Contig474_frame_2_Rask_block_1_blockNum50	0	0	0	0	0	0	0	6	0	0	0	0	0	0	7	0	0	2	0	0	0	0	0	0	0	0	0	0	0	0	0	0	0	0	0	0	0	0	0	0	0	0	0	0
IFM23_S4_Contig474_frame_2_Rask_block_151_blockNum51	0	0	0	0	0	1	0	5	0	0	0	0	0	0	5	0	0	1	0	0	0	0	0	0	0	0	0	0	0	0	0	0	0	0	0	0	0	0	0	0	0	0	0	0
IFM23_S4_Contig474_frame_2_Rask_block_9_blockNum52	0	0	0	0	0	1	0	3	0	0	0	0	0	0	5	0	0	2	0	0	0	0	0	0	0	0	0	0	0	0	0	0	0	0	0	0	0	0	0	0	0	0	0	0
IFM23_S4_Contig474_frame_2_Rask_block_6_blockNum53	0	0	0	2	0	4	0	2	0	0	0	0	0	0	6	0	0	2	0	0	0	0	0	0	0	0	0	0	0	0	0	0	0	0	0	0	0	0	0	0	0	0	0	0
IFM23_S4_Contig474_frame_2_Rask_block_148_blockNum54	0	0	0	0	0	2	0	2	0	0	0	0	0	0	5	0	0	0	0	0	0	0	0	0	0	0	0	0	0	0	0	0	0	0	0	0	0	0	0	0	0	0	0	0
IFM23_S4_Contig474_frame_2_Rask_block_22_blockNum55	0	0	0	0	0	0	0	2	0	0	0	0	0	0	1	0	0	0	0	0	0	0	0	0	0	0	0	0	0	0	0	0	0	0	0	0	0	0	0	0	0	0	0	0
IFM23_S4_Contig474_frame_2_Rask_block_440_blockNum56	0	0	0	0	0	0	0	2	0	0	0	0	0	0	0	0	0	1	0	0	0	0	0	0	0	0	0	0	0	0	0	0	0	0	0	0	0	0	0	0	0	0	0	0
IFM23_S4_Contig474_frame_2_Rask_block_8_blockNum57	0	0	0	0	0	0	0	1	0	0	0	0	0	0	0	0	0	2	0	0	0	0	0	0	0	0	0	0	0	0	0	0	0	0	0	0	0	0	0	0	0	0	0	0
IFM23_S4_Contig474_frame_2_Rask_block_1_blockNum58	0	0	0	0	0	0	0	3	0	0	0	0	0	0	1	0	0	3	0	0	0	0	0	0	0	0	0	0	0	0	0	0	0	0	0	0	0	0	0	0	0	0	0	0
IFM23_S4_Contig474_frame_2_Rask_block_24_blockNum59	0	0	0	2	0	7	0	36	0	0	0	0	0	0	17	0	0	2	0	0	0	0	0	0	0	0	0	0	0	0	0	0	0	0	0	0	0	0	0	0	0	0	0	0
IFM23_S4_Contig474_frame_2_Rask_block_10_blockNum60	0	0	0	7	0	13	0	49	0	0	0	0	0	0	35	0	0	1	0	0	0	0	0	0	0	0	0	0	0	0	0	0	0	0	0	0	0	0	0	0	0	0	0	0
IFM23_S4_Contig474_frame_2_Rask_block_31_blockNum61	0	0	0	8	0	14	0	25	0	0	0	0	0	0	18	0	0	0	0	0	0	0	0	0	0	0	0	0	0	0	0	0	0	0	0	0	0	0	0	0	0	0	0	0
IFM23_S4_Contig474_frame_2_Rask_block_52_blockNum62	0	0	0	5	0	10	0	12	0	0	0	0	0	0	11	0	0	2	0	0	0	0	0	0	0	0	0	0	0	0	0	0	0	0	0	0	0	0	0	0	0	0	0	0
IFM23_S4_Contig474_frame_2_Rask_block_123_blockNum63	0	0	0	1	0	5	0	10	0	0	0	1	0	0	8	0	0	3	0	0	0	0	0	0	0	0	0	0	0	0	0	0	0	0	0	0	0	0	0	0	0	0	0	0
IFM23_S4_Contig474_frame_2_Rask_block_4_blockNum64	0	0	0	0	0	0	0	5	0	0	0	0	0	0	2	0	0	0	0	0	0	0	0	0	0	0	0	0	0	0	0	0	0	0	0	0	0	0	0	0	0	0	0	0
IFM23_S4_Contig474_frame_2_Rask_block_13_blockNum65	0	0	0	1	0	5	0	10	0	0	0	0	0	0	7	0	0	0	0	0	0	0	0	0	0	0	0	0	0	0	0	0	0	0	0	0	0	0	0	0	0	0	0	0
IFM23_S4_Contig474_frame_2_Rask_block_3_blockNum66	0	0	0	1	0	5	0	16	0	0	0	0	0	0	11	0	0	1	0	0	0	0	0	0	0	0	0	0	0	0	0	0	0	0	0	0	0	0	0	0	0	0	0	0
IFM23_S4_Contig474_frame_2_Rask_block_5_blockNum67	0	0	0	12	0	10	0	21	0	0	0	0	0	0	18	0	0	7	0	0	0	0	0	0	0	0	0	0	0	0	0	0	0	0	0	0	0	0	0	0	0	0	0	0
IFM23_S4_Contig474_frame_2_Rask_block_92_blockNum68	0	0	0	1	0	5	0	6	0	0	0	0	0	0	9	0	0	2	0	0	0	0	0	0	0	0	0	0	0	0	0	0	0	0	0	0	0	0	0	0	0	0	0	0
IFM23_S4_Contig474_frame_2_Rask_block_2_blockNum69	0	0	0	1	0	3	0	4	0	0	0	0	0	0	10	0	0	1	0	0	0	0	0	0	0	0	0	0	0	0	0	0	0	0	0	0	0	0	0	0	0	0	0	0
IFM23_S4_Contig474_frame_2_Rask_block_99_blockNum70	0	0	0	0	0	0	0	1	0	0	0	0	0	0	7	0	0	1	0	0	0	0	0	0	0	0	0	0	0	0	0	0	0	0	0	0	0	0	0	0	0	0	0	0
IFM23_S4_Contig474_frame_2_Rask_block_1_blockNum71	0	0	0	0	0	0	0	0	0	0	0	0	0	0	0	0	0	0	0	0	0	0	0	0	0	0	0	0	0	0	0	0	0	0	0	0	0	0	0	0	0	0	0	0
IFM23_S4_Contig474_frame_2_Rask_block_115_blockNum72	0	0	0	0	0	1	0	2	0	0	0	0	0	0	0	0	0	0	0	0	0	0	0	0	0	0	0	0	0	0	0	0	0	0	0	0	0	0	0	0	0	0	0	0
IFM23_S4_Contig474_frame_2_Rask_block_93_blockNum73	0	0	0	0	0	1	0	2	0	0	0	0	0	0	2	0	0	0	0	0	0	0	0	0	0	0	0	0	0	0	0	0	0	0	0	0	0	0	0	0	0	0	0	0
IFM23_S4_Contig474_frame_2_Rask_block_18_blockNum74	0	0	1	0	0	0	0	2	0	0	0	0	0	0	2	0	0	0	0	0	0	0	0	0	0	0	0	0	0	0	0	0	0	0	0	0	0	0	0	0	0	0	0	0
IFM23_S4_Contig474_frame_2_Rask_block_76_blockNum75	0	0	0	1	0	5	0	2	0	0	0	0	0	0	2	0	0	1	0	0	0	0	0	0	0	0	0	0	0	0	0	0	0	0	0	0	0	0	0	0	0	0	0	0
IFM23_S4_Contig474_frame_2_Rask_block_4_blockNum76	0	0	0	3	0	3	0	3	0	0	0	0	0	0	1	0	0	0	0	0	0	0	0	0	0	0	0	0	0	0	0	0	0	0	0	0	0	0	0	0	0	0	0	0
IFM23_S4_Contig474_frame_2_Rask_block_11_blockNum77	0	0	0	3	0	3	0	3	0	0	0	0	0	0	0	0	0	2	0	0	0	0	0	0	0	0	0	0	0	0	0	0	0	0	0	0	0	0	0	0	0	0	0	0
IFM23_S4_Contig474_frame_2_Rask_block_3_blockNum78	0	0	0	2	0	1	0	9	0	0	0	0	0	0	0	0	0	2	0	0	0	0	0	0	0	0	0	0	0	0	0	0	0	0	0	0	0	0	0	0	0	0	0	0
IFM23_S4_Contig474_frame_2_Rask_block_5_blockNum79	0	0	0	4	0	3	0	11	0	0	0	0	0	0	0	0	0	0	0	0	0	0	0	0	0	0	0	0	0	0	0	0	0	0	0	0	0	0	0	0	0	0	0	0
IFM23_S4_Contig474_frame_2_Rask_block_142_blockNum80	0	0	0	1	0	3	0	4	0	0	0	0	0	0	2	0	0	0	0	0	0	0	0	0	0	0	0	0	0	0	0	0	0	0	0	0	0	0	0	0	0	0	0	0
IFM23_S4_Contig474_frame_2_Rask_block_2_blockNum81	0	0	0	1	0	1	0	5	0	0	0	0	0	0	2	0	0	0	0	0	0	0	0	0	0	0	0	0	0	0	0	0	0	0	0	0	0	0	0	0	0	0	0	0
IFM23_S4_Contig474_frame_2_Rask_block_1_blockNum82	0	0	0	2	0	3	0	12	0	0	0	0	0	0	3	0	0	1	0	0	0	0	0	0	0	0	0	0	0	0	0	0	0	0	0	0	0	0	0	0	0	0	0	0
IFM23_S4_Contig474_frame_2_Rask_block_45_blockNum83	0	0	0	0	0	0	0	7	0	0	0	0	0	0	1	0	0	0	0	0	0	0	0	0	0	0	0	0	0	0	0	0	0	0	0	0	0	0	0	0	0	0	0	0
IFM23_S4_Contig474_frame_2_Rask_block_78_blockNum84	0	0	0	0	0	3	0	6	0	0	0	0	0	0	2	0	0	0	0	0	0	0	0	0	0	0	0	0	0	0	0	0	0	0	0	0	0	0	0	0	0	0	0	0
IFM23_S4_Contig474_frame_2_Rask_block_21_blockNum85	0	0	0	5	0	6	0	5	0	0	0	0	0	0	5	0	0	0	0	0	0	0	0	0	0	0	0	0	0	0	0	0	0	0	0	0	0	0	0	0	0	0	0	0
IFM23_S4_Contig474_frame_2_Rask_block_41_blockNum86	0	0	6	5	0	16	0	29	0	0	0	0	0	0	30	0	0	1	0	0	0	0	0	0	0	0	0	0	0	0	0	0	0	3	0	0	0	0	0	0	0	0	0	0
IFM23_S4_Contig474_frame_2_Rask_block_43_blockNum88	8	0	12	23	0	42	7	60	16	0	12	7	0	3	48	4	0	17	18	0	0	0	0	0	35	0	0	1	14	1	0	3	0	7	0	1	0	7	0	45	0	0	4	3
IFM23_S4_Contig474_frame_2_Rask_block_140_blockNum89	0	0	0	24	0	45	0	49	0	0	0	0	0	0	35	0	0	18	0	0	0	1	0	0	37	0	0	0	0	0	0	0	0	5	0	0	0	6	0	0	0	0	0	0
IFM23_S4_Contig474_frame_2_Rask_block_42_blockNum90	0	0	0	18	0	34	0	36	0	0	0	0	0	0	48	0	0	10	0	0	0	1	0	0	0	0	0	0	0	0	4	0	0	4	0	0	0	0	0	0	0	0	0	0
IFM23_S4_Contig474_frame_2_Rask_block_112_blockNum91	0	9	12	12	0	28	28	33	0	0	0	23	0	0	46	0	0	6	1	0	0	0	0	0	1	0	3	0	0	16	29	0	0	6	0	0	0	0	0	1	0	19	0	0
IFM23_S4_Contig474_frame_2_Rask_block_39_blockNum92	5	9	12	5	1	31	195	43	1	0	4	25	0	0	33	0	2	7	4	1	1	0	0	0	17	9	9	1	2	30	38	3	0	9	0	4	4	0	6	9	0	45	0	3
IFM23_S4_Contig474_frame_2_Rask_block_40_blockNum94	7	1	4	2	38	10	213	26	0	1	3	19	0	0	18	0	1	1	6	2	1	4	0	0	46	12	8	13	2	21	11	10	0	8	0	5	4	1	6	16	0	65	0	9
IFM23_S4_Contig474_frame_2_Rask_block_38_blockNum95	2	1	4	0	38	3	74	18	0	1	0	13	0	0	18	0	0	2	3	1	1	5	0	0	57	6	3	12	0	6	8	8	0	7	0	1	0	1	1	14	0	43	0	9
IFM23_S4_Contig492_frame_2_Rask_block_65_blockNum1	0	0	0	0	0	0	0	0	0	0	0	0	0	0	2	0	0	0	0	0	0	0	0	0	0	0	0	0	0	0	0	0	0	0	0	0	0	0	0	2	0	0	0	0
IFM23_S4_Contig492_frame_2_Rask_block_53_blockNum2	0	0	0	0	0	0	0	0	0	0	0	0	0	0	8	0	0	0	0	0	0	0	0	0	0	0	0	0	0	0	0	0	0	0	0	0	0	0	0	5	0	0	0	0
IFM23_S4_Contig492_frame_2_Rask_block_4_blockNum3	0	0	0	0	0	0	0	0	0	0	0	0	0	0	11	0	0	0	0	0	0	0	0	0	0	0	0	0	0	0	0	0	0	0	0	0	0	0	0	7	0	0	0	0
IFM23_S4_Contig492_frame_2_Rask_block_13_blockNum4	0	0	0	0	0	0	0	0	0	0	0	0	0	0	7	0	0	0	0	0	3	1	0	0	1	1	0	0	0	0	0	1	0	0	0	0	0	0	0	6	0	0	0	0
IFM23_S4_Contig492_frame_2_Rask_block_3_blockNum5	0	0	0	0	0	0	3	0	0	0	0	0	0	0	1	0	0	0	0	0	3	1	0	0	2	4	0	0	0	0	0	4	0	0	0	1	0	0	0	6	0	0	0	2
IFM23_S4_Contig492_frame_2_Rask_block_146_blockNum6	0	0	0	0	0	0	3	0	0	0	0	0	0	0	1	0	0	0	0	0	6	6	0	0	4	10	0	0	0	0	0	11	0	0	0	2	0	0	0	6	0	0	0	4
IFM23_S4_Contig492_frame_2_Rask_block_14_blockNum7	0	0	0	0	0	0	3	0	0	0	0	0	0	0	1	0	0	0	0	0	6	5	0	0	4	11	0	0	0	0	0	14	0	0	0	2	0	0	0	4	0	0	0	5
IFM23_S4_Contig492_frame_2_Rask_block_5_blockNum8	0	0	0	0	0	0	0	0	0	0	0	0	0	0	3	0	0	0	0	0	4	5	0	0	1	5	0	0	0	0	0	10	0	0	0	1	0	0	0	19	0	0	0	4
IFM23_S4_Contig492_frame_2_Rask_block_470_blockNum9	0	0	0	0	0	0	0	0	0	0	0	0	0	0	3	0	0	0	0	0	0	0	0	0	0	1	0	0	0	0	0	1	0	0	0	0	0	0	0	19	0	0	0	0
IFM23_S4_Contig492_frame_2_Rask_block_183_blockNum10	0	0	0	0	0	0	0	0	0	0	0	0	0	0	5	0	0	0	0	0	0	0	0	0	0	0	0	0	0	0	0	0	0	0	0	0	0	0	0	25	0	0	0	0
IFM23_S4_Contig492_frame_2_Rask_block_2_blockNum11	0	0	0	0	0	0	0	0	0	0	0	0	0	0	5	0	0	0	0	0	0	0	0	0	0	0	0	0	0	0	0	0	0	0	0	0	0	0	0	27	0	0	0	0
IFM23_S4_Contig492_frame_2_Rask_block_59_blockNum12	0	0	0	0	0	0	0	0	0	0	0	0	0	0	6	0	0	0	0	0	0	0	0	0	0	1	0	0	0	0	0	0	0	0	0	0	0	0	0	27	0	0	0	0
IFM23_S4_Contig492_frame_2_Rask_block_1_blockNum13	0	0	0	0	0	0	0	0	0	0	0	0	0	0	4	0	0	0	0	0	0	0	0	0	0	1	0	0	0	0	0	0	0	0	0	0	0	0	0	20	0	0	0	0
IFM23_S4_Contig492_frame_2_Rask_block_62_blockNum14	0	0	0	0	0	0	0	0	0	0	0	0	0	0	4	0	0	0	0	0	0	0	0	0	0	0	0	0	0	0	0	0	0	0	0	0	0	0	0	6	0	0	0	0
IFM23_S4_Contig443_frame_3_Rask_block_8_blockNum1	0	0	0	0	0	0	0	0	0	0	0	0	0	0	5	0	0	0	0	0	0	0	0	0	0	0	0	0	0	0	0	0	0	0	0	0	0	0	0	0	0	0	0	0
IFM23_S4_Contig443_frame_3_Rask_block_1_blockNum2	0	0	0	0	0	0	0	0	0	0	0	0	0	0	8	0	0	0	0	0	0	0	0	0	0	0	0	0	0	0	0	0	0	0	0	0	0	0	0	0	0	0	0	0
IFM23_S4_Contig443_frame_3_Rask_block_24_blockNum3	0	0	0	0	0	0	0	0	0	0	0	0	0	0	13	0	0	0	0	2	0	0	0	0	0	0	0	0	0	0	0	0	0	0	0	0	0	0	0	0	0	0	0	0
IFM23_S4_Contig443_frame_3_Rask_block_10_blockNum4	0	0	0	0	0	1	0	0	0	0	0	0	0	0	8	0	0	0	0	3	0	0	0	0	0	0	0	0	0	0	0	0	0	0	0	0	0	0	0	0	0	0	0	0
IFM23_S4_Contig443_frame_3_Rask_block_31_blockNum5	0	0	0	0	0	0	0	0	0	0	0	0	0	0	12	0	0	0	0	3	0	0	0	0	0	0	0	0	0	0	0	0	0	0	0	0	0	0	0	0	0	0	0	0
IFM23_S4_Contig443_frame_3_Rask_block_21_blockNum6	0	0	0	0	0	0	2	0	0	0	0	0	0	0	13	0	0	0	0	3	0	0	0	0	0	0	0	0	0	0	0	0	0	0	0	0	0	0	0	0	0	0	0	0
IFM23_S4_Contig493_frame_2_Rask_block_4_blockNum1	0	0	0	0	0	0	0	0	0	0	0	0	0	0	3	1	0	0	0	0	0	0	0	0	0	0	0	0	3	0	0	0	0	0	0	0	0	0	0	1	0	0	0	0
IFM23_S4_Contig493_frame_2_Rask_block_11_blockNum2	0	0	0	0	0	0	0	0	0	0	0	0	0	0	3	1	0	0	0	0	0	0	0	0	0	0	0	1	5	0	0	0	0	0	0	0	0	0	0	1	0	0	0	0
IFM23_S4_Contig493_frame_2_Rask_block_16_blockNum3	0	0	0	0	0	0	0	0	0	0	0	0	0	0	4	1	0	0	0	0	0	0	0	0	0	0	0	1	6	0	0	0	0	0	0	0	0	0	0	2	0	0	0	0
IFM23_S4_Contig493_frame_2_Rask_block_3_blockNum4	0	0	0	0	0	0	0	0	0	0	0	0	0	0	1	0	0	0	0	0	0	0	0	0	0	0	0	1	4	0	0	0	0	0	0	0	0	0	0	2	0	0	0	0
IFM23_S4_Contig493_frame_2_Rask_block_82_blockNum5	0	0	0	0	1	0	0	0	0	0	0	0	0	0	1	1	0	0	0	0	0	0	0	0	0	0	0	1	3	0	0	0	0	0	0	0	0	0	0	2	0	0	0	0
IFM23_S4_Contig493_frame_2_Rask_block_5_blockNum6	0	0	0	0	2	0	0	0	0	0	0	0	0	0	5	1	0	0	0	0	0	0	0	0	0	0	0	1	12	5	1	0	0	0	0	0	0	0	4	3	0	0	0	0
IFM23_S4_Contig493_frame_2_Rask_block_133_blockNum7	0	0	0	0	2	0	0	0	0	0	0	0	0	0	7	1	0	0	0	0	0	0	0	0	0	0	0	1	23	5	0	0	0	0	0	0	0	0	5	4	0	0	0	0
IFM23_S4_Contig493_frame_2_Rask_block_2_blockNum8	0	0	0	0	0	0	0	0	0	0	0	0	0	0	8	0	0	0	0	0	0	0	0	0	0	0	0	0	25	3	0	0	0	0	0	0	0	0	4	6	0	0	0	0
IFM23_S4_Contig493_frame_2_Rask_block_48_blockNum9	0	0	0	0	0	0	0	0	0	0	0	0	0	0	9	0	0	0	0	0	0	0	0	0	0	0	0	0	18	1	0	0	0	0	0	0	0	0	1	8	0	0	0	0
IFM23_S4_Contig493_frame_2_Rask_block_1_blockNum10	0	0	0	0	0	0	0	0	0	0	0	0	0	0	10	0	0	0	0	0	0	0	0	0	0	0	0	0	5	0	0	0	0	0	0	0	0	0	0	14	0	0	0	0
IFM23_S4_Contig493_frame_2_Rask_block_425_blockNum11	0	0	0	0	0	0	0	0	0	0	0	0	0	0	8	0	0	0	0	0	0	0	0	0	0	0	0	0	0	0	0	0	0	0	0	0	0	0	0	15	0	0	0	0
IFM23_S4_Contig493_frame_2_Rask_block_45_blockNum12	0	0	0	0	0	0	0	0	0	0	0	0	0	0	7	0	0	0	0	0	0	0	0	0	0	0	0	0	0	0	0	0	0	0	0	0	0	0	0	17	0	0	0	0
IFM23_S4_Contig493_frame_2_Rask_block_18_blockNum13	0	0	0	0	0	0	12	0	0	0	0	0	0	0	6	0	0	0	0	0	0	0	0	0	0	0	0	0	0	0	0	2	0	0	0	0	0	0	0	8	0	0	0	0
IFM23_S4_Contig493_frame_2_Rask_block_318_blockNum14	0	0	0	0	0	0	13	0	0	0	0	0	0	0	7	0	0	0	0	0	0	0	0	0	0	0	0	0	0	0	0	2	0	0	0	0	0	0	0	14	0	0	0	0
IFM23_S4_Contig493_frame_2_Rask_block_4_blockNum15	0	0	0	0	0	0	14	0	0	0	0	0	0	0	4	0	0	0	0	0	0	0	0	0	0	0	0	0	0	2	0	0	0	0	0	0	0	0	0	10	0	0	0	0
IFM23_S4_Contig493_frame_2_Rask_block_13_blockNum16	0	0	0	0	0	0	14	0	0	0	0	0	0	0	4	0	0	0	0	0	0	0	0	0	0	0	0	0	0	2	0	0	0	0	0	0	0	0	0	14	0	0	0	0
IFM23_S4_Contig493_frame_2_Rask_block_3_blockNum17	0	0	0	0	0	0	5	0	0	0	0	0	0	0	3	0	1	0	0	0	0	0	0	0	0	0	0	0	0	0	0	0	0	0	0	0	0	0	0	19	0	0	0	0
IFM23_S4_Contig493_frame_2_Rask_block_568_blockNum18	0	0	0	0	0	0	5	0	0	0	0	0	0	0	6	0	1	0	0	0	0	0	0	0	0	0	0	0	0	0	0	0	0	0	0	0	0	0	0	15	0	0	0	0
IFM23_S4_Contig493_frame_2_Rask_block_5_blockNum19	0	0	0	0	0	0	1	0	0	0	0	0	0	0	6	0	0	0	0	0	0	0	0	0	0	0	0	0	0	0	0	0	0	0	0	0	0	0	0	11	0	0	0	0
IFM23_S4_Contig493_frame_2_Rask_block_275_blockNum20	0	0	0	0	0	0	1	0	0	0	0	0	0	0	0	0	0	0	0	0	0	0	0	0	0	0	0	0	0	0	0	0	0	0	0	0	0	0	0	0	0	0	0	0
IFM23_S4_Contig490_frame_-1_Rask_block_12_blockNum1	0	0	12	0	0	0	0	0	0	0	0	117	0	0	6	0	0	0	0	0	0	0	0	0	0	0	0	0	0	10	0	0	0	0	0	0	0	0	0	0	0	0	0	0
IFM23_S4_Contig490_frame_-1_Rask_block_7_blockNum2	0	0	34	0	0	0	0	0	0	0	0	366	0	0	8	0	0	0	0	0	0	0	0	0	0	0	0	0	0	34	0	0	0	0	0	0	0	0	0	0	0	0	0	0
IFM23_S4_Contig490_frame_-1_Rask_block_1_blockNum3	0	0	48	0	0	0	0	0	0	0	0	521	0	1	11	0	0	0	0	0	0	0	0	1	0	0	0	0	0	48	0	0	0	0	4	0	0	0	0	0	0	0	0	0
IFM23_S4_Contig490_frame_-1_Rask_block_184_blockNum4	0	0	51	0	0	0	0	0	0	0	0	551	0	2	8	0	0	0	0	0	0	0	0	1	0	0	0	0	0	57	0	0	0	0	4	0	0	0	0	0	0	0	0	0
IFM23_S4_Contig490_frame_-1_Rask_block_9_blockNum5	0	0	34	0	0	0	0	0	0	0	0	375	0	2	6	0	0	0	0	0	0	0	0	1	0	0	0	0	0	44	0	0	0	0	4	0	0	0	0	0	0	0	0	0
IFM23_S4_Contig490_frame_-1_Rask_block_348_blockNum6	0	0	26	0	0	0	3	0	0	0	0	335	0	0	9	0	0	0	0	0	0	0	0	0	0	0	0	0	0	32	0	0	0	0	0	0	0	0	0	0	0	0	0	0
IFM23_S4_Contig490_frame_-1_Rask_block_6_blockNum7	0	0	51	0	0	0	4	0	0	0	0	498	0	0	17	0	0	0	0	0	0	0	0	0	0	0	0	0	0	39	0	0	0	0	0	0	0	0	0	0	0	0	0	0
IFM23_S4_Contig490_frame_-1_Rask_block_68_blockNum8	0	0	66	0	0	0	4	0	0	0	0	519	0	0	19	0	0	0	0	0	0	0	0	0	0	0	0	0	0	34	0	0	0	0	0	0	0	0	0	0	0	0	0	0
IFM23_S4_Contig490_frame_-1_Rask_block_23_blockNum9	0	0	42	0	0	0	4	0	0	0	0	378	0	0	14	0	0	0	0	0	0	0	0	0	0	0	0	0	0	21	0	0	0	0	0	0	0	0	0	0	0	0	0	0
IFM23_S4_Contig490_frame_-1_Rask_block_63_blockNum10	0	0	19	0	0	0	0	0	0	0	0	156	0	0	1	0	0	0	0	0	0	0	0	0	0	0	0	0	0	5	0	0	0	0	0	0	0	0	0	0	0	0	0	0
IFM23_S4_Contig490_frame_-1_Rask_block_110_blockNum11	0	0	18	0	0	0	0	0	0	0	0	136	0	0	1	0	0	0	0	0	0	0	0	0	0	0	0	0	0	4	0	0	0	0	0	0	0	0	0	0	0	0	0	0
IFM23_S4_Contig694_frame_1_Rask_block_10_blockNum1	0	0	17	0	0	0	0	0	0	0	0	68	0	0	3	0	0	0	0	0	0	0	0	0	0	0	0	0	0	5	0	0	0	0	0	0	0	0	0	0	0	0	0	0
IFM23_S4_Contig694_frame_1_Rask_block_347_blockNum2	0	0	21	0	0	0	0	0	0	0	0	100	0	0	5	0	0	0	0	0	0	0	0	0	0	0	0	0	0	18	0	0	0	0	0	0	0	0	0	0	0	0	0	0
IFM23_S4_Contig694_frame_1_Rask_block_52_blockNum3	0	0	17	0	0	0	0	0	0	0	0	117	0	0	5	0	0	0	0	0	0	0	0	0	0	0	0	0	0	23	0	0	0	0	0	0	0	0	0	0	0	0	0	0
IFM23_S4_Contig694_frame_1_Rask_block_65_blockNum4	0	0	29	0	0	1	0	0	0	0	0	517	0	0	10	0	0	0	0	0	0	0	0	0	0	0	0	0	0	57	0	0	0	0	0	0	0	0	0	0	0	0	0	0
IFM23_S4_Contig694_frame_1_Rask_block_53_blockNum5	0	0	63	0	0	1	1	0	0	0	0	706	0	0	13	0	0	0	0	0	0	0	0	0	0	0	0	0	0	74	0	0	0	0	0	0	0	0	0	0	0	0	0	0
IFM23_S4_Contig694_frame_1_Rask_block_4_blockNum6	0	0	46	0	0	0	2	0	0	0	0	473	0	0	10	0	0	0	0	0	0	0	0	0	0	0	0	0	0	55	0	0	0	0	0	0	0	0	0	0	0	0	0	0
IFM23_S4_Contig694_frame_1_Rask_block_278_blockNum7	0	0	20	0	0	0	1	0	0	0	0	336	0	0	6	0	0	0	0	0	0	0	0	0	0	0	0	0	0	47	0	0	0	0	0	0	0	0	0	0	0	0	0	0
IFM23_S4_Contig694_frame_1_Rask_block_13_blockNum8	0	0	4	0	0	0	1	0	0	0	0	223	0	0	7	0	0	0	0	0	0	0	0	0	0	0	0	0	0	48	0	0	0	0	0	0	0	0	0	0	0	0	0	0
IFM23_S4_Contig694_frame_1_Rask_block_234_blockNum9	0	0	7	0	0	0	0	0	0	0	0	110	0	0	6	0	0	0	0	0	0	0	0	0	0	0	0	0	0	30	0	0	0	0	0	0	0	0	0	0	0	0	0	0
IFM23_S4_Contig694_frame_1_Rask_block_3_blockNum10	0	0	7	0	0	0	0	0	0	0	0	56	0	0	5	0	0	0	0	0	0	0	0	0	0	0	0	0	0	19	0	0	0	0	0	0	0	0	0	0	0	0	0	0
IFM23_S4_Contig694_frame_1_Rask_block_14_blockNum11	0	0	4	0	0	0	0	0	0	0	0	26	0	0	1	0	0	0	0	0	0	0	0	0	0	0	0	0	0	13	0	0	0	0	0	0	0	0	0	0	0	0	0	0
IFM23_S4_Contig694_frame_1_Rask_block_199_blockNum12	0	0	2	0	0	0	0	0	0	0	0	19	0	0	1	0	0	0	0	0	0	0	0	0	0	0	0	0	0	5	0	0	0	0	0	0	0	0	0	0	0	0	0	0
IFM23_S4_Contig694_frame_1_Rask_block_5_blockNum13	0	0	3	0	0	0	0	0	0	0	0	47	0	0	1	0	0	0	0	0	0	0	0	0	0	0	0	0	0	9	0	0	0	0	0	0	0	0	0	0	0	0	0	0
IFM23_S4_Contig694_frame_1_Rask_block_400_blockNum14	0	0	12	0	0	0	0	0	0	0	0	54	0	0	2	0	0	0	0	0	0	0	0	0	0	0	0	0	0	10	0	0	0	0	0	0	0	0	0	0	0	0	0	0
IFM23_S4_Contig694_frame_1_Rask_block_2_blockNum15	0	0	15	0	0	0	0	0	0	0	0	60	0	0	3	0	0	0	0	0	0	0	0	0	0	0	0	0	0	18	0	0	0	0	0	0	0	0	0	0	0	0	0	0
IFM23_S4_Contig694_frame_1_Rask_block_59_blockNum16	0	0	28	0	0	0	0	0	0	0	0	82	0	0	5	0	0	0	0	0	0	0	0	0	0	0	0	0	0	22	0	0	0	0	0	0	0	0	0	0	0	0	0	0
IFM23_S4_Contig694_frame_1_Rask_block_1_blockNum17	0	0	30	0	0	0	0	0	0	0	0	75	0	0	4	0	0	0	0	0	0	0	0	0	0	0	0	0	0	22	0	0	0	0	0	0	0	0	0	0	0	0	0	0
IFM23_S4_Contig694_frame_1_Rask_block_62_blockNum18	0	0	16	0	0	0	0	0	0	0	0	61	0	0	3	1	0	0	0	0	0	0	0	0	0	0	0	0	0	24	0	0	0	0	0	0	0	0	0	0	0	0	0	0
IFM23_S4_Contig694_frame_1_Rask_block_61_blockNum19	0	0	14	0	0	0	0	0	0	0	0	110	0	0	3	1	0	0	0	0	0	0	0	0	0	0	0	0	0	35	0	0	0	0	0	0	0	0	0	0	0	0	0	0
IFM23_S4_Contig694_frame_1_Rask_block_18_blockNum20	0	0	33	0	0	0	0	0	0	0	0	159	0	0	5	0	0	0	0	0	0	0	0	0	0	0	0	0	0	40	0	0	0	1	0	0	0	0	0	0	0	0	0	0
IFM23_S4_Contig694_frame_1_Rask_block_426_blockNum21	0	0	52	0	0	0	0	0	0	0	0	215	0	0	11	0	0	0	0	0	0	0	0	0	0	0	0	0	0	41	0	0	0	2	0	0	0	0	0	0	0	0	0	0
IFM23_S4_Contig694_frame_1_Rask_block_15_blockNum22	0	0	106	0	0	0	0	0	0	0	0	466	0	0	19	0	0	0	0	0	0	0	0	0	0	0	0	0	0	96	0	0	0	0	0	0	0	0	1	0	0	0	0	0
IFM23_S4_Contig694_frame_1_Rask_block_35_blockNum23	0	0	48	0	0	0	0	0	0	0	0	321	0	0	13	0	0	0	0	0	0	0	0	0	0	0	0	0	0	90	0	0	0	0	0	0	0	0	1	0	0	0	0	0
IFM23_S4_Contig694_frame_1_Rask_block_4_blockNum24	0	0	39	0	0	0	0	0	0	0	0	99	0	0	7	0	0	0	0	0	0	0	0	0	0	0	0	0	0	43	0	0	0	0	0	0	0	0	0	0	0	0	0	0
IFM23_S4_Contig694_frame_1_Rask_block_165_blockNum25	0	0	42	0	0	0	0	0	0	0	0	121	0	0	8	0	0	0	0	1	0	0	0	0	0	0	0	0	0	50	0	0	0	0	0	0	0	0	1	0	0	0	0	0
IFM23_S4_Contig694_frame_1_Rask_block_11_blockNum26	0	0	59	0	0	0	0	0	0	0	0	156	0	0	8	0	0	0	0	1	0	0	0	0	0	0	0	0	0	64	0	0	0	0	0	0	0	0	1	0	0	0	0	0
IFM23_S4_Contig694_frame_1_Rask_block_158_blockNum27	0	0	59	0	0	0	0	0	0	0	0	199	0	0	8	0	0	0	0	1	0	0	0	0	0	0	0	0	0	75	0	0	0	0	0	0	0	0	1	0	0	0	0	0
IFM23_S4_Contig694_frame_1_Rask_block_16_blockNum28	0	0	71	0	0	0	0	0	1	0	0	196	0	0	8	0	0	0	0	0	0	0	0	0	0	0	0	0	0	54	0	0	0	0	0	0	0	0	0	0	0	0	0	0
IFM23_S4_Contig694_frame_1_Rask_block_3_blockNum29	0	0	59	0	0	0	0	0	1	0	0	200	0	0	4	0	0	0	0	0	0	0	0	0	0	0	0	0	0	28	0	0	0	0	0	0	0	0	0	0	0	0	0	0
IFM23_S4_Contig694_frame_1_Rask_block_27_blockNum31	0	0	60	0	0	0	0	0	1	0	0	233	0	0	19	0	0	0	0	0	0	0	0	0	0	0	0	0	0	0	0	0	0	0	0	0	0	0	0	0	0	0	0	0
IFM23_S4_Contig694_frame_1_Rask_block_5_blockNum32	0	0	56	0	0	0	0	0	0	0	0	258	0	0	19	0	0	0	0	0	0	0	0	0	0	0	0	0	0	0	0	0	0	0	0	0	0	0	0	0	0	0	0	0
IFM23_S4_Contig694_frame_1_Rask_block_55_blockNum33	0	0	75	0	0	0	0	0	0	0	0	251	0	0	21	0	0	0	0	0	0	0	0	0	0	0	0	0	0	0	0	0	0	0	0	0	0	0	0	0	0	0	0	0
IFM23_S4_Contig694_frame_1_Rask_block_29_blockNum34	0	0	95	0	0	0	1	0	0	0	0	172	0	0	18	0	0	0	0	0	0	0	0	0	0	0	0	0	0	0	0	0	0	0	0	0	0	0	0	0	0	0	0	0
IFM23_S4_Contig694_frame_1_Rask_block_2_blockNum35	0	0	48	0	0	0	1	0	0	0	0	71	0	0	12	0	0	0	0	0	0	0	0	0	0	0	0	0	0	0	0	0	0	0	0	0	0	0	0	0	0	0	0	0
IFM23_S4_Contig694_frame_1_Rask_block_12_blockNum36	0	0	0	0	0	0	0	0	0	0	0	3	0	0	9	0	0	0	1	0	0	0	0	0	0	0	0	0	0	0	0	0	0	0	0	0	0	0	0	0	0	0	0	0
IFM23_S4_Contig694_frame_1_Rask_block_7_blockNum37	0	0	0	0	0	0	0	0	0	0	0	3	0	0	3	0	0	0	1	0	0	0	0	0	0	0	0	0	0	0	0	0	0	0	0	0	0	0	0	0	0	0	0	0
IFM23_S4_Contig695_frame_-2_Rask_block_20_blockNum1	0	0	0	2	0	16	2	1	0	1	1	1007	0	0	56	0	0	0	1	0	0	0	0	0	0	0	0	0	102	0	0	0	0	0	0	0	0	0	0	0	0	0	0	0
IFM23_S4_Contig695_frame_-2_Rask_block_17_blockNum2	0	0	0	1	0	1	4	0	0	1	0	1207	0	0	46	0	0	0	1	0	0	0	0	0	0	0	0	0	71	0	0	0	0	0	0	0	0	0	0	0	0	0	0	0
IFM23_S4_Contig695_frame_-2_Rask_block_19_blockNum3	0	0	0	1	0	1	2	0	0	1	0	732	0	0	23	0	0	0	1	0	0	0	0	0	0	0	0	0	25	0	0	0	0	0	0	0	0	0	0	0	0	0	0	0
IFM23_S4_Contig695_frame_-2_Rask_block_4_blockNum4	0	0	0	0	0	0	0	0	0	0	0	40	0	0	4	0	0	0	0	0	0	0	0	0	0	0	0	0	0	0	0	0	0	0	0	0	0	0	0	0	0	0	0	0
IFM23_S4_Contig695_frame_-2_Rask_block_13_blockNum5	0	0	0	0	0	0	0	0	0	0	0	369	0	1	6	0	0	0	0	0	0	0	0	0	0	0	0	0	0	0	0	0	0	0	0	0	0	0	0	0	0	0	0	0
IFM23_S4_Contig695_frame_-2_Rask_block_215_blockNum6	0	0	0	0	0	0	0	0	0	0	0	532	0	1	13	0	0	0	0	0	0	0	0	0	0	0	0	0	0	0	0	0	0	0	0	0	0	0	0	0	0	0	0	0
IFM23_S4_Contig695_frame_-2_Rask_block_3_blockNum7	0	0	0	0	0	0	0	0	0	0	1	746	0	1	19	0	0	0	0	0	0	0	0	0	0	0	0	0	0	0	0	0	0	0	0	0	0	0	0	0	0	0	0	0
IFM23_S4_Contig695_frame_-2_Rask_block_79_blockNum8	0	0	0	0	0	0	0	0	0	0	1	706	0	1	18	0	0	0	0	0	0	0	0	0	0	0	0	0	0	0	0	0	0	0	0	0	0	0	0	0	0	0	0	0
IFM23_S4_Contig695_frame_-2_Rask_block_14_blockNum9	0	0	0	0	0	0	1	0	0	0	1	768	0	0	25	0	1	0	0	0	0	0	0	0	0	0	0	0	0	0	0	0	0	0	0	0	0	0	0	0	0	0	0	0
IFM23_S4_Contig695_frame_-2_Rask_block_5_blockNum10	0	0	0	0	0	0	1	0	0	0	0	986	0	0	39	0	6	0	0	0	0	0	0	0	0	0	0	0	0	0	0	0	0	0	0	0	0	0	0	0	0	0	0	0
IFM23_S4_Contig695_frame_-2_Rask_block_36_blockNum11	0	0	0	0	0	0	0	0	0	0	0	672	0	0	27	0	3	0	0	0	0	0	0	0	0	0	0	0	0	0	0	0	0	0	0	0	0	0	0	0	0	0	0	0
IFM23_S4_Contig695_frame_-2_Rask_block_2_blockNum12	0	0	0	0	0	0	0	0	0	0	0	66	0	0	0	0	0	0	0	0	0	0	0	0	0	0	0	0	0	0	0	0	0	0	0	0	0	0	0	0	0	0	0	0
IFM23_S4_Contig695_frame_-2_Rask_block_12_blockNum13	0	0	0	0	0	0	0	0	0	0	0	252	0	0	8	0	0	0	0	0	0	0	0	0	0	0	0	0	0	0	0	0	0	0	0	0	0	0	0	0	0	0	0	0
IFM23_S4_Contig695_frame_-2_Rask_block_7_blockNum14	0	0	0	0	0	0	0	0	0	0	0	430	0	0	19	0	1	0	0	0	0	0	0	0	0	0	0	0	0	0	0	0	0	0	0	0	0	0	0	0	0	0	0	0
IFM23_S4_Contig695_frame_-2_Rask_block_1_blockNum15	0	0	0	0	0	0	0	0	0	0	0	396	0	0	25	0	3	0	0	0	0	0	0	0	0	0	0	0	0	0	0	0	0	0	0	0	0	0	0	0	0	0	0	0
IFM23_S4_Contig695_frame_-2_Rask_block_9_blockNum16	0	0	1	0	0	0	1	1	0	0	0	239	0	0	22	1	4	0	0	0	0	0	0	0	0	0	0	0	0	0	0	0	0	0	0	0	0	0	0	0	0	0	0	0
IFM23_S4_Contig695_frame_-2_Rask_block_75_blockNum17	0	0	1	0	0	0	1	0	0	0	0	464	0	0	20	0	0	0	0	0	0	0	0	0	0	0	0	0	0	0	0	0	0	0	0	0	0	0	0	0	0	0	0	0
IFM23_S4_Contig695_frame_-2_Rask_block_6_blockNum18	0	0	1	0	1	0	0	0	0	0	0	1047	0	0	30	0	0	0	0	0	0	0	0	0	0	0	0	0	0	0	0	0	0	0	0	0	0	0	0	0	0	0	0	0
IFM23_S4_Contig695_frame_-2_Rask_block_143_blockNum19	0	0	0	0	1	0	0	0	0	0	0	1288	0	0	44	0	3	0	0	0	0	0	0	0	0	0	0	0	0	0	0	0	0	0	0	0	0	0	0	0	0	0	0	0
IFM23_S4_Contig695_frame_-2_Rask_block_23_blockNum20	0	0	0	0	0	0	1	0	0	0	0	1578	0	0	59	0	4	0	0	0	0	0	0	0	0	0	0	0	0	0	0	0	0	0	0	0	0	0	0	0	0	0	0	0
IFM23_S4_Contig695_frame_-2_Rask_block_57_blockNum21	0	0	1	0	0	0	183	0	0	0	0	1184	0	0	34	0	3	0	0	0	0	0	0	0	0	0	0	0	0	0	0	0	0	0	0	0	0	0	0	0	0	0	0	0
IFM23_S4_Contig695_frame_-2_Rask_block_116_blockNum22	0	0	1	0	0	0	195	0	0	0	0	809	0	0	23	0	5	0	0	0	0	0	0	0	0	0	0	0	0	0	0	0	0	0	0	0	0	0	0	0	0	0	0	0
IFM23_S4_Contig695_frame_-2_Rask_block_8_blockNum23	0	0	1	0	0	1	194	0	1	0	0	1438	0	0	44	0	6	1	0	0	0	0	0	0	0	0	0	0	0	0	0	0	0	0	0	0	0	0	0	0	0	0	0	0
IFM23_S4_Contig695_frame_-2_Rask_block_1_blockNum24	0	0	0	0	0	1	0	0	1	1	0	1633	0	0	47	0	5	1	0	0	0	0	0	0	0	0	0	0	0	0	0	0	0	0	0	0	0	0	0	0	0	0	0	0
IFM23_S4_Contig695_frame_-2_Rask_block_32_blockNum25	0	0	0	0	0	0	2	0	0	1	1	2149	1	0	69	0	9	0	0	0	0	0	0	0	0	0	0	0	0	0	0	0	0	0	0	0	0	0	0	0	0	0	0	0
IFM23_S4_Contig695_frame_-2_Rask_block_10_blockNum26	0	0	1	0	1	0	4	0	2	0	1	1874	2	2	61	1	4	0	0	0	0	0	0	0	0	0	0	0	0	0	0	0	0	0	0	0	0	0	0	0	0	0	0	0
IFM23_S4_Contig695_frame_-2_Rask_block_530_blockNum27	0	0	1	0	0	0	5	0	0	0	0	1049	0	1	45	0	4	1	0	0	0	0	0	0	0	0	0	0	0	0	0	0	0	0	0	0	0	0	0	0	0	0	0	0
IFM23_S4_Contig695_frame_-2_Rask_block_15_blockNum28	0	0	0	0	0	0	5	0	0	0	0	1020	0	1	41	0	4	1	0	0	0	0	0	0	0	0	0	0	0	0	0	0	0	0	0	0	0	0	0	0	0	0	0	0
IFM23_S4_Contig695_frame_-2_Rask_block_4_blockNum30	0	0	0	0	0	0	0	0	0	0	0	621	0	0	29	0	5	0	0	0	0	0	0	0	0	0	0	0	0	0	0	0	0	0	0	0	0	0	0	0	0	0	0	0
IFM23_S4_Contig695_frame_-2_Rask_block_11_blockNum31	0	0	0	0	0	0	0	0	0	0	0	609	0	0	34	0	4	0	0	0	0	0	0	0	0	0	0	0	0	0	0	0	0	0	0	0	0	0	0	0	0	0	0	0
IFM23_S4_Contig695_frame_-2_Rask_block_77_blockNum32	0	0	0	0	0	0	0	0	0	0	0	544	0	0	21	0	2	0	0	0	0	0	0	0	0	0	0	0	0	0	0	0	0	0	0	0	0	0	0	0	0	0	0	0
IFM23_S4_Contig695_frame_-2_Rask_block_16_blockNum33	0	0	0	0	1	0	0	0	0	0	0	566	0	0	29	0	2	0	0	0	0	0	0	0	0	0	0	0	0	0	0	0	0	0	0	0	0	0	0	0	0	0	0	0
IFM23_S4_Contig695_frame_-2_Rask_block_3_blockNum34	0	0	0	0	1	0	0	0	0	0	0	561	0	0	25	0	2	0	0	0	0	0	0	0	0	0	0	0	0	0	0	0	0	0	0	0	0	0	0	0	0	0	0	0
IFM23_S4_Contig695_frame_-2_Rask_block_5_blockNum35	0	0	0	0	1	0	0	0	0	0	0	696	0	0	53	0	1	0	0	0	0	0	0	0	0	0	0	0	0	0	0	0	0	0	0	0	0	0	0	0	0	0	0	0
IFM23_S4_Contig695_frame_-2_Rask_block_90_blockNum36	0	0	0	0	0	0	0	0	0	0	0	572	0	0	43	0	0	0	0	0	0	0	0	0	0	0	0	0	0	0	0	0	0	0	0	0	0	0	0	0	0	0	0	0
IFM23_S4_Contig695_frame_-2_Rask_block_2_blockNum37	0	0	0	0	0	0	1	0	0	0	0	462	0	0	31	0	0	0	0	0	0	0	0	0	0	0	0	0	0	0	0	0	0	0	0	0	0	0	0	0	0	0	0	0
IFM23_S4_Contig695_frame_-2_Rask_block_12_blockNum38	0	0	0	0	0	0	0	0	0	0	0	469	0	0	23	0	0	0	0	0	0	0	0	0	0	0	0	0	0	0	0	0	0	0	0	0	0	0	0	0	0	0	0	0
IFM23_S4_Contig695_frame_-2_Rask_block_1_blockNum39	0	0	0	1	0	0	0	0	0	0	0	778	0	0	37	0	1	0	0	0	0	0	0	0	0	0	0	0	0	0	0	0	0	0	0	0	0	0	0	0	0	0	0	0
IFM23_S4_Contig695_frame_-2_Rask_block_9_blockNum40	0	0	0	0	0	0	0	0	0	0	0	380	0	0	19	0	1	0	0	0	0	0	0	0	0	0	0	0	0	0	0	0	0	0	0	0	0	0	0	0	0	0	0	0
IFM23_S4_Contig695_frame_-2_Rask_block_6_blockNum41	0	0	0	0	0	0	0	0	0	1	0	292	0	0	17	0	0	0	0	0	0	0	0	0	0	0	0	0	0	0	0	0	0	0	0	0	0	0	0	0	0	0	0	0
IFM23_S4_Contig695_frame_-2_Rask_block_202_blockNum42	0	0	0	0	0	0	0	0	0	1	0	451	0	0	23	0	0	0	0	0	0	0	0	0	0	0	0	0	0	0	0	0	0	0	0	0	0	0	0	0	0	0	0	0
IFM23_S4_Contig695_frame_-2_Rask_block_22_blockNum43	0	0	0	0	1	0	0	0	0	0	0	431	0	0	26	0	0	0	0	0	0	0	0	0	0	0	0	0	0	0	0	0	0	0	0	0	0	0	0	0	0	0	0	0
IFM23_S4_Contig695_frame_-2_Rask_block_193_blockNum44	0	0	0	0	1	0	0	0	0	0	0	339	0	0	16	0	0	0	0	0	0	0	0	0	0	0	0	0	0	0	0	0	0	0	0	0	0	0	0	0	0	0	0	0
IFM23_S4_Contig695_frame_-2_Rask_block_8_blockNum45	0	0	0	0	1	0	0	0	0	0	0	348	0	0	19	0	2	0	0	0	0	0	0	0	0	0	0	0	0	0	0	0	0	0	0	0	0	0	0	0	0	0	0	0
IFM23_S4_Contig695_frame_-2_Rask_block_1_blockNum46	0	0	0	0	0	0	0	0	0	1	0	428	0	0	17	0	2	0	0	0	0	0	0	0	0	0	0	0	0	0	0	0	0	0	0	0	0	0	0	0	0	0	0	0
IFM23_S4_Contig695_frame_-2_Rask_block_24_blockNum47	0	0	0	1	0	0	0	0	0	1	0	825	0	0	33	0	2	0	0	0	0	0	0	0	0	0	0	0	0	0	0	0	0	0	0	0	0	0	0	0	0	0	0	0
IFM23_S4_Contig695_frame_-2_Rask_block_10_blockNum48	0	0	0	1	0	0	0	0	0	1	0	653	0	0	31	0	4	0	0	0	0	0	0	0	0	0	0	0	0	0	0	0	0	0	0	0	0	0	0	0	0	0	0	0
IFM23_S4_Contig695_frame_-2_Rask_block_331_blockNum49	0	0	0	0	0	0	0	0	0	0	0	616	0	0	39	0	3	0	0	0	0	0	0	0	0	0	0	0	0	0	0	0	0	0	0	0	0	0	0	0	0	0	0	0
IFM23_S4_Contig695_frame_-2_Rask_block_52_blockNum50	0	0	0	0	0	0	1	0	0	0	0	797	1	0	50	0	4	0	0	0	0	0	0	0	0	0	0	0	0	0	0	0	0	0	0	0	0	0	0	0	0	0	0	0
IFM23_S4_Contig695_frame_-2_Rask_block_65_blockNum51	0	0	0	0	0	0	2	0	0	0	0	1174	1	0	64	0	4	0	0	0	0	0	0	0	0	0	0	0	0	0	0	0	0	0	0	0	0	0	0	0	0	0	0	0
IFM23_S4_Contig695_frame_-2_Rask_block_4_blockNum52	0	0	0	0	0	0	0	0	0	0	0	734	0	0	36	0	4	0	0	0	0	0	0	0	0	0	0	0	0	0	0	0	0	0	0	0	0	0	0	0	0	0	0	0
IFM23_S4_Contig695_frame_-2_Rask_block_13_blockNum53	0	0	0	0	0	0	0	0	0	0	0	572	0	0	26	0	2	0	0	0	0	0	0	0	0	0	0	0	0	0	0	0	0	0	0	0	0	0	0	0	0	0	0	0
IFM23_S4_Contig695_frame_-2_Rask_block_3_blockNum54	0	0	0	0	0	0	0	0	0	0	0	337	0	0	17	0	0	0	0	0	0	0	0	0	0	0	0	0	0	0	0	0	0	0	0	0	0	0	0	0	0	0	0	0
IFM23_S4_Contig695_frame_-2_Rask_block_146_blockNum55	0	0	0	1	0	0	0	0	0	0	0	364	0	0	30	0	0	0	0	0	0	0	0	0	0	0	0	0	0	0	0	0	0	0	0	0	0	0	0	0	0	0	0	0
IFM23_S4_Contig695_frame_-2_Rask_block_14_blockNum56	0	0	0	1	0	0	0	0	0	0	0	441	0	0	30	0	0	0	0	0	0	0	0	0	0	0	0	0	0	0	0	0	0	0	0	0	0	0	0	0	0	0	0	0
IFM23_S4_Contig695_frame_-2_Rask_block_5_blockNum57	0	0	0	0	0	0	0	0	0	0	0	540	0	0	34	0	0	0	0	0	0	0	0	0	0	0	0	0	0	0	0	0	0	0	0	0	0	0	0	0	0	0	0	0
IFM23_S4_Contig695_frame_-2_Rask_block_2_blockNum58	0	0	0	0	0	0	0	0	0	0	0	695	0	0	33	0	2	0	0	0	0	0	0	0	0	0	0	0	0	0	0	0	0	0	0	0	0	0	0	0	0	0	0	0
IFM23_S4_Contig695_frame_-2_Rask_block_59_blockNum59	0	0	1	0	0	0	0	0	0	0	0	949	0	0	34	0	2	0	0	0	0	0	0	0	0	0	0	0	0	0	0	0	0	0	0	0	0	0	0	0	0	0	0	0
IFM23_S4_Contig695_frame_-2_Rask_block_1_blockNum60	0	0	1	0	0	0	1	0	0	0	0	1163	0	0	55	1	3	0	0	0	0	0	0	0	0	0	0	0	0	0	0	0	0	0	0	0	0	0	0	0	0	0	0	0
IFM23_S4_Contig695_frame_-2_Rask_block_62_blockNum61	0	0	0	0	0	0	1	0	0	0	0	769	0	0	38	0	3	0	0	0	0	0	0	0	0	0	0	0	0	0	0	0	0	0	0	0	0	0	0	0	0	0	0	0
IFM23_S4_Contig695_frame_-2_Rask_block_61_blockNum62	0	0	0	0	0	0	2	0	0	0	0	713	0	0	36	1	4	0	0	0	0	0	0	0	0	0	0	0	0	0	0	0	0	0	0	0	0	0	0	0	0	0	0	0
IFM23_S4_Contig695_frame_-2_Rask_block_18_blockNum63	0	0	0	0	0	0	1	0	0	0	0	632	0	0	38	1	5	0	0	0	0	0	0	0	0	0	0	0	0	0	0	0	0	0	0	0	0	0	0	0	0	0	0	0
IFM23_S4_Contig695_frame_-2_Rask_block_4_blockNum64	0	0	0	0	0	0	0	0	0	0	0	583	0	0	28	1	1	0	0	0	0	0	0	0	0	0	0	0	0	0	0	0	0	0	0	0	0	0	0	0	0	0	0	0
IFM23_S4_Contig695_frame_-2_Rask_block_11_blockNum65	0	0	0	0	0	0	0	0	0	0	0	621	0	0	26	1	1	0	0	0	0	0	0	0	0	0	0	0	0	0	0	0	0	0	0	0	0	0	0	0	0	0	0	0
IFM23_S4_Contig695_frame_-2_Rask_block_232_blockNum66	0	0	0	0	0	0	0	0	0	0	0	501	0	0	15	1	2	0	0	0	0	0	0	0	0	0	0	0	0	0	0	0	0	0	0	0	0	0	0	0	0	0	0	0
IFM23_S4_Contig695_frame_-2_Rask_block_3_blockNum67	0	0	0	0	0	0	0	0	0	0	0	522	0	0	15	0	1	0	0	0	0	0	0	0	0	0	0	0	0	0	0	0	0	0	0	0	0	0	0	0	0	0	0	0
IFM23_S4_Contig695_frame_-2_Rask_block_86_blockNum68	0	0	0	0	0	0	0	0	0	0	0	781	0	0	31	0	4	0	0	0	0	0	0	0	0	0	0	0	0	0	0	0	0	0	0	0	0	0	0	0	0	0	0	0
IFM23_S4_Contig695_frame_-2_Rask_block_5_blockNum69	0	0	0	0	0	0	1	0	0	1	1	1005	0	0	42	0	9	0	0	0	0	0	0	0	0	0	0	0	0	0	0	0	0	0	0	0	0	0	0	0	0	0	0	0
IFM23_S4_Contig695_frame_-2_Rask_block_29_blockNum70	0	0	0	0	0	0	1	0	0	1	1	1004	0	0	44	0	6	0	0	0	0	0	0	0	0	0	0	0	1	0	0	0	0	0	0	0	0	0	0	0	0	0	0	0
IFM23_S4_Contig695_frame_-2_Rask_block_2_blockNum71	0	0	0	0	0	0	1	0	0	1	1	987	4	0	51	0	5	0	0	0	0	0	0	0	0	0	0	0	0	0	0	0	0	0	0	0	0	0	0	0	0	0	0	0
IFM23_S4_Contig695_frame_-2_Rask_block_1_blockNum72	0	0	0	0	0	0	0	0	0	0	0	1003	0	0	40	0	5	0	0	0	0	0	0	0	0	0	0	0	0	0	0	0	0	0	0	0	0	0	0	0	0	0	0	0
IFM23_S4_Contig695_frame_-2_Rask_block_45_blockNum73	0	0	0	0	0	0	0	0	0	0	0	994	0	0	40	0	6	0	0	0	0	0	0	0	0	0	0	0	0	0	0	0	0	0	0	0	0	0	0	0	0	0	0	0
IFM23_S4_Contig695_frame_-2_Rask_block_18_blockNum74	0	0	0	0	0	0	0	0	0	0	0	953	0	0	42	0	4	1	0	0	0	0	0	0	0	0	0	0	0	0	0	0	0	0	0	0	0	0	0	0	0	0	0	0
IFM23_S4_Contig695_frame_-2_Rask_block_355_blockNum75	0	0	0	0	0	0	0	0	0	0	0	859	0	0	46	0	2	1	0	0	0	0	0	0	0	0	0	0	0	0	0	0	0	0	0	0	0	0	3	0	0	0	0	0
IFM23_S4_Contig695_frame_-2_Rask_block_21_blockNum76	0	0	0	0	0	0	0	0	0	0	0	370	0	0	53	0	3	1	0	0	0	0	0	0	0	0	0	0	0	0	0	0	0	0	0	0	0	0	4	0	0	0	0	0
IFM23_S4_Contig695_frame_-2_Rask_block_41_blockNum77	0	0	0	0	0	0	1	0	0	0	0	47	0	0	56	0	0	0	0	0	0	0	0	0	0	0	0	0	0	0	0	1	0	0	0	0	0	0	0	0	0	0	0	0
IFM23_S4_Contig695_frame_-2_Rask_block_43_blockNum78	3	3	29	2	14	20	374	10	14	0	13	21	0	12	38	25	4	11	1	1	5	1	0	1	306	18	0	3	1	12	8	29	0	52	9	12	4	6	2	13	0	5	3	8
IFM23_S4_Contig695_frame_-2_Rask_block_66_blockNum79	3	3	25	2	13	15	283	4	13	0	8	18	0	10	16	5	4	10	1	1	2	1	0	0	188	15	0	2	1	10	8	28	0	43	5	10	4	6	2	9	0	5	3	8
IFM23_S4_Contig696_frame_-2_Rask_block_20_blockNum1	0	0	0	0	89	0	0	0	0	0	0	0	0	0	49	0	0	0	20	0	0	0	0	0	0	0	0	0	29	0	0	0	0	0	0	0	0	0	0	0	0	0	0	0
IFM23_S4_Contig696_frame_-2_Rask_block_17_blockNum2	0	0	0	0	108	0	0	1	0	0	0	0	0	0	66	0	0	0	20	0	0	0	0	0	0	0	0	0	32	0	0	0	0	0	0	0	0	0	0	0	0	0	0	0
IFM23_S4_Contig696_frame_-2_Rask_block_19_blockNum3	0	0	0	0	81	0	0	1	0	0	0	0	0	0	51	0	0	0	17	0	0	0	0	0	0	0	0	0	23	0	0	0	0	0	0	0	0	0	0	0	0	0	0	0
IFM23_S4_Contig696_frame_-2_Rask_block_4_blockNum4	0	0	0	0	49	0	0	0	0	0	0	0	0	0	24	0	0	1	16	0	0	0	0	0	0	0	0	0	13	0	0	0	0	0	0	0	0	0	0	0	0	0	0	0
IFM23_S4_Contig696_frame_-2_Rask_block_13_blockNum5	0	0	0	0	42	0	0	0	0	0	0	0	0	0	14	0	0	1	15	0	0	0	0	0	0	0	0	0	11	0	0	0	0	0	0	0	0	0	0	0	0	0	0	0
IFM23_S4_Contig696_frame_-2_Rask_block_188_blockNum6	0	0	0	0	21	0	0	0	0	0	0	0	0	0	6	0	0	0	7	0	0	0	0	0	0	0	0	0	7	0	0	0	0	0	0	0	0	0	0	0	0	0	0	0
IFM23_S4_Contig696_frame_-2_Rask_block_3_blockNum7	0	0	0	0	21	0	0	0	0	0	0	0	0	0	16	0	0	0	9	0	0	0	0	0	0	0	0	0	8	0	0	0	0	0	0	0	0	0	0	0	0	0	0	0
IFM23_S4_Contig696_frame_-2_Rask_block_79_blockNum8	0	0	0	0	25	0	0	0	0	0	0	0	0	0	22	0	0	0	7	0	0	0	0	0	0	0	0	0	13	0	0	0	0	0	0	0	0	0	0	0	0	0	0	0
IFM23_S4_Contig696_frame_-2_Rask_block_14_blockNum9	0	0	0	0	26	0	0	0	0	0	0	0	0	0	30	0	0	0	8	0	0	0	0	0	0	0	0	0	14	0	0	0	0	0	0	0	0	0	0	0	0	0	0	0
IFM23_S4_Contig696_frame_-2_Rask_block_5_blockNum10	0	0	0	0	30	0	0	0	0	0	0	0	0	0	28	0	0	0	5	0	0	0	0	0	0	0	0	0	6	0	0	0	0	0	0	0	0	0	0	0	0	0	0	0
IFM23_S4_Contig696_frame_-2_Rask_block_36_blockNum11	0	0	0	0	23	0	0	0	0	0	0	0	0	0	12	0	0	0	3	0	0	0	0	0	0	0	0	0	11	0	0	0	0	0	0	0	0	0	0	0	0	0	0	0
IFM23_S4_Contig696_frame_-2_Rask_block_2_blockNum13	0	0	0	0	15	0	0	0	0	0	0	0	0	0	10	0	0	0	8	0	0	0	0	0	0	0	0	0	15	0	0	0	0	0	0	0	0	0	0	0	0	0	0	0
IFM23_S4_Contig696_frame_-2_Rask_block_12_blockNum14	0	0	0	0	39	0	0	0	0	0	0	0	0	0	23	0	0	0	11	0	0	0	0	0	0	0	0	0	20	0	0	0	0	0	0	0	0	0	0	0	0	0	0	0
IFM23_S4_Contig696_frame_-2_Rask_block_7_blockNum15	0	0	0	0	63	0	2	0	0	0	0	0	0	0	41	0	0	0	17	0	0	0	0	0	0	0	0	0	23	0	0	0	0	0	0	0	0	2	0	0	0	0	0	0
IFM23_S4_Contig696_frame_-2_Rask_block_1_blockNum16	0	0	0	0	72	0	0	0	0	0	0	0	0	0	39	0	0	0	16	0	0	0	0	0	0	0	0	0	21	0	0	0	0	0	0	0	0	2	0	0	0	0	0	0
IFM23_S4_Contig696_frame_-2_Rask_block_9_blockNum17	0	0	0	0	70	0	0	0	0	0	0	0	0	0	50	0	0	0	19	0	0	0	0	0	0	0	0	0	39	0	0	0	0	0	0	0	0	0	0	0	0	0	0	0
IFM23_S4_Contig696_frame_-2_Rask_block_75_blockNum18	0	0	0	0	50	0	0	0	0	0	0	0	0	0	42	0	0	0	17	0	0	0	0	0	0	0	0	0	37	0	0	0	0	0	0	0	0	0	0	0	0	0	0	0
IFM23_S4_Contig696_frame_-2_Rask_block_6_blockNum19	0	0	0	0	60	0	0	0	0	0	0	0	0	0	41	0	0	0	9	0	0	0	0	0	0	0	0	0	30	0	0	0	0	0	0	0	0	0	0	0	0	0	0	0
IFM23_S4_Contig696_frame_-2_Rask_block_68_blockNum20	0	0	0	0	39	0	0	0	0	0	0	0	0	0	23	0	0	0	8	0	0	0	0	0	0	0	0	0	21	0	0	0	0	0	0	0	0	0	0	0	0	0	0	0
IFM23_S4_Contig696_frame_-2_Rask_block_23_blockNum21	0	0	0	0	41	0	0	0	0	0	0	0	0	0	38	0	0	0	13	0	0	0	0	0	0	0	0	0	22	0	0	0	0	0	0	0	0	0	0	0	0	0	0	0
IFM23_S4_Contig696_frame_-2_Rask_block_63_blockNum22	0	0	0	0	57	0	3	0	0	0	0	0	0	0	40	0	0	0	12	0	0	0	0	0	0	0	0	0	24	0	0	0	0	0	0	0	0	0	0	0	0	0	0	0
IFM23_S4_Contig696_frame_-2_Rask_block_110_blockNum23	0	0	0	0	56	0	0	0	0	0	0	0	0	0	26	0	0	0	6	0	0	0	0	0	0	0	0	0	19	0	0	0	0	0	0	0	0	0	0	0	0	0	0	0
IFM23_S4_Contig696_frame_-2_Rask_block_67_blockNum24	0	0	0	0	36	0	0	0	0	0	0	0	0	0	24	0	0	0	7	0	0	0	0	0	0	0	0	0	13	0	0	0	0	0	0	0	0	0	0	0	0	0	0	0
IFM23_S4_Contig696_frame_-2_Rask_block_8_blockNum25	0	0	0	0	64	0	0	0	0	0	0	0	0	1	48	0	0	0	14	0	0	0	0	0	0	0	0	0	29	0	0	0	0	0	0	0	0	0	0	0	0	0	0	0
IFM23_S4_Contig696_frame_-2_Rask_block_1_blockNum26	0	0	0	0	61	0	0	0	0	0	0	0	0	1	43	0	0	0	9	0	0	0	0	0	0	0	0	0	35	1	0	0	0	0	0	0	0	0	0	0	0	0	0	0
IFM23_S4_Contig696_frame_-2_Rask_block_32_blockNum27	0	0	0	0	108	0	1	0	1	0	0	0	0	1	82	0	0	0	20	0	0	0	0	0	0	0	0	0	44	0	0	0	0	0	0	0	0	0	0	0	0	0	0	0
IFM23_S4_Contig696_frame_-2_Rask_block_10_blockNum28	0	0	0	0	101	0	1	0	0	0	0	0	0	0	66	0	0	0	33	0	0	0	0	1	0	0	0	0	51	0	0	0	0	0	0	0	0	0	0	0	0	0	0	0
IFM23_S4_Contig696_frame_-2_Rask_block_347_blockNum29	0	0	0	0	66	0	0	0	0	0	0	0	0	0	38	0	0	0	19	0	0	0	0	0	0	0	0	0	37	0	0	0	0	0	0	0	0	0	0	0	0	0	0	0
IFM23_S4_Contig696_frame_-2_Rask_block_52_blockNum30	0	0	0	0	68	0	0	0	0	0	0	0	0	0	63	0	0	0	24	0	0	0	0	0	0	0	0	0	43	0	0	0	0	0	0	0	0	0	0	0	0	0	0	0
IFM23_S4_Contig696_frame_-2_Rask_block_65_blockNum31	0	0	0	0	41	0	0	0	0	0	0	0	0	0	95	0	0	0	28	0	0	0	0	0	0	0	0	0	56	0	0	0	0	0	0	0	0	0	0	0	0	0	0	0
IFM23_S4_Contig696_frame_-2_Rask_block_53_blockNum32	0	0	0	0	17	0	0	0	0	0	0	0	0	0	68	0	0	0	23	0	0	0	0	0	0	0	0	0	58	0	0	0	0	0	0	0	0	0	0	0	0	0	0	0
IFM23_S4_Contig696_frame_-2_Rask_block_4_blockNum33	0	0	0	0	37	0	0	0	0	0	0	0	0	0	46	0	0	0	21	0	0	0	0	0	0	0	0	0	40	0	0	0	0	0	0	0	0	0	0	0	0	0	0	0
IFM23_S4_Contig696_frame_-2_Rask_block_13_blockNum34	0	0	0	0	41	0	0	0	0	0	0	0	0	0	42	0	0	0	13	0	0	0	0	0	0	0	0	0	23	0	0	0	0	0	0	0	0	0	0	0	0	0	0	0
IFM23_S4_Contig696_frame_-2_Rask_block_3_blockNum35	0	0	0	0	46	0	0	0	0	0	0	0	0	0	49	0	0	0	15	0	0	0	0	0	0	0	0	0	17	0	0	0	0	0	0	0	0	0	0	0	0	0	0	0
IFM23_S4_Contig696_frame_-2_Rask_block_146_blockNum36	0	0	0	0	41	0	0	0	0	0	0	0	0	0	50	0	0	0	13	0	0	0	0	0	0	0	0	0	13	0	0	0	0	0	0	0	0	0	0	0	0	0	0	0
IFM23_S4_Contig696_frame_-2_Rask_block_5_blockNum37	0	0	0	0	55	0	0	0	0	0	0	0	0	0	51	0	0	0	14	0	0	0	0	0	0	0	0	0	26	0	0	0	0	0	0	0	0	0	0	0	0	0	1	0
IFM23_S4_Contig696_frame_-2_Rask_block_187_blockNum38	0	0	0	0	71	0	0	0	0	0	0	0	0	0	53	0	0	0	19	0	0	0	0	0	0	0	0	0	32	0	0	0	0	0	0	0	0	0	0	0	0	0	0	0
IFM23_S4_Contig696_frame_-2_Rask_block_2_blockNum39	0	0	0	0	91	0	0	0	0	0	0	0	0	0	59	0	0	0	25	0	0	0	0	0	0	0	0	0	38	0	0	0	0	0	0	0	0	0	0	0	0	0	0	0
IFM23_S4_Contig696_frame_-2_Rask_block_59_blockNum40	0	0	0	0	109	0	0	0	0	0	0	0	0	0	76	0	0	0	45	0	0	0	0	0	0	0	0	0	63	0	0	0	0	0	0	0	0	0	0	0	0	0	0	0
IFM23_S4_Contig696_frame_-2_Rask_block_1_blockNum41	0	0	0	0	96	0	0	0	0	0	0	0	0	0	75	0	0	0	51	0	0	0	0	0	0	0	0	0	63	0	0	0	0	0	0	0	0	0	0	0	0	0	0	0
IFM23_S4_Contig696_frame_-2_Rask_block_62_blockNum42	0	0	0	0	57	0	0	0	0	0	0	0	0	0	64	0	0	0	37	0	0	0	0	0	0	0	0	0	51	0	0	0	0	0	0	0	0	0	0	0	0	0	0	0
IFM23_S4_Contig696_frame_-2_Rask_block_61_blockNum43	0	0	0	0	62	0	0	0	0	0	0	0	0	0	54	0	0	0	29	0	0	0	0	0	0	0	0	0	38	0	0	0	0	0	0	0	0	0	0	0	0	0	0	0
IFM23_S4_Contig696_frame_-2_Rask_block_18_blockNum44	0	0	0	0	64	0	0	0	0	0	0	0	0	0	42	0	0	0	21	0	0	0	0	0	0	0	0	0	32	0	0	0	0	0	0	0	0	0	0	0	0	0	0	0
IFM23_S4_Contig696_frame_-2_Rask_block_4_blockNum45	0	0	0	0	50	0	0	0	0	0	0	0	0	0	42	0	0	0	24	0	0	0	0	0	0	0	0	0	34	0	0	0	0	0	0	0	0	0	0	0	0	0	0	0
IFM23_S4_Contig696_frame_-2_Rask_block_11_blockNum46	0	0	0	0	58	0	0	0	0	0	0	0	0	0	46	0	0	0	23	0	0	0	0	0	0	0	0	0	45	0	0	0	0	0	0	0	0	0	0	0	0	0	0	0
IFM23_S4_Contig696_frame_-2_Rask_block_201_blockNum47	0	0	0	0	49	0	0	0	0	0	0	0	0	0	35	0	0	0	26	0	0	0	0	0	0	0	0	0	50	0	0	0	0	0	0	0	0	0	0	0	0	0	0	0
IFM23_S4_Contig696_frame_-2_Rask_block_3_blockNum48	0	0	0	0	35	0	0	0	0	0	0	0	0	0	29	0	0	0	22	0	0	0	0	0	0	0	0	0	40	0	0	0	0	0	0	0	0	0	0	0	0	0	0	0
IFM23_S4_Contig696_frame_-2_Rask_block_86_blockNum49	0	0	0	0	40	0	0	0	0	0	0	0	0	0	41	0	0	0	24	0	0	0	0	0	0	0	0	0	39	0	0	0	0	0	0	0	0	0	0	0	0	0	0	0
IFM23_S4_Contig696_frame_-2_Rask_block_5_blockNum50	0	0	0	0	90	0	0	0	0	0	0	0	0	0	74	0	0	0	39	0	0	0	0	0	0	0	0	0	76	0	0	0	0	0	0	0	0	0	0	0	0	0	0	0
IFM23_S4_Contig696_frame_-2_Rask_block_2_blockNum51	0	0	0	0	99	0	0	0	0	0	0	0	0	0	67	0	0	3	33	0	0	0	0	0	0	0	0	0	74	0	0	0	0	0	0	0	0	0	0	0	0	0	0	0
IFM23_S4_Contig696_frame_-2_Rask_block_579_blockNum52	0	0	0	0	89	0	0	0	0	0	0	0	0	0	66	0	0	3	21	0	0	0	0	0	0	0	0	0	53	0	0	0	0	0	0	0	0	0	0	0	0	0	0	0
IFM23_S4_Contig696_frame_-2_Rask_block_1_blockNum53	0	0	0	0	98	0	0	0	0	0	0	0	0	0	75	0	0	0	23	0	0	0	0	0	0	0	0	0	58	0	0	0	0	0	0	0	0	0	0	0	0	0	0	0
IFM23_S4_Contig696_frame_-2_Rask_block_45_blockNum54	0	0	0	0	107	0	0	0	0	0	0	0	0	0	86	0	0	0	24	0	0	0	0	0	0	0	0	0	85	1	0	0	0	0	0	0	0	0	0	0	0	0	0	0
IFM23_S4_Contig696_frame_-2_Rask_block_18_blockNum55	0	0	0	0	91	0	0	0	0	0	0	0	0	0	84	0	0	0	31	0	0	0	0	0	0	0	0	0	84	1	28	0	0	0	0	0	0	0	0	0	0	0	0	0
IFM23_S4_Contig696_frame_-2_Rask_block_15_blockNum56	0	0	0	0	80	0	0	0	0	0	0	0	0	0	62	0	0	0	29	0	0	0	0	0	0	0	0	0	58	1	44	0	0	0	0	0	0	0	0	0	0	0	0	0
IFM23_S4_Contig696_frame_-2_Rask_block_4_blockNum57	0	0	0	0	50	0	0	0	0	0	0	0	0	0	31	0	0	0	23	0	0	0	0	0	0	0	0	0	45	0	16	0	0	0	0	0	0	0	0	0	0	0	0	0
IFM23_S4_Contig696_frame_-2_Rask_block_11_blockNum58	0	0	0	0	41	0	0	0	0	0	0	0	0	0	29	0	0	0	20	0	0	0	0	0	0	0	0	0	45	0	0	0	0	0	0	0	0	0	0	0	0	0	0	0
IFM23_S4_Contig696_frame_-2_Rask_block_3_blockNum59	0	0	0	0	46	0	0	0	0	0	0	0	0	0	55	0	0	0	21	0	0	0	0	0	0	0	0	0	45	11	0	0	0	0	0	0	0	0	0	0	0	0	0	0
IFM23_S4_Contig696_frame_-2_Rask_block_5_blockNum60	0	0	0	0	80	0	0	0	0	0	0	0	0	0	78	0	0	0	41	0	0	0	0	0	0	0	0	0	78	36	0	0	0	0	0	0	0	0	0	0	0	0	0	0
IFM23_S4_Contig696_frame_-2_Rask_block_167_blockNum61	0	0	0	0	74	0	0	0	0	0	0	0	0	0	69	0	0	0	24	0	0	0	0	0	0	0	0	0	58	33	0	0	0	0	0	0	0	0	0	0	0	0	0	0
IFM23_S4_Contig696_frame_-2_Rask_block_2_blockNum62	0	0	0	0	46	0	0	0	0	0	0	0	0	0	44	0	0	0	14	0	0	0	0	0	0	0	0	0	32	13	0	0	0	0	0	0	0	0	0	0	0	0	0	0
IFM23_S4_Contig696_frame_-2_Rask_block_7_blockNum63	0	0	0	0	38	0	0	0	0	0	0	0	0	0	41	0	0	0	7	0	0	0	0	0	0	0	0	0	39	0	0	0	0	0	0	0	0	0	0	0	0	0	0	0
IFM23_S4_Contig696_frame_-2_Rask_block_1_blockNum64	0	0	0	0	30	0	0	0	0	0	0	0	0	0	37	0	0	0	12	0	0	0	0	0	0	0	0	0	38	0	0	0	0	0	0	0	0	0	0	0	0	0	0	0
IFM23_S4_Contig696_frame_-2_Rask_block_9_blockNum65	0	0	0	0	46	0	0	0	0	0	0	0	0	0	45	0	0	0	27	0	0	0	0	0	0	0	0	0	73	0	0	0	0	0	0	0	0	0	0	0	0	0	0	0
IFM23_S4_Contig696_frame_-2_Rask_block_6_blockNum66	0	0	0	0	63	0	0	0	0	0	0	0	0	0	54	0	0	0	32	0	0	0	0	0	0	0	0	0	86	0	0	0	0	0	0	0	0	0	0	0	0	0	0	0
IFM23_S4_Contig696_frame_-2_Rask_block_202_blockNum67	0	0	0	0	64	0	0	0	0	0	0	0	0	0	64	0	0	0	37	0	0	0	0	0	0	0	0	0	100	0	0	0	0	0	0	0	0	0	0	0	0	0	0	0
IFM23_S4_Contig696_frame_-2_Rask_block_22_blockNum68	0	0	0	0	46	0	0	0	0	0	0	0	0	0	37	0	0	0	24	0	0	0	0	0	0	0	0	0	67	0	0	0	0	0	0	0	0	0	0	0	0	0	0	0
IFM23_S4_Contig696_frame_-2_Rask_block_8_blockNum69	0	0	0	1	37	0	0	0	0	0	0	1	0	0	18	0	1	0	16	0	0	0	0	0	0	0	0	0	50	0	0	0	0	0	0	0	0	0	0	0	0	0	0	0
IFM23_S4_Contig696_frame_-2_Rask_block_1_blockNum70	0	0	0	0	25	0	0	0	0	0	0	0	0	0	29	0	0	0	14	0	0	0	0	0	0	0	0	0	35	0	0	0	0	0	0	0	0	0	0	0	0	0	0	0
IFM23_S4_Contig696_frame_-2_Rask_block_24_blockNum71	0	0	0	0	62	0	0	0	0	0	0	0	0	0	70	0	0	0	12	0	0	0	0	0	0	0	0	0	97	0	0	0	0	0	0	0	0	0	0	0	0	0	0	0
IFM23_S4_Contig696_frame_-2_Rask_block_10_blockNum72	0	0	0	0	85	0	0	0	0	0	0	0	0	0	88	0	0	0	15	0	0	0	0	0	0	0	0	0	122	0	0	0	0	0	0	0	0	0	0	0	0	0	0	0
IFM23_S4_Contig696_frame_-2_Rask_block_31_blockNum73	0	0	0	0	86	0	0	0	0	0	0	0	0	0	90	0	0	0	15	0	0	0	0	0	0	0	0	0	131	0	0	0	0	0	0	0	0	0	0	0	0	0	0	0
IFM23_S4_Contig696_frame_-2_Rask_block_15_blockNum74	0	0	0	0	79	0	0	0	0	0	0	0	0	0	56	0	0	0	13	0	0	0	0	0	0	0	0	0	74	0	0	0	0	0	0	0	0	0	0	0	0	0	0	0
IFM23_S4_Contig696_frame_-2_Rask_block_139_blockNum75	0	0	0	0	59	0	0	0	0	0	0	0	0	0	40	0	0	0	11	0	0	0	0	0	0	0	0	0	42	0	0	0	0	0	0	0	0	0	0	0	0	0	0	0
IFM23_S4_Contig696_frame_-2_Rask_block_4_blockNum76	0	0	0	0	43	0	0	0	0	0	0	0	0	0	29	0	0	0	12	0	0	0	0	0	0	0	0	0	32	0	0	0	0	0	0	0	0	0	0	0	0	0	0	0
IFM23_S4_Contig696_frame_-2_Rask_block_11_blockNum77	0	0	0	0	38	0	0	0	0	0	0	0	0	0	30	0	0	0	23	0	0	0	0	0	0	0	0	0	47	0	0	0	0	0	0	0	0	0	0	0	0	0	0	0
IFM23_S4_Contig696_frame_-2_Rask_block_3_blockNum78	0	0	0	0	24	0	0	0	0	0	0	0	0	0	30	0	0	0	25	0	0	0	0	0	0	0	0	0	47	0	0	0	0	0	0	0	0	0	0	0	0	0	0	0
IFM23_S4_Contig696_frame_-2_Rask_block_82_blockNum79	0	0	0	0	27	0	0	0	0	0	0	0	0	0	42	0	0	0	13	0	0	0	0	0	0	0	0	0	61	0	0	0	0	0	0	0	0	0	0	0	0	0	0	0
IFM23_S4_Contig696_frame_-2_Rask_block_5_blockNum80	0	0	0	0	34	0	0	0	0	0	0	0	0	0	51	1	0	0	19	0	0	0	0	0	0	0	0	0	80	0	0	0	0	0	0	0	0	0	0	0	0	0	0	0
IFM23_S4_Contig696_frame_-2_Rask_block_2_blockNum81	0	0	0	0	70	0	0	0	0	0	0	0	0	0	54	0	0	0	17	0	0	0	0	0	0	0	0	0	75	0	0	0	0	0	0	0	0	0	0	0	0	0	0	0
IFM23_S4_Contig696_frame_-2_Rask_block_1_blockNum82	0	0	0	0	54	0	0	0	0	0	0	0	0	0	77	0	0	0	10	0	0	0	0	0	0	0	0	0	70	0	0	0	0	0	0	0	0	0	0	0	0	0	0	0
IFM23_S4_Contig696_frame_-2_Rask_block_45_blockNum83	0	0	0	0	66	0	0	0	0	0	0	0	0	0	100	0	0	0	23	0	0	0	0	0	0	0	0	0	93	0	0	0	0	0	0	0	0	0	0	0	0	0	0	0
IFM23_S4_Contig696_frame_-2_Rask_block_78_blockNum84	0	0	0	0	62	0	0	0	0	0	0	0	0	0	82	0	0	0	29	0	0	0	0	0	0	0	0	0	82	0	0	0	0	0	0	0	0	0	0	0	0	0	0	0
IFM23_S4_Contig696_frame_-2_Rask_block_52_blockNum85	0	0	0	0	62	0	0	0	0	0	0	0	0	0	66	0	0	0	27	0	0	0	0	0	0	0	0	0	64	0	0	0	0	0	0	0	0	0	0	0	0	0	0	0
IFM23_S4_Contig696_frame_-2_Rask_block_123_blockNum86	0	0	0	0	63	0	0	0	0	0	0	0	0	0	72	0	0	0	25	0	0	0	0	0	0	0	0	0	84	0	0	0	0	0	0	0	0	0	0	0	0	0	0	0
IFM23_S4_Contig696_frame_-2_Rask_block_356_blockNum87	0	0	0	0	86	0	0	0	0	0	0	0	0	0	102	0	0	0	29	0	0	0	0	0	0	0	0	0	113	0	0	0	0	0	0	0	0	0	0	0	0	0	0	0
IFM23_S4_Contig696_frame_-2_Rask_block_53_blockNum88	0	0	0	0	89	0	0	0	0	0	0	0	0	0	103	0	0	0	27	0	0	0	0	0	0	0	0	0	120	0	0	0	0	0	0	0	0	0	0	0	0	0	0	0
IFM23_S4_Contig696_frame_-2_Rask_block_4_blockNum89	0	0	0	0	76	0	0	0	0	0	0	0	0	0	81	0	0	0	36	0	0	0	0	0	0	0	0	0	117	0	0	0	0	0	0	0	0	0	0	0	0	0	0	0
IFM23_S4_Contig696_frame_-2_Rask_block_13_blockNum90	0	0	0	0	71	0	0	0	0	0	0	0	0	0	56	0	0	0	29	0	0	0	0	0	0	0	0	0	94	0	0	0	0	0	0	0	0	0	0	0	0	0	0	0
IFM23_S4_Contig696_frame_-2_Rask_block_3_blockNum92	0	0	0	0	41	0	0	0	0	0	0	0	0	0	49	0	0	0	25	0	0	0	0	0	0	0	0	0	83	0	0	0	0	0	0	0	0	0	0	0	0	0	0	0
IFM23_S4_Contig696_frame_-2_Rask_block_387_blockNum93	0	0	0	0	34	0	0	0	0	0	0	0	0	0	53	0	0	0	22	0	0	0	0	0	0	0	0	0	81	0	0	0	0	0	0	0	0	0	0	0	0	0	0	0
IFM23_S4_Contig696_frame_-2_Rask_block_5_blockNum94	0	0	0	0	72	0	0	0	0	0	0	0	0	2	109	0	0	0	46	0	0	0	0	0	0	0	0	0	160	0	0	0	0	0	2	0	0	0	0	0	0	0	0	0
IFM23_S4_Contig696_frame_-2_Rask_block_284_blockNum95	0	0	0	0	62	0	0	0	0	0	0	0	0	2	92	0	0	0	42	0	0	0	0	0	0	0	0	0	153	0	0	0	0	0	2	0	0	0	0	0	0	0	0	0
IFM23_S4_Contig696_frame_-2_Rask_block_92_blockNum96	0	0	0	0	52	0	4	0	0	0	0	0	0	2	81	0	0	0	38	0	0	0	0	0	0	0	0	0	141	0	0	0	0	0	2	0	0	0	0	0	0	0	0	0
IFM23_S4_Contig696_frame_-2_Rask_block_2_blockNum97	0	0	0	0	37	0	4	0	0	0	0	0	0	0	65	0	0	0	22	0	0	0	0	0	0	0	0	0	104	0	0	0	0	0	0	0	0	0	0	0	0	0	0	0
IFM23_S4_Contig696_frame_-2_Rask_block_99_blockNum98	0	0	0	0	33	0	0	0	0	0	0	0	0	0	34	0	0	0	9	0	0	0	0	0	0	0	0	0	80	0	0	0	0	0	0	0	0	0	0	0	0	0	0	0
IFM23_S4_Contig696_frame_-2_Rask_block_1_blockNum99	0	0	0	0	28	0	0	0	0	0	0	0	0	0	36	0	0	0	15	0	0	0	0	0	0	0	0	0	85	0	0	0	0	0	0	0	0	0	0	0	0	0	0	0
IFM23_S4_Contig696_frame_-2_Rask_block_283_blockNum100	0	0	0	0	35	0	0	0	0	0	0	0	0	1	60	0	0	0	22	0	0	0	0	0	0	0	0	0	134	0	0	0	0	0	0	0	0	0	0	0	0	0	0	0
IFM23_S4_Contig696_frame_-2_Rask_block_93_blockNum101	0	0	0	0	42	0	0	0	0	0	0	0	0	1	61	0	0	0	35	0	0	0	0	0	0	0	0	0	137	0	0	0	0	0	0	0	0	0	0	0	0	0	0	0
IFM23_S4_Contig696_frame_-2_Rask_block_18_blockNum102	0	0	0	0	47	0	0	0	0	0	0	0	0	0	48	0	0	0	38	0	0	0	0	0	0	0	0	0	129	0	0	0	0	0	0	0	0	0	0	0	0	0	0	0
IFM23_S4_Contig696_frame_-2_Rask_block_280_blockNum103	0	0	0	0	90	0	0	0	0	0	0	0	0	0	90	0	0	0	53	1	0	0	0	0	0	0	0	0	128	0	0	0	0	0	0	0	0	0	0	0	0	0	0	0
IFM23_S4_Contig696_frame_-2_Rask_block_21_blockNum104	0	0	0	0	51	0	0	0	0	0	0	0	0	0	60	0	0	0	23	0	0	0	0	0	0	0	0	0	55	0	0	0	0	0	0	0	0	0	0	0	0	0	0	0
IFM23_S4_Contig696_frame_-2_Rask_block_41_blockNum105	0	0	0	0	43	0	2	0	0	0	0	0	0	0	57	0	0	0	13	0	0	0	0	0	0	0	0	0	33	0	0	0	0	0	0	0	0	0	0	0	0	0	0	0
IFM23_S4_Contig696_frame_-2_Rask_block_43_blockNum107	37	291	17	45	133	108	826	34	52	10	67	182	120	38	76	57	54	82	53	0	60	1	0	57	624	53	7	99	183	209	42	159	0	215	28	33	7	114	56	269	0	61	136	65
IFM23_S4_Contig696_frame_-2_Rask_block_197_blockNum108	37	289	31	18	140	88	783	41	57	11	58	183	120	36	66	58	56	73	50	5	76	1	1	58	657	59	8	118	180	204	42	234	0	218	30	37	7	111	49	322	0	66	135	72
IFM23_S4_Contig696_frame_-2_Rask_block_25_blockNum109	29	275	78	11	129	86	757	39	59	11	60	211	92	28	67	64	40	73	48	5	67	1	1	57	606	61	9	137	173	189	26	319	0	199	24	41	9	109	35	312	0	64	109	73
IFM23_S4_Contig696_frame_-2_Rask_block_42_blockNum110	2	28	40	5	23	12	244	1	4	1	18	50	0	0	32	17	3	18	12	4	28	0	1	5	10	13	3	58	82	33	2	131	0	43	6	17	2	6	16	126	0	6	15	21
IFM23_S4_Contig117_frame_1_Rask_block_4_blockNum1	0	0	0	0	0	0	0	0	0	0	0	0	0	0	1	0	0	0	0	0	0	0	0	0	0	0	0	0	0	2	0	0	0	3	0	0	0	0	0	0	0	0	0	0
IFM23_S4_Contig117_frame_1_Rask_block_11_blockNum2	0	0	0	0	0	0	0	0	0	0	0	0	0	0	2	0	0	0	0	0	0	0	0	0	0	0	0	0	0	2	0	0	0	4	0	0	0	0	0	0	0	0	0	0
IFM23_S4_Contig117_frame_1_Rask_block_232_blockNum3	0	0	0	0	0	0	0	0	0	0	0	0	0	0	1	0	0	0	0	0	0	0	0	0	0	0	0	0	0	2	0	0	0	4	0	0	0	0	0	0	0	0	0	0
IFM23_S4_Contig117_frame_1_Rask_block_3_blockNum4	0	0	0	0	0	0	0	0	0	0	0	0	0	0	1	0	0	0	0	0	0	0	0	0	0	0	0	0	0	1	0	0	0	1	0	0	0	0	0	0	0	0	0	0
IFM23_S4_Contig117_frame_1_Rask_block_86_blockNum5	0	0	0	0	0	0	0	0	0	0	0	0	0	0	1	0	0	0	0	0	0	0	0	0	0	0	0	0	0	1	0	0	0	0	0	0	0	0	0	0	0	0	0	0
IFM23_S4_Contig117_frame_1_Rask_block_5_blockNum6	0	0	0	0	0	0	0	0	0	0	0	0	0	0	0	0	0	0	0	0	0	0	0	0	0	0	0	0	0	1	0	0	0	0	0	0	0	0	0	0	0	0	0	0
IFM23_S4_Contig117_frame_1_Rask_block_2_blockNum7	0	0	0	0	0	0	0	0	0	0	0	0	0	0	0	0	0	0	0	0	0	0	0	0	0	0	0	0	0	1	0	0	0	1	0	0	0	0	0	0	0	0	1	0
IFM23_S4_Contig117_frame_1_Rask_block_48_blockNum8	0	0	0	0	0	0	0	0	0	0	0	0	0	0	0	0	0	0	0	0	0	0	0	0	0	0	0	0	0	1	0	0	0	1	0	0	0	0	0	0	0	0	0	0
IFM23_S4_Contig692_frame_2_Rask_block_14_blockNum1	0	0	0	0	0	0	0	0	0	0	0	0	0	0	16	0	0	0	0	0	0	0	0	0	0	0	0	0	0	0	0	0	0	0	0	0	0	0	0	0	0	0	0	0
IFM23_S4_Contig692_frame_2_Rask_block_64_blockNum2	0	0	0	0	0	0	0	0	0	0	0	0	0	0	24	0	0	0	0	0	0	0	0	0	0	0	0	0	0	0	0	0	0	0	0	0	0	0	0	0	0	0	0	0
IFM23_S4_Contig692_frame_2_Rask_block_5_blockNum3	0	0	0	0	0	0	0	0	0	0	0	0	0	0	29	0	0	0	0	0	0	0	0	0	0	0	0	0	0	0	0	0	0	0	0	0	0	0	0	0	0	0	0	0
IFM23_S4_Contig692_frame_2_Rask_block_36_blockNum4	0	0	0	0	0	0	0	0	0	0	0	0	0	0	39	0	0	0	0	0	0	0	0	0	0	0	0	0	0	0	0	0	0	0	0	0	0	0	0	0	0	0	0	0
IFM23_S4_Contig692_frame_2_Rask_block_2_blockNum5	0	0	0	0	0	0	0	0	0	0	0	0	0	0	24	0	0	0	0	0	0	0	0	0	0	0	0	0	0	0	0	0	0	0	0	0	0	0	0	0	0	0	0	0
IFM23_S4_Contig692_frame_2_Rask_block_12_blockNum6	0	0	0	0	0	0	0	0	0	0	0	0	0	0	24	0	0	0	0	0	0	0	0	0	0	0	0	0	0	0	0	0	0	0	0	0	0	0	0	0	0	0	0	0
IFM23_S4_Contig692_frame_2_Rask_block_7_blockNum7	0	0	0	0	0	0	0	0	0	0	0	0	0	0	14	0	0	0	0	0	0	0	0	0	0	0	0	0	0	0	0	0	0	0	0	0	0	0	0	0	0	0	0	0
IFM23_S4_Contig692_frame_2_Rask_block_1_blockNum8	0	0	0	0	0	0	0	0	0	0	0	0	0	0	19	0	0	0	0	0	0	0	0	0	0	0	1	0	0	0	0	0	0	0	0	0	0	0	0	0	0	0	0	0
IFM23_S4_Contig692_frame_2_Rask_block_9_blockNum9	0	0	0	0	0	0	0	0	0	0	0	0	0	0	55	0	0	0	0	0	0	0	0	0	0	0	0	0	0	0	0	0	0	0	0	0	0	0	0	0	0	0	0	0
IFM23_S4_Contig692_frame_2_Rask_block_118_blockNum10	0	0	0	0	0	0	0	0	0	0	0	0	0	0	45	0	0	0	0	0	0	0	0	0	0	0	0	0	0	0	0	0	0	0	0	0	0	0	0	0	0	0	0	0
IFM23_S4_Contig692_frame_2_Rask_block_6_blockNum11	0	0	0	0	0	0	0	0	0	0	0	0	0	0	39	0	0	0	0	0	0	0	0	0	0	0	0	0	0	0	0	0	0	0	0	0	0	0	0	0	0	0	0	0
IFM23_S4_Contig692_frame_2_Rask_block_143_blockNum12	0	0	0	0	0	0	0	0	0	0	0	0	0	0	26	0	0	0	0	0	0	0	0	0	0	0	0	0	0	0	0	0	0	0	0	0	0	0	0	0	0	0	0	0
IFM23_S4_Contig692_frame_2_Rask_block_23_blockNum13	0	0	0	0	0	0	0	0	0	0	0	0	0	3	24	0	0	0	0	0	0	0	0	0	0	0	0	0	0	0	0	0	0	0	0	0	0	0	0	0	0	0	0	0
IFM23_S4_Contig692_frame_2_Rask_block_154_blockNum14	0	9	0	0	0	0	0	0	0	0	0	0	0	2	27	0	0	0	0	0	0	0	0	0	0	0	0	0	0	0	0	0	0	0	0	0	0	0	0	0	0	0	0	0
IFM23_S4_Contig692_frame_2_Rask_block_63_blockNum15	0	9	0	0	0	0	0	0	0	0	0	0	0	2	24	0	0	0	0	0	0	0	0	0	0	0	0	0	0	0	0	0	0	0	0	0	0	0	0	0	0	0	0	0
IFM23_S4_Contig692_frame_2_Rask_block_116_blockNum16	0	0	0	0	0	0	0	0	0	0	0	0	0	0	7	0	0	0	0	0	0	0	0	0	0	0	0	0	0	0	0	0	0	0	0	0	0	0	0	0	0	0	0	0
IFM23_S4_Contig693_frame_1_Rask_block_20_blockNum1	0	0	82	0	0	0	1	0	0	0	0	705	1	0	20	0	0	0	0	0	0	0	0	0	0	0	0	0	0	59	0	0	0	0	0	0	0	0	0	0	0	0	0	0
IFM23_S4_Contig693_frame_1_Rask_block_17_blockNum2	0	0	97	0	0	0	2	0	0	0	0	937	1	0	26	0	0	0	0	0	0	0	0	0	0	0	0	0	0	85	0	0	0	0	0	0	0	0	0	0	0	0	0	0
IFM23_S4_Contig693_frame_1_Rask_block_19_blockNum3	0	0	84	0	0	0	1	0	0	0	0	862	0	0	26	0	0	0	0	0	0	0	0	0	0	0	0	0	0	105	0	0	0	0	0	0	0	0	0	0	0	0	0	0
IFM23_S4_Contig693_frame_1_Rask_block_4_blockNum4	0	0	56	0	0	1	1	0	0	0	0	654	0	0	10	0	0	0	0	0	0	0	0	0	0	0	0	0	0	91	0	0	0	0	0	0	0	0	0	0	0	0	0	0
IFM23_S4_Contig693_frame_1_Rask_block_13_blockNum5	0	0	45	0	0	1	0	0	0	0	0	518	0	0	8	0	0	0	0	0	0	0	0	0	0	0	0	0	0	67	0	0	0	0	0	0	0	0	0	0	0	0	0	0
IFM23_S4_Contig693_frame_1_Rask_block_3_blockNum6	0	0	34	0	0	0	0	0	0	0	0	301	0	0	12	0	0	0	0	0	0	0	0	0	0	0	0	0	0	21	0	0	0	0	0	0	0	0	0	0	0	0	0	0
IFM23_S4_Contig693_frame_1_Rask_block_54_blockNum7	0	0	34	0	0	0	0	1	0	0	0	294	0	0	11	0	0	0	0	0	0	0	0	0	0	0	0	0	0	20	0	0	0	0	0	0	0	0	0	0	0	0	0	0
IFM23_S4_Contig693_frame_1_Rask_block_14_blockNum8	0	0	49	0	0	0	0	1	0	0	0	521	0	0	16	0	0	0	0	0	0	0	0	0	0	0	0	0	0	42	0	0	0	0	0	0	0	0	0	0	0	0	0	0
IFM23_S4_Contig693_frame_1_Rask_block_64_blockNum9	0	0	37	0	0	0	0	1	0	0	0	474	0	0	15	0	0	0	0	0	0	0	0	0	0	0	0	0	0	52	0	0	0	0	0	0	0	0	0	0	0	0	0	0
IFM23_S4_Contig693_frame_1_Rask_block_5_blockNum10	0	0	62	0	0	0	0	1	0	0	0	634	0	0	10	0	0	0	0	0	0	0	0	0	0	0	0	0	0	62	0	0	0	0	0	0	0	0	0	0	0	0	0	0
IFM23_S4_Contig693_frame_1_Rask_block_36_blockNum11	0	0	44	0	0	0	0	0	0	0	0	477	0	0	6	0	0	0	0	0	0	0	0	0	0	0	0	0	0	47	0	0	0	0	0	0	0	0	0	0	0	0	0	0
IFM23_S4_Contig693_frame_1_Rask_block_2_blockNum12	0	0	17	0	0	0	0	0	0	0	0	233	0	0	3	0	0	0	0	0	0	0	0	0	0	0	0	0	0	10	0	0	0	0	0	0	0	0	0	0	0	0	0	0
IFM23_S4_Contig693_frame_1_Rask_block_12_blockNum13	0	0	11	0	0	0	0	0	0	0	0	195	0	0	6	0	0	0	0	0	0	0	0	0	0	0	0	0	0	13	0	0	0	0	0	0	0	0	0	0	0	0	0	0
IFM23_S4_Contig693_frame_1_Rask_block_7_blockNum14	0	0	8	0	0	0	0	0	0	0	0	261	0	0	6	0	0	0	0	0	0	0	0	0	0	0	0	0	0	16	0	0	0	0	0	0	0	0	0	0	0	0	0	0
IFM23_S4_Contig693_frame_1_Rask_block_1_blockNum15	0	0	8	0	0	0	0	0	0	0	0	206	0	0	4	0	0	0	0	0	0	0	0	0	0	0	0	0	0	14	0	0	0	0	0	0	0	0	0	0	0	0	0	0
IFM23_S4_Contig693_frame_1_Rask_block_184_blockNum16	0	0	8	0	0	0	0	0	0	0	0	181	0	0	5	0	0	0	0	0	0	0	0	0	0	0	0	0	0	15	0	0	0	0	0	0	0	0	0	0	0	0	0	0
IFM23_S4_Contig693_frame_1_Rask_block_9_blockNum17	0	0	2	0	0	0	0	0	0	0	0	109	0	0	5	0	0	0	0	0	0	0	0	0	0	0	0	0	0	18	0	0	0	0	0	0	0	0	0	0	0	0	0	0
IFM23_S4_Contig693_frame_1_Rask_block_348_blockNum18	0	0	2	0	0	0	0	0	0	0	0	100	0	0	5	0	0	0	0	0	0	0	0	0	0	0	0	0	0	22	0	0	0	0	0	0	0	0	0	0	0	0	0	0
IFM23_S4_Contig693_frame_1_Rask_block_6_blockNum19	0	0	7	0	0	0	0	0	0	0	0	141	0	0	5	0	0	0	0	0	0	0	0	0	0	0	0	0	0	39	0	0	0	0	0	0	0	0	0	0	0	0	0	0
IFM23_S4_Contig693_frame_1_Rask_block_68_blockNum20	0	0	9	0	0	0	0	0	0	0	0	191	0	0	4	0	0	0	0	0	0	0	0	0	0	0	0	0	0	37	0	0	0	0	0	0	0	0	0	0	0	0	0	0
IFM23_S4_Contig693_frame_1_Rask_block_23_blockNum21	0	0	26	0	0	0	1	0	0	0	0	401	0	0	8	0	0	0	0	0	0	0	0	0	0	0	0	0	0	50	0	0	0	0	0	0	0	0	0	0	0	0	0	0
IFM23_S4_Contig693_frame_1_Rask_block_63_blockNum22	0	0	33	0	0	0	0	0	0	0	0	595	0	0	10	0	1	0	0	0	0	0	0	0	0	0	0	0	0	50	0	0	0	0	0	0	0	0	0	0	0	0	0	0
IFM23_S4_Contig693_frame_1_Rask_block_110_blockNum23	0	0	14	0	0	0	0	0	0	0	0	429	0	0	4	0	1	0	0	0	0	0	0	0	0	0	0	0	0	28	0	0	0	0	0	0	0	0	0	0	0	0	0	0
IFM23_S4_Contig693_frame_1_Rask_block_67_blockNum24	0	0	10	0	0	0	0	0	0	0	0	292	0	0	2	0	1	0	0	0	0	0	0	0	0	0	0	0	0	17	0	0	0	0	0	0	0	0	0	0	0	0	0	0
IFM23_S4_Contig693_frame_1_Rask_block_8_blockNum25	0	0	13	0	0	0	0	0	0	0	0	283	0	0	5	0	0	0	0	0	0	0	0	0	0	0	0	0	0	17	0	0	0	0	0	0	0	0	0	0	0	0	0	0
IFM23_S4_Contig693_frame_1_Rask_block_1_blockNum26	0	0	15	0	0	0	0	0	0	0	0	238	0	0	4	0	0	0	0	0	0	0	0	0	0	0	0	0	0	13	0	0	0	0	0	0	0	0	0	0	0	0	0	0
IFM23_S4_Contig693_frame_1_Rask_block_334_blockNum27	0	0	12	0	0	0	0	0	0	0	0	217	0	0	5	0	0	0	0	0	0	0	0	0	0	0	0	0	0	12	0	0	0	0	0	0	0	0	0	0	0	0	0	0
IFM23_S4_Contig693_frame_1_Rask_block_32_blockNum28	0	0	11	0	0	0	0	0	0	0	0	101	0	1	1	1	0	0	0	0	0	0	0	0	0	0	0	0	0	7	0	0	0	0	0	0	0	0	0	0	0	0	0	0
IFM23_S4_Contig693_frame_1_Rask_block_10_blockNum29	0	0	2	0	0	0	0	0	0	0	0	25	0	1	0	0	0	0	0	0	0	0	0	0	0	0	0	0	0	1	0	0	0	0	0	0	0	0	0	0	0	0	0	0
IFM23_S4_Contig693_frame_1_Rask_block_347_blockNum30	0	0	0	0	0	0	0	0	0	0	0	2	0	1	0	0	0	0	0	0	0	0	0	0	0	0	0	0	0	1	0	0	0	0	0	0	0	0	0	0	0	0	0	0
IFM23_S4_Contig693_frame_1_Rask_block_52_blockNum31	0	0	0	0	0	0	0	0	0	0	0	2	0	1	0	0	0	0	0	0	0	0	0	0	0	0	0	0	0	1	0	0	0	0	0	0	0	0	0	0	0	0	0	0
IFM23_S4_Contig693_frame_1_Rask_block_65_blockNum32	0	0	0	0	0	0	0	0	0	0	0	1	0	0	0	0	0	0	0	0	0	0	0	0	0	0	0	0	0	1	0	0	0	0	0	0	0	0	0	0	0	0	0	0
IFM23_S4_Contig693_frame_1_Rask_block_53_blockNum33	0	0	0	0	0	0	0	0	0	0	0	0	0	0	0	0	0	0	0	0	0	0	0	0	0	0	0	0	0	0	0	0	0	0	0	0	0	0	0	0	0	0	0	0
IFM23_S4_Contig693_frame_1_Rask_block_4_blockNum34	0	0	0	0	0	0	0	0	0	0	0	0	0	0	0	0	0	0	0	0	0	0	0	0	0	0	0	0	0	0	0	0	0	0	0	0	0	0	0	0	0	0	0	0
IFM23_S4_Contig693_frame_1_Rask_block_278_blockNum35	0	0	0	0	0	0	0	0	0	0	0	0	0	0	0	0	0	0	0	0	0	0	0	0	0	0	0	0	0	0	0	0	0	0	0	0	0	0	0	0	0	0	0	0
IFM23_S4_Contig693_frame_1_Rask_block_13_blockNum36	0	0	0	0	0	0	0	0	0	0	0	0	0	0	0	0	0	0	0	0	0	0	0	0	0	0	0	0	0	0	0	0	0	0	0	0	0	0	0	0	0	0	0	0
IFM23_S4_Contig693_frame_1_Rask_block_234_blockNum37	0	0	0	0	0	0	0	0	0	0	0	0	0	0	0	0	0	0	0	0	0	0	0	0	0	0	0	0	0	0	0	0	0	0	0	0	0	0	0	0	0	0	0	0
IFM23_S4_Contig693_frame_1_Rask_block_3_blockNum38	0	0	0	0	0	0	0	0	0	0	0	0	0	0	0	0	0	0	0	0	0	0	0	0	0	0	0	0	0	0	0	0	0	0	0	0	0	0	0	0	0	0	0	0
IFM23_S4_Contig693_frame_1_Rask_block_14_blockNum39	0	0	0	0	0	0	0	0	0	0	0	0	0	0	0	0	0	0	0	0	0	0	0	0	0	0	0	0	0	0	0	0	0	0	0	0	0	0	0	0	0	0	0	0
IFM23_S4_Contig693_frame_1_Rask_block_199_blockNum40	0	0	0	0	0	0	0	0	0	0	0	0	0	0	0	0	0	0	0	0	0	0	0	0	0	0	0	0	0	0	0	0	0	0	0	0	0	0	0	0	0	0	0	0
IFM23_S4_Contig693_frame_1_Rask_block_5_blockNum41	0	0	0	0	0	0	0	0	0	0	0	0	0	0	0	0	0	0	0	0	0	0	0	0	0	0	0	0	0	0	0	0	0	0	0	0	0	0	0	0	0	0	0	0
IFM23_S4_Contig693_frame_1_Rask_block_400_blockNum42	0	0	0	0	0	0	0	0	0	0	0	0	0	0	0	0	0	0	0	0	0	0	0	0	0	0	0	0	0	0	0	0	0	0	0	0	0	0	0	0	0	0	0	0
IFM23_S4_Contig693_frame_1_Rask_block_2_blockNum43	0	0	0	0	0	0	0	0	0	0	0	0	0	0	0	0	0	0	0	0	0	0	0	0	0	0	0	0	0	0	0	0	0	0	0	0	0	0	0	0	0	0	0	0
IFM23_S4_Contig693_frame_1_Rask_block_59_blockNum44	0	0	0	0	0	0	0	0	0	0	0	0	0	0	0	0	0	0	0	0	0	0	0	0	0	0	0	0	0	0	0	0	0	0	0	0	0	0	0	0	0	0	0	0
IFM23_S4_Contig693_frame_1_Rask_block_1_blockNum45	0	0	0	0	0	0	0	0	0	0	0	0	0	0	0	0	0	0	0	0	0	0	0	0	0	0	0	0	0	0	0	0	0	0	0	0	0	0	0	0	0	0	0	0
IFM23_S4_Contig693_frame_1_Rask_block_62_blockNum46	0	0	0	0	0	0	0	0	0	0	0	0	0	0	0	0	0	0	0	0	0	0	0	0	0	0	0	0	0	0	0	0	0	0	0	0	0	0	0	0	0	0	0	0
IFM23_S4_Contig693_frame_1_Rask_block_61_blockNum47	0	0	0	0	0	0	0	0	0	0	0	0	0	0	0	0	0	0	0	0	0	0	0	0	0	0	0	0	0	0	0	0	0	0	0	0	0	0	0	0	0	0	0	0
IFM23_S4_Contig693_frame_1_Rask_block_18_blockNum48	0	0	0	0	0	0	0	0	0	0	0	0	0	0	0	0	0	0	0	0	0	0	0	0	0	0	0	0	0	0	0	0	0	0	0	0	0	0	0	0	0	0	0	0
IFM23_S4_Contig693_frame_1_Rask_block_426_blockNum49	0	0	0	0	0	0	0	0	0	0	0	0	0	0	0	0	0	0	0	0	0	0	0	0	0	0	0	0	0	0	0	0	0	0	0	0	0	0	0	0	0	0	0	0
IFM23_S4_Contig693_frame_1_Rask_block_15_blockNum50	0	0	0	0	0	0	0	0	0	0	0	0	0	0	0	0	0	0	0	0	0	0	0	0	0	0	0	0	0	0	0	0	0	0	0	0	0	0	0	0	0	0	0	0
IFM23_S4_Contig693_frame_1_Rask_block_35_blockNum51	0	0	0	0	0	0	0	0	0	0	0	0	0	0	0	0	0	0	0	0	0	0	0	0	0	0	0	0	0	0	0	0	0	0	0	0	0	0	0	0	0	0	0	0
IFM23_S4_Contig693_frame_1_Rask_block_4_blockNum52	0	0	0	0	0	0	0	0	0	0	0	0	0	0	1	0	0	0	0	0	0	0	0	0	0	0	0	0	0	0	0	0	0	0	0	0	0	0	0	0	0	0	0	0
IFM23_S4_Contig693_frame_1_Rask_block_165_blockNum53	0	0	0	0	0	0	0	0	0	0	0	0	0	0	5	0	0	0	0	0	0	0	0	0	0	0	0	0	0	0	0	0	0	0	0	0	0	0	0	0	0	0	0	0
IFM23_S4_Contig693_frame_1_Rask_block_11_blockNum54	0	0	0	0	0	0	0	0	0	0	0	0	0	0	5	0	0	0	2	0	0	0	0	0	0	0	0	0	0	0	0	0	0	0	0	0	0	0	0	0	0	0	0	0
IFM23_S4_Contig693_frame_1_Rask_block_16_blockNum55	0	0	0	0	0	0	0	0	0	0	0	0	0	0	0	0	0	0	2	0	0	0	0	0	0	0	0	0	0	0	0	0	0	0	0	0	0	0	0	0	0	0	0	0
IFM23_S4_Contig665_frame_-1_Rask_block_42_blockNum1	1	0	2	0	13	2	64	0	1	0	2	5	0	0	16	0	0	0	5	0	0	0	0	0	0	0	0	1	34	0	0	3	0	0	0	0	0	1	0	1	0	0	0	0
IFM23_S4_Contig665_frame_-1_Rask_block_25_blockNum2	1	0	2	1	34	2	65	0	6	0	2	5	0	0	47	0	0	0	23	0	0	0	0	0	1	0	0	1	123	2	0	3	1	0	0	0	0	1	0	1	0	0	0	0
IFM23_S4_Contig665_frame_-1_Rask_block_39_blockNum3	30	123	39	19	126	36	537	18	32	9	55	69	21	30	90	31	37	62	52	5	29	4	1	28	33	13	15	131	246	125	29	180	0	174	34	6	6	20	2	207	0	70	4	6
IFM23_S4_Contig665_frame_-1_Rask_block_117_blockNum4	62	373	133	67	233	247	2887	124	63	26	98	483	122	78	93	61	124	123	55	10	73	7	1	70	221	62	23	356	227	283	86	360	0	537	43	19	8	41	5	342	0	153	19	21
IFM23_S4_Contig665_frame_-1_Rask_block_40_blockNum5	48	366	99	62	182	244	2651	124	47	17	53	460	125	65	60	38	96	95	33	10	68	7	0	56	219	61	16	339	136	252	81	287	0	517	31	18	3	37	4	260	0	126	17	20
IFM23_S4_Contig665_frame_-1_Rask_block_38_blockNum6	41	149	47	131	147	420	3877	119	170	6	158	297	55	72	74	119	57	44	31	4	36	2	0	18	172	45	2	210	46	89	66	64	0	332	15	12	5	14	8	35	0	12	14	36
IFM23_S4_Contig665_frame_-1_Rask_block_44_blockNum7	21	18	18	110	103	236	2356	40	159	0	141	45	0	41	44	111	15	28	19	0	6	0	0	11	44	5	0	9	12	1	16	31	0	24	13	4	4	9	6	15	0	2	6	24
IFM23_S4_Contig341_frame_3_Rask_block_62_blockNum1	0	0	0	0	0	0	0	0	0	0	0	0	0	0	6	0	0	0	0	0	0	0	0	0	0	0	0	0	0	0	0	0	0	0	0	0	0	0	0	0	0	0	0	0
IFM23_S4_Contig341_frame_3_Rask_block_93_blockNum2	0	0	0	0	0	0	0	0	0	0	0	0	0	0	13	0	0	0	0	0	0	0	0	0	0	0	0	0	0	0	0	0	0	0	0	0	0	0	0	0	0	0	0	0
IFM23_S4_Contig341_frame_3_Rask_block_18_blockNum3	0	0	0	0	0	0	0	0	0	0	0	0	0	0	13	0	0	0	0	0	0	0	0	0	0	0	0	0	0	2	0	0	0	0	0	0	0	0	0	0	0	0	0	0
IFM23_S4_Contig341_frame_3_Rask_block_124_blockNum4	0	0	0	0	0	0	0	0	0	0	0	0	0	0	8	0	0	0	0	0	0	0	0	0	0	0	0	0	0	2	0	0	0	0	0	0	0	0	0	0	0	0	0	0
IFM23_S4_Contig341_frame_3_Rask_block_76_blockNum5	0	0	0	0	0	0	0	0	0	0	0	0	0	0	11	0	0	0	0	0	0	0	0	0	0	0	0	0	0	2	0	0	0	0	0	0	0	0	0	0	0	0	0	0
IFM23_S4_Contig341_frame_3_Rask_block_4_blockNum6	0	0	0	0	0	0	0	0	0	0	0	0	0	0	7	0	0	0	0	0	0	0	0	0	0	0	0	0	0	0	0	0	0	0	0	0	0	0	0	0	0	0	0	0
IFM23_S4_Contig341_frame_3_Rask_block_11_blockNum7	0	0	0	0	0	0	0	0	0	0	0	0	0	0	8	0	0	0	0	0	0	0	0	0	0	0	0	0	0	0	0	0	0	0	0	0	0	0	0	0	0	0	0	0
IFM23_S4_Contig341_frame_3_Rask_block_3_blockNum8	0	0	0	0	0	0	0	0	0	0	0	0	0	0	10	0	0	0	0	0	0	0	0	0	0	0	0	0	0	0	0	0	0	0	0	0	0	0	0	0	0	0	0	0
IFM23_S4_Contig341_frame_3_Rask_block_5_blockNum9	0	0	0	0	0	0	0	0	0	0	0	0	0	0	11	0	0	0	0	0	0	0	0	0	0	0	0	0	0	0	0	0	0	0	0	0	0	0	0	0	0	0	0	0
IFM23_S4_Contig341_frame_3_Rask_block_213_blockNum10	0	0	0	0	0	0	0	0	0	0	0	0	0	0	11	0	0	0	0	0	0	0	0	0	0	0	0	0	0	0	0	0	0	0	0	0	0	0	0	0	0	0	0	0
IFM23_S4_Contig341_frame_3_Rask_block_2_blockNum11	0	0	0	0	0	0	0	0	0	0	0	0	0	0	10	0	0	0	0	0	0	0	0	0	0	0	0	0	0	0	0	0	0	0	0	0	0	0	0	0	0	0	0	0
IFM23_S4_Contig341_frame_3_Rask_block_48_blockNum12	0	0	0	0	0	0	0	0	0	0	0	0	0	0	8	0	0	0	0	0	0	0	0	0	0	0	0	0	0	0	0	0	0	0	0	0	0	0	0	0	0	0	0	0
IFM23_S4_Contig346_frame_-2_Rask_block_1_blockNum1	0	0	0	0	0	0	0	0	0	0	1	0	0	0	8	2	0	0	0	0	0	0	0	0	0	0	0	0	0	0	0	0	0	0	0	0	0	0	0	10	0	0	0	0
IFM23_S4_Contig346_frame_-2_Rask_block_45_blockNum2	0	0	0	0	0	0	0	0	0	0	0	0	0	0	11	0	0	0	0	0	0	0	0	0	0	0	0	0	0	0	0	0	0	0	0	0	0	0	0	11	0	0	0	0
IFM23_S4_Contig346_frame_-2_Rask_block_18_blockNum3	0	0	0	0	0	0	0	0	0	0	0	0	0	0	6	0	0	0	0	0	0	0	0	0	0	0	0	0	0	0	0	0	0	0	0	0	0	0	0	7	0	0	0	0
IFM23_S4_Contig346_frame_-2_Rask_block_15_blockNum4	0	0	0	0	0	0	0	0	0	0	0	0	0	0	6	0	0	0	0	0	0	0	0	0	0	0	0	0	0	0	0	0	0	0	0	0	0	0	0	3	0	0	0	0
IFM23_S4_Contig346_frame_-2_Rask_block_74_blockNum5	0	0	0	0	0	0	0	0	0	0	0	0	0	0	5	0	0	0	0	0	0	0	0	0	0	0	0	0	0	0	0	0	0	0	0	0	0	0	0	3	0	0	0	0
IFM23_S4_Contig581_frame_1_Rask_block_599_blockNum1	0	0	0	0	0	0	0	0	0	0	0	0	0	0	18	0	0	0	0	3	0	0	0	0	0	0	0	0	0	0	0	0	0	0	0	0	0	0	0	0	0	0	0	0
IFM23_S4_Contig581_frame_1_Rask_block_20_blockNum2	0	0	0	0	0	0	0	0	0	0	0	0	0	0	21	0	0	0	0	4	0	0	0	0	0	0	0	0	0	0	0	0	0	0	0	0	0	0	0	0	0	0	0	0
IFM23_S4_Contig581_frame_1_Rask_block_17_blockNum3	0	3	0	0	0	0	0	0	0	0	0	0	0	0	17	0	0	0	0	8	0	0	0	0	0	0	0	0	0	0	0	0	0	0	0	0	0	0	0	0	0	0	0	0
IFM23_S4_Contig581_frame_1_Rask_block_19_blockNum4	0	7	0	0	0	0	0	0	0	0	0	0	0	0	4	0	0	0	0	7	0	0	0	0	0	0	0	0	0	0	0	0	0	0	0	0	0	0	0	0	0	0	0	0
IFM23_S4_Contig581_frame_1_Rask_block_4_blockNum5	0	9	0	0	0	0	0	0	0	0	0	0	0	0	4	0	0	0	0	5	0	0	0	0	0	0	0	0	0	0	0	0	0	0	0	0	0	0	0	0	0	0	0	0
IFM23_S4_Contig581_frame_1_Rask_block_13_blockNum6	0	7	0	0	0	0	0	0	0	0	0	0	0	0	12	0	0	0	0	5	0	0	0	0	0	0	0	0	0	0	0	0	0	0	0	0	0	0	0	0	0	0	0	0
IFM23_S4_Contig581_frame_1_Rask_block_102_blockNum7	0	4	0	0	0	0	0	0	0	0	0	0	0	0	11	0	0	0	0	4	0	0	0	0	0	0	0	0	0	0	0	0	0	0	0	0	0	0	0	0	0	0	0	0
IFM23_S4_Contig581_frame_1_Rask_block_3_blockNum8	0	3	0	0	0	0	0	0	0	0	0	0	0	0	12	0	0	0	0	4	0	0	0	0	0	0	0	0	0	0	0	0	0	0	0	0	0	0	0	0	0	0	0	0
IFM23_S4_Contig581_frame_1_Rask_block_14_blockNum9	0	5	0	0	0	0	0	0	0	0	0	0	0	0	7	0	0	0	0	7	0	0	0	0	0	0	0	0	0	0	0	0	0	0	0	0	0	0	0	0	0	0	0	0
IFM23_S4_Contig581_frame_1_Rask_block_5_blockNum10	0	5	0	0	0	0	0	0	0	0	0	0	0	0	12	0	0	0	0	5	0	0	0	0	0	0	0	0	0	0	0	0	0	0	0	0	0	0	0	0	0	0	0	0
IFM23_S4_Contig581_frame_1_Rask_block_36_blockNum11	0	0	0	0	0	0	0	0	0	0	0	0	0	0	19	0	0	0	0	9	0	0	0	0	0	0	0	0	0	0	0	0	0	0	0	0	0	0	0	0	0	0	0	0
IFM23_S4_Contig581_frame_1_Rask_block_2_blockNum12	0	0	0	0	0	0	0	0	0	0	0	0	0	0	11	0	0	0	0	7	0	0	0	0	0	0	0	0	0	0	0	0	0	0	0	0	0	0	0	0	0	0	0	0
IFM23_S4_Contig581_frame_1_Rask_block_12_blockNum13	0	0	0	0	0	0	0	0	0	0	0	0	0	0	9	0	0	0	0	8	0	0	0	0	0	0	0	0	0	0	0	0	0	0	0	0	0	0	0	0	0	0	0	0
IFM23_S4_Contig581_frame_1_Rask_block_7_blockNum14	0	0	0	0	0	0	0	0	0	0	0	0	0	0	12	0	0	0	0	9	0	0	0	0	0	0	0	0	0	0	0	0	0	0	0	0	0	0	0	0	0	0	0	0
IFM23_S4_Contig581_frame_1_Rask_block_1_blockNum15	0	0	0	0	0	0	0	0	0	0	0	0	0	0	21	0	0	0	0	9	0	0	0	0	0	0	0	0	0	0	0	0	0	0	0	0	0	0	0	0	0	0	0	0
IFM23_S4_Contig581_frame_1_Rask_block_184_blockNum16	0	0	0	0	0	0	0	0	0	0	0	0	0	0	18	0	0	0	0	9	0	0	0	0	0	0	0	0	0	0	0	0	0	0	0	0	0	0	0	0	0	0	0	0
IFM23_S4_Contig581_frame_1_Rask_block_9_blockNum17	0	0	0	0	0	0	0	0	0	0	0	0	0	0	17	0	0	0	0	5	0	0	0	0	0	0	0	0	0	0	0	0	0	0	0	0	0	0	0	0	0	0	0	0
IFM23_S4_Contig581_frame_1_Rask_block_118_blockNum18	0	0	0	0	0	0	0	0	0	0	0	0	0	0	15	0	0	0	0	3	0	0	0	0	0	0	0	0	0	0	0	0	0	0	0	0	0	0	0	0	0	0	0	0
IFM23_S4_Contig581_frame_1_Rask_block_6_blockNum19	0	1	0	0	0	0	0	0	0	0	0	0	0	0	13	0	0	0	0	3	0	0	0	0	0	0	0	0	0	0	0	0	0	0	0	0	0	0	0	0	0	0	0	0
IFM23_S4_Contig581_frame_1_Rask_block_251_blockNum20	0	1	0	0	0	0	0	0	0	0	0	0	0	0	19	0	0	0	0	2	0	0	0	0	0	0	0	0	0	0	0	0	0	0	0	0	0	0	0	0	0	0	0	0
IFM23_S4_Contig581_frame_1_Rask_block_23_blockNum21	0	1	0	0	0	0	0	0	0	0	0	0	0	0	17	0	0	0	0	1	0	0	0	0	0	0	0	0	0	0	0	0	0	0	0	0	0	0	0	0	0	0	0	0
IFM23_S4_Contig581_frame_1_Rask_block_57_blockNum22	0	0	0	0	0	0	0	0	0	0	0	0	0	0	23	0	0	0	0	1	0	0	0	0	0	0	0	0	0	0	0	0	0	0	0	0	0	0	0	0	0	0	0	0
IFM23_S4_Contig581_frame_1_Rask_block_8_blockNum23	0	0	0	0	0	0	0	0	0	0	0	0	0	0	23	0	0	0	0	9	0	0	0	0	0	0	0	0	0	0	0	0	0	0	0	0	0	0	0	0	0	0	0	0
IFM23_S4_Contig581_frame_1_Rask_block_1_blockNum24	0	0	0	0	0	0	0	0	0	0	0	0	0	0	18	0	0	0	0	12	0	0	0	0	0	0	0	0	0	0	0	0	0	0	0	0	0	0	0	0	0	0	0	0
IFM23_S4_Contig581_frame_1_Rask_block_32_blockNum25	0	0	0	0	0	0	0	0	0	0	0	0	0	0	26	0	0	0	0	16	0	0	0	0	0	0	0	0	0	0	0	0	0	0	0	0	0	0	0	0	0	0	0	0
IFM23_S4_Contig581_frame_1_Rask_block_447_blockNum26	0	0	0	0	0	0	0	0	0	0	0	0	0	0	38	0	0	0	0	15	0	0	0	0	0	0	0	0	0	0	0	0	0	0	0	0	0	0	0	0	0	0	0	0
IFM23_S4_Contig581_frame_1_Rask_block_10_blockNum27	0	0	0	0	0	0	0	0	0	0	0	0	0	0	47	0	0	0	0	19	0	0	0	0	0	0	0	0	0	0	0	0	0	0	0	0	0	0	0	0	0	0	0	0
IFM23_S4_Contig581_frame_1_Rask_block_49_blockNum28	0	0	0	0	0	0	0	0	0	0	0	0	0	0	25	0	0	0	0	14	0	0	0	0	0	0	0	0	0	0	0	0	0	0	0	0	0	0	0	0	0	0	0	0
IFM23_S4_Contig581_frame_1_Rask_block_15_blockNum29	0	0	1	0	0	0	1399	0	0	0	0	0	1	0	27	0	0	1	0	16	0	0	0	0	0	0	0	0	0	0	0	0	0	0	0	0	0	0	0	0	0	0	0	0
IFM23_S4_Contig581_frame_1_Rask_block_35_blockNum30	0	0	1	0	0	0	1200	0	0	0	0	0	1	0	28	0	0	0	0	12	0	0	0	0	0	0	0	0	0	0	0	0	0	0	0	0	0	0	0	0	0	0	0	0
IFM23_S4_Contig581_frame_1_Rask_block_4_blockNum31	0	0	0	0	0	0	320	0	0	0	0	0	0	0	25	0	0	0	0	0	0	0	0	0	0	0	0	0	0	0	0	0	0	0	0	0	0	0	0	0	0	0	0	0
IFM23_S4_Contig581_frame_1_Rask_block_11_blockNum32	0	0	0	0	0	0	0	0	0	0	0	0	0	0	20	0	0	0	0	0	0	0	0	0	0	0	0	0	0	0	0	0	0	0	0	0	0	0	0	0	0	0	0	0
IFM23_S4_Contig581_frame_1_Rask_block_289_blockNum33	0	0	0	0	0	0	0	0	0	0	0	0	0	0	21	0	0	0	0	0	0	0	0	0	0	0	0	0	0	0	0	0	0	0	0	0	0	0	0	0	0	0	0	0
IFM23_S4_Contig581_frame_1_Rask_block_16_blockNum34	0	0	0	0	0	0	0	0	0	0	0	0	0	0	18	0	0	0	0	0	0	0	0	0	0	0	0	0	0	0	0	0	0	0	0	0	0	0	0	0	0	0	0	0
IFM23_S4_Contig581_frame_1_Rask_block_3_blockNum35	0	0	0	0	0	0	0	0	0	0	0	0	0	0	18	0	0	0	0	0	0	0	0	0	0	0	0	0	0	0	0	0	0	0	0	0	0	0	0	0	0	0	0	0
IFM23_S4_Contig581_frame_1_Rask_block_156_blockNum36	0	0	0	0	0	0	0	0	0	0	0	0	0	0	17	0	0	0	0	0	0	0	0	0	0	0	0	0	0	0	0	0	0	0	0	0	0	0	0	0	0	0	0	0
IFM23_S4_Contig581_frame_1_Rask_block_27_blockNum37	0	0	0	0	0	0	3	0	0	0	0	0	0	0	22	0	0	0	0	0	0	0	0	0	0	0	0	0	0	0	0	0	0	0	0	0	0	0	0	0	0	0	0	0
IFM23_S4_Contig581_frame_1_Rask_block_5_blockNum38	0	0	0	0	0	0	3	0	0	0	0	0	0	0	24	0	0	0	0	0	0	0	0	0	0	0	0	0	0	0	0	0	0	0	0	0	0	0	0	0	0	0	0	0
IFM23_S4_Contig581_frame_1_Rask_block_301_blockNum39	0	0	0	0	0	0	0	0	0	0	0	0	0	0	31	0	0	0	0	0	0	0	0	0	0	0	0	0	0	0	0	0	0	0	0	0	0	0	0	0	0	0	0	0
IFM23_S4_Contig581_frame_1_Rask_block_29_blockNum40	0	0	0	0	0	0	0	0	0	0	0	0	0	0	38	0	0	0	0	0	0	0	0	0	0	0	0	0	0	0	0	0	0	0	0	0	0	0	0	0	0	0	0	0
IFM23_S4_Contig581_frame_1_Rask_block_2_blockNum42	0	0	0	0	0	0	0	0	0	0	0	0	0	0	27	0	0	0	0	0	0	0	0	0	0	0	0	0	0	0	0	0	0	0	0	0	0	0	0	0	0	0	0	0
IFM23_S4_Contig581_frame_1_Rask_block_12_blockNum43	0	0	0	0	0	0	0	0	0	0	0	0	0	0	29	0	0	0	0	0	0	0	0	0	0	0	0	0	0	0	0	0	0	0	0	0	0	0	0	0	0	0	0	0
IFM23_S4_Contig581_frame_1_Rask_block_7_blockNum44	0	0	0	0	0	0	0	0	0	0	0	0	0	0	17	0	0	0	0	0	0	0	0	0	0	0	0	0	0	0	0	0	0	0	0	0	0	0	0	0	0	0	0	0
IFM23_S4_Contig581_frame_1_Rask_block_1_blockNum45	0	0	0	0	0	0	0	0	0	0	0	0	0	0	15	0	0	0	0	0	0	0	0	0	0	0	0	0	0	0	0	0	0	0	0	0	0	0	0	0	0	0	0	0
IFM23_S4_Contig581_frame_1_Rask_block_9_blockNum46	0	0	0	0	0	0	0	0	0	0	0	0	0	0	18	0	0	0	0	0	0	0	0	0	0	0	0	0	0	0	0	0	0	0	0	0	0	0	0	0	0	0	0	0
IFM23_S4_Contig581_frame_1_Rask_block_6_blockNum47	0	0	0	0	0	0	0	0	0	0	0	0	0	0	26	0	0	0	0	0	0	0	0	0	0	0	0	0	0	0	0	0	0	0	0	0	0	0	0	0	0	0	0	0
IFM23_S4_Contig581_frame_1_Rask_block_148_blockNum48	1	0	0	0	0	0	0	0	0	0	0	0	0	0	24	0	0	0	0	0	0	0	0	0	0	0	0	0	0	0	0	0	0	0	0	0	0	0	0	0	0	0	0	0
IFM23_S4_Contig581_frame_1_Rask_block_22_blockNum49	1	0	0	0	0	0	0	0	0	0	0	0	0	0	18	0	0	0	0	0	0	0	0	0	0	0	0	0	0	0	0	0	0	0	0	0	0	0	0	0	0	0	0	0
IFM23_S4_1698_soapGraphK61_frame_-3_Rask_block_116_blockNum1	0	0	0	0	0	0	0	0	0	0	0	0	0	0	7	0	0	0	0	0	0	0	0	0	0	0	0	0	0	0	0	0	0	0	0	0	0	0	2	0	0	0	0	0
IFM23_S4_1698_soapGraphK61_frame_-3_Rask_block_8_blockNum2	0	0	0	0	0	0	0	0	0	0	0	0	0	0	10	0	0	0	0	0	0	0	0	0	0	0	0	0	0	0	0	0	0	0	0	0	0	0	3	0	0	0	0	0
IFM23_S4_1698_soapGraphK61_frame_-3_Rask_block_1_blockNum3	0	0	0	0	0	0	0	0	0	0	0	0	0	0	2	0	0	0	0	0	0	0	0	0	0	0	0	0	0	0	0	0	0	0	0	0	0	0	1	0	0	0	0	0
IFM23_S4_1698_soapGraphK61_frame_-3_Rask_block_32_blockNum4	0	0	0	0	0	0	0	0	0	0	0	0	0	0	1	0	0	0	0	0	0	0	0	0	0	0	0	0	0	0	0	0	0	0	0	0	0	0	0	0	0	0	0	0
IFM23_S4_1698_soapGraphK61_frame_-3_Rask_block_10_blockNum5	0	0	0	0	0	0	0	0	0	0	0	0	0	2	2	0	0	0	0	0	0	0	0	0	0	0	0	0	0	0	0	0	0	0	0	0	0	0	0	0	0	0	0	0
IFM23_S4_1698_soapGraphK61_frame_-3_Rask_block_15_blockNum6	0	0	0	0	0	0	0	0	0	0	0	0	0	0	8	0	0	0	0	0	0	0	0	0	0	0	0	0	0	0	0	0	0	0	0	0	0	0	0	0	0	0	0	0
IFM23_S4_1698_soapGraphK61_frame_-3_Rask_block_35_blockNum7	0	0	0	0	0	0	0	0	0	0	0	0	0	0	6	0	0	0	0	0	0	0	0	0	0	0	0	0	0	0	0	0	0	0	0	0	0	0	0	0	0	0	0	0
IFM23_S4_1698_soapGraphK61_frame_-3_Rask_block_4_blockNum8	0	0	0	0	0	0	0	0	0	0	0	0	0	0	5	0	0	0	0	0	0	0	0	0	0	0	0	0	0	0	0	0	0	0	0	0	0	0	0	0	0	0	0	0
IFM23_S4_1698_soapGraphK61_frame_-3_Rask_block_11_blockNum9	0	0	0	0	0	0	0	0	0	0	0	0	0	0	2	0	0	0	0	0	0	0	0	0	0	0	0	0	0	0	0	0	0	0	0	0	0	0	0	0	0	0	0	0
IFM23_S4_1698_soapGraphK61_frame_-3_Rask_block_77_blockNum10	0	0	0	0	0	0	0	0	0	0	0	0	0	0	3	0	0	0	0	0	0	0	0	0	0	0	0	0	0	0	0	0	0	0	0	0	0	0	0	0	0	0	0	0
IFM23_S4_1698_soapGraphK61_frame_-3_Rask_block_16_blockNum11	0	0	0	0	0	0	0	0	0	0	0	0	0	0	3	0	0	0	0	0	0	0	0	0	0	0	0	0	0	0	0	0	0	0	0	0	0	0	0	0	0	0	0	0
IFM23_S4_1698_soapGraphK61_frame_-3_Rask_block_3_blockNum12	0	0	0	0	0	0	0	0	0	0	0	0	0	0	2	0	0	0	0	0	0	0	0	0	0	0	0	0	0	0	0	0	0	0	0	0	0	0	0	0	0	0	0	0
IFM23_S4_1698_soapGraphK61_frame_-3_Rask_block_27_blockNum14	0	0	0	0	0	0	0	0	0	0	0	0	0	0	2	0	0	0	0	0	0	0	0	0	0	0	0	0	0	0	0	0	0	0	0	0	0	0	0	0	0	0	0	0
IFM23_S4_1698_soapGraphK61_frame_-3_Rask_block_5_blockNum15	0	0	0	0	0	0	0	0	0	0	0	0	0	0	0	0	0	0	0	0	0	0	0	0	0	0	0	0	0	0	0	0	0	0	0	0	0	0	0	0	0	0	0	0
IFM23_S4_1698_soapGraphK61_frame_-3_Rask_block_55_blockNum16	0	0	0	0	0	0	0	0	0	0	0	0	0	0	0	0	0	0	0	0	0	0	0	0	0	0	0	0	0	0	0	0	0	0	0	0	0	0	0	0	0	0	0	0
IFM23_S4_1698_soapGraphK61_frame_-3_Rask_block_29_blockNum17	0	0	0	0	0	0	0	0	0	0	0	0	0	0	3	0	0	0	0	0	0	0	0	0	0	0	0	0	0	0	0	0	0	0	0	0	0	0	0	0	0	0	0	0
IFM23_S4_1698_soapGraphK61_frame_-3_Rask_block_2_blockNum18	0	0	0	0	0	0	0	0	0	0	0	0	0	0	5	0	0	0	0	0	0	0	0	0	0	0	0	0	0	0	0	0	0	0	0	0	0	0	0	0	0	0	0	0
IFM23_S4_1698_soapGraphK61_frame_-3_Rask_block_12_blockNum19	0	0	0	0	0	0	0	0	0	0	0	0	0	0	5	0	0	0	0	0	0	0	0	0	0	0	0	0	0	0	0	0	0	0	0	0	0	0	0	0	0	0	0	0
IFM23_S4_1698_soapGraphK61_frame_-3_Rask_block_7_blockNum20	0	0	0	0	0	0	0	0	0	0	0	0	0	0	8	0	0	0	0	0	0	0	0	0	0	0	0	0	0	0	0	0	0	0	0	0	0	0	0	0	0	0	0	0
IFM23_S4_1698_soapGraphK61_frame_-3_Rask_block_1_blockNum21	0	0	0	0	0	0	0	0	0	0	0	0	0	0	6	0	0	0	0	0	0	0	0	0	0	0	0	0	0	0	0	0	0	0	0	0	0	0	0	0	0	0	0	0
IFM23_S4_1698_soapGraphK61_frame_-3_Rask_block_72_blockNum22	0	0	0	0	0	0	0	0	0	0	0	0	0	0	4	0	0	0	0	0	0	0	0	0	0	0	0	0	0	0	0	0	0	0	0	0	0	0	0	0	0	0	0	0
IFM23_S4_1698_soapGraphK61_frame_-3_Rask_block_9_blockNum23	0	0	0	0	0	0	0	0	0	0	0	0	0	0	3	0	0	0	0	0	0	0	0	0	0	0	0	0	0	0	0	0	0	0	0	0	0	0	0	0	0	0	0	0
IFM23_S4_1698_soapGraphK61_frame_-3_Rask_block_6_blockNum24	0	0	0	0	0	0	0	0	0	0	0	0	0	0	2	0	0	0	0	0	0	0	0	0	0	0	0	0	0	0	0	0	0	0	0	0	0	0	0	0	0	0	0	0
IFM23_S4_1698_soapGraphK61_frame_-3_Rask_block_243_blockNum25	0	0	0	0	0	0	0	0	0	0	0	0	0	0	4	0	0	0	0	0	0	0	0	0	0	0	0	0	0	0	0	0	0	0	0	0	0	0	0	0	0	0	0	0
IFM23_S4_1698_soapGraphK61_frame_-3_Rask_block_50_blockNum26	0	0	0	0	0	0	0	0	0	0	0	0	0	0	7	0	0	0	0	0	0	0	0	0	0	0	0	0	0	0	0	0	0	0	0	0	0	0	0	0	0	0	0	0
IFM23_S4_1698_soapGraphK61_frame_-3_Rask_block_22_blockNum27	0	0	0	0	0	0	0	0	0	0	0	0	0	0	12	0	0	0	0	0	0	0	0	0	0	0	0	0	0	0	0	0	0	0	0	0	0	0	0	0	0	0	0	0
IFM23_S4_1698_soapGraphK61_frame_-3_Rask_block_172_blockNum28	0	0	0	0	0	0	0	0	0	0	0	0	0	0	10	0	0	0	0	0	0	0	0	0	0	0	0	0	0	0	0	0	0	0	0	0	0	0	0	0	0	0	0	0
IFM23_S4_1698_soapGraphK61_frame_-3_Rask_block_8_blockNum29	0	0	0	0	0	0	0	0	0	0	0	0	0	0	9	0	0	0	0	0	0	0	0	0	0	0	0	0	0	0	0	0	0	0	0	0	0	0	0	0	0	0	0	0
IFM23_S4_1698_soapGraphK61_frame_-3_Rask_block_1_blockNum30	0	0	0	0	0	0	0	0	0	0	0	0	0	0	7	0	0	0	0	0	0	0	0	0	0	0	0	0	0	0	0	0	0	0	0	0	0	0	0	0	0	0	0	0
IFM23_S4_1698_soapGraphK61_frame_-3_Rask_block_24_blockNum31	0	0	0	0	0	0	0	0	0	0	0	0	0	0	8	0	0	0	0	0	0	0	0	0	0	0	0	0	0	0	0	0	0	0	0	0	0	0	0	0	0	0	0	0
IFM23_S4_1698_soapGraphK61_frame_-3_Rask_block_10_blockNum32	0	0	0	0	0	0	0	0	0	0	0	0	0	0	4	0	0	0	0	0	0	0	0	0	0	0	0	0	0	0	0	0	0	0	0	0	0	0	0	0	0	0	0	0
IFM23_S4_1698_soapGraphK61_frame_-3_Rask_block_195_blockNum33	0	0	0	0	0	0	0	0	0	0	0	0	0	0	2	0	0	0	0	0	0	0	0	0	0	0	0	0	0	0	0	0	0	0	0	0	0	0	0	0	0	0	0	0
IFM23_S4_1698_soapGraphK61_frame_-3_Rask_block_127_blockNum34	0	0	0	0	0	0	0	0	0	0	0	0	0	0	16	0	0	0	0	0	0	0	0	0	0	0	0	0	0	0	0	0	0	0	0	0	0	0	0	0	0	0	0	0
IFM23_S4_1698_soapGraphK61_frame_-3_Rask_block_21_blockNum35	0	0	0	0	0	1	0	1	0	0	0	0	0	0	3	0	0	0	0	0	0	0	0	0	0	0	0	0	0	0	0	0	0	0	0	0	0	0	0	0	0	0	0	0
IFM23_S4_1698_soapGraphK61_frame_-3_Rask_block_41_blockNum36	0	0	0	0	1	3	3	2	0	0	1	0	0	0	5	1	0	0	0	0	1	0	0	0	1	1	0	0	0	0	0	0	0	0	0	0	0	0	0	2	0	0	0	0
IFM23_S4_1698_soapGraphK61_frame_-3_Rask_block_43_blockNum37	0	8	5	9	1	6	92	6	6	0	7	0	0	0	6	7	1	0	2	0	6	0	0	0	6	3	0	1	7	2	0	0	0	0	1	3	0	1	0	17	0	0	0	3
IFM23_S4_1698_soapGraphK61_frame_-3_Rask_block_197_blockNum38	0	8	4	9	1	6	67	6	6	0	7	0	0	0	2	6	1	0	0	0	6	0	0	0	5	2	0	1	7	2	0	0	0	0	1	3	0	1	0	17	0	0	0	2
IFM23_S4_Contig186_frame_-2_Rask_block_40_blockNum2	3	0	2	0	2	10	0	0	2	0	4	2	0	9	5	0	6	0	4	0	5	0	0	8	0	5	0	5	6	5	0	22	0	5	2	2	6	1	3	5	0	0	3	6
IFM23_S4_Contig186_frame_-2_Rask_block_38_blockNum3	3	0	3	5	2	19	19	0	4	0	9	9	0	26	11	0	12	0	4	0	6	0	0	14	47	13	0	6	12	7	0	10	0	2	5	2	8	2	3	7	0	0	5	16
IFM23_S4_Contig186_frame_-2_Rask_block_44_blockNum4	0	0	0	1	1	9	15	1	0	0	0	7	0	14	7	0	7	0	0	0	0	0	0	12	47	8	0	1	7	0	0	0	0	0	3	0	0	0	0	0	0	0	0	7
IFM23_S4_Contig186_frame_-2_Rask_block_46_blockNum6	0	0	0	7	0	8	2	1	0	0	0	0	0	12	6	0	6	0	0	0	0	0	0	5	0	0	0	1	4	0	0	0	0	0	2	0	0	0	0	0	0	0	0	5
IFM23_S4_Contig186_frame_-2_Rask_block_69_blockNum7	0	0	0	6	0	6	27	0	2	0	0	0	0	15	3	0	2	0	0	0	0	0	0	7	21	0	0	2	5	0	0	0	0	0	3	0	0	0	0	0	0	0	0	4
IFM23_S4_Contig186_frame_-2_Rask_block_225_blockNum8	0	0	1	10	2	5	25	0	2	0	0	0	0	15	3	0	5	0	0	0	0	0	0	9	21	2	1	3	6	1	0	1	0	0	7	0	0	0	2	1	0	10	1	8
IFM23_S4_Contig186_frame_-2_Rask_block_47_blockNum9	0	1	2	16	2	3	45	1	1	0	0	1	0	6	4	0	5	3	0	0	0	0	1	12	499	5	1	2	4	4	0	8	0	0	7	0	1	0	2	2	0	18	2	9
IFM23_S4_Contig186_frame_-2_Rask_block_51_blockNum10	0	1	1	11	1	4	46	1	3	0	0	1	0	4	2	0	4	3	0	0	0	0	1	11	507	4	1	2	1	3	0	7	0	0	6	0	1	0	2	1	0	18	2	7
IFM23_S4_Contig502_frame_-2_Rask_block_20_blockNum1	0	0	0	0	0	0	0	0	6	0	0	0	0	0	4	0	0	0	0	0	0	0	0	0	0	0	0	0	0	0	0	0	0	0	0	0	0	0	0	0	0	0	0	21
IFM23_S4_Contig502_frame_-2_Rask_block_17_blockNum2	0	0	0	0	0	0	0	0	8	0	0	0	0	0	9	0	0	0	0	0	0	0	0	0	0	0	0	0	0	0	0	0	0	0	0	0	0	0	0	0	0	0	0	31
IFM23_S4_Contig502_frame_-2_Rask_block_19_blockNum3	0	0	0	0	0	0	0	0	6	0	0	0	0	0	12	0	0	0	0	0	0	0	0	0	0	0	0	0	0	0	0	0	0	0	0	0	0	0	0	0	0	0	0	32
IFM23_S4_Contig502_frame_-2_Rask_block_4_blockNum4	0	0	0	0	0	0	0	0	3	0	0	0	0	0	8	0	0	0	0	0	0	0	0	0	0	0	0	0	0	0	0	0	0	0	0	0	0	0	0	0	0	0	0	19
IFM23_S4_Contig502_frame_-2_Rask_block_13_blockNum5	0	0	0	0	0	0	0	0	1	0	0	0	0	0	4	0	0	0	0	0	0	0	0	0	0	0	0	0	0	0	0	0	0	0	0	0	0	0	0	0	0	0	0	8
IFM23_S4_15154_soapGraphK21_frame_3_Rask_block_7_blockNum1	0	0	0	0	3	0	0	0	0	0	0	0	0	0	1	0	0	0	1	0	0	0	0	0	0	0	0	0	0	0	0	0	0	0	0	0	0	0	0	0	0	0	0	0
IFM23_S4_15154_soapGraphK21_frame_3_Rask_block_1_blockNum2	0	0	0	0	15	0	0	0	0	0	0	0	0	0	4	0	0	0	3	0	0	0	0	0	0	0	0	0	2	0	0	0	0	0	0	0	0	0	0	0	0	0	0	0
IFM23_S4_15154_soapGraphK21_frame_3_Rask_block_9_blockNum3	0	0	0	0	17	0	0	0	0	0	0	0	0	0	12	0	0	0	6	0	0	0	0	0	0	0	0	0	8	0	0	0	0	0	0	0	0	0	0	0	0	0	0	0
IFM23_S4_15154_soapGraphK21_frame_3_Rask_block_75_blockNum4	0	0	0	0	9	0	0	0	0	0	0	0	0	0	11	0	0	0	4	0	0	0	0	0	0	0	0	0	6	0	0	0	0	0	0	0	0	0	0	0	0	0	0	0
IFM23_S4_15154_soapGraphK21_frame_3_Rask_block_6_blockNum5	0	0	0	0	3	0	0	0	0	0	0	0	0	0	1	0	0	0	0	0	0	0	0	0	0	0	0	0	3	0	0	0	0	0	0	0	0	0	0	0	0	0	0	0
IFM23_S4_15154_soapGraphK21_frame_3_Rask_block_68_blockNum6	0	0	0	0	12	0	0	0	0	0	0	0	0	0	11	0	0	0	7	0	0	0	0	0	0	0	0	0	4	0	0	0	0	0	0	0	0	0	0	0	0	0	0	0
IFM23_S4_15154_soapGraphK21_frame_3_Rask_block_23_blockNum7	0	0	0	0	21	0	0	0	0	0	0	0	0	0	19	0	0	0	22	0	0	0	0	0	0	0	0	0	20	0	0	0	0	0	0	0	0	0	0	0	0	0	0	0
IFM23_S4_15154_soapGraphK21_frame_3_Rask_block_63_blockNum8	0	0	0	0	48	0	1	0	0	0	0	0	0	0	26	0	0	0	28	0	0	0	0	0	0	0	0	0	47	0	0	0	0	0	0	0	0	0	0	0	0	0	0	0
IFM23_S4_15154_soapGraphK21_frame_3_Rask_block_110_blockNum9	0	0	0	0	50	0	0	0	0	0	0	0	0	0	24	0	0	0	19	0	0	0	0	0	0	0	0	0	42	0	0	0	0	0	0	0	0	0	0	0	0	0	0	0
IFM23_S4_15154_soapGraphK21_frame_3_Rask_block_67_blockNum10	0	0	0	0	42	0	0	0	0	0	0	0	0	0	18	0	0	0	13	0	0	0	0	0	0	0	0	0	37	0	0	0	0	0	0	0	0	0	0	0	0	0	0	0
IFM23_S4_15154_soapGraphK21_frame_3_Rask_block_8_blockNum11	0	0	0	0	23	0	1	0	0	0	0	0	0	0	11	0	0	0	4	0	0	0	0	0	0	0	0	0	13	0	0	0	0	0	0	0	0	0	0	0	0	0	0	0
IFM23_S4_Contig666_frame_1_Rask_block_3_blockNum1	0	0	0	0	0	0	0	0	0	0	0	0	0	0	1	0	0	0	0	0	0	0	0	0	0	0	0	0	0	0	0	0	0	0	0	0	0	0	0	0	0	0	0	0
IFM23_S4_Contig666_frame_1_Rask_block_27_blockNum2	0	0	0	0	0	0	0	0	0	0	0	0	0	0	6	0	0	0	0	0	0	0	0	0	0	0	0	0	0	0	0	0	0	0	0	0	0	0	0	0	0	0	0	0
IFM23_S4_Contig666_frame_1_Rask_block_5_blockNum3	0	0	0	0	0	0	0	0	0	0	0	0	0	0	6	0	0	0	0	0	0	0	0	0	0	0	0	3	0	0	0	0	0	0	0	0	0	0	0	0	0	0	0	0
IFM23_S4_Contig666_frame_1_Rask_block_55_blockNum4	0	0	0	0	0	0	0	0	0	0	0	0	0	0	9	0	0	0	0	0	0	0	0	0	0	0	0	4	0	0	0	0	0	0	0	0	0	0	0	0	0	0	0	0
IFM23_S4_Contig666_frame_1_Rask_block_369_blockNum5	0	0	0	0	0	0	0	0	0	0	0	0	0	0	8	0	0	0	0	0	0	0	0	0	0	0	0	4	0	0	0	0	0	0	0	0	0	0	0	0	0	0	0	0
IFM23_S4_Contig666_frame_1_Rask_block_29_blockNum6	0	0	0	0	0	0	0	0	0	0	0	0	0	0	7	0	0	0	0	0	0	0	0	0	0	0	0	2	0	0	0	0	0	0	0	0	0	0	0	0	0	0	0	0
IFM23_S4_Contig666_frame_1_Rask_block_105_blockNum7	0	0	0	0	0	0	0	0	0	0	0	0	0	0	2	0	0	0	0	0	0	0	0	0	0	0	0	0	0	0	0	0	0	0	0	0	0	0	0	0	0	0	0	0
IFM23_S4_Contig482_frame_3_Rask_block_8_blockNum1	0	0	0	0	0	0	0	0	0	0	0	0	0	0	1	0	0	0	0	0	0	0	0	0	0	0	0	0	0	1	0	0	0	5	0	0	0	0	0	0	0	0	1	0
IFM23_S4_Contig482_frame_3_Rask_block_1_blockNum2	0	0	0	0	0	0	0	0	0	0	0	0	0	0	1	0	0	0	0	0	0	0	0	0	0	0	0	0	0	1	0	0	0	6	0	0	0	0	0	0	0	0	1	0
IFM23_S4_Contig482_frame_3_Rask_block_24_blockNum3	0	0	0	0	0	0	0	0	0	0	0	0	0	0	1	0	0	0	0	0	0	0	0	0	0	0	0	0	0	3	0	0	0	4	0	0	0	0	0	0	0	0	1	0
IFM23_S4_Contig482_frame_3_Rask_block_10_blockNum4	0	0	0	0	0	0	0	0	0	0	0	0	0	0	1	0	0	0	0	0	0	0	0	0	0	0	0	0	0	2	0	0	0	5	0	0	0	0	0	0	0	0	0	0
IFM23_S4_Contig482_frame_3_Rask_block_331_blockNum5	0	0	0	0	0	0	0	0	0	0	0	0	0	0	0	0	0	0	0	0	0	0	0	0	0	0	0	0	0	2	0	0	0	4	0	0	0	0	0	0	0	0	0	0
IFM23_S4_Contig482_frame_3_Rask_block_52_blockNum6	0	0	0	0	0	0	0	0	0	0	0	0	0	0	0	0	0	0	0	0	0	0	0	0	0	0	0	0	0	1	0	0	0	3	0	0	0	0	0	0	0	0	0	0
IFM23_S4_Contig485_frame_2_Rask_block_10_blockNum1	0	0	0	0	0	0	0	0	0	0	0	0	0	1	0	0	0	0	0	0	0	0	0	0	0	0	0	0	0	0	0	0	0	0	0	0	0	0	0	0	0	0	0	0
IFM23_S4_Contig485_frame_2_Rask_block_15_blockNum2	0	0	0	0	0	4	0	1	0	0	0	0	0	9	1	0	0	0	0	0	0	0	0	0	0	0	0	1	0	0	0	0	0	0	1	0	0	0	0	0	0	0	0	5
IFM23_S4_Contig485_frame_2_Rask_block_35_blockNum3	0	0	0	0	0	2	0	0	0	0	0	0	0	9	4	0	0	0	0	0	0	0	0	0	0	0	0	0	0	0	0	0	0	0	3	0	0	0	0	0	0	0	0	4
IFM23_S4_Contig485_frame_2_Rask_block_4_blockNum4	0	0	0	0	0	1	0	0	0	0	0	0	0	6	7	0	0	0	0	0	0	0	0	0	0	0	0	0	0	0	0	0	0	0	3	0	0	0	0	0	0	0	0	4
IFM23_S4_Contig485_frame_2_Rask_block_106_blockNum5	0	0	0	0	0	0	0	0	0	0	0	0	0	4	6	0	0	0	0	0	0	0	0	0	0	0	0	0	0	0	0	0	0	0	3	0	0	0	0	0	0	0	0	2
IFM23_S4_Contig485_frame_2_Rask_block_11_blockNum6	0	0	0	0	0	0	0	0	0	0	0	0	0	0	0	0	0	0	1	0	0	0	0	0	0	0	0	0	0	0	0	0	0	0	2	0	0	0	0	0	0	0	0	0
IFM57_S30_L002_Contig812_frame_-1_Rask_block_75_blockNum1	0	0	0	1	0	0	0	0	0	0	2	4	0	0	0	0	0	0	0	0	2	0	0	0	0	0	0	1	0	1	0	1	0	0	1	0	0	0	0	1	0	0	0	1
IFM57_S30_L002_Contig812_frame_-1_Rask_block_6_blockNum2	0	0	0	6	4	6	0	0	0	0	9	9	0	2	1	0	0	0	0	0	2	0	0	0	0	0	0	1	0	3	0	4	0	0	1	1	0	0	0	4	0	0	2	2
IFM57_S30_L002_Contig812_frame_-1_Rask_block_68_blockNum3	0	0	0	4	7	8	0	0	0	0	10	5	0	1	1	0	0	0	0	0	1	0	0	0	0	1	0	1	0	5	0	4	0	0	4	1	0	0	0	4	0	0	2	2
IFM57_S30_L002_Contig812_frame_-1_Rask_block_23_blockNum4	1	0	0	5	10	15	0	0	2	0	7	8	0	0	0	0	0	0	0	0	0	0	0	0	0	2	0	2	0	5	0	2	0	1	6	2	0	4	0	3	0	0	1	2
IFM57_S30_L002_Contig812_frame_-1_Rask_block_208_blockNum5	2	0	0	7	13	18	0	0	2	0	9	7	0	0	0	0	0	0	0	0	1	0	0	0	0	3	0	3	0	4	0	2	0	1	4	2	0	4	0	3	0	0	1	4
IFM57_S30_L002_Contig812_frame_-1_Rask_block_63_blockNum6	3	0	1	6	12	35	0	3	5	0	10	18	0	3	0	0	0	0	0	0	4	0	0	0	0	4	0	6	0	2	0	3	0	1	5	3	0	4	1	2	0	0	0	5
IFM57_S30_L002_Contig812_frame_-1_Rask_block_110_blockNum7	1	0	1	0	8	23	0	3	5	0	8	11	0	3	0	0	0	0	0	0	4	0	0	0	0	2	0	5	0	0	0	6	0	0	3	2	0	3	1	3	0	0	2	3
IFM57_S30_L002_Contig812_frame_-1_Rask_block_67_blockNum8	1	0	0	2	4	16	0	2	5	0	11	12	0	1	0	0	0	0	0	0	2	0	0	0	0	2	0	5	0	0	0	10	0	0	2	1	0	1	1	3	0	0	2	2
IFM57_S30_L002_Contig812_frame_-1_Rask_block_8_blockNum9	1	0	0	6	4	12	3	5	1	0	8	6	0	1	1	0	0	0	0	0	3	0	0	0	0	1	0	5	0	1	0	11	0	0	1	1	0	1	1	4	0	0	2	2
IFM57_S30_L002_Contig812_frame_-1_Rask_block_1_blockNum10	0	0	0	2	1	4	0	3	0	0	5	2	0	0	1	0	0	0	0	0	2	0	0	0	0	1	0	1	0	1	0	5	0	0	0	0	0	0	0	1	0	0	0	1
IFM57_S30_L002_Contig1306_frame_-3_Rask_block_10_blockNum1	0	0	0	0	0	0	0	0	0	0	0	0	0	0	0	0	0	0	0	0	1	0	0	0	0	5	0	0	0	0	0	8	0	0	0	0	0	0	0	0	0	0	0	0
IFM57_S30_L002_Contig1306_frame_-3_Rask_block_52_blockNum2	0	0	0	0	0	0	0	0	0	0	0	0	0	0	0	0	0	0	0	0	3	0	0	0	0	32	0	5	0	0	0	56	0	0	0	4	0	0	0	0	0	0	0	0
IFM57_S30_L002_Contig1306_frame_-3_Rask_block_65_blockNum3	0	0	0	0	0	0	0	0	0	0	0	0	0	0	0	0	0	0	0	0	8	0	0	0	0	41	0	13	0	0	0	111	0	0	0	6	0	0	0	0	0	0	0	0
IFM57_S30_L002_Contig1306_frame_-3_Rask_block_53_blockNum4	0	0	0	0	0	0	0	0	0	0	0	0	0	0	0	0	0	0	0	0	6	0	0	0	0	25	0	9	0	0	0	98	0	0	0	6	0	0	0	0	0	0	0	0
IFM57_S30_L002_Contig1306_frame_-3_Rask_block_4_blockNum5	0	0	0	0	0	0	0	0	0	0	0	0	0	0	0	0	0	0	0	0	7	0	0	0	0	21	0	5	0	0	0	94	0	0	0	4	0	0	0	0	0	0	0	0
IFM57_S30_L002_Contig1306_frame_-3_Rask_block_13_blockNum6	0	0	0	0	0	0	0	0	0	0	0	0	0	0	0	0	0	0	0	0	5	0	0	0	0	18	0	2	0	0	0	96	0	0	0	4	0	0	0	0	0	0	0	0
IFM57_S30_L002_Contig1306_frame_-3_Rask_block_3_blockNum7	0	0	0	0	0	0	0	0	0	0	0	0	0	0	0	0	0	0	0	0	6	0	0	0	0	10	0	4	0	0	0	61	0	0	0	0	0	0	0	0	0	0	0	0
IFM57_S30_L002_Contig1306_frame_-3_Rask_block_14_blockNum9	0	0	0	0	0	0	0	0	0	0	0	0	0	0	0	0	0	0	0	0	5	0	0	0	0	7	0	3	0	0	0	40	0	0	0	1	0	0	0	0	0	0	0	0
IFM57_S30_L002_Contig1306_frame_-3_Rask_block_5_blockNum10	0	0	0	0	0	0	0	0	0	0	0	0	0	0	0	0	0	0	0	0	3	0	0	0	0	5	0	2	0	0	0	22	0	0	0	1	0	0	0	0	0	0	0	0
IFM57_S30_L002_Contig1309_frame_-2_Rask_block_2_blockNum1	0	0	0	0	0	0	30	0	0	0	0	0	0	0	0	0	0	0	0	0	1	0	0	0	0	0	0	0	0	0	0	10	0	0	0	0	0	0	0	0	0	0	0	0
IFM57_S30_L002_Contig1309_frame_-2_Rask_block_12_blockNum2	0	0	0	0	0	0	146	0	0	0	0	0	0	0	0	0	0	0	0	0	3	0	0	0	0	0	0	0	0	1	0	38	0	0	0	0	0	0	0	0	0	0	0	0
IFM57_S30_L002_Contig1309_frame_-2_Rask_block_7_blockNum3	0	0	0	0	0	0	311	0	0	0	0	0	0	0	0	0	0	0	0	0	7	1	0	0	0	0	0	0	0	1	0	89	0	0	0	0	0	0	0	0	0	0	0	0
IFM57_S30_L002_Contig1309_frame_-2_Rask_block_1_blockNum4	0	0	0	0	0	0	374	0	0	0	0	0	0	0	0	0	0	0	0	0	13	1	0	0	0	0	0	0	0	1	0	115	0	0	0	0	0	0	0	0	0	0	0	0
IFM57_S30_L002_Contig1309_frame_-2_Rask_block_72_blockNum5	0	0	0	1	0	0	348	0	0	0	0	0	0	0	0	0	1	0	0	0	12	1	0	0	0	0	0	0	0	0	0	107	0	0	0	0	0	0	0	0	0	0	0	0
IFM57_S30_L002_Contig1309_frame_-2_Rask_block_9_blockNum6	0	0	1	1	0	0	430	0	0	0	0	0	0	0	0	0	1	0	0	0	14	0	0	0	0	0	0	0	0	0	0	119	0	0	0	0	0	0	0	0	0	0	0	0
IFM57_S30_L002_Contig1309_frame_-2_Rask_block_6_blockNum7	0	0	1	1	0	0	529	0	0	0	0	0	0	0	0	0	0	0	0	0	16	0	0	0	0	0	0	0	0	0	0	141	0	0	0	0	0	0	0	0	0	0	0	0
IFM57_S30_L002_Contig1309_frame_-2_Rask_block_226_blockNum8	0	0	1	0	0	0	520	0	0	0	0	0	1	0	0	1	0	0	0	0	20	0	0	0	0	0	0	0	0	0	0	150	0	0	0	0	0	0	0	0	0	0	0	0
IFM57_S30_L002_Contig1309_frame_-2_Rask_block_50_blockNum9	0	0	0	0	0	0	534	0	0	0	0	0	1	0	0	1	0	0	0	0	21	0	0	0	0	0	0	0	0	0	0	148	0	0	0	0	0	0	0	0	0	0	0	0
IFM57_S30_L002_Contig1309_frame_-2_Rask_block_22_blockNum10	0	0	0	0	0	0	357	0	0	0	0	0	0	0	0	1	0	0	0	0	23	0	0	0	0	0	0	0	0	0	0	120	0	0	0	0	0	0	0	0	0	0	0	0
IFM57_S30_L002_Contig1309_frame_-2_Rask_block_107_blockNum11	0	0	0	0	0	0	290	0	0	0	0	0	0	0	0	0	0	0	0	0	19	0	0	0	0	0	0	0	0	0	0	94	0	0	0	0	0	0	0	0	0	0	0	0
IFM57_S30_L002_Contig1309_frame_-2_Rask_block_8_blockNum12	0	0	0	0	0	0	147	0	0	0	0	0	0	0	0	0	0	0	0	0	6	0	0	0	0	0	0	0	0	0	0	52	0	0	0	0	0	0	0	0	0	0	0	0
IFM57_S30_L002_23855_soapGraphK21_frame_-1_Rask_block_470_blockNum2	0	0	0	0	0	0	0	0	0	0	0	0	0	0	0	0	0	0	0	0	0	0	0	0	0	0	0	0	0	0	0	2	0	0	0	1	0	0	0	0	0	0	0	0
IFM57_S30_L002_23855_soapGraphK21_frame_-1_Rask_block_183_blockNum3	0	0	0	0	0	0	0	0	0	0	0	0	0	0	0	0	0	0	0	0	0	0	0	0	0	0	0	0	0	0	0	2	0	0	0	1	0	0	0	0	0	0	0	0
IFM57_S30_L002_23855_soapGraphK21_frame_-1_Rask_block_2_blockNum4	0	0	0	0	0	0	0	0	12	0	0	0	0	0	0	0	0	0	0	0	1	0	0	0	0	0	0	0	0	2	0	3	0	0	0	1	0	0	0	12	0	0	0	0
IFM57_S30_L002_23855_soapGraphK21_frame_-1_Rask_block_1_blockNum5	0	0	0	0	0	0	0	0	56	0	0	0	0	0	0	0	0	0	0	0	9	0	0	0	0	0	0	0	0	4	0	8	0	0	0	0	0	0	0	59	0	0	0	0
IFM57_S30_L002_23855_soapGraphK21_frame_-1_Rask_block_62_blockNum6	0	0	0	0	0	0	0	0	95	0	0	0	0	0	0	0	0	0	0	0	25	0	0	0	0	0	1	0	0	3	0	14	0	0	0	0	0	0	0	96	0	0	0	0
IFM57_S30_L002_23855_soapGraphK21_frame_-1_Rask_block_61_blockNum7	0	0	0	0	0	0	0	0	134	0	0	0	0	0	0	0	0	0	0	0	41	0	0	0	0	0	1	0	0	3	0	21	0	0	0	0	2	0	0	126	0	0	0	0
IFM57_S30_L002_23855_soapGraphK21_frame_-1_Rask_block_18_blockNum8	0	0	0	0	0	0	0	0	106	0	0	0	0	0	0	0	0	0	0	0	35	0	0	0	0	0	1	0	0	1	0	20	0	0	0	0	2	0	0	98	0	0	0	0
IFM57_S30_L002_23855_soapGraphK21_frame_-1_Rask_block_15_blockNum9	0	0	0	0	0	0	0	0	102	0	0	0	0	0	0	0	0	0	0	0	24	0	0	0	0	0	0	0	0	2	0	17	0	0	0	0	0	0	0	82	0	0	0	0
IFM57_S30_L002_4402_soapGraphK61_frame_-2_Rask_block_5_blockNum1	0	0	0	0	0	0	0	0	0	0	0	0	0	0	0	0	0	0	0	0	8	0	0	0	0	136	0	0	0	0	0	0	0	0	0	17	0	0	0	0	0	0	0	0
IFM57_S30_L002_4402_soapGraphK61_frame_-2_Rask_block_2_blockNum3	0	0	0	0	0	0	0	0	0	0	0	0	0	0	0	0	0	0	0	0	11	0	0	0	0	182	0	0	0	0	0	0	0	0	0	26	0	0	0	0	0	0	0	0
IFM57_S30_L002_4402_soapGraphK61_frame_-2_Rask_block_59_blockNum4	0	0	0	0	0	0	0	0	0	0	0	0	0	0	0	0	0	0	0	0	9	0	0	0	0	145	0	0	0	0	0	0	0	0	0	21	0	0	0	0	0	0	0	0
IFM57_S30_L002_4402_soapGraphK61_frame_-2_Rask_block_1_blockNum6	0	0	0	0	0	0	0	0	0	0	0	0	0	0	0	0	0	0	0	0	7	0	0	0	0	45	0	0	0	0	0	0	0	0	0	11	0	0	0	0	0	0	0	0
IFM57_S30_L002_4402_soapGraphK61_frame_-2_Rask_block_62_blockNum7	0	0	0	0	0	0	0	0	0	0	0	0	0	0	0	0	0	0	0	0	3	0	0	0	0	27	0	0	0	0	0	0	0	0	0	3	0	0	0	0	0	0	0	0
IFM57_S30_L002_4402_soapGraphK61_frame_-2_Rask_block_61_blockNum8	0	0	0	0	0	0	1	0	0	0	0	0	0	0	0	0	0	0	0	0	5	0	0	0	0	46	0	0	0	0	0	0	0	0	0	4	0	0	0	0	0	0	0	0
IFM57_S30_L002_4402_soapGraphK61_frame_-2_Rask_block_18_blockNum9	0	0	0	0	0	0	1	0	0	0	0	0	0	0	0	0	0	0	0	0	6	0	0	0	0	39	0	0	0	0	0	0	0	0	0	6	0	0	0	0	0	0	0	0
IFM57_S30_L002_4402_soapGraphK61_frame_-2_Rask_block_15_blockNum10	0	0	0	0	0	0	0	0	0	0	0	0	0	0	0	0	0	0	0	0	14	0	0	0	0	121	0	0	0	0	0	0	0	0	0	26	0	0	0	0	0	0	0	0
IFM57_S30_L002_4402_soapGraphK61_frame_-2_Rask_block_139_blockNum11	0	0	0	0	0	0	0	0	0	0	0	0	0	0	0	0	0	0	0	0	12	0	0	0	0	125	0	0	0	0	0	0	0	0	0	26	0	0	0	0	0	0	0	0
IFM57_S30_L002_4402_soapGraphK61_frame_-2_Rask_block_4_blockNum12	0	0	0	0	0	0	0	0	0	0	0	0	0	0	0	0	0	0	0	0	14	0	0	0	0	126	0	0	0	0	0	0	0	0	0	24	0	0	0	0	0	0	0	0
IFM57_S30_L002_4402_soapGraphK61_frame_-2_Rask_block_11_blockNum13	0	0	0	0	0	0	0	0	1	0	0	0	0	0	0	0	0	0	0	0	15	0	0	0	0	67	0	0	0	0	0	0	0	0	0	17	0	0	0	0	0	0	0	0
IFM57_S30_L002_4402_soapGraphK61_frame_-2_Rask_block_16_blockNum14	0	0	0	0	0	0	0	0	0	0	0	0	0	0	0	0	0	0	0	0	11	0	0	0	0	39	0	0	0	0	0	0	0	0	0	10	0	0	0	0	0	0	0	0
IFM57_S30_L002_4402_soapGraphK61_frame_-2_Rask_block_3_blockNum15	0	0	0	0	0	0	0	0	0	0	0	0	0	0	0	0	0	0	0	0	9	0	0	0	0	19	0	0	0	0	0	0	0	0	0	7	0	0	0	0	0	0	0	0
IFM57_S30_L002_4402_soapGraphK61_frame_-2_Rask_block_86_blockNum16	0	0	0	0	0	0	0	0	0	0	0	0	0	0	0	0	0	0	0	0	7	0	0	0	0	64	0	0	0	0	0	0	0	0	0	12	0	0	0	0	0	0	0	0
IFM57_S30_L002_4402_soapGraphK61_frame_-2_Rask_block_5_blockNum17	0	0	0	0	0	0	0	0	0	0	0	0	0	0	0	0	0	0	0	0	8	0	0	0	0	136	0	0	0	0	0	0	0	0	0	22	0	0	0	0	0	0	0	0
IFM57_S30_L002_4402_soapGraphK61_frame_-2_Rask_block_29_blockNum18	0	10	0	2	0	2	0	8	0	0	0	0	0	0	0	0	0	0	2	0	8	0	0	0	0	157	0	0	0	1	0	0	0	0	0	29	0	0	0	0	0	0	0	0
IFM57_S30_L002_4402_soapGraphK61_frame_-2_Rask_block_2_blockNum19	0	32	0	4	0	14	0	16	42	0	0	0	0	0	0	0	0	0	9	0	7	0	0	0	0	105	0	0	0	2	0	0	0	0	0	27	0	0	0	0	0	0	0	0
IFM57_S30_L002_4402_soapGraphK61_frame_-2_Rask_block_48_blockNum20	0	50	0	6	0	23	0	26	47	0	0	0	0	0	0	0	0	0	15	0	8	0	0	0	0	78	0	0	0	5	0	0	0	0	0	26	0	0	0	0	0	0	0	0
IFM57_S30_L002_4402_soapGraphK61_frame_-2_Rask_block_1_blockNum21	0	59	0	9	0	45	0	34	43	0	0	0	0	0	0	0	0	0	15	0	10	0	1	0	0	58	0	0	0	6	0	0	0	0	0	21	0	0	0	0	0	0	0	0
IFM57_S30_L002_4402_soapGraphK61_frame_-2_Rask_block_45_blockNum22	0	37	0	9	0	33	0	26	0	0	0	0	0	0	0	0	0	0	7	0	10	0	1	0	0	68	0	0	0	4	0	0	0	0	0	16	0	0	0	0	0	0	0	0
IFM57_S30_L002_4402_soapGraphK61_frame_-2_Rask_block_18_blockNum23	0	4	0	3	0	2	0	4	0	0	0	0	0	0	0	0	0	0	0	0	4	0	0	0	0	43	0	0	0	2	0	0	0	0	0	2	0	0	0	0	0	0	0	0
IFM57_S30_L002_Contig403_frame_-3_Rask_block_10_blockNum1	0	1	0	0	0	0	0	0	0	0	2	0	0	0	0	0	0	0	0	0	1	0	0	0	0	0	0	0	0	0	0	32	0	0	2	0	0	0	0	0	0	0	0	0
IFM57_S30_L002_Contig403_frame_-3_Rask_block_52_blockNum2	0	1	0	0	0	0	0	0	0	0	2	0	0	0	0	0	0	2	0	0	5	0	0	0	0	0	0	0	0	0	0	83	0	0	2	0	0	0	0	0	0	0	0	0
IFM57_S30_L002_Contig403_frame_-3_Rask_block_65_blockNum3	0	0	0	0	0	0	1	0	0	0	0	0	0	0	0	0	0	0	0	0	16	0	0	0	0	0	0	0	0	0	0	170	0	1	0	0	0	0	0	0	0	0	0	0
IFM57_S30_L002_Contig403_frame_-3_Rask_block_53_blockNum4	0	0	0	0	0	0	0	0	0	0	0	0	0	0	0	0	0	0	0	0	16	0	0	0	0	0	0	0	0	0	0	183	0	0	0	0	0	0	0	0	0	0	0	0
IFM57_S30_L002_Contig403_frame_-3_Rask_block_4_blockNum5	0	0	0	0	0	0	0	0	0	0	0	0	0	0	0	0	0	0	0	0	14	0	0	0	0	0	0	0	0	0	0	131	0	0	0	0	0	0	0	0	0	0	0	0
IFM57_S30_L002_Contig403_frame_-3_Rask_block_13_blockNum6	0	0	0	0	0	0	0	0	0	0	0	0	0	0	0	0	0	0	0	0	13	0	0	0	0	0	0	0	0	0	0	119	0	0	0	0	0	0	0	0	0	0	0	0
IFM57_S30_L002_Contig403_frame_-3_Rask_block_3_blockNum7	0	0	0	0	0	0	0	0	0	0	0	0	0	0	0	0	0	0	0	0	13	0	0	0	0	0	0	0	0	0	0	106	0	0	0	0	0	0	0	0	0	0	0	0
IFM57_S30_L002_Contig403_frame_-3_Rask_block_14_blockNum8	0	0	0	0	0	0	0	0	0	0	0	0	0	0	0	0	0	0	0	0	15	0	0	0	0	0	0	0	0	0	0	119	0	0	0	0	0	0	0	0	0	0	0	0
IFM57_S30_L002_Contig403_frame_-3_Rask_block_5_blockNum9	0	0	0	0	0	0	0	0	0	0	0	0	0	0	0	0	0	0	0	0	12	0	0	0	0	0	0	0	0	0	0	133	0	0	0	0	0	0	0	0	0	0	0	0
IFM57_S30_L002_Contig403_frame_-3_Rask_block_2_blockNum10	0	0	0	0	0	0	0	0	0	0	0	0	0	0	0	0	0	0	0	0	11	0	0	0	0	0	0	0	0	1	0	132	0	0	0	0	0	0	0	0	0	0	0	0
IFM57_S30_L002_Contig403_frame_-3_Rask_block_59_blockNum11	0	0	0	0	0	0	0	0	0	0	0	0	0	0	0	0	0	0	0	0	9	0	0	0	0	0	0	0	0	1	0	121	0	0	0	0	0	0	0	0	0	0	0	0
IFM57_S30_L002_Contig403_frame_-3_Rask_block_1_blockNum12	0	0	0	0	0	0	0	0	0	0	0	0	0	0	0	0	0	0	0	0	3	0	0	0	0	0	0	0	0	0	0	53	0	0	0	0	0	0	0	0	0	0	0	0
IFM57_S30_L002_Contig939_frame_3_Rask_block_52_blockNum1	0	0	0	0	0	0	0	0	0	0	0	0	0	0	0	0	0	1	0	0	0	42	0	0	0	0	0	0	0	0	0	2	0	0	0	0	0	0	0	0	0	0	0	0
IFM57_S30_L002_Contig939_frame_3_Rask_block_65_blockNum2	0	0	0	0	0	0	0	0	0	0	0	0	0	0	0	0	0	3	0	0	1	108	0	1	0	0	0	0	3	0	0	7	0	0	0	0	0	0	0	0	0	0	0	0
IFM57_S30_L002_Contig939_frame_3_Rask_block_4_blockNum3	0	0	0	0	0	0	0	0	0	0	0	0	0	0	0	0	0	4	0	0	6	45	0	2	0	0	0	0	3	0	0	14	0	0	0	0	0	0	0	0	0	0	0	0
IFM57_S30_L002_Contig939_frame_3_Rask_block_13_blockNum4	0	0	0	0	0	0	0	0	0	0	0	0	0	0	0	0	0	5	0	0	7	73	0	1	0	0	0	0	3	0	0	19	0	0	0	0	0	0	0	0	0	0	0	0
IFM57_S30_L002_Contig939_frame_3_Rask_block_234_blockNum5	0	0	0	0	0	0	0	0	0	0	0	0	0	0	0	0	0	9	0	0	8	182	0	2	0	0	0	0	7	0	0	21	0	0	0	0	0	0	0	0	0	0	0	0
IFM57_S30_L002_Contig939_frame_3_Rask_block_3_blockNum6	0	0	0	0	0	0	0	0	0	0	0	0	0	0	0	0	0	6	0	0	7	222	0	2	0	0	0	0	10	0	0	23	0	0	0	0	0	0	0	0	0	0	0	0
IFM57_S30_L002_Contig939_frame_3_Rask_block_14_blockNum8	0	0	0	0	0	0	0	0	0	0	0	0	0	0	0	0	0	11	0	0	4	267	0	2	0	0	0	0	11	0	0	31	0	0	0	0	0	0	0	0	0	0	0	0
IFM57_S30_L002_Contig939_frame_3_Rask_block_64_blockNum9	0	0	0	0	0	0	0	0	0	0	0	0	0	0	0	0	0	5	0	0	2	212	0	1	0	0	0	0	7	0	0	24	0	0	0	0	0	0	0	0	0	0	0	0
IFM57_S30_L002_Contig939_frame_3_Rask_block_5_blockNum10	0	0	0	0	0	0	0	0	0	0	0	0	0	0	0	0	0	4	0	0	1	211	0	1	0	0	0	0	4	0	0	21	0	0	0	0	0	0	0	0	0	0	0	0
IFM57_S30_L002_Contig939_frame_3_Rask_block_183_blockNum11	0	0	0	0	0	0	0	0	0	0	0	0	0	0	0	0	0	1	0	0	1	126	0	0	0	0	0	0	4	0	0	22	0	0	0	0	0	0	0	0	0	0	0	0
IFM57_S30_L002_Contig939_frame_3_Rask_block_2_blockNum12	0	0	0	0	0	0	0	0	0	0	0	0	0	0	0	0	0	2	0	0	2	144	0	0	0	0	0	0	5	0	0	22	0	0	0	0	0	0	0	0	0	0	0	0
IFM57_S30_L002_Contig939_frame_3_Rask_block_59_blockNum13	0	0	0	0	0	0	0	0	0	0	0	0	0	0	0	0	0	3	0	0	2	140	0	0	0	0	0	0	5	0	0	17	0	0	0	0	0	0	0	0	0	0	0	0
IFM57_S30_L002_Contig939_frame_3_Rask_block_1_blockNum14	0	0	0	0	0	0	0	0	0	0	0	0	0	0	0	0	0	3	0	0	3	195	0	1	0	0	0	0	6	0	0	18	0	0	0	0	0	0	0	0	0	0	0	0
IFM57_S30_L002_Contig939_frame_3_Rask_block_119_blockNum15	0	0	0	0	0	0	0	0	0	0	0	0	0	0	0	0	0	1	0	0	1	141	0	1	0	0	0	0	7	0	0	11	0	0	0	0	0	0	0	0	0	0	0	0
IFM57_S30_L002_Contig939_frame_3_Rask_block_62_blockNum16	0	0	0	0	0	0	0	0	0	0	0	0	0	0	0	0	0	3	0	0	1	132	0	3	0	0	0	0	3	0	0	10	0	0	0	0	0	0	0	0	0	0	0	0
IFM57_S30_L002_Contig939_frame_3_Rask_block_61_blockNum17	0	0	0	0	0	0	0	0	0	0	0	0	0	0	0	0	0	2	0	0	0	46	0	0	0	0	0	0	0	0	0	3	0	0	0	0	0	0	0	0	0	0	0	0
IFM57_S30_L002_Contig1009_frame_2_Rask_block_7_blockNum1	0	0	0	0	0	0	0	0	0	0	0	0	0	0	0	0	1	0	0	0	0	0	0	0	0	0	0	0	0	0	0	0	0	0	0	0	0	0	0	0	0	0	0	0
IFM57_S30_L002_Contig1009_frame_2_Rask_block_1_blockNum2	0	0	0	0	0	0	1	0	0	0	0	0	0	0	0	0	1	0	0	0	0	0	0	0	0	0	0	0	0	0	0	0	0	0	0	0	0	0	0	0	0	0	0	0
IFM57_S30_L002_Contig1009_frame_2_Rask_block_9_blockNum3	0	0	0	0	0	0	0	0	0	0	0	0	0	0	0	0	0	0	0	0	0	0	0	0	0	0	0	0	0	0	0	0	0	0	0	0	0	0	0	0	0	0	0	0
IFM57_S30_L002_Contig1009_frame_2_Rask_block_6_blockNum4	0	0	0	0	0	0	0	0	0	0	0	0	0	0	0	0	0	0	0	0	0	0	0	0	0	0	0	0	0	0	0	0	0	0	0	0	0	0	0	0	0	0	0	0
IFM57_S30_L002_Contig1009_frame_2_Rask_block_138_blockNum5	0	0	0	0	0	0	0	0	0	0	0	0	0	0	0	0	0	0	0	0	0	0	0	0	0	0	0	0	0	0	0	1	0	0	0	0	0	0	0	0	0	0	0	0
IFM57_S30_L002_Contig1009_frame_2_Rask_block_50_blockNum6	0	0	0	0	0	0	0	0	0	0	0	0	0	0	0	0	0	0	0	0	1	0	0	0	0	0	0	0	0	0	0	2	0	0	0	0	0	0	0	0	0	0	0	0
IFM57_S30_L002_Contig1009_frame_2_Rask_block_22_blockNum7	0	0	0	0	0	0	0	0	0	0	0	0	0	0	0	0	0	0	0	0	2	0	0	0	0	0	0	0	0	0	0	5	0	0	0	0	0	0	0	1	0	0	0	0
IFM57_S30_L002_Contig1009_frame_2_Rask_block_172_blockNum8	0	0	0	0	0	0	0	0	0	0	0	0	0	0	0	0	0	0	0	0	3	0	0	0	0	0	0	0	0	0	0	7	0	0	0	0	0	0	0	1	0	0	0	0
IFM57_S30_L002_Contig1009_frame_2_Rask_block_8_blockNum9	0	0	0	0	0	0	0	0	0	0	0	0	0	0	0	0	0	0	0	0	5	0	0	0	0	0	0	0	0	0	0	9	0	0	0	0	0	0	0	1	0	0	0	0
IFM57_S30_L002_Contig1009_frame_2_Rask_block_1_blockNum11	0	0	0	0	0	0	0	0	0	0	0	0	0	0	0	0	0	0	0	0	4	0	0	0	0	0	0	0	0	0	0	7	0	0	0	0	0	0	0	0	0	0	0	0
IFM57_S30_L002_Contig1009_frame_2_Rask_block_24_blockNum12	0	0	0	0	0	0	0	0	0	0	0	1	0	0	0	0	0	0	0	0	1	0	0	0	0	0	0	0	0	0	0	2	0	0	0	0	0	0	0	0	0	0	0	0
IFM57_S30_L002_Contig1006_frame_2_Rask_block_1_blockNum1	0	0	0	0	0	0	0	0	0	0	0	0	0	0	0	0	0	0	0	0	2	0	0	0	0	0	0	0	0	0	0	4	0	1	0	0	0	0	0	0	0	0	0	0
IFM57_S30_L002_Contig1006_frame_2_Rask_block_62_blockNum2	0	0	0	0	0	0	0	0	0	0	0	0	0	0	0	0	0	0	0	0	5	0	0	0	0	0	0	0	0	0	0	3	0	1	0	0	0	0	0	0	0	0	0	0
IFM57_S30_L002_Contig1006_frame_2_Rask_block_61_blockNum3	0	0	0	0	0	0	0	0	0	0	0	0	0	0	0	0	0	0	0	0	5	0	0	0	0	0	0	0	0	0	0	3	0	0	0	0	0	0	0	0	0	0	0	0
IFM57_S30_L002_Contig1006_frame_2_Rask_block_18_blockNum4	0	0	0	0	0	0	0	0	0	0	0	0	0	0	0	0	0	0	0	0	4	0	0	0	0	0	0	0	0	0	0	3	0	0	0	0	0	0	0	0	0	0	0	0
IFM57_S30_L002_Contig1006_frame_2_Rask_block_15_blockNum5	0	0	0	0	0	0	0	0	0	0	0	0	0	0	0	0	0	0	0	0	8	0	0	0	0	0	0	0	0	0	0	5	0	0	0	0	0	0	0	0	0	0	0	0
IFM57_S30_L002_Contig1006_frame_2_Rask_block_74_blockNum6	0	0	0	0	0	0	0	0	0	0	0	0	0	0	0	0	0	0	0	0	7	0	0	0	0	0	0	0	0	0	0	3	0	0	0	0	0	0	0	0	0	0	0	0
IFM57_S30_L002_Contig1006_frame_2_Rask_block_4_blockNum7	0	0	0	0	0	0	0	0	0	0	0	0	0	0	0	0	0	0	0	0	5	0	0	0	0	0	0	0	0	0	0	3	0	0	0	0	0	0	0	0	0	0	0	0
IFM57_S30_L002_Contig1001_frame_-3_Rask_block_18_blockNum1	1	3	1	5	19	11	0	0	0	0	3	0	0	0	0	0	0	0	0	0	2	0	0	0	4	0	0	8	0	2	2	29	0	0	3	3	0	0	4	1	0	0	2	2
IFM57_S30_L002_Contig1001_frame_-3_Rask_block_15_blockNum2	4	9	1	6	34	39	0	0	0	0	12	7	0	1	0	0	0	0	0	0	7	0	0	0	6	20	0	17	0	6	4	60	0	0	3	13	0	0	12	3	0	0	5	2
IFM57_S30_L002_Contig1001_frame_-3_Rask_block_74_blockNum3	4	11	1	0	22	39	0	0	0	0	15	9	0	1	0	0	0	0	0	0	6	0	0	0	8	20	0	26	0	7	4	63	0	0	3	13	2	0	12	1	0	0	5	3
IFM57_S30_L002_Contig1001_frame_-3_Rask_block_4_blockNum4	6	8	0	0	12	37	0	0	0	0	20	6	0	1	0	0	0	0	0	0	4	0	0	0	7	8	0	42	0	13	1	67	0	0	2	4	2	1	18	0	0	0	5	3
IFM57_S30_L002_Contig1001_frame_-3_Rask_block_11_blockNum5	9	2	4	1	1	38	0	0	0	0	20	7	0	2	0	0	4	0	0	0	5	0	0	0	3	0	0	40	0	16	0	76	0	0	3	4	1	2	23	1	0	0	3	1
IFM57_S30_L002_Contig1001_frame_-3_Rask_block_16_blockNum6	10	0	5	1	0	46	0	0	0	0	16	11	0	2	0	0	4	0	0	0	4	0	0	0	0	0	0	36	0	17	0	90	0	0	3	6	0	2	23	4	0	0	6	0
IFM57_S30_L002_Contig1001_frame_-3_Rask_block_3_blockNum7	6	0	5	1	0	32	0	0	1	0	7	10	0	0	0	0	4	0	0	0	4	0	0	0	0	0	0	22	0	12	0	61	0	0	3	5	0	1	9	4	0	0	6	0
IFM57_S30_L002_Contig1001_frame_-3_Rask_block_27_blockNum8	1	0	1	0	0	27	0	0	1	0	6	8	0	0	0	0	0	0	0	0	1	0	0	0	0	0	0	12	0	9	0	51	0	0	2	4	0	1	8	4	0	0	4	0
IFM57_S30_L002_Contig1001_frame_-3_Rask_block_5_blockNum9	1	0	0	0	0	10	0	0	0	0	4	4	0	0	0	0	0	0	0	0	0	0	0	0	0	0	0	2	0	4	0	24	0	0	2	0	0	0	3	0	0	0	1	0
IFM57_S30_L002_Contig1000_frame_-2_Rask_block_20_blockNum1	0	0	0	2	0	2	6	0	0	0	0	0	0	1	0	0	0	0	0	0	2	0	0	0	0	1	0	1	0	1	0	0	0	0	0	0	0	0	2	0	0	0	0	0
IFM57_S30_L002_Contig1000_frame_-2_Rask_block_17_blockNum2	0	0	0	2	0	9	37	3	5	0	0	0	0	3	0	0	4	0	0	0	4	0	2	1	2	5	1	2	0	2	2	1	0	1	0	2	0	0	3	0	0	0	0	0
IFM57_S30_L002_Contig1000_frame_-2_Rask_block_19_blockNum3	0	0	0	1	0	14	58	8	5	0	0	0	0	0	0	0	6	0	0	0	5	0	2	1	3	5	2	2	0	2	4	1	0	2	0	3	0	0	3	0	0	1	0	0
IFM57_S30_L002_Contig1000_frame_-2_Rask_block_4_blockNum4	0	0	1	2	1	8	36	7	1	0	0	0	0	0	0	0	3	0	0	0	4	0	0	1	2	0	1	0	0	1	3	1	0	2	0	1	0	0	3	0	0	1	0	0
IFM57_S30_L002_Contig1000_frame_-2_Rask_block_13_blockNum5	0	0	1	2	1	15	47	7	2	0	0	0	2	0	0	0	2	0	0	0	3	0	0	0	2	2	2	0	0	1	0	1	0	2	0	2	0	0	3	0	0	3	0	0
IFM57_S30_L002_Contig1000_frame_-2_Rask_block_3_blockNum6	0	0	0	1	1	10	25	1	2	0	0	0	2	0	0	0	0	0	0	0	4	0	0	0	0	3	1	0	0	1	0	1	0	1	0	1	0	0	2	0	0	2	0	0
IFM57_S30_L002_Contig1000_frame_-2_Rask_block_79_blockNum7	0	0	0	1	0	8	13	0	2	0	0	0	2	0	0	0	0	0	0	0	3	0	0	0	0	3	1	0	0	1	0	0	0	1	0	1	0	0	2	0	0	2	0	0
IFM57_S30_L002_Contig1000_frame_-2_Rask_block_14_blockNum8	0	0	0	0	0	1	1	0	0	0	0	0	2	0	0	0	0	0	0	0	3	0	0	0	0	0	0	0	0	1	0	0	0	0	0	0	0	0	0	0	0	2	0	0
IFM57_S30_L002_Contig1003_frame_3_Rask_block_12_blockNum1	0	0	0	0	0	0	0	0	0	0	0	0	0	0	0	0	0	0	0	0	0	0	0	0	0	1	0	1	0	0	0	2	0	0	0	0	0	0	0	0	0	0	0	0
IFM57_S30_L002_Contig1003_frame_3_Rask_block_7_blockNum2	0	0	0	0	0	0	0	0	0	0	0	0	0	0	0	0	0	0	0	0	2	0	0	0	0	1	0	1	0	0	1	8	0	0	0	1	0	0	0	0	0	0	0	0
IFM57_S30_L002_Contig1003_frame_3_Rask_block_1_blockNum3	0	0	0	0	1	0	0	0	0	0	0	0	0	0	0	0	0	0	0	0	2	0	0	0	0	1	0	1	0	0	1	10	0	0	0	1	0	0	0	0	0	0	0	0
IFM57_S30_L002_Contig1003_frame_3_Rask_block_72_blockNum4	0	0	0	0	1	0	0	0	0	0	0	0	0	0	0	0	0	0	0	0	1	0	0	0	0	1	0	1	0	0	0	10	0	0	0	1	0	0	0	0	0	0	0	0
IFM57_S30_L002_Contig1003_frame_3_Rask_block_9_blockNum5	0	0	0	0	1	0	0	0	0	0	0	0	0	0	0	0	0	0	0	0	1	0	0	0	0	1	0	0	0	0	0	10	0	0	0	1	0	0	0	0	0	0	0	0
IFM57_S30_L002_Contig1003_frame_3_Rask_block_6_blockNum6	0	0	0	0	0	0	0	0	0	0	0	0	0	0	0	0	0	0	0	0	1	0	0	0	0	4	0	2	0	0	0	15	0	0	0	1	0	0	0	0	0	0	0	0
IFM57_S30_L002_Contig1003_frame_3_Rask_block_138_blockNum7	0	0	0	0	0	0	0	0	0	0	0	0	0	0	0	0	0	0	0	0	0	0	0	0	0	3	0	2	0	0	0	10	0	0	0	0	0	0	0	0	0	0	0	0
IFM57_S30_L002_Contig1003_frame_3_Rask_block_50_blockNum8	0	0	0	0	0	0	0	0	0	0	0	0	0	0	0	0	0	0	0	0	0	0	0	0	0	2	0	1	0	0	0	11	0	0	0	0	0	0	0	0	0	0	0	0
IFM57_S30_L002_Contig1003_frame_3_Rask_block_22_blockNum9	0	0	0	0	3	0	0	0	0	0	0	0	0	0	0	0	0	0	0	0	1	0	0	0	0	3	0	1	0	0	0	16	0	0	0	1	0	0	0	0	0	0	0	0
IFM57_S30_L002_Contig1003_frame_3_Rask_block_159_blockNum10	0	0	0	0	21	0	0	0	0	0	0	0	0	0	0	0	0	0	0	0	1	0	0	0	0	5	0	2	0	0	0	23	0	0	0	1	0	0	0	0	0	0	0	0
IFM57_S30_L002_Contig1003_frame_3_Rask_block_8_blockNum11	0	0	0	5	33	6	0	3	0	0	0	0	0	0	0	0	0	0	0	0	2	0	0	0	0	10	0	4	0	0	0	36	0	0	0	2	0	0	0	0	0	0	0	0
IFM57_S30_L002_Contig1003_frame_3_Rask_block_1_blockNum12	0	0	0	2	20	4	0	3	0	0	0	0	0	0	0	0	0	0	0	0	1	0	0	0	0	8	0	3	0	0	0	32	0	0	0	2	0	0	0	0	0	0	0	0
IFM57_S30_L002_Contig1003_frame_3_Rask_block_24_blockNum13	0	0	0	0	0	0	0	0	0	0	0	0	0	0	0	0	0	0	0	0	0	0	0	0	0	0	0	0	0	0	0	2	0	0	0	0	0	0	0	0	0	0	0	0
IFM57_S30_L002_4398_soapGraphK61_frame_1_Rask_block_29_blockNum1	0	0	0	0	0	0	0	0	131	1	0	0	0	0	0	0	0	0	0	0	33	0	0	0	0	0	0	0	0	0	0	84	0	0	0	0	0	0	0	38	0	0	0	0
IFM57_S30_L002_4398_soapGraphK61_frame_1_Rask_block_105_blockNum2	0	0	0	0	0	0	0	0	231	1	0	0	0	0	0	0	0	1	0	0	40	0	0	0	0	0	0	0	0	0	0	100	0	0	0	0	2	0	0	49	0	0	0	0
IFM57_S30_L002_4398_soapGraphK61_frame_1_Rask_block_2_blockNum3	0	0	0	0	0	0	0	0	252	2	0	0	0	0	0	0	0	1	0	0	50	0	0	0	0	0	0	0	0	0	0	111	0	0	0	0	3	0	0	55	0	0	0	0
IFM57_S30_L002_4398_soapGraphK61_frame_1_Rask_block_12_blockNum4	0	0	0	0	0	0	0	0	245	1	0	0	0	0	0	0	0	1	0	0	47	0	0	0	0	0	0	0	0	0	0	110	0	0	0	0	4	0	0	52	0	0	0	0
IFM57_S30_L002_4398_soapGraphK61_frame_1_Rask_block_7_blockNum5	0	0	0	0	0	0	0	0	139	0	0	0	0	0	0	0	0	0	0	0	40	0	0	0	0	0	0	0	0	0	0	83	0	0	0	0	6	0	0	30	0	0	0	0
IFM57_S30_L002_4398_soapGraphK61_frame_1_Rask_block_1_blockNum6	0	0	0	0	0	0	0	0	74	0	0	0	0	0	0	0	0	0	0	0	31	0	0	0	0	0	0	0	0	0	0	48	0	0	0	0	4	0	0	17	0	0	0	0
IFM57_S30_L002_4398_soapGraphK61_frame_1_Rask_block_122_blockNum7	0	0	0	0	0	0	0	0	148	0	0	0	0	0	0	0	0	0	0	0	71	0	0	0	0	0	0	0	0	0	0	90	0	0	0	0	6	0	0	26	0	0	0	0
IFM57_S30_L002_4398_soapGraphK61_frame_1_Rask_block_9_blockNum8	0	0	0	0	0	0	0	0	180	0	0	0	0	0	0	0	0	0	0	0	77	0	0	0	0	0	0	0	0	0	0	98	0	0	0	0	6	0	0	39	0	0	0	0
IFM57_S30_L002_4398_soapGraphK61_frame_1_Rask_block_178_blockNum9	0	0	0	1	0	0	1	0	242	0	0	0	0	0	0	0	0	0	0	0	101	0	0	0	0	0	0	0	0	0	0	142	0	0	0	0	9	0	0	52	0	0	0	1
IFM57_S30_L002_4398_soapGraphK61_frame_1_Rask_block_6_blockNum10	0	0	0	1	0	0	1	0	233	0	0	0	0	0	0	0	0	0	0	0	105	0	0	0	0	0	0	0	0	0	0	129	0	0	0	0	6	0	0	52	0	0	0	1
IFM57_S30_L002_4398_soapGraphK61_frame_1_Rask_block_477_blockNum11	0	0	0	1	0	0	0	0	208	0	0	0	0	0	0	0	0	0	0	0	93	0	0	0	0	0	0	0	0	0	0	117	0	0	0	0	4	0	0	53	0	0	0	0
IFM57_S30_L002_4398_soapGraphK61_frame_1_Rask_block_85_blockNum12	0	0	0	1	0	0	0	0	218	0	0	0	0	0	0	0	0	0	0	0	84	0	0	0	0	0	0	0	0	0	0	114	0	0	0	0	6	0	0	75	0	0	0	0
IFM57_S30_L002_4398_soapGraphK61_frame_1_Rask_block_522_blockNum13	0	0	0	0	0	0	0	0	230	0	0	0	0	0	0	0	0	0	0	0	125	0	0	0	0	0	0	0	0	0	0	168	0	0	0	0	6	0	0	117	0	0	0	0
IFM57_S30_L002_4398_soapGraphK61_frame_1_Rask_block_8_blockNum14	0	0	0	0	0	0	0	0	150	0	0	0	0	0	0	0	0	0	0	0	104	0	0	0	0	0	0	0	0	0	0	119	0	0	0	0	4	0	0	89	0	0	0	0
IFM57_S30_L002_4398_soapGraphK61_frame_1_Rask_block_1_blockNum15	0	0	0	0	0	0	0	0	88	0	0	0	0	0	0	0	0	0	0	0	84	0	0	0	0	0	0	0	0	0	0	84	0	0	0	0	1	0	0	36	0	0	0	0
IFM57_S30_L002_4398_soapGraphK61_frame_1_Rask_block_24_blockNum16	0	0	0	0	0	0	0	0	240	0	0	0	0	0	0	0	0	0	0	0	95	0	0	0	0	0	0	0	0	0	0	92	0	0	0	0	4	0	1	36	0	0	0	0
IFM57_S30_L002_4398_soapGraphK61_frame_1_Rask_block_10_blockNum17	0	0	0	0	0	0	0	0	221	0	0	0	0	0	0	0	0	0	0	0	62	0	0	0	0	0	0	0	0	0	0	73	0	0	0	0	4	0	0	22	0	0	0	0
IFM57_S30_L002_4398_soapGraphK61_frame_1_Rask_block_31_blockNum18	0	0	0	0	0	0	0	0	348	0	0	0	0	0	0	0	0	0	0	0	103	0	0	0	0	0	0	0	0	0	0	103	0	0	0	0	4	0	0	36	0	0	0	0
IFM57_S30_L002_4398_soapGraphK61_frame_1_Rask_block_56_blockNum19	0	0	0	0	0	0	0	0	408	0	0	0	0	0	0	0	0	0	0	0	114	0	0	0	0	0	0	0	0	0	0	105	0	0	0	0	3	0	0	44	0	0	0	0
IFM57_S30_L002_4398_soapGraphK61_frame_1_Rask_block_137_blockNum20	0	0	0	0	0	0	0	0	438	0	0	0	0	0	1	0	0	0	0	0	99	0	0	0	0	0	0	0	0	0	0	89	0	0	0	0	4	2	0	44	0	0	0	0
IFM57_S30_L002_Contig331_frame_-3_Rask_block_60_blockNum1	0	0	0	0	0	0	0	0	0	0	0	0	0	0	0	0	0	0	0	0	4	0	0	0	0	58	0	0	0	0	0	0	0	0	0	5	0	0	0	0	0	0	0	0
IFM57_S30_L002_Contig331_frame_-3_Rask_block_2_blockNum2	0	0	0	0	0	0	0	0	0	0	0	0	0	0	0	0	0	0	0	0	4	9	0	0	0	66	0	0	0	0	0	0	0	0	0	8	0	0	0	0	0	0	0	0
IFM57_S30_L002_Contig331_frame_-3_Rask_block_12_blockNum3	0	0	0	0	0	0	0	0	0	0	0	0	0	0	0	0	0	0	0	0	4	9	0	0	0	65	0	0	0	0	0	0	0	0	0	8	0	0	0	0	0	0	0	0
IFM57_S30_L002_Contig331_frame_-3_Rask_block_7_blockNum4	0	0	0	0	0	0	0	0	0	0	0	0	0	0	0	0	0	0	0	0	2	9	0	0	0	42	0	0	0	0	0	7	0	0	0	7	0	0	0	0	0	0	0	0
IFM57_S30_L002_Contig331_frame_-3_Rask_block_1_blockNum5	0	0	0	0	0	0	0	0	0	0	0	0	0	0	1	0	0	0	0	0	2	0	0	0	0	18	0	0	0	0	0	8	0	0	0	3	0	0	0	0	0	0	0	0
IFM57_S30_L002_Contig331_frame_-3_Rask_block_9_blockNum6	0	0	0	0	0	0	0	0	0	0	0	0	0	0	0	0	0	0	0	0	3	0	0	0	0	35	0	0	0	0	0	0	0	0	0	7	0	0	0	0	0	0	0	0
IFM57_S30_L002_Contig331_frame_-3_Rask_block_449_blockNum7	0	0	0	0	0	0	0	0	0	0	0	0	0	0	0	0	0	0	0	0	4	0	0	0	0	41	0	0	0	0	0	0	0	0	0	9	0	0	0	0	0	0	0	0
IFM57_S30_L002_Contig331_frame_-3_Rask_block_6_blockNum8	0	0	0	0	0	0	0	0	0	0	0	0	0	0	0	0	0	0	0	0	4	0	0	0	0	49	0	0	0	0	0	0	0	0	0	15	0	0	0	0	0	0	0	0
IFM57_S30_L002_Contig331_frame_-3_Rask_block_150_blockNum9	0	0	0	0	0	0	0	0	0	0	0	0	0	0	0	0	0	0	0	0	2	1	0	0	0	35	0	0	2	0	0	0	0	0	0	13	0	0	0	0	0	0	0	0
IFM57_S30_L002_Contig331_frame_-3_Rask_block_23_blockNum10	0	0	0	0	0	0	0	0	0	0	0	0	0	0	1	0	0	0	0	0	2	10	0	0	0	22	0	0	2	0	0	0	0	0	0	10	0	0	0	0	0	0	0	0
IFM57_S30_L002_Contig331_frame_-3_Rask_block_57_blockNum11	0	0	0	0	0	0	0	0	0	0	0	0	0	0	1	0	0	0	0	0	0	9	0	0	0	11	0	0	2	0	0	0	0	0	0	6	0	0	0	0	0	0	0	0
IFM57_S30_L002_Contig441_frame_2_Rask_block_1_blockNum1	0	0	0	0	0	0	0	0	0	0	0	0	0	0	0	0	0	0	0	0	11	0	0	0	0	0	0	0	0	0	0	0	0	0	0	0	0	0	0	14	0	0	0	0
IFM57_S30_L002_Contig441_frame_2_Rask_block_9_blockNum2	0	0	0	0	0	0	0	0	0	0	0	0	0	0	0	0	0	0	0	0	33	0	0	0	0	0	0	0	0	0	0	0	0	0	0	0	0	0	0	39	0	0	0	0
IFM57_S30_L002_Contig441_frame_2_Rask_block_75_blockNum3	0	0	0	0	0	0	0	0	0	0	0	0	0	0	0	0	0	0	0	0	33	0	0	0	0	0	0	0	0	0	0	0	0	0	0	0	0	0	0	33	0	0	0	0
IFM57_S30_L002_Contig441_frame_2_Rask_block_6_blockNum4	0	0	0	0	0	0	0	0	0	0	0	0	0	0	0	0	0	0	0	0	35	0	0	0	0	0	0	0	0	0	0	0	0	0	0	0	0	0	0	31	0	0	0	0
IFM57_S30_L002_Contig441_frame_2_Rask_block_143_blockNum5	0	0	0	0	0	0	0	0	0	0	0	0	0	0	0	0	0	0	0	0	36	0	0	0	0	0	0	0	0	0	0	0	0	0	0	0	0	0	0	26	0	0	0	0
IFM57_S30_L002_Contig441_frame_2_Rask_block_23_blockNum6	0	0	0	0	0	0	0	0	0	0	0	0	0	0	0	0	0	0	0	0	35	0	0	0	0	0	0	0	0	0	0	0	0	0	0	0	0	0	0	28	0	0	0	0
IFM57_S30_L002_Contig441_frame_2_Rask_block_63_blockNum7	0	0	0	0	0	0	0	0	0	0	0	0	0	0	1	0	0	0	0	0	21	0	0	0	0	0	0	0	0	0	0	0	0	0	0	0	0	0	0	33	0	0	0	0
IFM57_S30_L002_Contig441_frame_2_Rask_block_116_blockNum8	0	0	0	0	0	0	0	0	0	0	0	0	0	0	0	0	0	0	0	0	35	0	0	0	0	0	0	0	0	0	0	0	0	0	0	0	0	0	0	34	0	0	0	0
IFM57_S30_L002_Contig441_frame_2_Rask_block_8_blockNum9	0	0	0	0	0	0	0	0	0	0	0	0	0	0	0	0	0	0	0	0	46	0	0	0	0	0	0	0	0	0	0	0	0	0	0	0	0	0	0	48	0	0	0	0
IFM57_S30_L002_Contig441_frame_2_Rask_block_1_blockNum10	0	0	1	0	0	0	0	0	0	0	0	0	0	0	0	0	0	0	0	0	65	0	0	0	0	0	0	0	0	0	0	0	0	0	0	0	0	0	0	58	0	0	0	0
IFM57_S30_L002_Contig441_frame_2_Rask_block_32_blockNum11	0	0	0	0	0	0	0	0	0	0	0	0	0	0	0	0	0	0	0	0	85	0	0	0	0	0	0	0	0	0	0	0	0	0	0	0	0	0	0	89	0	0	0	0
IFM57_S30_L002_Contig441_frame_2_Rask_block_10_blockNum12	0	0	0	0	0	0	0	0	0	0	0	0	0	0	0	0	0	0	0	0	85	0	0	0	0	0	0	0	0	0	0	0	0	0	0	0	0	0	0	116	0	0	0	0
IFM57_S30_L002_Contig441_frame_2_Rask_block_49_blockNum13	0	0	0	0	0	0	1	0	0	0	0	0	0	0	0	0	0	0	0	0	57	0	0	0	0	0	0	0	0	0	0	0	0	0	0	0	0	0	0	99	0	0	0	0
IFM57_S30_L002_Contig441_frame_2_Rask_block_332_blockNum14	0	0	0	0	0	0	0	0	0	0	0	0	0	0	0	0	0	0	0	0	71	0	0	0	0	0	0	0	0	0	0	0	0	0	0	0	0	0	0	47	0	0	0	0
IFM57_S30_L002_Contig441_frame_2_Rask_block_15_blockNum15	0	0	0	0	0	0	0	0	0	0	0	0	0	0	0	0	0	0	0	0	47	0	0	0	0	0	0	0	0	0	0	0	0	0	0	0	0	0	0	17	0	0	0	0
IFM57_S30_L002_Contig441_frame_2_Rask_block_35_blockNum16	0	0	0	0	0	0	0	0	0	0	0	0	0	0	0	0	0	0	0	0	25	0	0	0	0	0	0	0	0	0	0	0	0	0	0	0	0	0	0	0	0	0	0	0
IFM57_S30_L002_4330_soapGraphK61_frame_3_Rask_block_20_blockNum1	0	0	3	0	0	0	0	0	0	0	0	0	0	0	0	0	0	0	0	0	9	0	0	0	0	0	0	0	0	0	0	0	0	0	0	0	0	0	0	7	0	0	0	0
IFM57_S30_L002_4330_soapGraphK61_frame_3_Rask_block_17_blockNum2	0	0	2	0	0	0	0	0	0	0	0	0	0	0	0	0	0	0	0	0	8	0	0	0	0	0	0	0	0	0	0	0	0	0	0	0	0	0	0	10	0	0	0	0
IFM57_S30_L002_4330_soapGraphK61_frame_3_Rask_block_19_blockNum3	0	0	0	0	0	0	0	0	0	0	0	0	0	0	0	0	0	0	0	0	12	0	0	0	0	0	0	0	0	0	0	0	0	0	0	0	0	0	0	11	0	0	0	0
IFM57_S30_L002_4330_soapGraphK61_frame_3_Rask_block_4_blockNum4	0	0	0	0	0	0	0	0	0	0	0	0	0	0	0	0	0	0	0	0	11	0	0	0	0	0	0	0	0	0	0	0	0	0	0	0	0	0	0	25	0	0	0	0
IFM57_S30_L002_4330_soapGraphK61_frame_3_Rask_block_13_blockNum5	0	0	0	0	0	0	0	0	0	0	0	0	0	0	0	0	0	0	0	0	18	0	0	0	0	0	0	0	0	0	0	0	0	0	0	0	0	0	0	44	0	0	0	0
IFM57_S30_L002_4330_soapGraphK61_frame_3_Rask_block_135_blockNum6	0	0	1	0	0	0	0	0	0	0	0	0	0	0	0	0	0	0	0	0	18	0	0	0	0	0	0	0	0	0	0	0	0	0	0	0	0	0	0	49	0	0	0	0
IFM57_S30_L002_4330_soapGraphK61_frame_3_Rask_block_3_blockNum7	0	0	1	0	0	0	0	0	0	0	0	0	0	0	0	0	0	0	0	0	19	0	0	0	0	0	1	0	0	0	0	0	0	0	0	0	0	0	0	63	0	0	0	0
IFM57_S30_L002_4330_soapGraphK61_frame_3_Rask_block_79_blockNum8	0	0	1	0	0	0	0	0	0	0	0	0	0	0	0	0	0	0	0	0	24	0	0	0	0	0	1	0	0	0	0	0	0	0	0	0	0	0	0	68	0	0	0	0
IFM57_S30_L002_4330_soapGraphK61_frame_3_Rask_block_14_blockNum9	0	0	3	0	0	0	0	0	0	0	0	0	0	0	0	0	0	0	0	0	29	0	0	0	0	0	1	0	0	0	0	0	0	0	0	0	0	0	0	76	0	0	0	0
IFM57_S30_L002_4330_soapGraphK61_frame_3_Rask_block_64_blockNum10	0	0	4	0	0	0	0	0	0	0	0	0	0	0	0	0	0	0	0	0	23	0	0	0	0	0	0	0	0	0	0	0	0	0	0	0	0	0	0	55	0	0	0	0
IFM57_S30_L002_4330_soapGraphK61_frame_3_Rask_block_5_blockNum11	0	0	4	0	0	0	0	0	0	0	0	0	0	0	0	0	0	0	0	0	23	0	0	0	0	0	0	0	0	0	0	0	0	0	0	0	0	0	0	51	0	0	0	0
IFM57_S30_L002_4330_soapGraphK61_frame_3_Rask_block_36_blockNum12	0	0	8	0	0	0	0	0	0	0	0	0	0	0	0	0	0	0	0	0	22	0	0	0	0	0	0	0	0	0	0	0	0	0	0	0	0	0	0	41	0	0	0	0
IFM57_S30_L002_4330_soapGraphK61_frame_3_Rask_block_2_blockNum13	0	0	7	0	0	0	0	0	0	0	0	0	0	0	0	0	0	0	0	0	9	0	0	0	0	0	0	0	0	0	0	0	0	0	0	0	0	0	0	20	0	0	0	0
IFM57_S30_L002_4448_soapGraphK61_frame_2_Rask_block_8_blockNum1	0	0	0	0	0	0	0	0	0	0	0	0	0	0	0	0	0	0	0	0	6	0	0	0	0	0	0	0	0	0	0	0	0	0	0	0	0	0	0	0	0	0	0	0
IFM57_S30_L002_4448_soapGraphK61_frame_2_Rask_block_441_blockNum2	0	0	0	0	0	0	0	0	0	0	0	0	0	0	0	0	0	0	0	0	9	0	0	0	0	0	0	0	0	0	0	0	0	0	0	0	0	0	0	3	0	0	0	0
IFM57_S30_L002_4448_soapGraphK61_frame_2_Rask_block_1_blockNum3	0	0	0	0	0	0	0	0	0	0	0	0	0	0	0	0	0	0	0	0	11	0	0	0	0	0	0	0	0	0	0	0	0	0	0	0	0	0	0	3	0	0	0	0
IFM57_S30_L002_4448_soapGraphK61_frame_2_Rask_block_299_blockNum4	0	0	0	0	0	0	0	0	0	0	0	0	0	0	0	0	0	0	0	0	10	0	0	0	0	0	0	0	0	0	0	0	0	0	0	0	0	0	0	4	0	0	0	0
IFM57_S30_L002_4448_soapGraphK61_frame_2_Rask_block_32_blockNum5	0	0	0	0	0	0	0	0	0	0	0	0	0	0	0	0	0	0	0	0	9	0	0	0	0	0	0	0	0	0	0	0	0	0	0	0	0	0	0	6	0	0	0	0
IFM57_S30_L002_4448_soapGraphK61_frame_2_Rask_block_10_blockNum6	0	0	0	0	0	0	0	0	0	0	0	0	0	0	0	0	0	0	0	0	12	0	0	0	0	0	1	0	0	0	0	0	0	0	0	0	0	0	0	7	0	1	0	0
IFM57_S30_L002_4448_soapGraphK61_frame_2_Rask_block_15_blockNum7	0	0	0	0	0	0	0	0	0	0	0	0	0	0	0	0	0	0	0	0	19	0	0	0	0	0	0	0	0	0	0	0	0	0	0	0	0	0	0	9	0	0	0	0
IFM57_S30_L002_4448_soapGraphK61_frame_2_Rask_block_35_blockNum8	0	0	0	0	0	0	0	0	0	0	0	0	0	0	0	0	0	0	0	0	18	0	0	0	0	0	0	0	0	0	0	0	0	0	0	0	0	0	0	7	0	0	0	0
IFM57_S30_L002_4448_soapGraphK61_frame_2_Rask_block_4_blockNum9	0	0	0	0	0	0	0	0	0	0	0	0	0	0	0	0	0	0	0	0	11	0	0	0	0	0	0	0	0	0	0	0	0	0	0	0	0	0	0	6	0	0	0	0
IFM57_S30_L002_4448_soapGraphK61_frame_2_Rask_block_11_blockNum10	0	0	0	0	0	0	51	0	0	0	0	0	0	0	0	0	0	0	0	0	24	0	0	0	0	0	0	0	0	0	0	0	0	0	0	0	0	0	0	11	0	0	0	0
IFM57_S30_L002_4448_soapGraphK61_frame_2_Rask_block_16_blockNum11	0	0	0	0	0	0	0	0	0	0	0	0	0	0	0	0	0	0	0	0	23	0	0	0	0	0	0	0	0	0	0	0	0	0	0	0	0	0	0	13	0	0	0	0
IFM57_S30_L002_4448_soapGraphK61_frame_2_Rask_block_3_blockNum12	0	0	0	0	0	0	0	0	0	0	0	0	0	0	0	0	0	0	0	0	19	0	0	0	0	0	0	0	0	0	0	0	0	0	0	0	0	0	0	12	0	0	0	0
IFM57_S30_L002_4448_soapGraphK61_frame_2_Rask_block_5_blockNum13	0	0	0	0	0	0	0	0	0	0	0	0	0	0	0	0	0	0	0	0	5	0	0	0	0	0	0	0	0	0	0	0	0	0	0	0	0	0	0	6	0	0	0	0
IFM57_S30_L002_4448_soapGraphK61_frame_2_Rask_block_90_blockNum14	0	0	0	0	0	0	0	0	0	0	0	0	0	0	0	0	0	0	0	0	7	0	0	0	0	0	0	0	0	0	0	0	0	0	0	0	0	0	0	10	0	0	0	0
IFM57_S30_L002_4448_soapGraphK61_frame_2_Rask_block_2_blockNum15	0	0	0	0	0	0	0	0	0	0	0	0	0	0	0	0	0	0	0	0	12	0	0	0	0	0	0	0	0	0	0	0	0	0	0	0	0	0	0	9	0	0	0	0
IFM57_S30_L002_4448_soapGraphK61_frame_2_Rask_block_12_blockNum16	0	0	0	0	0	0	0	0	0	0	0	0	0	0	0	0	0	0	0	0	10	0	0	0	0	0	0	0	0	0	0	0	0	0	0	0	0	0	0	8	0	0	0	0
IFM57_S30_L002_4448_soapGraphK61_frame_2_Rask_block_7_blockNum17	0	0	0	0	0	0	0	0	0	0	0	0	0	0	0	0	0	0	0	0	6	0	0	0	0	0	0	0	0	0	0	0	0	0	0	0	0	0	0	5	0	0	0	0
IFM57_S30_L002_4448_soapGraphK61_frame_2_Rask_block_1_blockNum18	0	0	0	0	0	0	0	0	0	0	0	0	0	0	0	0	0	0	0	0	2	0	0	0	0	0	0	0	0	0	0	0	0	0	0	0	0	0	0	1	0	0	0	0
IFM57_S30_L002_4448_soapGraphK61_frame_2_Rask_block_9_blockNum19	0	0	0	0	0	0	0	0	0	0	0	0	0	0	0	0	0	0	0	0	5	0	0	0	0	0	0	0	0	0	0	0	0	0	0	0	0	0	0	17	0	0	0	0
IFM57_S30_L002_4448_soapGraphK61_frame_2_Rask_block_6_blockNum20	0	0	0	0	0	0	0	0	0	0	0	0	0	0	0	0	0	0	0	0	8	0	0	0	0	0	0	0	0	0	0	0	0	0	0	0	0	0	0	18	0	0	0	0
IFM57_S30_L002_4448_soapGraphK61_frame_2_Rask_block_477_blockNum21	0	0	0	0	0	0	1	0	0	0	0	0	0	0	0	0	0	0	0	0	8	0	0	0	0	0	0	0	0	0	0	0	0	0	0	0	0	0	0	16	0	0	0	0
IFM57_S30_L002_4448_soapGraphK61_frame_2_Rask_block_85_blockNum22	0	0	0	0	0	0	0	0	0	0	0	0	0	0	0	0	0	0	0	0	8	0	0	0	0	0	0	0	0	0	0	0	0	0	0	0	0	0	0	8	0	0	0	0
IFM57_S30_L002_4448_soapGraphK61_frame_2_Rask_block_176_blockNum23	0	0	0	0	0	0	0	0	0	0	0	0	0	0	0	0	0	0	0	0	15	0	0	0	0	0	0	0	0	0	0	0	0	0	0	0	0	0	0	5	0	0	0	0
IFM57_S30_L002_4448_soapGraphK61_frame_2_Rask_block_8_blockNum24	0	0	0	0	0	0	0	0	0	0	0	0	0	0	0	0	0	0	0	0	13	0	0	0	0	0	0	0	0	0	0	0	0	0	0	0	0	0	0	11	0	0	0	0
IFM57_S30_L002_4448_soapGraphK61_frame_2_Rask_block_1_blockNum25	0	0	0	0	0	0	0	0	0	0	0	0	0	0	0	0	0	0	0	0	15	0	0	0	0	0	0	0	0	0	0	0	0	0	0	0	0	0	0	7	0	0	0	0
IFM57_S30_L002_4448_soapGraphK61_frame_2_Rask_block_24_blockNum26	0	0	0	0	0	0	0	0	0	0	0	0	0	0	0	0	0	0	0	0	12	0	0	0	0	0	0	0	0	0	0	0	0	0	0	0	0	0	0	5	0	0	0	0
IFM57_S30_L002_4448_soapGraphK61_frame_2_Rask_block_10_blockNum27	0	0	0	0	0	0	0	0	0	0	0	0	0	0	0	0	0	0	0	0	9	0	0	0	0	0	0	0	0	0	0	0	0	0	0	0	0	0	0	5	0	0	0	0
IFM57_S30_L002_4448_soapGraphK61_frame_2_Rask_block_31_blockNum28	0	0	0	0	0	0	0	0	0	0	0	0	0	0	0	0	0	0	0	0	9	0	0	0	0	0	0	0	0	0	0	0	0	0	0	0	0	0	0	7	0	0	0	0
IFM57_S30_L002_4448_soapGraphK61_frame_2_Rask_block_52_blockNum29	0	0	0	0	0	0	0	0	0	0	0	0	0	0	0	0	0	0	0	0	9	0	0	0	0	0	0	0	0	0	0	0	0	0	0	0	0	0	0	4	0	0	0	0
IFM57_S30_L002_4448_soapGraphK61_frame_2_Rask_block_123_blockNum30	0	0	0	0	0	0	0	0	0	0	0	0	0	0	0	0	0	0	0	0	9	0	0	0	0	0	0	0	0	0	0	0	0	0	0	0	0	0	0	2	0	0	0	0
IFM57_S30_L002_Contig743_frame_2_Rask_block_1_blockNum1	0	0	0	0	0	0	0	0	0	0	0	0	0	0	0	0	0	0	0	0	5	0	0	0	0	0	0	0	0	0	0	6	0	0	0	0	0	0	0	4	0	0	0	0
IFM57_S30_L002_Contig743_frame_2_Rask_block_119_blockNum2	0	0	0	0	0	0	9	0	0	0	0	0	0	0	0	0	0	0	0	0	3	0	0	0	0	0	0	0	0	0	0	6	0	0	0	0	0	0	0	3	0	0	0	0
IFM57_S30_L002_Contig743_frame_2_Rask_block_62_blockNum3	0	0	0	0	0	0	18	0	0	0	0	0	0	0	0	0	0	0	0	0	5	0	0	0	0	0	0	0	0	0	0	5	0	0	0	0	0	0	0	4	0	0	0	0
IFM57_S30_L002_Contig743_frame_2_Rask_block_34_blockNum4	0	0	0	0	0	0	0	0	0	0	0	0	0	0	0	0	0	0	0	0	5	0	0	0	0	0	0	0	0	0	0	2	0	0	0	0	0	0	0	2	0	0	0	0
IFM57_S30_L002_Contig743_frame_2_Rask_block_61_blockNum5	0	0	0	0	0	0	0	0	0	0	0	0	0	0	0	0	0	0	0	0	3	0	0	0	0	0	0	0	0	0	0	2	0	0	0	0	0	0	0	1	0	0	0	0
IFM57_S30_L002_Contig743_frame_2_Rask_block_18_blockNum6	0	0	0	0	0	0	0	0	0	0	0	0	0	0	0	0	0	0	0	0	1	0	0	0	0	0	0	0	0	0	0	1	0	0	0	0	0	0	0	0	0	0	0	0
IFM57_S30_L002_Contig964_frame_2_Rask_block_4_blockNum1	0	0	0	0	0	0	0	0	0	0	0	0	0	0	0	0	0	0	0	0	0	0	0	0	0	0	0	0	0	0	0	1	0	0	0	0	0	0	0	0	0	0	0	0
IFM57_S30_L002_Contig964_frame_2_Rask_block_290_blockNum2	0	0	0	0	0	0	0	0	0	0	0	0	0	0	0	0	0	0	0	0	2	0	0	0	0	0	0	0	0	0	0	3	0	0	0	0	0	0	0	1	0	0	0	0
IFM57_S30_L002_Contig964_frame_2_Rask_block_13_blockNum3	0	0	0	0	0	0	0	0	0	0	0	0	0	0	0	0	0	0	0	0	3	0	0	0	0	0	0	0	0	0	0	14	0	0	0	0	0	0	0	1	0	0	0	0
IFM57_S30_L002_Contig964_frame_2_Rask_block_3_blockNum5	0	0	0	0	0	0	0	0	0	0	0	0	0	0	0	0	0	0	0	0	4	0	0	0	0	0	0	0	0	1	0	36	0	0	0	0	0	0	0	6	0	0	0	0
IFM57_S30_L002_Contig964_frame_2_Rask_block_174_blockNum6	0	0	0	0	0	0	0	0	0	0	0	0	0	0	0	0	0	0	0	0	4	0	0	0	0	0	0	0	0	1	0	48	0	0	0	0	0	0	0	7	0	0	0	0
IFM57_S30_L002_Contig964_frame_2_Rask_block_14_blockNum7	0	0	0	0	0	0	0	0	0	0	0	0	0	0	0	0	0	0	0	0	2	0	0	0	0	0	0	0	0	1	0	46	0	0	0	0	0	0	0	7	0	0	0	0
IFM57_S30_L002_Contig964_frame_2_Rask_block_436_blockNum8	0	0	0	0	0	0	0	0	0	0	0	0	0	0	0	0	0	0	0	0	1	0	0	0	0	0	0	0	0	1	0	25	0	0	0	0	0	0	0	7	0	0	0	0
IFM57_S30_L002_Contig964_frame_2_Rask_block_5_blockNum9	0	0	0	0	0	0	0	0	0	0	0	0	0	0	0	0	0	0	0	0	2	0	0	0	0	0	0	0	0	0	0	27	0	0	0	0	0	0	0	7	0	0	0	0
IFM57_S30_L002_Contig964_frame_2_Rask_block_400_blockNum10	0	0	0	0	0	0	0	0	0	0	0	0	0	0	0	0	0	0	0	0	1	0	0	0	0	0	0	0	0	0	0	20	0	0	0	0	0	0	0	5	0	0	0	0
IFM57_S30_L002_Contig964_frame_2_Rask_block_2_blockNum11	0	0	0	0	0	0	0	0	0	0	0	0	0	0	0	0	0	0	0	0	1	0	0	0	0	0	0	0	0	0	0	22	0	0	0	0	0	0	0	5	0	0	0	0
IFM57_S30_L002_Contig964_frame_2_Rask_block_59_blockNum12	0	0	0	0	0	0	0	0	0	0	0	0	0	0	0	0	0	0	0	0	2	0	0	0	0	0	0	0	0	1	0	49	0	0	0	0	0	0	0	8	0	0	0	0
IFM57_S30_L002_Contig964_frame_2_Rask_block_1_blockNum13	0	0	0	0	0	0	1	0	0	0	0	0	0	0	0	0	0	0	0	0	3	0	1	0	0	0	0	0	0	1	0	65	0	0	0	0	0	0	0	11	0	1	0	0
IFM57_S30_L002_Contig964_frame_2_Rask_block_119_blockNum14	0	0	0	0	0	0	0	0	0	0	0	0	0	0	0	0	0	0	0	0	2	0	0	0	0	0	0	0	0	0	0	46	0	0	0	0	0	0	0	10	0	1	0	0
IFM57_S30_L002_Contig964_frame_2_Rask_block_62_blockNum15	0	0	0	0	0	0	0	0	0	0	0	0	0	0	0	0	0	0	0	0	3	0	0	0	0	0	0	0	0	0	0	42	0	0	0	0	0	0	0	9	0	0	0	0
IFM57_S30_L002_Contig964_frame_2_Rask_block_61_blockNum16	0	0	0	0	0	0	0	0	0	0	0	0	0	0	0	0	0	0	0	0	3	0	0	0	0	0	0	0	0	0	0	32	0	0	0	0	0	0	0	4	0	0	0	0
IFM57_S30_L002_Contig964_frame_2_Rask_block_18_blockNum17	0	0	0	0	0	0	0	0	0	0	0	0	0	0	0	0	0	0	0	0	1	0	0	0	0	0	0	0	0	0	0	24	0	0	0	0	0	0	0	3	0	0	0	0
IFM57_S30_L002_Contig964_frame_2_Rask_block_21_blockNum18	0	0	0	7	0	13	0	8	0	0	0	0	0	0	0	0	0	0	0	0	3	0	0	0	0	0	0	0	0	0	0	26	0	0	0	0	0	0	0	3	0	0	0	0
IFM57_S30_L002_Contig741_frame_3_Rask_block_12_blockNum1	0	0	0	0	0	0	0	0	0	0	0	0	0	0	0	0	0	0	0	0	1	0	0	0	1	0	0	0	0	0	0	12	0	0	0	0	0	0	0	0	0	0	0	0
IFM57_S30_L002_Contig741_frame_3_Rask_block_7_blockNum2	0	0	0	0	0	0	0	0	0	0	0	0	0	0	0	0	0	0	0	0	2	0	0	0	0	0	0	0	0	0	0	29	0	0	0	0	0	0	0	3	0	0	0	0
IFM57_S30_L002_Contig741_frame_3_Rask_block_1_blockNum3	0	0	0	0	0	0	0	0	0	0	0	0	0	0	0	0	0	0	0	0	2	0	0	0	0	0	0	0	0	0	0	35	0	0	0	0	0	0	0	6	0	0	0	0
IFM57_S30_L002_Contig741_frame_3_Rask_block_9_blockNum4	0	0	0	0	0	0	0	0	0	0	0	0	0	0	0	0	0	0	0	0	1	0	0	0	0	0	0	0	0	0	0	39	0	0	0	0	0	0	0	7	0	0	0	0
IFM57_S30_L002_Contig741_frame_3_Rask_block_6_blockNum5	0	0	0	0	0	0	0	0	0	0	0	0	0	0	0	0	0	0	0	0	0	0	0	0	0	0	0	0	0	0	0	36	0	0	0	0	0	0	0	5	0	0	0	0
IFM57_S30_L002_Contig741_frame_3_Rask_block_150_blockNum6	0	0	0	0	0	0	0	0	0	0	0	0	0	0	0	0	0	0	0	0	1	0	0	0	0	0	0	0	0	0	0	35	0	0	0	0	0	0	0	4	0	0	0	0
IFM57_S30_L002_Contig741_frame_3_Rask_block_57_blockNum7	0	0	0	0	0	0	0	0	0	0	0	0	0	0	0	0	0	0	0	0	0	0	0	0	0	0	0	0	0	0	0	37	0	0	0	0	0	0	0	2	0	0	0	0
IFM57_S30_L002_Contig741_frame_3_Rask_block_8_blockNum8	0	0	0	0	0	0	0	0	0	0	0	0	0	0	0	0	0	0	0	0	1	0	0	0	0	0	0	0	0	0	0	24	0	0	0	0	0	0	0	2	0	0	0	0
IFM57_S30_L002_Contig741_frame_3_Rask_block_1_blockNum9	0	0	0	0	0	0	0	0	0	0	0	0	0	0	0	0	0	0	0	0	1	0	0	0	0	0	0	0	0	0	0	3	0	0	0	0	0	0	0	2	0	0	0	0
IFM57_S30_L002_Contig741_frame_3_Rask_block_32_blockNum10	0	0	0	0	0	0	0	0	0	0	0	0	0	0	0	0	0	0	0	0	0	0	0	0	0	0	0	0	0	0	0	18	0	0	0	0	0	0	0	2	0	0	0	0
IFM57_S30_L002_Contig741_frame_3_Rask_block_10_blockNum11	0	0	0	0	0	0	0	0	0	0	0	0	0	0	0	0	0	0	0	0	0	0	0	0	0	0	0	0	0	0	0	23	0	0	0	0	0	0	0	1	0	0	0	0
IFM57_S30_L002_Contig741_frame_3_Rask_block_101_blockNum12	0	0	0	0	0	0	0	0	0	0	0	0	0	0	0	0	0	0	0	0	0	0	0	0	0	0	0	0	0	0	0	31	0	0	0	0	0	0	0	1	0	0	0	0
IFM57_S30_L002_Contig741_frame_3_Rask_block_65_blockNum13	0	0	0	0	0	0	0	0	0	0	0	0	0	0	0	1	0	0	0	0	0	0	0	0	0	0	0	0	0	0	0	35	0	0	0	0	0	0	0	3	0	0	0	0
IFM57_S30_L002_Contig741_frame_3_Rask_block_53_blockNum14	0	0	0	0	0	0	0	0	0	0	0	0	0	0	0	0	0	0	0	0	0	0	0	0	0	0	0	0	0	0	0	19	0	0	0	0	0	0	0	3	0	0	0	0
IFM57_S30_L002_Contig741_frame_3_Rask_block_4_blockNum16	0	0	0	0	0	0	0	0	0	0	0	0	0	0	0	0	0	0	0	0	0	0	0	0	0	0	0	0	0	0	0	1	0	0	0	0	0	0	0	1	0	0	0	0
IFM57_S30_L002_Contig1677_frame_-2_Rask_block_31_blockNum1	0	0	0	0	0	0	0	0	0	0	0	0	0	0	0	0	0	0	0	0	149	0	0	0	0	0	0	0	0	0	0	0	0	0	0	0	0	0	0	0	0	0	0	0
IFM57_S30_L002_Contig1677_frame_-2_Rask_block_21_blockNum2	0	0	14	2	0	0	59	1	0	0	0	0	0	0	0	0	2	0	0	0	249	1	0	0	1	2	0	2	0	0	0	1	0	1	1	1	0	0	0	46	0	0	0	0
IFM57_S30_L002_Contig1577_frame_-2_Rask_block_6_blockNum1	0	0	0	0	0	0	0	3	0	0	1	0	0	0	0	0	0	0	0	0	1	1	0	0	0	0	0	0	2	0	0	0	0	0	2	2	0	0	0	2	0	0	0	1
IFM57_S30_L002_Contig1577_frame_-2_Rask_block_143_blockNum2	0	0	0	1	0	1	0	6	0	2	1	0	0	2	0	2	0	0	0	0	2	1	0	0	0	0	0	0	3	0	0	0	0	0	6	5	0	0	1	6	0	0	0	1
IFM57_S30_L002_Contig1577_frame_-2_Rask_block_23_blockNum3	0	0	1	1	0	4	0	12	0	2	1	0	0	2	0	4	0	0	0	0	2	1	0	0	0	1	0	0	3	0	0	0	0	0	13	9	0	0	2	9	0	0	0	1
IFM57_S30_L002_Contig1577_frame_-2_Rask_block_57_blockNum4	0	0	1	0	0	5	0	15	0	2	1	0	0	2	0	4	0	0	0	0	2	1	0	0	0	2	0	0	3	0	0	0	0	0	14	10	0	0	2	12	0	0	0	1
IFM57_S30_L002_Contig1577_frame_-2_Rask_block_8_blockNum5	0	0	0	0	0	8	0	10	0	0	3	0	0	7	0	3	0	0	0	0	3	0	0	0	0	1	0	0	0	0	0	1	0	0	8	6	0	0	1	11	0	0	0	0
IFM57_S30_L002_Contig1577_frame_-2_Rask_block_1_blockNum6	0	0	0	1	0	2	0	6	0	0	3	0	0	7	0	1	0	0	0	0	2	0	0	0	0	0	0	0	0	0	0	1	0	0	4	2	0	0	0	5	0	0	0	0
IFM57_S30_L002_Contig1577_frame_-2_Rask_block_32_blockNum7	0	0	0	1	0	0	0	2	0	0	1	0	0	1	0	0	0	0	0	0	1	0	0	0	0	0	0	0	0	0	0	0	0	0	2	0	0	0	0	0	0	0	0	0
IFM57_S30_L002_Contig1315_frame_2_Rask_block_22_blockNum1	0	0	0	0	0	0	0	0	0	0	0	0	0	0	0	0	0	0	0	0	1	0	0	0	0	0	0	0	0	0	0	9	0	0	0	0	0	0	0	2	0	0	0	0
IFM57_S30_L002_Contig1315_frame_2_Rask_block_8_blockNum2	0	0	0	0	0	0	0	0	0	0	0	0	0	0	0	0	0	0	0	0	8	0	0	0	0	0	0	0	0	0	0	26	0	0	0	0	0	0	0	10	0	0	0	0
IFM57_S30_L002_Contig1315_frame_2_Rask_block_1_blockNum3	0	0	0	0	0	0	0	0	0	0	0	0	0	0	0	0	0	0	0	0	9	0	0	0	0	0	0	0	0	0	0	22	0	0	0	0	0	0	0	11	0	0	0	0
IFM57_S30_L002_Contig1315_frame_2_Rask_block_24_blockNum4	0	0	0	0	0	0	0	0	0	0	0	0	0	0	0	0	0	0	0	0	12	0	0	0	0	0	0	0	0	0	0	83	0	0	0	0	0	0	0	35	0	0	0	0
IFM57_S30_L002_Contig1315_frame_2_Rask_block_10_blockNum5	0	0	0	0	0	0	0	0	0	0	0	0	0	0	0	0	0	0	0	0	18	0	0	0	0	0	0	0	0	0	0	123	0	0	0	0	0	0	0	42	0	0	0	0
IFM57_S30_L002_Contig1315_frame_2_Rask_block_31_blockNum6	0	0	0	0	0	0	0	0	0	0	0	0	0	0	0	0	0	0	0	0	14	0	0	0	0	0	0	0	0	0	0	143	0	0	0	0	0	0	0	58	0	0	0	0
IFM57_S30_L002_Contig1315_frame_2_Rask_block_137_blockNum7	0	0	0	0	0	0	0	0	0	0	0	0	0	0	0	0	0	0	0	0	7	0	0	0	0	0	0	0	0	0	0	54	0	0	0	0	0	0	0	25	0	0	0	0
IFM57_S30_L002_Contig1315_frame_2_Rask_block_21_blockNum8	0	0	0	0	0	0	0	0	0	0	0	0	0	0	0	0	0	0	0	0	1	0	0	0	0	0	0	0	0	0	0	8	0	0	0	0	0	0	0	4	0	0	0	0
IFM57_S30_L002_Contig1315_frame_2_Rask_block_41_blockNum9	0	0	0	0	0	0	0	0	0	0	0	0	0	0	0	0	0	0	0	0	0	0	0	0	0	0	0	0	0	0	0	0	0	0	0	0	0	0	0	0	0	0	0	0
IFM57_S30_L002_Contig1314_frame_2_Rask_block_309_blockNum1	0	0	0	0	0	0	0	0	0	0	0	0	0	0	0	0	0	0	0	0	1	0	0	0	0	0	0	0	0	0	0	1	0	0	0	0	0	0	0	5	0	0	0	0
IFM57_S30_L002_Contig1314_frame_2_Rask_block_65_blockNum2	0	0	0	0	0	0	0	0	0	0	0	0	0	0	0	0	0	0	0	0	5	0	0	0	0	0	0	0	0	0	0	1	0	0	0	0	0	0	0	13	0	0	0	0
IFM57_S30_L002_Contig1314_frame_2_Rask_block_302_blockNum3	0	0	0	0	0	0	0	0	0	0	0	0	0	0	0	0	0	0	0	0	6	0	0	0	0	0	0	0	0	0	0	2	0	0	0	0	0	0	0	13	0	0	0	0
IFM57_S30_L002_Contig1314_frame_2_Rask_block_4_blockNum4	0	0	0	0	0	0	0	0	0	0	0	0	0	0	0	0	0	0	0	0	3	0	0	0	0	0	0	0	0	0	0	2	0	0	0	0	0	0	0	11	0	0	0	0
IFM57_S30_L002_Contig1314_frame_2_Rask_block_13_blockNum5	0	0	0	0	0	1	0	0	0	0	0	0	0	0	0	0	0	0	0	0	6	0	0	0	0	0	0	0	0	0	0	1	0	0	0	0	0	0	0	11	0	0	0	0
IFM57_S30_L002_Contig1314_frame_2_Rask_block_3_blockNum6	0	2	0	0	0	1	0	0	0	0	0	0	0	0	0	0	0	0	0	0	4	0	0	0	0	0	0	1	0	0	0	0	0	0	0	0	0	0	0	15	0	0	0	0
IFM57_S30_L002_Contig1314_frame_2_Rask_block_131_blockNum8	0	2	0	0	0	0	0	0	1	0	0	0	0	0	0	0	0	0	0	0	3	0	0	0	0	0	0	0	0	0	0	0	0	0	0	0	0	0	0	26	0	0	0	0
IFM57_S30_L002_Contig1314_frame_2_Rask_block_5_blockNum9	0	0	0	0	0	0	0	0	1	0	0	0	0	0	0	0	0	0	0	0	5	0	0	0	0	0	0	0	0	0	0	0	0	0	0	0	0	0	0	34	0	0	0	0
IFM57_S30_L002_Contig1314_frame_2_Rask_block_303_blockNum10	0	0	0	0	0	0	0	0	1	0	0	0	0	0	0	0	0	0	0	0	6	0	0	0	0	0	0	0	0	0	0	0	0	0	0	0	0	0	0	29	0	0	0	0
IFM57_S30_L002_Contig1314_frame_2_Rask_block_60_blockNum11	0	0	0	0	0	0	0	0	1	0	0	0	0	0	0	0	0	0	0	0	7	0	1	0	0	0	0	0	0	0	0	0	0	0	0	0	0	0	0	35	0	0	0	0
IFM57_S30_L002_Contig1314_frame_2_Rask_block_2_blockNum12	0	0	0	0	0	0	0	0	2	0	0	0	0	0	0	0	0	0	0	0	6	0	0	0	0	0	0	0	0	0	0	0	0	0	0	0	0	0	0	39	0	0	0	0
IFM57_S30_L002_Contig1314_frame_2_Rask_block_312_blockNum13	0	0	0	0	0	0	0	0	2	0	0	0	0	0	0	0	0	0	0	0	10	0	0	0	0	0	0	0	0	0	0	0	0	0	0	0	0	0	0	53	0	0	0	0
IFM57_S30_L002_Contig1314_frame_2_Rask_block_1_blockNum14	0	0	0	0	0	0	0	0	3	0	0	0	0	0	0	0	0	0	0	0	11	0	0	0	0	0	0	0	0	0	0	0	0	0	0	0	0	0	0	82	0	0	0	0
IFM57_S30_L002_Contig1314_frame_2_Rask_block_115_blockNum15	0	0	0	0	0	0	0	0	2	0	0	0	0	0	0	0	0	0	0	0	8	0	0	0	0	0	0	0	0	0	0	0	0	0	0	0	0	0	0	84	0	0	0	0
IFM57_S30_L002_Contig1314_frame_2_Rask_block_335_blockNum16	0	0	0	0	0	0	0	0	2	0	0	0	0	1	0	0	0	0	0	0	16	0	0	0	0	0	0	0	0	0	0	0	0	0	0	0	0	0	0	158	0	0	0	0
IFM57_S30_L002_Contig1314_frame_2_Rask_block_4_blockNum17	0	0	0	0	0	0	3	0	1	0	0	0	0	0	0	0	0	0	0	0	6	0	0	0	0	0	0	0	0	0	0	0	0	0	0	0	0	0	0	33	0	0	0	0
IFM57_S30_L002_Contig1314_frame_2_Rask_block_13_blockNum18	0	0	0	0	0	0	3	0	3	0	0	0	0	0	0	0	0	0	0	0	9	0	0	0	0	0	0	0	0	0	0	0	0	0	0	0	0	0	0	41	0	0	0	0
IFM57_S30_L002_Contig1314_frame_2_Rask_block_3_blockNum19	0	1	0	0	1	0	0	0	2	0	0	0	0	0	0	0	0	1	0	0	7	0	0	0	0	0	1	1	0	0	0	0	0	0	0	1	0	0	0	36	0	0	0	0
IFM57_S30_L002_Contig1314_frame_2_Rask_block_325_blockNum20	0	1	0	0	1	0	0	0	1	0	0	0	0	0	0	0	0	1	0	0	6	0	0	0	0	0	1	1	0	0	0	0	0	0	0	1	0	0	0	26	0	0	0	0
IFM57_S30_L002_Contig1314_frame_2_Rask_block_14_blockNum21	0	2	0	0	1	0	0	0	1	0	0	0	0	0	0	0	0	1	0	0	5	0	0	0	0	0	2	1	0	0	0	0	0	0	0	1	0	0	0	30	0	0	0	0
IFM57_S30_L002_Contig1314_frame_2_Rask_block_5_blockNum22	0	1	0	0	0	0	0	0	0	0	0	0	0	0	0	0	0	0	0	0	2	0	0	0	0	0	2	0	0	0	0	0	0	0	0	0	0	0	0	33	0	0	0	0
IFM57_S30_L002_Contig1314_frame_2_Rask_block_328_blockNum23	0	0	0	0	0	0	0	0	0	0	0	0	0	0	0	0	0	0	0	0	9	0	0	0	0	0	0	0	0	0	0	0	0	0	0	0	1	0	0	63	0	0	0	0
IFM57_S30_L002_Contig1314_frame_2_Rask_block_2_blockNum24	0	0	0	0	0	0	0	0	0	0	0	0	0	0	0	0	0	0	0	0	10	0	0	0	0	0	0	0	0	0	0	0	0	0	0	0	1	0	0	63	0	0	0	0
IFM57_S30_L002_Contig1314_frame_2_Rask_block_343_blockNum25	0	0	0	0	1	0	0	0	7	0	0	0	0	0	0	0	0	2	0	0	27	0	0	0	0	0	1	0	0	0	1	0	0	0	0	1	1	0	0	159	0	0	0	0
IFM57_S30_L002_Contig1314_frame_2_Rask_block_18_blockNum26	0	0	0	0	0	0	0	0	1	0	0	0	0	0	0	0	0	0	0	0	11	0	0	0	0	0	0	0	0	0	0	0	0	0	0	0	0	0	0	65	0	0	0	0
IFM57_S30_L002_Contig1314_frame_2_Rask_block_344_blockNum27	0	0	0	0	0	0	0	0	1	0	0	0	0	0	0	0	0	0	0	0	9	0	0	0	0	0	0	0	0	0	0	0	0	0	0	0	0	0	0	43	0	0	0	0
IFM57_S30_L002_Contig1314_frame_2_Rask_block_342_blockNum28	0	0	0	0	0	0	0	0	2	0	0	0	0	0	0	0	0	0	0	0	9	0	0	0	0	0	0	0	0	0	0	0	0	1	0	0	0	0	0	40	0	0	0	0
IFM57_S30_L002_Contig1314_frame_2_Rask_block_1_blockNum29	0	0	0	0	0	0	0	0	2	0	0	0	0	0	0	0	0	0	0	0	2	0	0	0	0	0	0	0	0	0	0	0	0	1	0	0	0	0	0	19	0	0	0	0
IFM57_S30_L002_Contig1314_frame_2_Rask_block_329_blockNum30	0	6	0	0	0	1	0	0	7	0	0	0	0	0	0	0	0	0	0	0	9	0	0	0	1	0	0	0	0	0	0	0	0	1	0	0	0	0	0	78	1	0	0	0
IFM57_S30_L002_Contig1314_frame_2_Rask_block_4_blockNum31	0	4	0	0	0	1	0	0	4	0	0	0	0	0	0	0	0	0	0	0	3	0	0	0	0	0	0	0	0	0	0	0	0	1	0	0	0	0	0	33	1	0	0	0
IFM57_S30_L002_Contig1314_frame_2_Rask_block_307_blockNum32	0	8	0	0	0	1	0	0	4	0	0	0	0	0	0	0	0	0	0	0	11	0	0	0	0	0	0	0	0	0	0	1	0	1	0	2	0	0	0	72	1	0	0	0
IFM57_S30_L002_Contig1314_frame_2_Rask_block_3_blockNum34	0	0	0	0	0	0	0	0	0	0	0	0	0	0	0	0	0	0	0	0	21	0	0	0	1	0	0	0	0	0	0	1	0	0	0	2	0	0	0	114	0	0	0	0
IFM57_S30_L002_Contig1314_frame_2_Rask_block_314_blockNum35	0	0	0	0	0	0	0	0	0	0	0	0	0	0	0	0	0	0	0	0	21	0	0	0	1	0	0	0	0	0	0	1	0	0	0	2	0	0	0	162	0	0	0	0
IFM57_S30_L002_Contig1314_frame_2_Rask_block_5_blockNum36	0	0	0	0	0	0	0	0	2	0	0	0	0	0	0	0	0	0	0	0	22	0	0	0	0	0	0	0	0	0	0	1	0	0	0	0	0	0	0	180	0	0	0	0
IFM57_S30_L002_Contig1314_frame_2_Rask_block_313_blockNum37	0	0	0	0	0	0	0	0	2	0	0	0	0	0	0	0	0	0	0	0	16	0	0	0	0	0	0	0	0	0	0	1	0	0	0	0	0	0	0	146	0	0	0	0
IFM57_S30_L002_Contig1314_frame_2_Rask_block_2_blockNum38	0	0	0	0	0	0	0	0	1	0	0	0	0	0	0	0	0	0	0	0	18	0	0	0	1	0	0	0	0	0	0	2	0	0	0	0	0	0	0	153	0	0	0	0
IFM57_S30_L002_Contig1314_frame_2_Rask_block_306_blockNum39	0	0	0	0	0	0	0	0	0	0	0	0	0	0	0	0	0	0	0	0	14	0	0	0	2	0	0	0	0	0	0	2	0	0	0	0	0	0	0	81	0	0	0	0
IFM57_S30_L002_Contig1314_frame_2_Rask_block_428_blockNum40	0	0	0	0	0	0	0	0	0	0	0	0	0	0	0	0	0	0	0	0	21	0	0	0	2	0	0	0	0	0	0	2	0	0	0	0	0	0	0	132	0	0	0	0
IFM57_S30_L002_Contig1314_frame_2_Rask_block_1_blockNum41	0	1	1	0	0	0	0	0	0	0	0	0	0	0	0	0	0	0	0	0	25	0	0	0	2	0	0	0	0	0	0	2	0	0	0	1	0	0	2	125	0	0	0	1
IFM57_S30_L002_Contig1314_frame_2_Rask_block_305_blockNum42	0	1	2	0	0	0	0	0	0	0	0	0	0	0	0	0	0	0	0	0	23	0	0	0	0	0	0	0	0	0	0	0	0	0	0	5	0	0	2	163	0	0	0	1
IFM57_S30_L002_Contig1314_frame_2_Rask_block_4_blockNum43	0	0	1	0	0	0	0	0	0	0	0	0	0	0	0	0	0	0	0	0	9	0	0	0	0	0	0	0	0	0	0	1	0	0	0	3	0	0	0	108	0	0	0	0
IFM57_S30_L002_Contig1314_frame_2_Rask_block_11_blockNum44	0	0	0	0	0	0	0	0	0	0	0	0	0	0	0	0	0	0	0	0	12	0	0	0	0	0	0	0	0	0	0	1	0	0	0	2	0	0	0	145	0	0	0	0
IFM57_S30_L002_Contig1314_frame_2_Rask_block_3_blockNum45	0	0	0	0	0	0	0	0	0	0	0	0	0	0	0	0	0	0	0	0	12	0	0	0	0	0	0	0	0	0	0	1	0	1	0	0	0	0	0	135	0	0	0	0
IFM57_S30_L002_Contig1314_frame_2_Rask_block_311_blockNum46	0	0	0	0	0	0	0	0	0	0	0	0	0	0	0	0	0	0	0	0	16	0	0	0	0	0	0	0	0	0	0	1	0	1	0	0	0	0	0	151	0	0	0	0
IFM57_S30_L002_Contig1314_frame_2_Rask_block_390_blockNum47	0	0	0	0	0	0	0	0	1	0	0	0	0	0	0	0	0	0	0	0	8	0	0	0	0	0	0	0	0	0	0	0	0	0	0	1	0	0	0	80	0	0	0	0
IFM57_S30_L002_Contig1314_frame_2_Rask_block_327_blockNum48	0	0	0	0	0	0	0	0	1	0	0	0	0	0	0	0	0	0	0	0	9	0	0	0	0	0	0	0	0	0	0	0	0	0	0	1	1	0	0	57	0	0	0	0
IFM57_S30_L002_Contig1314_frame_2_Rask_block_326_blockNum49	0	0	0	0	0	1	0	0	0	0	0	0	0	0	0	0	0	0	0	0	4	0	0	0	0	0	0	0	0	0	0	0	0	0	0	2	1	0	0	37	0	0	0	0
IFM57_S30_L002_Contig1314_frame_2_Rask_block_2_blockNum50	0	0	0	0	0	1	0	0	2	0	0	0	0	0	0	0	0	0	0	0	10	0	0	0	0	0	0	0	0	0	0	1	0	0	0	2	2	0	0	56	0	0	0	0
IFM57_S30_L002_Contig1314_frame_2_Rask_block_304_blockNum51	0	1	0	0	0	1	0	0	6	0	0	0	0	0	0	0	0	0	0	0	20	0	0	0	0	1	5	0	0	1	0	3	0	1	0	5	3	0	0	182	0	0	0	0
IFM57_S30_L002_Contig1314_frame_2_Rask_block_1_blockNum52	0	1	0	0	0	0	0	1	5	0	0	0	0	0	0	0	0	1	0	0	21	1	0	0	0	2	8	0	0	2	0	3	0	1	0	16	2	0	2	231	0	0	0	0
IFM57_S30_L002_Contig1314_frame_2_Rask_block_310_blockNum53	0	2	0	0	0	0	0	1	3	0	0	0	0	0	0	0	0	1	0	0	26	1	0	0	0	2	8	0	0	2	0	4	0	1	0	19	2	0	2	298	0	0	0	0
IFM57_S30_L002_Contig1314_frame_2_Rask_block_76_blockNum54	0	1	0	0	0	0	0	0	1	0	0	0	0	0	0	0	0	0	0	0	9	0	0	0	0	0	0	0	0	0	0	2	0	0	0	0	0	0	0	81	0	0	0	0
IFM57_S30_L002_Contig1314_frame_2_Rask_block_4_blockNum55	0	1	0	0	0	0	0	0	0	0	0	0	0	0	0	0	0	0	0	0	5	0	0	0	0	0	0	0	0	0	0	2	0	0	0	0	0	0	0	51	0	0	0	0
IFM57_S30_L002_Contig1314_frame_2_Rask_block_11_blockNum57	0	1	0	0	0	0	0	0	0	0	0	0	0	0	0	0	0	0	0	0	4	0	0	0	1	0	0	1	0	0	0	2	0	0	0	1	0	0	0	46	0	0	0	0
IFM57_S30_L002_Contig1314_frame_2_Rask_block_3_blockNum58	0	0	0	0	0	0	0	0	1	0	0	0	0	0	0	0	0	0	0	0	2	0	0	0	1	0	0	1	0	0	0	0	0	0	0	1	0	0	0	31	0	0	0	0
IFM57_S30_L002_Contig1314_frame_2_Rask_block_108_blockNum59	0	1	0	0	0	0	0	0	1	0	0	0	0	0	0	0	0	0	0	0	2	0	0	0	1	0	0	0	0	0	0	0	0	0	0	1	0	0	0	47	0	0	0	0
IFM57_S30_L002_Contig1314_frame_2_Rask_block_5_blockNum60	0	3	0	0	0	0	0	0	1	0	0	0	0	0	0	0	0	0	0	0	6	0	0	1	2	0	0	0	0	0	0	0	0	0	0	0	0	0	1	66	0	0	0	0
IFM57_S30_L002_Contig1314_frame_2_Rask_block_142_blockNum61	0	3	1	0	0	0	0	0	1	0	0	0	0	0	0	0	0	0	0	0	8	0	0	1	2	0	0	0	0	0	0	0	0	0	0	0	0	0	1	75	0	0	0	0
IFM57_S30_L002_Contig1314_frame_2_Rask_block_2_blockNum62	0	1	1	0	0	0	0	0	1	0	0	0	0	0	0	0	0	0	0	0	11	0	0	0	2	0	0	0	0	0	0	0	0	0	0	0	0	0	0	87	0	0	0	0
IFM57_S30_L002_Contig1314_frame_2_Rask_block_371_blockNum63	0	0	0	0	0	0	0	0	0	0	0	0	0	0	0	0	0	0	0	0	14	0	0	0	0	0	0	0	0	0	0	0	0	0	0	0	0	0	0	111	0	0	0	0
IFM57_S30_L002_Contig1314_frame_2_Rask_block_1_blockNum64	0	0	0	0	0	0	0	0	4	0	0	0	0	0	0	0	0	0	0	0	18	0	0	0	0	0	0	0	0	0	0	1	0	0	0	0	1	0	0	186	0	0	0	0
IFM57_S30_L002_Contig1314_frame_2_Rask_block_97_blockNum65	0	0	0	0	0	0	0	0	5	0	0	0	0	0	0	0	0	0	0	0	14	0	0	0	0	0	0	0	0	0	0	3	0	0	0	0	3	0	0	151	0	0	0	0
IFM57_S30_L002_Contig1314_frame_2_Rask_block_206_blockNum66	0	0	0	0	0	0	0	0	4	0	0	0	0	0	0	0	0	0	0	0	15	0	0	0	0	0	0	0	0	0	0	3	0	0	0	0	3	0	0	150	0	0	0	0
IFM57_S30_L002_Contig1314_frame_2_Rask_block_76_blockNum67	0	0	0	0	0	0	0	0	2	0	0	0	0	0	0	0	0	0	0	0	10	0	0	0	0	0	0	0	0	0	0	4	0	0	0	0	0	0	0	153	0	0	0	0
IFM57_S30_L002_Contig1314_frame_2_Rask_block_4_blockNum68	0	0	0	0	0	0	0	0	2	0	0	0	0	0	0	0	0	0	0	0	4	0	0	0	0	0	0	0	0	0	0	3	0	0	0	0	0	0	0	153	0	0	0	0
IFM57_S30_L002_Contig1314_frame_2_Rask_block_160_blockNum69	0	0	0	0	0	0	0	0	2	0	0	0	0	0	0	0	0	0	0	0	19	0	0	0	0	0	0	0	0	0	0	5	0	0	0	0	0	0	0	300	0	0	0	0
IFM57_S30_L002_Contig1314_frame_2_Rask_block_3_blockNum70	0	0	0	0	0	0	0	0	4	0	0	0	0	0	0	0	0	0	0	0	20	0	0	0	0	0	0	0	0	0	0	3	0	0	0	0	1	0	0	314	0	0	0	0
IFM57_S30_L002_Contig1314_frame_2_Rask_block_126_blockNum71	0	0	0	0	0	0	0	0	6	0	0	0	0	0	0	0	0	0	0	0	29	0	0	0	0	0	0	0	0	0	0	4	0	0	0	0	1	0	0	350	0	0	0	0
IFM57_S30_L002_Contig1314_frame_2_Rask_block_5_blockNum72	0	0	0	0	0	0	0	0	4	0	0	0	0	0	0	0	0	0	0	0	27	0	0	0	0	0	0	0	0	0	0	5	0	0	0	0	2	0	0	278	0	0	0	0
IFM57_S30_L002_Contig1314_frame_2_Rask_block_222_blockNum73	0	0	1	0	0	0	0	0	3	0	0	0	0	0	0	0	0	0	0	0	27	0	0	0	0	0	0	0	0	0	0	4	0	0	0	0	4	0	0	246	0	0	0	0
IFM57_S30_L002_Contig1314_frame_2_Rask_block_2_blockNum74	0	0	0	0	0	0	0	0	0	0	0	0	0	0	0	0	0	0	0	0	15	0	0	0	0	0	0	0	0	0	0	4	0	0	0	0	5	0	0	126	0	0	0	0
IFM57_S30_L002_Contig1314_frame_2_Rask_block_48_blockNum75	0	0	0	0	0	0	0	0	0	0	0	0	0	0	0	0	0	0	0	0	22	0	0	0	0	0	0	0	0	0	0	6	0	0	0	0	3	0	0	184	0	0	0	0
IFM57_S30_L002_Contig1314_frame_2_Rask_block_1_blockNum76	0	0	0	0	0	0	0	0	0	0	0	0	0	0	0	0	0	0	0	0	18	0	0	0	0	0	0	0	0	0	0	4	0	0	0	0	2	0	0	221	0	0	0	0
IFM57_S30_L002_Contig1314_frame_2_Rask_block_45_blockNum77	0	0	0	0	0	0	0	0	0	0	0	0	0	0	0	0	0	0	0	0	18	0	0	0	0	0	0	0	0	0	0	2	0	0	0	0	2	0	0	216	0	0	0	0
IFM57_S30_L002_Contig1314_frame_2_Rask_block_78_blockNum78	0	0	0	0	0	0	0	0	0	0	0	0	0	0	0	0	0	0	0	0	16	0	0	0	0	0	0	0	0	0	0	1	0	0	0	0	1	0	0	146	0	0	0	0
IFM57_S30_L002_Contig1314_frame_2_Rask_block_21_blockNum79	0	0	0	0	0	0	0	0	0	0	0	0	0	0	0	0	0	0	0	0	5	1	0	0	0	0	0	0	0	0	0	1	0	0	0	0	1	1	0	83	0	0	0	0
IFM57_S30_L002_Contig1314_frame_2_Rask_block_41_blockNum80	0	0	0	0	0	0	0	0	0	0	0	0	0	0	0	0	0	0	0	0	0	1	0	0	0	0	0	0	0	0	0	1	0	0	0	0	0	1	0	29	0	0	0	0
IFM57_S30_L002_Contig1317_frame_-3_Rask_block_6_blockNum1	0	0	0	1	1	2	0	0	0	0	2	7	0	0	0	0	0	0	0	0	2	0	0	0	0	0	0	1	1	6	0	3	0	0	0	0	0	0	0	5	0	0	0	0
IFM57_S30_L002_Contig1317_frame_-3_Rask_block_226_blockNum2	2	0	0	7	4	7	0	0	1	0	8	8	0	2	0	0	0	0	0	0	7	0	0	0	0	2	0	5	1	8	0	7	0	1	1	1	0	0	0	5	0	0	0	0
IFM57_S30_L002_Contig1317_frame_-3_Rask_block_50_blockNum3	2	0	0	9	3	16	0	0	1	0	8	11	0	2	0	0	0	0	0	0	7	0	0	0	0	3	0	7	1	7	0	9	0	1	4	2	0	0	0	6	0	0	0	0
IFM57_S30_L002_Contig1317_frame_-3_Rask_block_22_blockNum4	2	0	0	2	2	16	0	0	0	0	7	8	0	2	0	0	0	0	0	0	7	0	0	0	0	3	0	7	1	5	0	7	0	1	5	2	0	0	0	5	0	0	0	0
IFM57_S30_L002_Contig1317_frame_-3_Rask_block_83_blockNum5	0	0	0	0	1	8	0	0	0	1	5	4	0	0	0	0	0	0	0	0	2	0	0	0	0	1	0	3	0	2	0	5	0	0	2	1	0	0	0	1	0	0	0	0
IFM57_S30_L002_Contig1317_frame_-3_Rask_block_8_blockNum6	0	0	0	1	2	11	0	0	1	1	8	1	0	1	0	0	0	0	0	0	0	0	0	0	0	1	0	5	0	1	0	3	0	0	3	2	0	0	0	1	0	0	0	0
IFM57_S30_L002_Contig1317_frame_-3_Rask_block_1_blockNum7	0	0	1	8	11	25	0	0	0	1	10	6	0	1	0	0	2	0	0	0	3	0	2	0	0	3	0	12	0	3	0	7	0	0	6	6	0	1	2	6	0	0	0	1
IFM57_S30_L002_Contig1317_frame_-3_Rask_block_24_blockNum8	1	0	2	11	11	32	0	0	1	0	15	11	0	1	0	0	2	0	0	0	3	1	2	0	0	5	0	15	0	8	0	17	0	0	8	9	1	3	2	11	0	0	1	2
IFM57_S30_L002_Contig1317_frame_-3_Rask_block_10_blockNum9	1	0	1	2	11	26	0	0	1	0	10	13	0	1	0	0	0	0	0	0	2	1	0	0	0	3	0	6	0	5	0	14	0	0	6	5	1	2	0	9	0	0	2	1
IFM57_S30_L002_Contig1317_frame_-3_Rask_block_195_blockNum10	0	0	0	1	8	17	0	0	2	0	8	16	0	1	0	0	0	0	0	0	1	1	0	0	0	2	0	1	0	4	0	9	0	0	2	3	1	0	0	6	0	0	3	0
IFM57_S30_L002_Contig1317_frame_-3_Rask_block_31_blockNum11	0	0	0	7	8	12	0	2	2	0	10	17	0	1	0	0	0	0	0	0	2	0	0	0	0	1	0	1	3	4	0	8	0	0	4	0	0	1	0	6	0	0	7	0
IFM57_S30_L002_Contig1317_frame_-3_Rask_block_21_blockNum12	1	0	0	1	1	4	5	0	0	0	0	7	0	1	0	0	0	0	0	0	4	1	0	0	0	2	0	2	0	3	0	6	0	0	1	1	1	1	0	2	0	0	1	0
IFM57_S30_L002_Contig1312_frame_-1_Rask_block_12_blockNum1	0	0	0	0	0	0	0	0	0	0	0	0	0	0	0	0	0	0	0	0	1	0	0	0	0	0	0	0	0	0	0	10	0	0	0	0	0	0	0	2	0	0	0	0
IFM57_S30_L002_Contig1312_frame_-1_Rask_block_7_blockNum2	0	0	0	0	0	0	0	0	0	0	0	0	0	0	0	0	0	0	0	0	1	0	0	0	0	0	0	0	0	0	0	46	0	0	0	0	0	0	0	5	0	0	0	0
IFM57_S30_L002_Contig1312_frame_-1_Rask_block_1_blockNum3	0	0	0	0	0	0	0	0	0	0	0	0	0	0	0	0	0	0	0	0	2	0	0	0	0	0	0	0	0	0	0	80	0	0	0	0	0	0	0	11	0	0	0	0
IFM57_S30_L002_Contig1312_frame_-1_Rask_block_34_blockNum4	0	0	0	0	0	0	0	0	0	0	0	0	0	0	0	0	0	0	0	0	3	0	0	0	0	0	0	0	0	0	0	105	0	0	0	0	0	0	0	28	0	0	0	0
IFM57_S30_L002_Contig1312_frame_-1_Rask_block_9_blockNum5	0	0	0	0	0	0	0	0	0	0	0	0	0	0	0	0	0	0	0	0	3	0	0	0	0	0	0	0	0	0	0	95	0	0	0	0	0	0	0	33	0	0	0	0
IFM57_S30_L002_Contig1312_frame_-1_Rask_block_75_blockNum6	0	0	0	0	0	0	0	0	0	0	0	0	0	0	0	0	0	0	0	0	2	0	0	0	0	0	0	0	0	0	0	58	0	0	0	0	0	0	0	24	0	0	0	0
IFM57_S30_L002_Contig1312_frame_-1_Rask_block_6_blockNum7	0	0	0	0	0	0	0	0	0	0	0	0	0	0	0	0	0	0	0	0	7	0	0	0	0	0	0	0	0	0	0	125	0	0	0	0	0	0	0	17	0	0	0	0
IFM57_S30_L002_Contig1312_frame_-1_Rask_block_438_blockNum8	0	0	0	0	0	0	0	0	0	0	0	0	0	0	0	0	0	0	0	0	8	0	0	0	0	0	0	0	0	0	0	156	0	0	0	0	0	0	0	23	0	0	0	0
IFM57_S30_L002_Contig1312_frame_-1_Rask_block_23_blockNum9	0	0	0	0	0	0	0	0	0	0	0	0	0	0	0	0	0	0	0	0	8	0	0	0	0	0	0	0	0	0	0	159	0	0	0	0	0	0	0	22	0	0	0	0
IFM57_S30_L002_Contig1312_frame_-1_Rask_block_57_blockNum10	0	0	0	0	0	0	0	0	0	0	0	1	0	0	0	0	0	0	0	0	4	0	0	0	0	0	0	0	0	0	0	101	0	0	0	0	0	0	0	17	0	0	0	0
IFM57_S30_L002_Contig1312_frame_-1_Rask_block_8_blockNum12	0	0	0	0	0	0	0	0	0	0	0	0	0	0	0	0	0	0	0	0	2	0	0	0	0	0	0	0	0	0	0	85	0	0	0	0	0	0	0	21	0	0	0	0
IFM57_S30_L002_Contig1708_frame_3_Rask_block_8_blockNum1	0	0	0	0	0	0	0	0	0	0	0	0	0	0	0	0	0	0	0	0	22	0	0	0	0	0	0	0	0	0	0	0	0	0	0	0	0	0	0	0	0	0	0	0
IFM57_S30_L002_Contig1708_frame_3_Rask_block_1_blockNum2	0	0	0	0	0	0	0	0	0	0	0	0	0	0	0	0	0	0	0	0	52	0	0	0	0	0	0	0	0	0	0	0	0	0	0	0	0	0	0	0	0	0	0	0
IFM57_S30_L002_Contig1708_frame_3_Rask_block_32_blockNum3	0	0	0	0	0	0	0	0	0	0	0	0	0	0	0	0	0	0	0	0	57	0	0	0	0	0	0	0	0	0	0	0	0	0	0	0	0	0	0	0	0	0	0	0
IFM57_S30_L002_Contig1708_frame_3_Rask_block_10_blockNum4	0	0	0	0	0	0	0	0	0	0	0	0	0	0	0	0	0	0	0	0	37	0	0	0	0	0	0	0	0	0	0	0	0	0	0	0	0	0	0	0	0	0	0	0
IFM57_S30_L002_Contig1708_frame_3_Rask_block_15_blockNum5	0	0	0	0	0	0	0	0	0	0	0	0	0	0	0	0	0	0	0	0	68	0	0	0	0	0	0	0	0	0	0	0	0	0	0	0	0	0	0	0	0	0	0	0
IFM57_S30_L002_Contig1708_frame_3_Rask_block_35_blockNum6	0	0	0	0	0	0	0	0	0	0	0	0	0	0	0	0	0	0	0	0	58	0	0	0	0	0	0	0	0	0	0	0	0	0	0	0	0	0	0	0	0	0	0	0
IFM57_S30_L002_Contig1708_frame_3_Rask_block_4_blockNum7	0	0	0	0	0	0	0	0	0	0	0	4	0	0	0	0	0	0	0	0	69	0	0	0	0	0	0	0	0	0	0	0	0	0	0	0	0	2	0	0	0	0	0	0
IFM57_S30_L002_Contig1708_frame_3_Rask_block_11_blockNum8	0	0	0	0	0	0	0	0	0	0	0	1	0	0	0	0	0	0	0	0	62	0	0	0	0	0	0	0	0	0	0	0	0	0	0	0	0	2	0	0	0	0	0	0
IFM57_S30_L002_Contig1708_frame_3_Rask_block_273_blockNum9	0	0	0	0	0	0	0	0	0	0	0	0	0	0	0	0	0	0	0	0	66	0	0	0	0	0	0	0	0	0	0	0	0	0	0	0	0	1	0	0	0	0	0	0
IFM57_S30_L002_Contig1708_frame_3_Rask_block_16_blockNum10	0	0	0	0	0	0	0	0	0	0	0	0	7	0	0	0	0	0	0	0	78	0	0	0	0	0	0	0	0	0	0	0	0	0	0	0	0	0	0	0	0	0	1	0
IFM57_S30_L002_Contig1708_frame_3_Rask_block_3_blockNum11	0	0	0	0	0	0	0	0	0	0	0	0	7	0	0	0	0	0	0	0	72	0	0	0	0	0	0	0	0	0	0	0	0	0	0	0	0	0	0	0	0	0	1	0
IFM57_S30_L002_Contig1708_frame_3_Rask_block_82_blockNum12	0	0	0	0	0	0	0	0	0	0	0	0	21	0	0	0	0	0	0	0	65	0	0	0	0	0	0	0	0	0	0	0	0	0	0	0	0	0	0	0	0	0	2	0
IFM57_S30_L002_Contig1708_frame_3_Rask_block_5_blockNum13	0	0	0	0	0	0	0	0	0	0	0	0	26	0	0	0	0	0	0	0	48	0	0	0	0	1	0	0	0	0	0	0	0	0	0	0	0	0	0	0	0	0	1	0
IFM57_S30_L002_Contig1708_frame_3_Rask_block_55_blockNum14	0	0	0	0	0	0	0	0	0	0	0	0	19	0	0	0	0	0	0	0	40	0	0	0	0	1	0	0	0	0	0	0	0	0	0	5	0	0	0	0	0	0	1	0
IFM57_S30_L002_Contig1708_frame_3_Rask_block_29_blockNum15	0	0	0	0	0	0	0	0	0	0	0	0	4	0	0	0	0	0	0	0	34	0	0	0	0	7	0	0	0	0	0	0	0	0	0	10	0	0	0	0	0	0	0	0
IFM57_S30_L002_Contig1708_frame_3_Rask_block_2_blockNum16	0	0	0	0	0	0	0	0	0	0	0	0	0	0	0	0	0	0	0	0	20	0	0	0	0	7	0	0	0	0	0	0	0	0	0	11	0	0	0	0	0	0	0	0
IFM57_S30_L002_Contig1708_frame_3_Rask_block_7_blockNum17	0	0	0	0	0	0	0	0	0	0	0	0	0	0	0	0	0	0	0	0	21	0	0	0	0	2	0	0	0	0	0	0	0	0	0	6	0	0	0	0	0	0	0	0
IFM57_S30_L002_Contig1708_frame_3_Rask_block_1_blockNum18	0	0	0	0	0	0	0	0	0	0	0	0	0	0	0	0	0	0	0	0	12	0	0	0	0	0	2	0	0	0	0	0	0	0	0	0	0	0	0	0	0	1	0	0
IFM57_S30_L002_Contig1708_frame_3_Rask_block_72_blockNum19	0	0	0	0	0	0	0	0	0	0	0	0	0	0	0	0	0	0	0	0	10	0	0	0	0	0	2	0	0	0	0	0	0	0	0	0	0	0	0	0	0	1	0	0
IFM57_S30_L002_Contig1319_frame_-3_Rask_block_8_blockNum1	0	0	0	0	0	0	0	0	0	0	0	0	0	0	0	0	0	0	0	0	3	0	0	0	0	0	0	0	0	0	0	40	0	0	0	0	0	0	0	4	0	0	0	0
IFM57_S30_L002_Contig1319_frame_-3_Rask_block_1_blockNum2	0	0	0	0	0	0	0	0	0	0	0	0	0	0	0	0	0	0	0	0	9	0	0	0	0	0	0	0	0	0	0	170	0	0	0	0	0	0	0	18	0	0	0	0
IFM57_S30_L002_Contig1319_frame_-3_Rask_block_32_blockNum3	0	0	0	0	0	0	0	0	0	0	0	0	0	0	0	0	0	0	0	0	20	0	0	0	0	0	0	0	0	0	0	288	0	0	0	0	0	0	0	27	0	0	0	0
IFM57_S30_L002_Contig1319_frame_-3_Rask_block_10_blockNum4	0	0	0	0	0	0	0	0	0	0	0	0	0	0	0	0	0	0	0	0	16	0	0	0	0	0	0	0	0	0	0	306	0	0	0	0	0	0	1	66	0	0	0	0
IFM57_S30_L002_Contig1319_frame_-3_Rask_block_15_blockNum5	0	0	0	0	0	0	0	0	0	0	0	0	0	0	0	0	0	0	0	0	6	0	0	0	0	0	0	0	0	0	0	119	0	0	0	0	0	0	0	23	0	0	0	0
IFM57_S30_L002_Contig1319_frame_-3_Rask_block_35_blockNum6	0	0	0	0	0	0	0	0	0	0	0	0	0	0	0	0	0	0	0	0	3	0	0	0	0	0	0	0	0	0	0	36	0	0	0	0	0	0	0	2	0	0	0	0
IFM57_S30_L002_Contig1319_frame_-3_Rask_block_34_blockNum7	0	0	0	0	0	0	0	0	0	0	0	0	0	0	0	0	0	0	0	0	0	0	0	0	0	0	0	0	0	0	0	5	0	0	0	0	0	0	0	0	0	0	0	0
IFM57_S30_L002_Contig1319_frame_-3_Rask_block_4_blockNum8	0	0	0	0	0	0	0	0	0	0	0	0	0	0	0	0	0	0	0	0	2	0	0	0	0	0	0	0	0	0	0	12	0	0	0	0	0	0	0	1	0	0	0	0
IFM57_S30_L002_Contig1319_frame_-3_Rask_block_11_blockNum9	0	0	0	0	0	0	0	0	0	0	0	0	0	0	0	0	0	0	0	0	2	0	0	0	0	0	0	0	0	0	0	31	0	0	0	0	0	0	0	6	0	0	0	0
IFM57_S30_L002_Contig1319_frame_-3_Rask_block_16_blockNum10	0	0	0	0	0	0	0	0	0	0	0	0	0	0	0	0	0	0	0	0	1	0	0	0	0	0	0	0	0	0	0	19	0	0	0	0	0	0	0	5	0	0	0	0
IFM57_S30_L002_Contig1319_frame_-3_Rask_block_3_blockNum11	0	2	0	0	0	0	0	0	0	0	0	0	0	0	0	0	0	0	0	0	0	0	0	0	0	0	0	0	0	0	0	8	0	0	0	0	0	0	0	1	0	0	0	0
IFM57_S30_L002_Contig1319_frame_-3_Rask_block_27_blockNum12	0	2	0	0	0	0	0	0	0	0	0	0	0	0	0	0	0	0	0	0	2	0	0	0	0	0	0	0	0	0	0	40	0	0	0	1	0	0	0	3	0	0	0	0
IFM57_S30_L002_Contig1319_frame_-3_Rask_block_5_blockNum13	0	0	0	0	0	0	0	0	0	0	0	0	0	0	0	0	0	0	0	0	8	0	0	0	0	0	0	0	0	0	0	134	0	0	0	1	0	0	0	35	0	0	0	0
IFM57_S30_L002_Contig1319_frame_-3_Rask_block_55_blockNum14	0	0	0	0	0	0	0	0	0	0	0	0	0	0	0	0	0	0	0	0	13	0	0	0	0	0	0	0	0	0	0	228	0	0	0	0	0	0	0	49	0	0	0	0
IFM57_S30_L002_Contig1319_frame_-3_Rask_block_2_blockNum15	0	0	0	0	0	1	0	0	0	0	0	0	0	0	0	0	0	0	0	0	7	0	0	0	0	0	0	0	0	0	0	210	0	0	0	0	0	0	0	38	0	0	0	0
IFM57_S30_L002_Contig1319_frame_-3_Rask_block_12_blockNum16	0	0	0	0	0	0	0	0	0	0	0	0	0	0	0	0	0	0	0	0	4	0	0	0	0	0	0	0	0	0	0	122	0	0	0	0	0	0	0	23	0	0	0	0
IFM57_S30_L002_Contig1319_frame_-3_Rask_block_7_blockNum17	0	0	0	0	0	0	0	0	0	0	0	0	0	0	0	0	0	0	0	0	3	0	0	0	0	0	0	0	0	0	0	85	0	0	0	0	0	0	0	13	0	0	0	0
IFM57_S30_L002_Contig1319_frame_-3_Rask_block_1_blockNum18	0	0	0	0	0	0	0	0	0	0	0	0	0	0	0	0	0	0	0	0	2	0	0	0	0	0	0	0	0	0	0	75	0	0	0	0	0	0	0	15	0	0	0	0
IFM57_S30_L002_Contig1319_frame_-3_Rask_block_9_blockNum19	0	0	0	0	0	0	0	0	0	0	0	0	0	0	0	0	0	0	0	0	8	0	0	0	0	0	0	0	0	0	0	223	0	0	1	0	0	0	0	38	0	0	0	0
IFM57_S30_L002_Contig1319_frame_-3_Rask_block_6_blockNum20	0	0	0	0	0	0	0	0	0	0	0	0	0	0	0	0	0	0	0	0	13	0	0	0	0	0	0	0	0	0	0	340	0	0	2	0	0	0	0	48	0	0	0	0
IFM57_S30_L002_Contig1319_frame_-3_Rask_block_243_blockNum21	0	0	0	0	0	0	0	0	0	0	0	0	0	0	0	0	0	0	0	0	14	0	0	0	0	0	0	0	0	0	0	350	0	0	1	0	0	0	0	44	0	0	0	0
IFM57_S30_L002_Contig1319_frame_-3_Rask_block_50_blockNum22	0	0	0	0	0	0	0	0	0	0	0	0	0	0	0	0	0	0	0	0	14	0	0	0	0	0	0	0	0	1	0	370	0	0	1	0	0	0	0	54	0	0	0	0
IFM57_S30_L002_Contig1319_frame_-3_Rask_block_22_blockNum23	0	0	0	0	0	0	0	0	0	0	0	0	0	0	0	0	0	0	0	0	12	0	0	0	0	0	0	0	0	1	0	286	0	0	0	0	0	0	0	41	0	0	0	0
IFM57_S30_L002_Contig1319_frame_-3_Rask_block_172_blockNum24	0	0	0	0	0	0	0	0	0	0	0	0	0	0	0	0	0	0	0	0	4	0	0	0	0	0	0	0	0	1	0	125	0	0	0	0	0	0	0	17	0	0	0	0
IFM57_S30_L002_Contig1319_frame_-3_Rask_block_8_blockNum25	0	0	0	0	0	0	1	0	0	0	0	0	0	0	0	0	0	0	0	0	3	0	0	0	0	0	0	0	0	0	0	76	0	0	0	0	0	0	0	5	0	0	0	0
IFM57_S30_L002_Contig1319_frame_-3_Rask_block_1_blockNum26	0	0	0	0	0	0	0	0	0	0	0	0	0	0	0	0	0	0	0	0	6	0	0	0	0	0	0	0	0	0	0	74	0	0	0	0	0	0	0	15	0	0	0	0
IFM57_S30_L002_Contig1319_frame_-3_Rask_block_24_blockNum27	0	0	0	0	0	0	0	0	0	0	0	0	0	0	0	0	0	0	0	0	10	0	0	0	0	0	0	0	0	0	0	213	0	0	0	0	0	0	0	39	0	0	0	0
IFM57_S30_L002_Contig1319_frame_-3_Rask_block_10_blockNum28	0	0	0	0	0	0	0	0	0	0	0	0	0	0	0	0	0	0	0	0	8	0	0	0	0	0	0	0	0	0	0	198	0	0	0	0	0	0	0	39	0	0	0	0
IFM57_S30_L002_Contig1319_frame_-3_Rask_block_31_blockNum29	0	0	0	0	0	0	0	0	0	0	0	0	0	0	0	0	0	0	0	0	6	0	0	0	0	0	0	0	0	0	0	143	0	0	0	0	0	0	0	30	0	0	0	0
IFM57_S30_L002_4300_soapGraphK61_frame_-3_Rask_block_97_blockNum1	0	0	0	0	0	0	0	0	0	0	0	0	0	0	0	0	0	0	0	0	1	0	0	0	0	0	0	0	0	0	0	0	0	0	0	0	0	0	0	9	0	0	0	0
IFM57_S30_L002_4300_soapGraphK61_frame_-3_Rask_block_206_blockNum2	0	3	0	0	0	0	1	0	0	0	0	0	0	0	0	0	0	0	0	0	3	0	0	0	0	0	0	0	0	0	0	0	0	0	0	0	0	0	0	18	0	0	0	0
IFM57_S30_L002_4300_soapGraphK61_frame_-3_Rask_block_76_blockNum3	0	6	0	0	0	0	1	0	0	0	0	0	0	0	0	0	0	0	0	0	5	0	0	0	1	0	0	0	0	0	0	0	0	0	0	0	0	0	0	14	0	0	0	0
IFM57_S30_L002_4300_soapGraphK61_frame_-3_Rask_block_4_blockNum4	0	3	0	0	0	0	0	0	0	0	0	0	0	0	0	0	0	0	0	0	3	0	0	0	1	0	0	0	0	0	0	2	0	0	0	0	0	0	0	8	0	0	0	0
IFM57_S30_L002_4300_soapGraphK61_frame_-3_Rask_block_160_blockNum5	0	2	0	2	0	0	0	0	0	2	0	0	0	0	0	0	0	0	0	1	3	0	0	0	0	0	0	0	0	0	0	3	0	0	0	0	0	0	0	11	0	0	0	0
IFM57_S30_L002_4300_soapGraphK61_frame_-3_Rask_block_3_blockNum6	0	2	0	2	0	0	0	0	0	2	0	0	0	0	0	0	0	0	0	1	3	0	0	0	0	0	0	0	0	0	0	4	0	0	0	0	0	0	0	20	0	0	0	0
IFM57_S30_L002_4300_soapGraphK61_frame_-3_Rask_block_126_blockNum7	0	1	0	0	0	0	0	0	0	0	0	0	0	0	0	0	0	0	0	1	3	0	0	0	0	0	0	0	0	0	0	4	0	0	0	0	0	0	0	20	0	0	0	0
IFM57_S30_L002_4300_soapGraphK61_frame_-3_Rask_block_5_blockNum8	0	0	0	0	0	0	0	0	0	0	0	0	0	0	0	0	0	0	0	0	4	0	0	0	0	0	0	0	0	0	0	4	0	0	0	1	0	0	0	11	0	0	0	0
IFM57_S30_L002_4300_soapGraphK61_frame_-3_Rask_block_222_blockNum9	0	0	0	0	0	0	0	0	0	0	0	0	0	0	0	0	0	0	0	0	3	0	0	0	0	0	0	0	0	0	0	1	0	0	0	1	0	0	0	7	0	0	0	0
IFM57_S30_L002_4300_soapGraphK61_frame_-3_Rask_block_2_blockNum10	0	0	0	0	0	0	0	0	0	0	0	0	0	0	0	0	0	0	0	0	2	0	0	0	0	0	0	0	0	0	0	1	0	0	0	0	0	0	0	5	0	0	0	0
IFM57_S30_L002_4300_soapGraphK61_frame_-3_Rask_block_48_blockNum11	0	0	0	0	0	0	0	0	0	0	0	0	0	0	0	0	0	0	0	0	2	0	0	0	0	0	0	0	0	0	0	0	0	0	0	0	0	0	0	2	0	0	0	0
IFM57_S30_L002_4446_soapGraphK61_frame_1_Rask_block_45_blockNum1	0	0	0	0	0	0	0	0	0	0	0	7	0	0	0	0	0	0	0	0	8	0	0	0	0	0	0	0	0	0	0	37	0	0	0	0	0	0	0	0	0	0	0	0
IFM57_S30_L002_4446_soapGraphK61_frame_1_Rask_block_18_blockNum2	0	0	0	0	0	0	0	0	0	0	0	0	0	0	0	0	0	0	0	0	12	0	0	0	0	0	0	0	0	0	0	53	0	0	0	0	0	0	0	0	0	0	0	0
IFM57_S30_L002_4446_soapGraphK61_frame_1_Rask_block_15_blockNum4	0	0	0	0	0	0	421	0	0	0	0	0	0	0	0	0	0	0	0	0	11	0	0	0	0	0	0	0	0	0	0	43	0	0	0	0	0	0	0	0	0	0	0	0
IFM57_S30_L002_4446_soapGraphK61_frame_1_Rask_block_4_blockNum6	0	0	0	0	0	0	76	0	0	0	0	0	0	0	0	0	0	0	0	0	4	0	0	0	0	0	0	0	0	0	0	23	0	0	0	0	0	0	0	0	0	0	0	0
IFM57_S30_L002_4446_soapGraphK61_frame_1_Rask_block_11_blockNum7	0	0	0	0	0	0	463	0	0	0	0	0	0	0	0	0	0	0	0	0	12	0	0	0	0	0	0	0	0	0	0	43	0	0	0	0	0	0	0	0	0	0	0	0
IFM57_S30_L002_4446_soapGraphK61_frame_1_Rask_block_158_blockNum8	0	0	0	0	0	0	733	0	0	0	0	0	0	0	0	0	0	0	0	0	23	0	0	0	0	0	0	0	0	0	0	82	0	0	0	0	0	0	0	0	0	0	0	0
IFM57_S30_L002_4446_soapGraphK61_frame_1_Rask_block_16_blockNum9	0	0	0	0	0	0	841	0	0	0	0	0	0	0	0	0	0	0	0	0	31	0	0	0	0	0	0	0	0	0	0	131	0	0	0	0	0	0	0	0	0	0	0	0
IFM57_S30_L002_4446_soapGraphK61_frame_1_Rask_block_3_blockNum10	0	0	0	0	0	0	436	0	0	0	0	0	0	0	0	0	0	0	0	0	29	0	0	0	0	0	0	0	0	0	0	71	0	0	0	0	0	0	0	0	0	0	0	0
IFM57_S30_L002_4446_soapGraphK61_frame_1_Rask_block_156_blockNum11	0	0	0	0	0	0	186	0	0	0	0	0	0	0	0	0	0	0	0	0	26	0	0	0	0	0	0	0	0	0	0	63	0	0	0	0	0	0	0	0	0	0	0	0
IFM57_S30_L002_4446_soapGraphK61_frame_1_Rask_block_27_blockNum12	0	0	0	0	0	0	11	0	0	0	0	0	0	0	0	0	0	0	0	0	21	0	0	0	0	0	0	0	0	0	0	75	0	0	0	0	0	0	0	0	0	0	0	0
IFM57_S30_L002_4446_soapGraphK61_frame_1_Rask_block_5_blockNum13	0	0	0	0	0	0	0	0	0	0	0	0	0	0	0	0	0	0	0	0	14	0	0	0	0	0	0	0	0	0	0	61	0	0	0	0	0	0	0	0	0	0	0	0
IFM57_S30_L002_4446_soapGraphK61_frame_1_Rask_block_2_blockNum14	0	0	0	0	0	0	2	0	0	0	0	0	0	0	0	0	0	0	0	0	16	0	0	0	0	0	0	0	0	0	0	53	0	0	0	0	0	0	0	0	0	0	0	0
IFM57_S30_L002_4446_soapGraphK61_frame_1_Rask_block_12_blockNum15	0	0	0	0	0	0	15	0	0	0	0	0	0	0	0	0	0	0	0	0	14	0	0	0	0	0	0	0	0	0	0	46	0	0	0	0	0	0	0	0	0	0	0	0
IFM57_S30_L002_4446_soapGraphK61_frame_1_Rask_block_7_blockNum16	0	0	0	0	0	0	78	0	0	0	0	0	0	0	0	0	0	0	0	0	10	0	0	0	0	0	0	0	0	0	0	34	0	0	0	0	0	0	0	0	0	0	0	0
IFM57_S30_L002_4446_soapGraphK61_frame_1_Rask_block_1_blockNum17	0	0	0	0	0	0	96	0	0	0	0	0	0	0	0	0	0	0	0	0	6	0	0	0	0	0	0	0	0	0	0	24	0	0	0	0	0	0	0	0	0	0	0	0
IFM57_S30_L002_4446_soapGraphK61_frame_1_Rask_block_72_blockNum18	0	0	0	0	0	0	78	0	0	0	0	0	0	0	0	0	0	0	0	0	4	0	0	0	0	0	0	0	0	0	0	16	0	0	0	0	0	0	0	0	0	0	0	0
IFM57_S30_L002_4446_soapGraphK61_frame_1_Rask_block_9_blockNum19	0	0	0	0	0	0	65	0	0	0	0	0	0	0	0	0	0	0	0	0	2	0	0	0	0	0	0	0	0	1	0	15	0	0	0	0	0	0	0	0	0	0	0	0
IFM57_S30_L002_4446_soapGraphK61_frame_1_Rask_block_6_blockNum20	0	0	0	0	0	0	80	0	0	0	0	0	0	0	0	0	0	0	0	0	2	0	0	0	0	0	0	0	0	1	0	25	0	0	0	0	0	0	0	0	0	0	0	0
IFM57_S30_L002_4446_soapGraphK61_frame_1_Rask_block_226_blockNum21	0	0	0	0	0	0	91	0	0	0	0	0	0	0	0	0	0	0	0	0	1	0	0	0	0	0	0	0	0	1	0	27	0	0	0	0	0	0	0	0	0	0	0	0
IFM57_S30_L002_4446_soapGraphK61_frame_1_Rask_block_50_blockNum22	0	0	0	0	0	0	94	0	0	0	0	0	0	0	0	0	0	0	0	0	2	0	0	0	0	0	0	0	0	0	0	24	0	0	0	0	0	0	0	0	0	0	0	0
IFM57_S30_L002_4446_soapGraphK61_frame_1_Rask_block_22_blockNum23	0	0	0	0	0	0	97	0	0	0	0	0	0	0	0	0	0	0	0	0	1	0	0	0	0	0	0	0	0	0	0	19	0	0	0	0	0	0	0	0	0	0	0	0
IFM57_S30_L002_4446_soapGraphK61_frame_1_Rask_block_107_blockNum24	0	0	0	0	0	0	143	0	0	0	0	0	0	0	0	0	0	0	0	0	1	0	0	0	0	0	0	0	0	0	0	53	0	0	0	0	0	0	0	0	0	0	0	0
IFM57_S30_L002_4446_soapGraphK61_frame_1_Rask_block_8_blockNum25	0	0	0	0	0	0	155	0	0	0	0	0	0	0	0	0	0	0	0	0	3	0	0	0	0	0	0	0	0	0	0	79	0	0	0	0	0	0	0	0	0	0	3	0
IFM57_S30_L002_4446_soapGraphK61_frame_1_Rask_block_1_blockNum26	0	0	0	0	0	1	129	0	0	0	0	0	0	0	0	0	0	0	0	0	3	0	0	0	0	0	0	0	0	0	0	75	0	0	0	0	0	0	0	0	0	0	3	0
IFM57_S30_L002_4446_soapGraphK61_frame_1_Rask_block_24_blockNum27	0	0	0	0	0	1	159	0	0	0	0	0	0	0	0	0	0	0	0	0	6	0	0	0	0	0	0	0	0	0	0	59	0	0	0	0	0	0	0	0	0	0	0	0
IFM57_S30_L002_4446_soapGraphK61_frame_1_Rask_block_10_blockNum28	0	0	0	0	0	0	113	0	0	0	0	0	0	0	0	0	0	0	0	0	6	0	0	0	0	0	0	0	0	0	0	36	0	0	0	0	0	0	0	0	0	0	0	0
IFM57_S30_L002_4406_soapGraphK61_frame_2_Rask_block_20_blockNum1	0	0	0	0	0	0	0	0	0	0	0	0	0	0	0	0	0	0	0	0	33	0	0	0	0	0	0	0	0	0	0	0	0	0	0	0	0	0	0	0	0	0	0	0
IFM57_S30_L002_4406_soapGraphK61_frame_2_Rask_block_17_blockNum2	0	0	0	0	0	0	0	0	0	0	0	0	0	0	0	0	0	0	0	0	42	0	0	0	0	0	0	0	0	0	0	0	0	0	0	0	0	0	0	0	0	0	0	0
IFM57_S30_L002_4406_soapGraphK61_frame_2_Rask_block_19_blockNum3	0	0	0	0	0	0	0	0	0	0	0	0	0	0	0	0	0	0	0	0	38	0	0	0	3	0	0	0	0	0	0	0	0	0	0	0	0	0	0	0	0	0	0	0
IFM57_S30_L002_4406_soapGraphK61_frame_2_Rask_block_4_blockNum4	0	0	0	0	0	0	0	0	0	0	0	0	0	0	0	0	0	0	0	0	47	0	0	0	3	0	0	0	0	0	0	0	0	0	0	0	0	0	0	0	0	0	0	0
IFM57_S30_L002_4406_soapGraphK61_frame_2_Rask_block_13_blockNum5	0	0	0	0	0	0	0	0	0	0	0	0	0	0	0	0	0	0	0	0	69	0	0	0	1	0	0	0	0	0	0	0	0	0	0	0	0	0	0	0	0	0	0	0
IFM57_S30_L002_4406_soapGraphK61_frame_2_Rask_block_3_blockNum6	0	0	0	0	0	0	0	0	0	0	0	0	0	0	0	0	0	0	0	0	60	0	0	0	1	0	0	0	0	0	0	0	0	0	0	0	0	0	0	0	0	0	0	0
IFM57_S30_L002_4406_soapGraphK61_frame_2_Rask_block_171_blockNum7	0	0	0	0	0	0	0	0	0	0	0	0	0	0	0	0	0	0	0	0	44	0	0	0	1	0	0	0	0	0	0	0	0	0	0	0	0	0	0	0	0	0	0	0
IFM57_S30_L002_4406_soapGraphK61_frame_2_Rask_block_14_blockNum8	0	0	0	0	0	0	0	0	0	0	0	0	0	0	0	0	0	0	0	0	34	0	0	0	0	0	0	0	0	0	0	0	0	0	0	0	0	0	0	0	0	0	0	0
IFM57_S30_L002_4406_soapGraphK61_frame_2_Rask_block_64_blockNum9	0	0	0	0	0	0	1	0	0	0	0	0	0	0	0	0	0	0	0	0	25	0	0	0	0	0	0	0	0	0	0	0	0	0	0	0	0	0	0	0	0	0	0	0
IFM57_S30_L002_4406_soapGraphK61_frame_2_Rask_block_5_blockNum10	0	0	0	0	0	0	0	0	0	0	0	0	0	0	0	0	0	0	0	0	29	0	0	0	0	0	0	0	0	0	0	0	0	0	0	0	0	0	0	0	0	0	0	0
IFM57_S30_L002_4406_soapGraphK61_frame_2_Rask_block_36_blockNum11	0	0	0	0	0	0	0	0	0	0	0	0	0	0	0	0	0	0	0	0	21	0	0	0	1	0	0	0	0	0	0	0	0	0	0	0	0	0	0	0	0	0	0	0
IFM57_S30_L002_4406_soapGraphK61_frame_2_Rask_block_2_blockNum13	0	0	0	0	0	0	0	0	0	0	0	0	0	0	0	0	0	0	0	0	7	0	0	0	1	0	0	0	0	0	0	0	0	0	0	0	0	0	0	0	0	0	0	0
IFM57_S30_L002_4406_soapGraphK61_frame_2_Rask_block_12_blockNum14	0	0	0	0	0	0	0	0	0	0	0	0	0	0	0	0	0	0	0	0	7	0	0	0	1	0	0	0	0	0	0	0	0	0	0	0	0	0	0	0	0	0	0	0
IFM57_S30_L002_4406_soapGraphK61_frame_2_Rask_block_7_blockNum15	0	0	0	0	0	0	0	0	0	0	0	0	0	0	0	0	0	0	0	0	13	0	0	0	1	0	0	0	0	0	0	0	0	0	0	0	0	0	0	0	0	0	0	0
IFM57_S30_L002_4406_soapGraphK61_frame_2_Rask_block_1_blockNum16	0	0	0	0	0	0	0	0	0	0	0	0	0	0	0	0	0	0	0	0	21	0	0	0	0	0	0	0	0	0	0	0	0	0	0	0	0	0	0	0	0	0	0	0
IFM57_S30_L002_4406_soapGraphK61_frame_2_Rask_block_70_blockNum17	0	0	0	0	0	0	12	0	0	0	0	0	0	0	0	0	0	0	0	0	33	0	0	0	0	0	0	0	0	0	0	0	0	0	0	0	0	0	0	0	0	0	0	0
IFM57_S30_L002_4406_soapGraphK61_frame_2_Rask_block_9_blockNum18	0	0	0	0	0	0	12	0	0	0	0	0	0	0	0	0	0	0	0	0	33	0	0	0	0	0	0	0	0	0	0	0	0	0	0	0	0	0	0	0	0	0	0	0
IFM57_S30_L002_4406_soapGraphK61_frame_2_Rask_block_118_blockNum19	0	0	0	0	0	0	0	0	0	0	0	0	0	0	0	0	0	0	0	0	33	0	0	0	0	0	0	0	0	0	0	0	0	0	0	0	0	0	0	0	0	0	0	0
IFM57_S30_L002_4406_soapGraphK61_frame_2_Rask_block_6_blockNum20	0	0	0	0	0	0	0	0	0	0	0	0	0	0	0	0	0	0	0	0	32	0	0	0	0	0	0	0	0	0	0	0	0	0	0	0	0	0	0	0	0	0	0	0
IFM57_S30_L002_4406_soapGraphK61_frame_2_Rask_block_23_blockNum21	0	0	0	0	0	0	0	0	0	0	0	0	0	0	0	0	0	0	0	0	53	0	0	0	0	0	0	0	0	0	0	0	0	0	0	0	0	0	0	0	0	0	0	0
IFM57_S30_L002_4406_soapGraphK61_frame_2_Rask_block_57_blockNum22	0	0	0	0	0	0	0	0	0	0	0	0	0	0	0	0	0	0	0	0	55	0	0	0	0	0	0	0	0	0	0	0	0	0	0	0	0	0	0	0	0	0	0	0
IFM57_S30_L002_4406_soapGraphK61_frame_2_Rask_block_8_blockNum23	0	0	0	0	0	0	0	0	0	0	0	0	0	0	0	0	0	0	0	0	25	0	0	0	0	0	0	0	0	0	0	0	0	0	0	0	0	0	0	0	0	0	0	0
IFM57_S30_L002_Contig231_frame_-1_Rask_block_65_blockNum1	0	0	0	0	0	0	0	0	0	0	0	0	0	0	0	0	0	0	0	0	1	0	0	0	0	0	0	0	0	0	0	13	0	0	0	0	0	0	0	43	0	0	0	0
IFM57_S30_L002_Contig231_frame_-1_Rask_block_53_blockNum2	0	0	0	0	0	0	0	0	0	0	0	0	0	0	0	0	0	0	0	0	3	0	0	0	0	0	0	0	0	0	0	22	0	0	0	0	0	1	0	67	0	0	0	0
IFM57_S30_L002_Contig231_frame_-1_Rask_block_4_blockNum3	0	0	0	0	0	0	0	0	0	0	0	0	0	0	0	0	0	0	0	0	3	0	0	0	0	0	0	0	0	0	0	27	0	0	0	0	0	1	0	66	0	0	0	0
IFM57_S30_L002_Contig231_frame_-1_Rask_block_189_blockNum4	0	0	0	0	0	0	0	0	0	0	0	0	0	0	0	0	0	0	0	0	4	0	0	0	0	0	0	0	0	0	0	25	0	0	0	0	0	0	0	82	0	0	0	0
IFM57_S30_L002_Contig231_frame_-1_Rask_block_13_blockNum5	0	0	0	0	0	0	0	0	0	0	0	0	0	0	0	0	0	0	0	0	4	0	0	0	0	0	0	0	0	0	0	24	0	0	0	0	0	0	0	90	0	0	0	0
IFM57_S30_L002_Contig231_frame_-1_Rask_block_3_blockNum6	0	0	0	0	0	0	0	0	0	0	0	0	0	0	0	0	0	0	0	0	5	0	0	0	0	0	0	0	0	0	0	24	0	0	0	0	0	0	0	86	0	0	0	0
IFM57_S30_L002_Contig231_frame_-1_Rask_block_14_blockNum8	0	0	0	0	0	0	0	0	0	0	0	0	0	0	0	0	0	0	0	0	6	0	0	0	0	0	0	0	0	0	0	23	0	0	0	0	0	0	0	82	0	0	0	0
IFM57_S30_L002_Contig231_frame_-1_Rask_block_5_blockNum9	0	0	0	0	0	0	0	0	0	0	0	0	0	0	0	0	0	0	0	0	5	0	0	0	0	0	0	0	0	0	0	25	0	0	0	0	0	0	0	71	0	0	0	0
IFM57_S30_L002_Contig231_frame_-1_Rask_block_187_blockNum10	0	0	0	0	0	0	0	0	0	0	0	0	0	0	0	0	0	0	0	0	1	0	0	0	0	0	0	0	0	0	0	24	0	0	0	0	0	0	0	59	0	0	0	0
IFM57_S30_L002_Contig231_frame_-1_Rask_block_2_blockNum11	0	0	0	0	0	0	0	0	0	0	0	0	0	0	0	0	0	0	0	0	1	0	0	0	0	0	0	0	0	0	0	20	0	0	0	0	0	0	0	66	0	0	0	0
IFM57_S30_L002_Contig231_frame_-1_Rask_block_59_blockNum12	0	0	0	0	0	0	0	0	0	0	0	0	0	0	0	0	0	0	0	0	1	0	0	0	0	0	0	0	0	0	0	17	0	0	0	0	0	0	0	64	0	0	0	0
IFM57_S30_L002_Contig231_frame_-1_Rask_block_1_blockNum13	0	0	0	0	0	0	0	0	0	0	0	0	0	0	0	0	0	0	0	0	2	0	0	0	0	0	0	0	0	0	0	11	0	0	0	0	0	0	0	43	0	0	0	0
IFM57_S30_L002_Contig1701_frame_-3_Rask_block_20_blockNum1	0	0	0	0	0	0	0	0	0	0	0	0	0	0	0	0	0	0	0	0	224	1	0	0	0	0	0	0	0	0	0	0	0	0	0	0	0	0	0	0	0	0	0	0
IFM57_S30_L002_Contig1701_frame_-3_Rask_block_17_blockNum2	0	0	0	0	0	0	0	0	0	0	0	0	0	0	0	0	0	0	0	0	249	1	0	0	0	0	0	0	0	0	0	0	0	0	0	0	0	0	0	0	0	0	0	0
IFM57_S30_L002_Contig1701_frame_-3_Rask_block_19_blockNum3	0	0	0	0	0	0	0	0	0	0	0	0	0	0	0	0	0	0	0	0	270	1	0	0	0	0	0	0	0	0	0	0	0	0	0	0	0	0	0	0	0	0	0	0
IFM57_S30_L002_Contig1701_frame_-3_Rask_block_4_blockNum4	0	0	0	0	0	0	0	0	0	0	0	0	0	0	0	0	0	0	0	0	183	0	0	0	0	0	0	0	0	0	0	0	0	0	0	0	0	0	0	0	0	0	0	0
IFM57_S30_L002_Contig1701_frame_-3_Rask_block_13_blockNum5	0	0	0	0	0	0	0	0	0	0	0	0	0	0	0	0	0	0	0	0	201	0	0	0	0	0	0	0	0	0	0	0	0	0	0	0	0	0	0	0	0	0	0	0
IFM57_S30_L002_Contig1701_frame_-3_Rask_block_3_blockNum6	0	0	0	0	0	0	0	0	0	0	0	1	0	0	0	0	0	0	0	0	172	0	0	0	0	0	0	0	0	0	0	0	0	0	0	0	0	0	0	0	0	0	0	0
IFM57_S30_L002_Contig1701_frame_-3_Rask_block_79_blockNum7	0	0	0	0	0	0	0	0	0	0	0	1	0	0	0	0	0	0	0	0	187	0	0	0	0	0	0	0	0	0	0	0	0	0	0	0	0	0	0	0	0	0	0	0
IFM57_S30_L002_Contig1701_frame_-3_Rask_block_14_blockNum8	0	0	0	0	0	0	0	0	0	0	0	1	0	0	0	0	0	0	0	0	167	0	0	0	0	0	0	0	0	0	0	0	0	0	0	0	0	0	0	0	0	0	0	0
IFM57_S30_L002_Contig1701_frame_-3_Rask_block_64_blockNum9	0	0	0	0	0	0	0	0	0	0	0	0	0	0	0	0	0	0	0	0	138	0	0	0	0	0	0	0	0	0	0	0	0	0	0	0	0	0	0	0	0	0	0	0
IFM57_S30_L002_Contig1701_frame_-3_Rask_block_5_blockNum10	0	0	0	2	0	1	0	0	0	0	0	0	0	0	0	0	0	0	0	0	188	0	0	0	0	0	0	0	0	0	0	0	0	0	0	0	0	0	0	0	0	0	0	0
IFM57_S30_L002_Contig1701_frame_-3_Rask_block_36_blockNum11	0	0	0	2	0	1	0	0	0	0	0	0	0	0	0	0	0	0	0	0	256	0	0	0	0	0	0	0	0	0	0	0	0	0	0	0	0	0	0	0	0	0	0	0
IFM57_S30_L002_Contig1701_frame_-3_Rask_block_2_blockNum13	0	0	0	0	0	0	23	0	0	0	0	0	0	0	0	0	0	0	0	0	239	0	0	0	0	0	0	0	0	0	0	0	0	0	0	0	0	0	0	0	0	0	0	0
IFM57_S30_L002_Contig1701_frame_-3_Rask_block_12_blockNum14	0	0	0	0	0	0	15	0	0	0	0	0	0	0	0	0	0	0	0	0	235	0	0	0	0	0	0	0	0	0	0	0	0	0	0	0	0	0	0	0	0	0	0	0
IFM57_S30_L002_Contig1701_frame_-3_Rask_block_7_blockNum15	0	0	0	0	0	0	0	0	0	0	0	0	0	0	0	0	0	0	0	0	141	0	0	0	0	0	0	0	0	0	0	0	0	0	0	0	0	0	0	0	0	0	0	0
IFM57_S30_L002_Contig859_frame_1_Rask_block_20_blockNum1	0	0	0	0	0	0	0	0	0	0	0	0	0	0	0	0	0	0	0	0	2	0	0	0	0	0	0	0	0	0	0	7	0	0	0	0	0	0	0	0	0	0	0	0
IFM57_S30_L002_Contig859_frame_1_Rask_block_17_blockNum2	0	0	0	0	0	0	0	0	0	0	0	0	0	0	0	0	0	0	0	0	4	0	0	0	0	0	0	0	0	0	0	15	0	0	0	0	0	0	0	0	0	0	0	0
IFM57_S30_L002_Contig859_frame_1_Rask_block_19_blockNum3	0	0	0	0	0	0	0	0	0	0	0	0	0	0	0	0	0	0	0	0	2	0	0	0	0	0	0	0	0	0	0	13	0	0	0	0	0	0	0	0	0	0	0	0
IFM57_S30_L002_Contig859_frame_1_Rask_block_4_blockNum4	0	0	0	0	0	0	0	0	0	0	0	0	0	0	0	0	0	0	0	0	2	0	0	0	0	0	0	0	0	0	0	9	0	0	0	0	0	0	0	0	0	0	0	0
IFM57_S30_L002_Contig859_frame_1_Rask_block_13_blockNum5	0	0	0	0	0	0	0	0	0	0	0	0	0	0	0	0	0	0	0	0	2	0	0	0	0	0	0	0	0	0	0	10	0	0	0	0	0	0	0	0	0	0	0	0
IFM57_S30_L002_Contig859_frame_1_Rask_block_3_blockNum6	0	0	0	0	0	0	0	0	0	0	0	0	0	0	0	0	0	0	0	0	0	0	0	0	0	0	0	0	0	0	0	7	0	0	0	0	0	0	0	0	0	0	0	0
IFM57_S30_L002_Contig859_frame_1_Rask_block_14_blockNum8	0	0	0	0	0	0	0	0	0	0	0	0	0	0	0	0	0	0	0	0	0	0	0	0	0	0	0	0	0	0	0	6	0	0	0	0	0	0	0	0	0	0	0	0
IFM57_S30_L002_Contig859_frame_1_Rask_block_64_blockNum9	0	0	0	0	0	0	0	0	0	0	0	0	0	0	0	0	0	0	0	0	0	0	0	0	0	0	0	0	0	0	0	5	0	0	0	0	0	0	0	0	0	0	0	0
IFM57_S30_L002_Contig850_frame_3_Rask_block_20_blockNum1	0	0	0	0	0	0	0	0	0	0	0	0	0	0	0	0	0	0	0	0	22	0	0	0	0	0	0	0	0	0	0	1	0	0	0	0	0	0	0	0	0	0	0	0
IFM57_S30_L002_Contig850_frame_3_Rask_block_17_blockNum2	0	0	0	0	0	0	0	0	0	0	0	0	0	0	0	0	0	0	0	0	37	0	0	0	0	0	0	0	0	0	0	2	0	0	0	0	0	0	0	0	0	0	0	0
IFM57_S30_L002_Contig850_frame_3_Rask_block_19_blockNum3	0	0	0	0	0	0	0	0	0	0	0	0	0	0	0	0	0	0	0	0	60	0	5	0	0	0	0	0	0	0	0	1	0	0	0	0	0	0	0	0	0	0	0	0
IFM57_S30_L002_Contig850_frame_3_Rask_block_4_blockNum4	0	0	0	0	0	0	0	0	0	0	0	0	0	0	0	0	0	0	0	0	55	0	2	0	0	0	0	0	0	0	0	0	0	0	0	0	0	0	0	0	0	0	0	0
IFM57_S30_L002_Contig850_frame_3_Rask_block_13_blockNum5	0	0	0	0	0	0	0	0	0	0	0	0	0	0	0	0	0	0	0	0	57	0	0	0	0	0	0	0	0	0	0	0	0	0	0	0	0	0	0	0	0	0	0	0
IFM57_S30_L002_Contig850_frame_3_Rask_block_3_blockNum7	0	0	0	0	0	0	0	0	0	0	0	0	0	0	0	0	0	0	0	0	43	0	0	0	0	0	0	0	0	0	0	0	0	0	0	0	0	0	0	0	0	0	0	0
IFM57_S30_L002_Contig850_frame_3_Rask_block_79_blockNum8	0	0	0	0	0	0	0	0	0	0	0	0	0	0	0	0	0	0	0	0	40	0	0	0	0	0	0	0	0	0	0	0	0	0	0	0	0	0	0	0	0	0	0	0
IFM57_S30_L002_Contig850_frame_3_Rask_block_14_blockNum9	0	0	0	0	0	0	0	0	0	0	0	0	0	0	0	0	0	0	0	0	41	0	0	0	0	0	0	0	0	0	0	0	0	0	0	0	0	0	0	0	0	0	0	0
IFM57_S30_L002_Contig850_frame_3_Rask_block_5_blockNum10	0	0	0	0	0	0	0	0	0	0	0	0	0	0	0	0	0	0	0	0	43	0	0	0	0	0	0	0	0	0	0	0	0	0	0	0	0	0	0	0	0	0	0	0
IFM57_S30_L002_Contig850_frame_3_Rask_block_36_blockNum11	0	0	0	0	0	0	0	0	0	0	0	0	0	0	0	0	0	0	0	0	38	0	0	0	0	0	0	0	0	0	0	1	0	0	0	0	0	0	0	0	0	0	0	0
IFM57_S30_L002_Contig850_frame_3_Rask_block_2_blockNum12	0	0	0	0	0	0	0	0	0	0	0	0	0	0	0	0	0	0	0	0	30	0	0	0	0	0	0	0	0	0	0	1	0	0	0	0	0	0	0	0	0	0	0	0
IFM57_S30_L002_Contig850_frame_3_Rask_block_12_blockNum13	0	0	0	0	0	0	0	0	0	0	0	0	0	0	0	0	0	0	0	0	29	0	0	0	0	0	0	0	0	0	0	1	0	0	0	0	0	0	0	0	0	0	0	0
IFM57_S30_L002_Contig850_frame_3_Rask_block_7_blockNum14	0	0	0	0	0	0	458	0	0	0	0	0	1	0	0	0	0	0	0	0	29	0	0	0	0	0	0	0	0	0	0	1	0	0	0	0	0	0	0	0	0	0	0	0
IFM57_S30_L002_Contig850_frame_3_Rask_block_1_blockNum15	0	0	0	0	0	0	461	0	0	0	0	0	1	0	0	0	0	0	0	0	37	0	0	0	0	0	0	0	0	0	0	0	0	0	0	0	0	0	0	0	0	0	0	0
IFM57_S30_L002_Contig850_frame_3_Rask_block_70_blockNum16	0	0	0	0	0	0	0	0	0	0	0	0	0	0	0	0	0	0	0	0	42	0	0	0	0	0	0	0	0	0	0	1	0	0	0	0	0	0	0	0	0	0	0	0
IFM57_S30_L002_Contig850_frame_3_Rask_block_9_blockNum17	0	0	0	0	0	0	0	0	0	0	0	0	0	0	0	0	0	0	0	0	46	0	0	0	0	0	0	0	0	0	0	1	0	0	0	0	0	0	0	0	0	0	0	0
IFM57_S30_L002_Contig850_frame_3_Rask_block_6_blockNum18	0	0	0	0	0	0	0	0	0	0	0	0	0	0	0	0	0	0	0	0	49	0	0	0	0	0	0	0	0	0	0	1	0	0	0	0	0	0	0	0	0	0	0	0
IFM57_S30_L002_Contig850_frame_3_Rask_block_181_blockNum19	0	0	0	0	0	0	0	0	0	0	0	0	0	0	0	0	0	0	0	0	39	0	0	0	0	0	0	0	0	0	0	0	0	0	0	0	0	0	0	0	0	0	0	0
IFM57_S30_L002_Contig850_frame_3_Rask_block_23_blockNum20	0	0	0	0	0	0	0	0	0	0	0	0	0	0	0	0	0	0	0	0	33	0	0	0	0	0	0	0	0	0	0	0	0	0	0	0	0	0	0	0	0	0	0	0
IFM57_S30_L002_Contig850_frame_3_Rask_block_57_blockNum21	0	0	0	0	0	0	0	0	0	0	0	0	0	0	0	0	0	0	0	0	38	0	1	0	0	0	0	0	0	0	0	0	0	0	0	0	0	0	0	0	0	0	0	0
IFM57_S30_L002_Contig850_frame_3_Rask_block_8_blockNum22	0	0	0	0	0	0	0	0	0	0	0	0	0	0	0	0	0	0	0	0	54	0	1	0	0	0	0	0	0	0	0	0	0	0	0	0	0	0	0	0	0	0	0	0
IFM57_S30_L002_Contig850_frame_3_Rask_block_1_blockNum23	0	0	0	0	0	0	0	0	0	0	0	0	0	0	0	0	0	0	0	0	47	0	1	0	0	0	0	0	0	0	0	0	0	0	0	0	0	0	0	0	0	0	0	0
IFM57_S30_L002_Contig850_frame_3_Rask_block_32_blockNum24	0	0	0	0	0	0	0	0	0	0	0	0	0	0	0	0	0	0	0	0	48	0	2	0	0	0	0	0	0	0	0	0	0	0	0	0	0	0	0	0	0	0	0	0
IFM57_S30_L002_Contig850_frame_3_Rask_block_10_blockNum25	0	0	0	0	0	0	0	0	0	0	0	0	0	0	0	0	0	0	0	0	48	0	2	0	0	0	0	0	0	0	0	0	0	0	0	0	0	0	0	0	0	0	0	0
IFM57_S30_L002_Contig850_frame_3_Rask_block_15_blockNum26	0	0	0	0	0	0	0	0	0	0	0	0	0	0	0	0	0	0	0	0	57	0	0	0	0	0	0	0	0	0	0	46	0	0	0	0	0	0	0	0	0	0	0	0
IFM57_S30_L002_Contig850_frame_3_Rask_block_35_blockNum27	0	0	0	0	0	0	0	0	0	0	0	0	0	0	0	0	0	0	0	0	50	0	0	0	3	0	0	0	0	0	0	22	0	0	0	0	0	0	0	0	0	0	0	0
IFM57_S30_L002_Contig850_frame_3_Rask_block_4_blockNum28	0	0	0	0	0	0	0	0	0	0	0	0	0	0	0	0	0	0	0	0	49	0	0	0	5	0	0	0	0	0	0	0	0	0	0	0	0	0	0	0	0	0	0	0
IFM57_S30_L002_Contig850_frame_3_Rask_block_11_blockNum29	0	0	0	0	0	0	0	0	0	0	0	0	0	0	0	0	0	0	0	0	26	0	0	0	0	0	0	0	0	0	0	8	0	0	0	0	0	0	0	0	0	0	0	0
IFM57_S30_L002_Contig850_frame_3_Rask_block_77_blockNum30	0	0	0	0	0	0	0	0	0	0	0	6	0	0	0	0	0	0	0	0	25	0	0	0	1	0	0	0	0	1	0	11	0	0	0	0	0	0	0	0	0	0	0	0
IFM57_S30_L002_Contig850_frame_3_Rask_block_3_blockNum31	0	0	0	0	0	0	0	0	1	0	0	28	0	0	0	0	0	0	0	0	22	0	0	0	2	0	1	0	0	2	0	22	0	0	0	0	0	0	1	0	0	1	0	0
IFM57_S30_L002_Contig850_frame_3_Rask_block_27_blockNum32	0	0	0	0	0	0	0	0	1	0	0	33	0	0	0	0	0	0	0	0	15	0	0	0	2	0	1	0	0	3	0	18	0	0	0	0	0	0	1	0	0	1	0	0
IFM57_S30_L002_Contig850_frame_3_Rask_block_5_blockNum33	0	0	0	0	0	0	0	0	0	0	0	0	0	0	0	0	0	0	0	0	16	0	0	0	1	0	0	0	0	1	0	10	0	0	0	0	0	0	0	0	0	0	0	0
IFM57_S30_L002_Contig850_frame_3_Rask_block_96_blockNum34	0	0	0	0	0	0	0	0	0	0	0	0	0	0	0	0	0	0	0	0	14	0	0	0	0	0	0	0	0	10	0	6	0	0	0	0	0	0	0	0	0	0	0	0
IFM57_S30_L002_Contig850_frame_3_Rask_block_2_blockNum35	0	0	0	0	0	0	0	0	0	0	0	0	0	0	0	0	0	0	0	0	10	0	0	0	0	0	0	0	0	15	0	7	0	0	0	0	0	0	0	0	0	0	0	0
IFM57_S30_L002_Contig850_frame_3_Rask_block_12_blockNum36	0	0	0	0	0	0	0	0	0	0	0	0	0	0	0	0	0	0	0	0	23	0	0	0	0	0	0	0	0	22	0	9	0	0	0	0	0	0	0	0	0	0	0	0
IFM57_S30_L002_Contig850_frame_3_Rask_block_7_blockNum37	0	0	0	0	0	0	0	0	0	0	0	0	0	0	0	0	0	0	0	0	37	0	0	0	2	0	0	0	0	29	0	20	0	0	0	0	0	0	0	0	0	0	0	0
IFM57_S30_L002_Contig850_frame_3_Rask_block_1_blockNum38	0	0	0	0	0	0	0	0	0	0	0	0	0	0	0	0	0	0	0	0	45	0	0	0	4	0	0	0	0	36	0	32	0	0	0	0	0	0	0	0	0	0	0	0
IFM57_S30_L002_Contig850_frame_3_Rask_block_151_blockNum39	0	0	0	0	0	0	0	0	0	0	0	0	0	0	0	0	0	0	0	0	29	0	0	0	4	0	0	0	0	31	0	28	0	0	0	0	0	0	0	0	0	0	0	0
IFM57_S30_L002_Contig850_frame_3_Rask_block_9_blockNum40	0	0	0	0	0	0	0	0	0	0	0	0	0	0	0	0	0	0	0	0	25	0	0	0	3	0	0	0	0	22	0	22	0	0	0	0	0	0	0	0	0	0	0	0
IFM57_S30_L002_Contig850_frame_3_Rask_block_6_blockNum41	0	0	0	0	0	0	0	0	0	0	0	0	0	0	0	0	0	0	0	0	12	0	0	0	2	0	0	0	0	10	0	11	0	0	0	0	0	0	0	0	0	0	1	0
IFM57_S30_L002_Contig850_frame_3_Rask_block_477_blockNum42	0	0	0	0	0	0	0	0	0	0	0	0	0	0	0	0	0	0	0	0	7	0	0	0	0	0	0	0	0	8	0	9	0	0	0	0	0	0	0	0	0	0	1	0
IFM57_S30_L002_Contig850_frame_3_Rask_block_85_blockNum43	0	0	0	0	0	0	0	0	0	0	0	0	0	0	0	0	0	1	0	0	3	0	0	0	0	0	0	0	0	7	0	2	0	0	0	0	0	0	0	0	0	0	1	0
IFM57_S30_L002_Contig850_frame_3_Rask_block_22_blockNum44	0	0	0	0	0	0	0	0	0	0	0	0	0	0	0	0	0	1	0	0	8	0	0	0	0	0	0	0	0	7	0	2	0	0	0	0	0	0	0	0	0	0	1	0
IFM57_S30_L002_Contig850_frame_3_Rask_block_176_blockNum45	0	0	0	0	0	0	0	0	0	0	0	0	0	0	0	0	0	0	0	0	17	0	0	0	2	0	0	0	0	14	0	1	0	0	0	0	0	0	0	0	0	0	0	0
IFM57_S30_L002_Contig850_frame_3_Rask_block_8_blockNum46	0	0	0	0	0	0	0	0	0	0	0	0	0	0	0	0	0	0	0	0	15	0	0	0	2	0	0	0	0	13	0	3	0	0	0	0	0	0	0	0	0	0	0	0
IFM57_S30_L002_Contig850_frame_3_Rask_block_1_blockNum47	0	0	0	0	0	0	0	0	0	0	0	0	0	0	0	0	0	0	0	0	8	0	0	0	2	0	0	0	0	10	0	1	0	0	0	0	0	0	0	0	0	0	0	0
IFM57_S30_L002_Contig850_frame_3_Rask_block_24_blockNum48	0	0	0	0	0	0	1	0	0	0	0	0	0	0	0	0	0	0	0	0	3	0	0	0	0	0	0	0	0	1	0	2	0	0	0	0	0	0	0	0	0	0	0	0
IFM57_S30_L002_Contig850_frame_3_Rask_block_10_blockNum49	0	0	0	0	0	0	0	0	0	0	0	0	0	0	0	0	0	0	0	0	4	0	0	0	0	0	0	0	0	4	0	3	0	0	0	0	0	0	0	0	0	0	0	0
IFM57_S30_L002_Contig850_frame_3_Rask_block_31_blockNum50	0	0	0	0	0	0	0	0	0	0	0	0	0	0	0	0	0	0	0	0	13	0	0	0	1	0	0	0	0	4	0	6	0	0	0	0	0	0	0	0	0	0	0	0
IFM57_S30_L002_Contig850_frame_3_Rask_block_123_blockNum51	0	0	0	0	0	0	0	0	0	0	0	0	0	0	0	0	0	0	0	0	14	0	0	1	1	0	0	0	0	0	0	11	0	0	0	0	0	0	0	0	0	0	0	0
IFM57_S30_L002_Contig850_frame_3_Rask_block_235_blockNum52	0	0	0	0	0	0	0	0	0	0	0	0	0	0	0	0	0	0	0	0	11	0	0	4	0	0	0	0	0	0	0	13	0	0	0	0	0	0	0	0	0	0	0	0
IFM57_S30_L002_Contig850_frame_3_Rask_block_53_blockNum53	0	0	0	0	0	0	0	0	0	0	0	0	0	0	0	0	0	0	0	0	15	0	0	4	0	0	0	0	0	0	0	13	0	0	0	0	0	0	0	0	0	0	0	0
IFM57_S30_L002_Contig850_frame_3_Rask_block_4_blockNum54	0	0	0	0	0	0	0	0	0	0	0	0	0	0	0	0	0	0	0	0	16	0	0	4	0	0	0	0	0	0	0	8	0	0	0	0	0	0	0	0	0	0	0	0
IFM57_S30_L002_Contig850_frame_3_Rask_block_13_blockNum55	0	0	0	0	0	0	0	0	0	0	0	0	0	0	0	0	0	0	0	0	15	0	0	2	1	0	0	0	0	0	0	6	0	0	0	0	0	0	0	0	0	0	0	0
IFM57_S30_L002_Contig850_frame_3_Rask_block_3_blockNum57	0	0	0	0	0	0	0	0	0	0	0	0	0	0	0	0	0	0	0	0	12	0	0	0	1	0	0	0	0	0	0	8	0	0	0	0	0	0	0	0	0	0	0	0
IFM57_S30_L002_Contig850_frame_3_Rask_block_14_blockNum58	0	0	0	0	0	0	0	0	0	0	0	0	0	0	0	0	0	0	0	0	17	0	0	0	1	0	0	0	0	0	0	10	0	0	0	0	0	0	0	0	0	0	0	0
IFM57_S30_L002_Contig850_frame_3_Rask_block_5_blockNum60	0	0	0	0	0	0	0	0	0	0	0	0	0	0	0	0	0	0	0	0	18	0	0	0	2	0	0	0	0	0	0	6	0	0	0	0	0	0	0	0	0	0	0	0
IFM57_S30_L002_Contig850_frame_3_Rask_block_559_blockNum61	0	0	0	0	0	0	0	0	0	0	0	0	0	0	0	0	0	0	0	0	12	0	0	0	1	0	0	0	0	0	0	3	0	0	0	0	0	0	0	0	0	0	0	0
IFM57_S30_L002_Contig850_frame_3_Rask_block_92_blockNum62	0	0	0	0	0	0	0	0	0	0	0	0	0	0	0	0	0	0	0	0	11	0	0	0	1	0	0	0	0	0	0	1	0	0	0	0	0	0	0	0	0	0	0	0
IFM57_S30_L002_Contig850_frame_3_Rask_block_2_blockNum63	0	0	0	0	0	0	0	0	0	0	0	0	0	0	0	0	0	0	0	0	10	0	0	0	0	0	0	0	0	0	0	0	0	0	0	0	0	0	0	0	0	0	0	0
IFM57_S30_L002_Contig850_frame_3_Rask_block_99_blockNum64	0	0	0	0	0	0	0	0	0	0	0	0	0	0	0	0	0	0	0	0	9	0	0	0	1	0	0	0	0	0	0	2	0	0	0	0	0	0	0	0	0	0	0	0
IFM57_S30_L002_Contig850_frame_3_Rask_block_1_blockNum65	0	0	0	0	0	0	0	0	0	0	0	0	0	0	0	0	0	0	0	0	7	0	0	0	1	0	0	0	0	0	0	2	0	0	0	0	0	0	0	0	0	0	0	0
IFM57_S30_L002_Contig850_frame_3_Rask_block_115_blockNum66	0	0	0	0	0	0	0	0	0	0	0	0	0	0	0	0	0	0	0	0	6	0	0	0	0	0	0	0	0	0	0	2	0	0	0	0	0	0	0	0	0	0	0	0
IFM57_S30_L002_Contig850_frame_3_Rask_block_93_blockNum67	0	0	0	0	0	0	0	0	0	0	0	0	0	0	0	0	0	0	0	0	5	0	0	0	0	0	0	0	0	0	0	1	0	0	0	0	0	0	0	0	0	0	0	0
IFM57_S30_L002_Contig850_frame_3_Rask_block_18_blockNum68	0	0	0	0	0	0	0	0	0	0	0	0	0	0	0	0	0	0	0	0	3	0	0	0	0	0	0	0	0	0	0	2	0	0	0	0	0	0	0	0	0	0	0	0
IFM57_S30_L002_Contig850_frame_3_Rask_block_76_blockNum69	0	0	0	0	0	0	0	0	0	0	0	0	0	0	0	0	0	0	0	0	5	0	0	0	0	0	0	0	0	3	0	8	0	0	0	0	0	0	0	0	0	0	0	0
IFM57_S30_L002_Contig850_frame_3_Rask_block_4_blockNum70	0	0	0	0	0	0	0	0	0	0	0	0	0	0	0	0	0	0	0	0	7	0	0	0	0	0	0	0	0	4	0	9	0	0	0	0	0	0	0	0	0	0	0	0
IFM57_S30_L002_Contig850_frame_3_Rask_block_11_blockNum71	0	0	0	0	0	0	0	0	0	0	0	0	0	0	0	0	0	0	0	0	12	0	0	0	0	0	0	0	0	4	0	12	0	0	0	0	0	0	0	0	0	0	0	0
IFM57_S30_L002_Contig850_frame_3_Rask_block_3_blockNum72	0	0	0	0	0	0	0	0	0	0	0	0	0	0	0	0	0	0	0	0	20	0	0	0	3	0	0	0	0	0	0	16	0	0	0	0	0	0	0	0	0	0	0	0
IFM57_S30_L002_Contig850_frame_3_Rask_block_108_blockNum73	0	0	0	0	0	0	0	0	0	0	0	0	0	0	0	0	0	0	0	0	19	0	0	0	3	0	0	0	0	0	0	23	0	0	0	0	0	0	0	0	0	0	0	0
IFM57_S30_L002_Contig850_frame_3_Rask_block_5_blockNum74	0	0	0	0	0	0	0	0	0	0	0	0	0	0	0	0	0	0	0	0	30	0	0	0	3	0	0	0	0	0	0	40	0	0	0	0	0	0	0	0	0	0	0	0
IFM57_S30_L002_Contig850_frame_3_Rask_block_2_blockNum75	0	0	0	0	0	0	0	0	0	0	0	0	0	0	0	0	0	0	0	0	19	0	0	0	0	0	0	0	0	0	0	26	0	0	0	0	0	0	0	0	0	0	0	0
IFM57_S30_L002_Contig850_frame_3_Rask_block_48_blockNum76	0	0	0	0	0	0	0	0	0	0	0	0	0	0	0	0	0	0	0	0	13	0	0	0	0	0	0	0	0	0	0	20	0	0	0	0	0	0	0	0	0	0	0	0
IFM57_S30_L002_Contig850_frame_3_Rask_block_1_blockNum77	0	0	0	0	0	0	0	0	0	0	0	0	0	0	0	0	0	0	0	0	7	0	0	0	0	0	0	0	0	0	0	9	0	0	0	0	0	0	0	0	0	0	0	0
IFM57_S30_L002_Contig850_frame_3_Rask_block_45_blockNum78	0	0	0	0	0	0	0	0	0	0	0	0	0	0	0	0	0	0	0	0	7	0	0	0	0	0	0	0	0	0	0	7	0	0	0	0	0	0	0	0	0	0	0	0
IFM57_S30_L002_Contig850_frame_3_Rask_block_78_blockNum79	0	0	0	0	0	0	0	0	0	0	0	0	0	0	0	0	0	0	0	0	14	0	0	0	1	0	0	0	0	0	0	13	0	0	0	0	0	0	0	0	0	0	0	0
IFM57_S30_L002_Contig850_frame_3_Rask_block_21_blockNum81	0	0	0	0	0	0	0	0	0	0	1	0	0	0	0	0	0	0	0	0	26	0	0	0	1	0	0	0	0	0	0	25	0	0	0	0	0	0	0	0	0	0	0	0
IFM57_S30_L002_Contig323_frame_-2_Rask_block_4_blockNum1	6	0	2	3	0	13	0	0	1	0	10	4	0	0	0	0	0	0	0	0	2	0	0	0	0	0	0	8	1	7	0	31	0	0	0	6	0	0	5	3	0	0	0	2
IFM57_S30_L002_Contig323_frame_-2_Rask_block_13_blockNum2	7	0	4	4	0	21	0	0	1	0	18	5	0	0	0	0	0	0	0	0	3	0	0	0	0	0	0	12	1	13	0	48	0	0	2	7	0	0	10	5	0	0	0	3
IFM57_S30_L002_Contig323_frame_-2_Rask_block_3_blockNum3	4	0	2	2	0	23	0	0	1	0	17	2	0	0	0	0	0	0	0	0	2	0	0	0	0	0	0	22	1	13	0	67	0	0	2	5	0	0	14	4	0	0	0	3
IFM57_S30_L002_Contig323_frame_-2_Rask_block_387_blockNum4	6	0	2	0	0	16	0	1	1	0	11	2	0	0	0	0	1	0	0	0	3	0	0	0	0	1	0	25	1	13	0	74	0	0	3	5	0	0	14	3	0	0	1	2
IFM57_S30_L002_Contig323_frame_-2_Rask_block_14_blockNum5	5	0	5	1	0	28	0	1	0	0	10	4	0	0	0	0	1	0	0	0	6	0	0	0	0	2	0	48	0	10	0	102	0	0	3	6	0	0	16	3	0	0	1	3
IFM57_S30_L002_Contig323_frame_-2_Rask_block_5_blockNum6	9	0	7	1	1	39	0	1	0	0	11	17	0	0	0	0	2	0	0	0	7	0	0	0	0	3	0	76	0	24	0	155	0	0	4	11	2	0	15	2	0	0	1	9
IFM57_S30_L002_Contig323_frame_-2_Rask_block_284_blockNum7	9	0	4	0	1	45	0	0	0	0	11	25	0	0	0	0	2	0	0	0	9	0	0	0	0	3	0	82	0	25	0	138	0	0	2	12	3	0	15	2	0	0	1	11
IFM57_S30_L002_Contig323_frame_-2_Rask_block_92_blockNum8	8	0	3	0	1	46	0	0	0	0	15	16	0	0	0	0	1	0	0	0	10	0	0	0	0	1	0	72	2	21	0	125	0	0	4	13	3	0	15	6	0	0	1	11
IFM57_S30_L002_Contig323_frame_-2_Rask_block_2_blockNum9	9	0	3	0	0	46	0	0	0	0	17	16	0	0	0	0	2	0	0	0	8	0	0	0	0	1	0	52	2	18	0	104	0	0	2	11	1	0	14	4	0	0	1	10
IFM57_S30_L002_Contig323_frame_-2_Rask_block_99_blockNum10	6	0	5	2	0	51	0	1	0	0	19	8	0	0	0	0	2	0	0	0	7	0	0	0	0	0	0	45	2	12	0	81	0	0	4	9	1	0	12	4	0	0	1	9
IFM57_S30_L002_Contig323_frame_-2_Rask_block_1_blockNum11	0	0	3	2	0	39	0	1	0	0	10	7	0	0	0	0	2	0	0	0	2	0	0	0	0	0	0	25	0	5	0	31	0	0	2	4	0	0	7	4	0	0	0	4
IFM57_S30_L002_Contig323_frame_-2_Rask_block_283_blockNum12	0	0	2	1	0	37	0	2	0	0	11	13	0	0	0	0	0	0	0	1	1	0	0	1	0	0	0	23	0	6	0	34	0	0	1	4	0	0	6	2	0	0	0	7
IFM57_S30_L002_Contig323_frame_-2_Rask_block_93_blockNum13	4	0	0	4	0	31	0	2	0	0	9	11	0	0	0	0	0	0	0	1	2	0	0	1	0	0	0	20	0	5	0	47	0	0	2	4	0	0	4	3	0	0	1	12
IFM57_S30_L002_Contig323_frame_-2_Rask_block_18_blockNum14	5	0	2	4	0	39	0	2	0	0	12	9	0	0	0	0	0	0	0	1	4	0	0	1	0	0	0	26	1	7	0	56	0	0	2	5	0	1	6	4	0	0	2	11
IFM57_S30_L002_Contig323_frame_-2_Rask_block_582_blockNum15	6	0	3	2	0	33	0	0	0	0	13	6	0	3	0	0	0	0	0	1	4	0	0	1	0	0	0	24	1	8	0	60	0	0	1	4	0	1	7	5	0	0	2	11
IFM57_S30_L002_Contig323_frame_-2_Rask_block_280_blockNum16	3	0	3	0	0	24	0	0	0	0	9	8	0	5	0	0	0	0	0	1	4	0	0	1	0	0	0	20	1	7	0	33	0	0	0	0	0	1	6	4	0	0	2	0
IFM57_S30_L002_Contig1534_frame_-1_Rask_block_20_blockNum1	0	0	0	0	0	0	0	0	0	0	0	0	0	0	0	0	0	0	0	0	11	0	0	0	0	0	0	0	0	0	0	0	0	0	0	0	0	0	0	13	0	0	0	0
IFM57_S30_L002_Contig1534_frame_-1_Rask_block_17_blockNum2	0	0	0	0	0	0	0	0	0	0	0	0	0	0	0	0	0	0	0	0	24	0	0	0	0	0	0	0	0	0	0	0	0	0	0	0	0	0	0	18	0	0	0	0
IFM57_S30_L002_Contig1534_frame_-1_Rask_block_19_blockNum3	0	0	0	0	0	0	0	0	0	0	0	0	0	0	0	0	0	0	0	0	24	0	0	0	0	0	0	0	0	0	0	0	0	0	0	0	0	0	0	14	0	0	0	0
IFM57_S30_L002_Contig1534_frame_-1_Rask_block_4_blockNum4	0	0	0	0	0	0	0	0	0	0	0	0	0	0	0	0	0	0	0	0	16	0	0	0	0	0	0	0	0	0	0	0	0	0	0	0	0	0	0	12	0	0	0	0
IFM57_S30_L002_Contig1534_frame_-1_Rask_block_13_blockNum5	0	0	0	0	0	0	0	0	0	0	0	0	0	0	0	0	0	0	0	0	10	0	0	0	0	0	0	0	0	0	0	0	0	0	0	0	0	0	0	8	0	0	0	0
IFM57_S30_L002_Contig1534_frame_-1_Rask_block_3_blockNum6	0	0	0	0	0	0	0	0	0	0	0	0	0	0	0	0	0	0	0	0	6	0	0	0	0	0	0	0	0	0	0	0	0	0	0	0	0	0	0	7	0	0	0	0
IFM57_S30_L002_Contig1534_frame_-1_Rask_block_54_blockNum7	0	0	0	0	0	0	0	0	0	0	0	0	0	0	0	0	0	0	0	0	4	0	0	0	0	0	0	0	0	0	0	0	0	0	0	0	0	0	0	2	0	0	0	0
IFM57_S30_L002_Contig1537_frame_1_Rask_block_20_blockNum1	0	0	0	0	0	0	0	0	0	0	0	0	0	0	0	0	0	0	0	0	23	0	0	0	0	0	0	0	0	0	0	0	0	0	0	0	0	0	0	0	0	0	0	0
IFM57_S30_L002_Contig1537_frame_1_Rask_block_17_blockNum2	0	0	0	0	0	0	0	0	0	0	0	0	0	0	0	0	0	0	0	0	27	0	0	0	0	0	0	0	0	0	0	0	0	0	0	0	0	0	0	0	0	0	0	0
IFM57_S30_L002_Contig1537_frame_1_Rask_block_19_blockNum3	0	0	0	0	0	0	0	0	0	0	0	0	0	0	0	0	0	0	0	0	27	0	0	0	0	0	0	0	0	0	0	0	0	0	0	0	0	0	0	0	0	0	0	0
IFM57_S30_L002_Contig1537_frame_1_Rask_block_4_blockNum4	0	0	0	0	0	0	0	0	0	0	0	0	0	0	0	0	0	0	0	0	15	0	0	0	0	0	0	0	0	0	0	0	0	0	0	0	0	0	0	0	0	0	0	0
IFM57_S30_L002_Contig1537_frame_1_Rask_block_13_blockNum5	0	0	0	0	0	0	0	0	0	0	0	0	0	0	0	0	0	0	0	0	14	0	0	0	0	0	0	0	0	0	0	0	0	0	0	0	0	0	0	0	0	0	0	0
IFM57_S30_L002_Contig1537_frame_1_Rask_block_135_blockNum6	0	0	0	0	0	0	0	0	0	0	0	0	0	0	0	0	0	0	0	0	14	0	0	0	0	0	0	0	0	0	0	0	0	0	0	0	0	0	0	0	0	0	0	0
IFM57_S30_L002_Contig1537_frame_1_Rask_block_3_blockNum7	0	0	0	0	0	0	0	0	0	0	0	0	0	0	0	0	0	0	0	0	13	0	0	0	0	0	0	0	0	0	0	0	0	0	0	0	0	0	0	0	0	0	0	0
IFM57_S30_L002_Contig1537_frame_1_Rask_block_54_blockNum8	0	0	0	0	0	0	0	0	0	0	0	0	0	0	0	0	0	0	0	0	9	0	0	0	0	0	0	0	0	0	0	0	0	0	0	0	0	0	0	0	0	0	0	0
IFM57_S30_L002_Contig1537_frame_1_Rask_block_14_blockNum9	0	2	0	0	0	0	0	0	0	0	0	0	0	0	0	0	0	0	0	0	11	0	0	0	0	0	0	0	0	0	0	1	0	0	0	0	0	0	0	0	0	0	0	0
IFM57_S30_L002_Contig1537_frame_1_Rask_block_5_blockNum10	0	0	0	0	0	0	0	0	0	0	0	0	0	0	0	0	0	0	0	0	13	0	0	0	0	0	0	0	0	0	0	0	0	0	0	0	0	0	0	0	0	0	0	0
IFM57_S30_L002_Contig1537_frame_1_Rask_block_36_blockNum11	0	0	0	0	0	0	0	0	0	0	0	0	0	0	0	0	0	0	0	0	15	0	0	0	0	0	0	0	0	0	0	0	0	0	0	0	0	0	0	0	0	0	0	0
IFM57_S30_L002_Contig1537_frame_1_Rask_block_2_blockNum12	0	0	0	0	0	0	0	0	0	0	0	0	0	0	0	0	0	0	0	0	18	0	0	0	0	0	0	0	0	0	0	0	0	0	0	0	0	0	0	0	0	0	0	0
IFM57_S30_L002_Contig1537_frame_1_Rask_block_12_blockNum13	0	0	0	0	3	0	0	0	0	0	0	0	0	0	0	0	0	0	0	0	21	0	0	0	0	0	0	0	0	0	0	0	0	0	0	0	0	0	0	0	0	0	0	0
IFM57_S30_L002_Contig1537_frame_1_Rask_block_7_blockNum14	0	0	0	0	3	0	0	0	0	0	0	0	0	0	0	0	0	0	0	0	19	0	0	0	0	0	0	0	0	0	0	0	0	0	0	0	0	0	0	0	0	0	0	0
IFM57_S30_L002_Contig1537_frame_1_Rask_block_1_blockNum15	0	0	0	0	0	0	0	0	0	0	0	0	0	0	0	0	0	0	0	0	11	0	0	0	0	0	0	0	0	0	0	0	0	0	0	0	0	0	0	0	0	0	0	0
IFM57_S30_L002_Contig1536_frame_-3_Rask_block_1_blockNum2	0	0	0	0	0	0	0	0	0	0	0	0	0	0	0	0	0	0	0	0	7	0	0	0	0	0	0	0	0	0	0	0	0	0	0	0	0	0	0	6	0	0	0	0
IFM57_S30_L002_Contig1536_frame_-3_Rask_block_24_blockNum3	0	0	0	0	0	0	0	0	0	0	0	0	0	0	0	0	0	0	0	0	12	0	0	0	0	0	0	0	0	0	0	0	0	0	0	0	0	0	0	15	0	0	0	0
IFM57_S30_L002_Contig1536_frame_-3_Rask_block_10_blockNum4	0	0	0	0	0	0	0	0	0	0	0	0	0	0	0	0	0	0	0	0	19	0	0	0	0	0	0	0	0	0	0	0	0	0	0	0	0	0	0	35	0	0	0	0
IFM57_S30_L002_Contig1536_frame_-3_Rask_block_31_blockNum5	0	0	0	0	0	0	0	0	0	0	0	0	0	0	0	0	0	0	0	0	32	0	0	0	0	0	0	0	0	0	0	0	0	0	0	0	0	0	0	33	0	0	0	0
IFM57_S30_L002_Contig1536_frame_-3_Rask_block_21_blockNum6	0	0	0	0	0	0	2	0	0	0	0	0	0	0	0	0	0	0	0	0	15	0	0	0	0	0	0	0	0	0	0	0	0	0	0	0	0	0	0	10	0	0	0	0
IFM57_S30_L002_Contig1532_frame_-2_Rask_block_2_blockNum1	0	0	0	0	0	0	0	0	0	0	0	0	0	0	0	0	0	0	0	0	20	0	0	0	0	0	0	0	0	0	0	0	0	0	0	0	0	0	0	12	0	0	0	0
IFM57_S30_L002_Contig1532_frame_-2_Rask_block_48_blockNum2	0	0	0	0	0	0	0	0	0	0	0	0	0	0	0	0	0	0	0	0	34	0	0	0	0	0	0	0	0	0	0	0	0	0	0	0	0	0	0	20	0	0	0	0
IFM57_S30_L002_Contig1532_frame_-2_Rask_block_1_blockNum3	0	0	0	0	0	0	0	0	0	0	0	0	0	0	0	0	0	0	0	0	39	0	0	0	0	0	0	0	0	0	0	0	0	0	0	0	0	0	0	28	0	0	0	0
IFM57_S30_L002_Contig1532_frame_-2_Rask_block_78_blockNum4	0	0	0	0	0	0	0	0	0	0	0	0	0	0	0	0	0	0	0	0	30	0	0	0	0	0	0	0	0	0	0	0	0	0	0	0	0	0	0	22	0	0	0	0
IFM57_S30_L002_Contig1532_frame_-2_Rask_block_21_blockNum5	0	0	0	0	0	0	0	0	0	0	0	0	0	0	0	1	0	4	0	0	20	0	0	0	0	0	0	0	0	0	0	0	0	0	0	0	0	0	0	14	0	0	0	0
IFM57_S30_L002_Contig1698_frame_3_Rask_block_216_blockNum1	0	0	0	0	0	0	1	0	0	0	0	0	0	0	0	0	0	0	0	0	3	0	0	0	0	0	0	0	0	0	0	17	0	0	0	0	0	0	0	4	0	0	0	0
IFM57_S30_L002_Contig1698_frame_3_Rask_block_20_blockNum2	0	0	0	0	0	0	0	0	0	0	0	0	0	0	0	0	0	0	0	0	4	0	0	0	0	0	0	0	0	0	0	27	0	0	0	0	0	0	0	5	0	0	0	0
IFM57_S30_L002_Contig1698_frame_3_Rask_block_17_blockNum3	0	0	0	0	0	0	0	0	0	0	0	0	0	0	0	0	0	0	0	0	8	0	0	0	0	0	0	0	0	0	0	36	0	0	0	0	0	0	0	10	0	0	0	0
IFM57_S30_L002_Contig1698_frame_3_Rask_block_19_blockNum4	0	0	0	0	0	0	0	0	0	0	0	0	0	0	0	0	0	0	0	0	7	0	0	0	0	0	0	0	0	0	0	27	0	0	0	0	0	0	0	8	0	0	0	0
IFM57_S30_L002_Contig1698_frame_3_Rask_block_4_blockNum5	0	0	0	0	0	0	0	0	0	0	0	0	0	0	0	0	0	0	0	0	4	0	0	0	0	0	0	0	0	0	0	20	0	0	0	0	0	0	0	3	0	0	0	0
IFM57_S30_L002_Contig1698_frame_3_Rask_block_13_blockNum6	0	0	0	0	0	0	0	0	0	0	0	0	0	0	0	0	0	0	0	0	6	0	0	0	0	0	0	0	0	0	0	26	0	0	0	0	0	0	0	7	0	0	0	0
IFM57_S30_L002_Contig1698_frame_3_Rask_block_220_blockNum7	0	0	0	0	0	0	0	0	0	0	0	0	0	0	0	0	0	0	0	0	6	0	0	0	0	0	0	0	0	0	0	23	0	0	0	0	0	0	0	8	0	0	0	0
IFM57_S30_L002_Contig1698_frame_3_Rask_block_3_blockNum8	0	0	0	0	0	0	0	0	0	0	0	0	0	0	0	0	0	0	0	0	4	0	0	0	0	0	0	0	0	0	0	22	0	0	0	0	0	0	0	10	0	0	0	0
IFM57_S30_L002_Contig1698_frame_3_Rask_block_79_blockNum9	0	0	0	0	0	0	0	0	0	0	0	0	0	0	0	0	0	0	0	0	4	0	0	0	0	0	0	0	0	0	0	18	0	0	0	0	0	0	0	9	0	0	0	0
IFM57_S30_L002_Contig1698_frame_3_Rask_block_14_blockNum10	0	0	0	0	0	0	0	0	0	0	0	0	0	0	0	0	0	0	0	0	5	0	0	0	0	0	0	0	0	0	0	18	0	0	0	0	0	0	0	9	0	0	0	0
IFM57_S30_L002_Contig1698_frame_3_Rask_block_5_blockNum12	0	0	0	0	0	0	0	0	0	0	0	0	0	0	0	0	0	0	0	0	3	0	0	0	0	0	0	0	0	0	0	8	0	0	0	0	0	0	0	5	0	0	0	0
IFM57_S30_L002_Contig1698_frame_3_Rask_block_36_blockNum13	0	0	0	0	0	0	0	0	0	0	0	0	0	0	0	0	0	0	0	0	5	0	0	0	0	0	0	0	0	0	0	16	0	0	0	0	0	0	0	8	0	0	0	0
IFM57_S30_L002_Contig1698_frame_3_Rask_block_2_blockNum14	0	0	0	0	0	0	0	0	0	0	0	0	0	0	0	0	0	0	0	0	2	0	0	0	0	0	0	0	0	0	0	13	0	0	0	0	0	0	0	6	0	0	0	0
IFM57_S30_L002_Contig1690_frame_-2_Rask_block_24_blockNum1	0	0	0	0	0	0	0	0	0	0	0	1	0	0	0	0	0	0	0	0	0	0	0	0	0	23	0	0	0	0	0	0	0	0	0	5	0	0	0	0	0	0	0	0
IFM57_S30_L002_Contig1690_frame_-2_Rask_block_10_blockNum2	0	0	0	0	0	0	0	0	0	0	0	1	0	0	0	0	0	1	0	0	1	0	0	0	0	78	0	0	0	0	0	0	0	0	0	40	0	0	0	0	0	0	0	0
IFM57_S30_L002_Contig1690_frame_-2_Rask_block_31_blockNum3	0	0	12	0	0	0	0	0	0	0	0	0	0	0	0	0	0	0	0	0	0	0	0	0	0	56	0	0	0	0	0	0	0	0	0	37	0	0	0	0	0	0	0	0
IFM57_S30_L002_Contig1690_frame_-2_Rask_block_205_blockNum4	0	1	1	1	0	2	4	0	0	0	0	0	0	0	0	0	0	0	0	0	2	0	0	0	2	3	0	0	0	0	0	0	0	0	0	14	0	0	0	0	0	0	0	0
IFM57_S30_L002_Contig1690_frame_-2_Rask_block_341_blockNum5	0	1	0	0	0	1	0	0	0	0	0	0	0	0	0	0	0	0	0	0	6	0	0	0	0	146	0	0	0	0	0	0	0	0	0	17	0	0	0	0	0	0	0	0
IFM57_S30_L002_Contig1690_frame_-2_Rask_block_295_blockNum6	0	0	0	0	0	0	0	0	0	0	0	0	0	0	0	0	0	0	0	0	6	0	0	0	0	195	0	0	0	0	0	0	0	0	0	22	0	0	0	0	0	0	0	0
IFM57_S30_L002_Contig1690_frame_-2_Rask_block_21_blockNum7	0	0	0	0	0	0	0	0	0	0	0	0	0	0	0	0	0	0	0	0	4	0	0	0	0	150	0	0	0	1	0	0	0	0	0	18	0	0	0	0	0	0	0	0
IFM57_S30_L002_Contig1690_frame_-2_Rask_block_41_blockNum8	0	0	0	0	0	0	1	0	0	0	0	0	0	0	0	0	0	0	0	0	1	0	0	0	0	88	0	0	0	0	0	0	0	0	0	8	0	0	0	0	0	0	0	0
IFM57_S30_L002_Contig1691_frame_-3_Rask_block_2_blockNum1	0	23	0	0	0	0	0	0	0	0	0	0	0	0	0	0	0	0	0	0	13	0	0	0	1	0	0	0	0	0	0	147	0	0	0	0	0	0	0	0	0	0	0	0
IFM57_S30_L002_Contig1691_frame_-3_Rask_block_48_blockNum2	0	33	0	0	0	0	0	0	0	0	0	0	0	0	0	0	0	0	0	0	21	0	0	0	1	0	0	0	0	0	0	216	0	0	0	0	0	0	0	0	0	0	0	0
IFM57_S30_L002_Contig1691_frame_-3_Rask_block_1_blockNum3	0	38	0	0	0	0	0	0	0	0	0	0	0	0	0	0	0	0	0	0	26	0	0	0	0	0	0	0	0	0	0	250	0	0	0	0	0	0	1	0	0	0	0	0
IFM57_S30_L002_Contig1691_frame_-3_Rask_block_45_blockNum4	0	27	0	0	0	0	0	0	0	0	0	0	0	0	0	0	0	0	0	0	21	0	0	0	0	0	0	0	0	0	0	178	0	0	0	0	0	0	1	17	0	0	0	0
IFM57_S30_L002_Contig1691_frame_-3_Rask_block_78_blockNum5	0	42	0	0	0	0	0	0	0	0	0	0	0	0	0	0	0	0	0	0	18	0	0	0	0	0	0	0	0	0	0	186	0	0	0	0	0	0	0	24	0	0	0	0
IFM57_S30_L002_Contig1691_frame_-3_Rask_block_21_blockNum6	0	35	0	0	14	0	4	0	0	0	0	6	0	0	0	0	0	0	0	0	24	0	0	0	0	0	0	0	0	0	0	28	0	0	0	0	0	0	0	0	0	0	0	0
IFM57_S30_L002_Contig218_frame_-1_Rask_block_4_blockNum1	0	3	0	0	1	0	5	0	0	0	0	0	0	0	0	0	0	0	0	0	0	0	0	0	0	0	0	0	0	0	0	1	0	0	0	0	0	0	0	8	0	0	0	0
IFM57_S30_L002_Contig218_frame_-1_Rask_block_13_blockNum2	0	9	0	0	2	0	9	0	0	0	0	0	0	0	0	0	0	0	0	0	1	0	0	0	0	0	0	0	0	0	0	3	0	0	0	0	0	0	0	28	0	0	0	0
IFM57_S30_L002_Contig218_frame_-1_Rask_block_3_blockNum3	0	11	0	0	2	0	7	0	0	0	0	0	0	0	0	0	0	0	0	0	3	0	0	0	0	0	0	0	0	0	0	13	0	0	0	0	0	0	0	55	0	0	0	0
IFM57_S30_L002_Contig218_frame_-1_Rask_block_5_blockNum4	0	0	0	0	0	0	6	0	0	0	0	0	0	0	0	0	0	0	0	0	3	0	0	0	0	0	0	0	0	0	0	23	0	0	0	0	0	0	0	79	0	0	0	0
IFM57_S30_L002_Contig218_frame_-1_Rask_block_476_blockNum5	0	0	0	0	2	0	0	0	0	0	0	0	0	0	0	0	0	0	0	0	2	0	0	0	0	0	0	0	0	0	0	20	0	0	0	0	0	0	0	59	0	0	0	0
IFM57_S30_L002_Contig218_frame_-1_Rask_block_92_blockNum6	0	0	0	0	2	0	1	0	0	0	0	0	0	0	0	0	0	0	0	0	1	0	0	0	0	0	0	0	0	0	0	14	0	0	0	0	0	0	0	40	0	0	0	0
IFM57_S30_L002_Contig218_frame_-1_Rask_block_2_blockNum7	0	0	0	0	2	0	1	0	0	0	0	0	0	0	0	0	0	0	0	0	1	0	0	0	0	0	0	0	0	0	0	9	0	0	0	0	0	0	0	31	0	0	0	0
IFM57_S30_L002_Contig604_frame_1_Rask_block_20_blockNum1	0	0	0	0	0	0	0	0	11	0	0	0	0	0	0	0	0	0	0	0	50	0	0	0	0	0	0	0	0	0	0	0	0	0	0	0	0	0	3	182	0	0	0	0
IFM57_S30_L002_Contig604_frame_1_Rask_block_17_blockNum2	0	0	0	0	0	0	0	0	12	0	0	0	0	0	0	0	0	0	0	0	57	0	0	0	0	0	0	0	0	0	0	0	0	0	0	0	0	0	0	197	0	0	0	0
IFM57_S30_L002_Contig604_frame_1_Rask_block_19_blockNum3	0	0	0	0	0	0	0	0	13	0	0	0	0	0	0	0	0	0	0	0	57	0	0	0	0	0	0	0	0	0	0	0	0	0	0	0	0	0	0	184	0	0	0	0
IFM57_S30_L002_Contig604_frame_1_Rask_block_4_blockNum4	0	0	0	0	0	0	0	0	9	0	0	0	0	0	0	0	0	0	0	0	31	0	0	0	0	0	0	0	0	0	0	0	0	0	0	0	0	0	0	97	0	0	0	0
IFM57_S30_L002_Contig604_frame_1_Rask_block_13_blockNum5	0	0	0	0	0	0	0	0	10	0	0	0	0	0	0	0	0	0	0	0	14	0	0	0	0	0	0	0	0	0	0	0	0	0	0	0	0	0	0	61	0	0	0	0
IFM57_S30_L002_Contig604_frame_1_Rask_block_3_blockNum6	0	0	0	0	0	0	0	0	5	0	0	0	0	0	0	0	0	0	0	0	3	0	0	0	0	0	0	0	0	0	0	0	0	0	0	0	0	0	0	10	0	0	0	0
IFM57_S30_L002_Contig604_frame_1_Rask_block_14_blockNum7	0	0	0	0	0	0	0	0	7	0	0	0	0	0	0	0	0	0	0	0	13	0	0	0	0	0	0	0	0	0	0	0	0	0	0	0	0	0	0	37	0	0	0	0
IFM57_S30_L002_Contig604_frame_1_Rask_block_5_blockNum8	0	0	0	0	0	0	0	0	8	0	0	0	0	0	0	0	0	0	0	0	13	0	0	0	0	0	1	0	0	0	0	0	0	0	0	0	0	0	0	61	0	0	0	0
IFM57_S30_L002_Contig604_frame_1_Rask_block_36_blockNum9	0	0	0	0	0	0	0	0	8	0	0	0	0	0	0	0	0	0	0	0	10	0	0	0	0	0	1	0	0	0	0	0	0	0	0	0	0	0	0	52	0	0	0	0
IFM57_S30_L002_Contig604_frame_1_Rask_block_2_blockNum10	0	0	0	0	0	0	0	0	5	0	0	0	0	0	0	0	0	0	0	0	3	0	0	0	0	0	0	0	0	0	0	0	0	0	0	0	0	0	0	11	0	0	0	0
IFM57_S30_L002_Contig604_frame_1_Rask_block_12_blockNum11	0	0	0	0	0	0	0	0	8	0	0	0	0	0	0	0	0	0	0	0	16	0	0	0	0	0	0	0	0	0	0	0	0	0	0	0	0	0	0	41	0	0	0	0
IFM57_S30_L002_Contig604_frame_1_Rask_block_7_blockNum12	0	0	0	0	0	0	0	0	9	0	0	0	0	0	0	0	0	0	0	0	27	0	0	0	0	0	0	0	0	0	0	0	0	0	0	0	0	0	0	78	0	0	0	0
IFM57_S30_L002_Contig604_frame_1_Rask_block_1_blockNum13	0	0	0	0	0	0	0	0	7	0	0	0	0	0	0	0	0	0	0	0	34	0	0	0	0	0	0	0	0	0	0	0	0	0	0	0	0	0	0	108	0	0	0	0
IFM57_S30_L002_Contig604_frame_1_Rask_block_9_blockNum14	0	0	0	0	0	0	0	0	5	0	0	0	0	0	0	0	0	0	0	0	34	0	0	0	0	0	0	0	0	0	0	0	0	0	0	0	0	0	0	107	0	0	0	0
IFM57_S30_L002_Contig604_frame_1_Rask_block_75_blockNum15	0	0	0	0	0	0	0	0	7	0	0	0	0	0	0	0	0	0	0	0	28	0	0	0	0	0	0	0	0	0	0	0	0	0	0	0	0	0	0	74	0	0	0	0
IFM57_S30_L002_Contig604_frame_1_Rask_block_6_blockNum16	0	0	0	0	0	0	0	0	15	0	0	0	0	0	0	0	0	0	0	0	74	0	0	0	0	0	0	0	0	0	0	0	0	0	0	0	0	0	0	177	0	0	0	0
IFM57_S30_L002_Contig604_frame_1_Rask_block_68_blockNum17	0	0	0	0	0	0	0	0	19	0	0	0	0	0	0	0	0	0	0	0	90	0	0	0	0	0	0	0	0	0	0	0	0	0	0	0	0	0	0	191	0	0	0	0
IFM57_S30_L002_Contig604_frame_1_Rask_block_23_blockNum18	0	0	0	0	0	0	0	0	18	0	0	0	0	0	0	0	0	0	0	0	94	0	0	0	0	0	0	0	0	0	0	0	0	0	0	0	0	0	0	167	0	0	0	0
IFM57_S30_L002_Contig604_frame_1_Rask_block_63_blockNum19	0	0	0	0	0	0	0	0	14	0	0	0	0	0	0	0	0	0	0	0	85	0	0	0	0	0	0	0	0	0	0	0	0	0	0	0	0	0	0	101	0	0	0	0
IFM57_S30_L002_Contig604_frame_1_Rask_block_67_blockNum20	0	0	0	0	0	0	0	0	16	0	0	0	0	0	0	0	0	0	0	0	69	0	0	0	0	0	0	0	0	0	0	0	0	0	0	0	0	0	0	97	0	0	0	0
IFM57_S30_L002_Contig604_frame_1_Rask_block_8_blockNum21	0	0	0	0	0	0	167	0	21	0	0	0	0	0	0	0	0	0	0	0	87	0	0	0	0	0	0	0	0	0	0	0	0	0	0	0	0	0	0	165	0	0	0	0
IFM57_S30_L002_Contig604_frame_1_Rask_block_441_blockNum22	0	0	0	0	0	0	134	0	8	0	0	0	0	0	0	0	0	0	0	0	67	0	0	0	0	0	0	0	0	0	0	0	0	0	0	0	0	0	0	143	0	0	0	0
IFM57_S30_L002_Contig604_frame_1_Rask_block_1_blockNum23	0	0	0	0	0	0	45	0	9	0	0	0	0	0	0	0	0	0	0	0	66	0	0	0	0	0	0	0	0	0	0	0	0	0	0	0	0	0	0	176	0	0	0	0
IFM57_S30_L002_Contig604_frame_1_Rask_block_299_blockNum24	0	0	0	0	0	0	0	0	3	0	0	0	0	0	0	0	0	0	0	0	44	0	0	0	0	0	0	0	0	0	0	0	0	0	0	0	0	0	0	120	0	0	0	0
IFM57_S30_L002_Contig604_frame_1_Rask_block_32_blockNum25	0	0	0	0	0	0	0	0	4	0	0	0	0	0	0	0	0	0	0	0	44	0	0	0	0	0	0	0	0	0	0	0	0	0	0	0	0	0	0	100	0	0	0	0
IFM57_S30_L002_Contig604_frame_1_Rask_block_10_blockNum26	0	0	0	0	0	0	0	0	2	0	0	0	0	0	0	0	0	0	0	0	28	0	0	0	0	0	0	0	0	0	0	0	0	0	0	0	0	0	0	98	0	0	0	1
IFM57_S30_L002_Contig604_frame_1_Rask_block_332_blockNum27	0	0	0	0	0	0	0	0	10	0	0	0	0	0	0	0	0	0	0	0	19	0	0	0	0	0	0	0	0	0	0	0	0	0	0	0	0	0	0	45	0	0	0	0
IFM57_S30_L002_Contig604_frame_1_Rask_block_15_blockNum28	0	0	0	0	0	0	0	0	8	0	0	0	0	0	0	0	0	0	0	0	18	0	0	0	0	0	0	0	0	0	0	0	0	0	0	0	0	0	0	32	0	0	0	0
IFM57_S30_L002_Contig604_frame_1_Rask_block_35_blockNum29	0	0	0	0	0	0	0	0	3	0	0	0	0	0	0	0	0	0	0	0	13	0	0	0	0	0	0	0	0	0	0	0	0	0	0	0	0	0	0	19	0	0	0	0
IFM57_S30_L002_Contig604_frame_1_Rask_block_4_blockNum30	0	0	0	0	0	0	0	0	3	0	0	0	0	0	0	0	0	0	0	0	10	1	0	0	0	0	0	0	0	0	0	0	0	0	0	0	0	0	0	14	0	0	0	0
IFM57_S30_L002_Contig604_frame_1_Rask_block_11_blockNum31	0	0	0	0	0	0	0	0	3	0	0	0	0	0	0	0	0	0	0	0	40	1	0	0	0	0	0	0	0	0	0	0	0	0	0	0	0	0	0	55	0	0	0	0
IFM57_S30_L002_Contig604_frame_1_Rask_block_16_blockNum32	0	0	0	0	0	0	0	0	2	0	0	0	0	0	0	0	0	0	0	0	39	1	0	0	0	0	0	0	0	0	0	0	0	0	0	0	0	0	0	85	0	0	0	0
IFM57_S30_L002_Contig604_frame_1_Rask_block_3_blockNum33	0	0	0	0	0	0	0	0	1	0	0	0	0	0	0	0	0	0	0	0	35	0	0	0	0	0	0	0	0	0	0	0	0	0	0	0	0	0	0	86	0	0	0	0
IFM57_S30_L002_Contig604_frame_1_Rask_block_437_blockNum34	0	0	0	0	0	0	0	0	2	0	0	0	0	0	0	0	0	0	0	0	25	0	0	0	0	0	0	0	0	0	0	0	0	0	0	0	0	0	0	59	0	0	0	0
IFM57_S30_L002_Contig604_frame_1_Rask_block_27_blockNum36	0	0	0	0	0	0	0	0	8	0	0	0	0	0	0	0	0	0	0	0	28	0	0	0	0	0	0	0	0	0	0	0	0	0	0	0	0	0	0	49	0	0	0	0
IFM57_S30_L002_Contig604_frame_1_Rask_block_5_blockNum37	0	0	0	0	0	0	0	0	9	0	0	0	0	0	0	0	0	0	0	0	30	0	0	0	0	0	0	0	0	0	0	0	0	0	0	0	0	0	0	39	0	0	0	0
IFM57_S30_L002_Contig604_frame_1_Rask_block_55_blockNum38	0	0	0	0	0	0	0	0	12	0	0	0	0	0	0	0	0	0	0	0	32	0	0	0	0	0	0	0	0	0	0	0	0	0	0	0	0	0	0	19	0	0	0	0
IFM57_S30_L002_Contig604_frame_1_Rask_block_29_blockNum39	0	0	0	0	0	0	0	0	8	0	0	0	0	0	0	0	0	0	0	0	25	0	0	0	0	0	0	0	0	0	0	0	0	0	0	0	0	0	0	23	0	0	0	0
IFM57_S30_L002_Contig604_frame_1_Rask_block_2_blockNum40	0	0	0	0	0	0	0	0	6	0	0	0	0	0	0	0	0	0	0	0	16	0	0	0	0	0	0	0	0	0	0	0	0	0	0	0	0	0	0	40	0	0	0	0
IFM57_S30_L002_Contig604_frame_1_Rask_block_12_blockNum41	0	0	0	0	0	0	0	0	7	0	0	0	0	0	0	0	0	0	0	0	14	0	0	0	0	0	0	0	0	0	0	0	0	0	0	0	0	0	0	40	0	0	0	0
IFM57_S30_L002_Contig604_frame_1_Rask_block_7_blockNum42	0	0	0	0	0	0	0	0	3	0	0	0	0	0	0	0	0	0	0	0	9	0	0	0	0	0	0	0	0	0	0	0	0	0	0	0	0	0	0	15	0	0	0	0
IFM57_S30_L002_Contig604_frame_1_Rask_block_1_blockNum43	0	0	0	0	0	0	0	0	3	0	0	0	0	0	0	0	0	0	0	0	10	0	0	0	0	0	0	0	0	0	0	0	0	0	0	0	0	0	0	16	0	0	0	0
IFM57_S30_L002_Contig604_frame_1_Rask_block_9_blockNum44	0	0	0	0	0	0	0	0	1	0	0	0	0	0	0	0	0	0	0	0	8	0	0	0	0	0	0	0	0	0	0	0	0	0	0	0	0	0	0	15	0	0	0	0
IFM57_S30_L002_Contig604_frame_1_Rask_block_6_blockNum45	0	0	0	0	0	0	0	0	1	0	0	0	0	0	0	0	0	0	0	0	9	0	0	0	0	0	0	0	0	0	0	0	0	0	0	0	0	0	0	6	0	0	0	0
IFM57_S30_L002_Contig604_frame_1_Rask_block_243_blockNum46	0	0	0	0	0	0	0	0	2	0	0	0	0	0	0	0	0	0	0	0	10	0	0	0	0	0	0	0	0	0	0	0	0	0	0	0	0	0	0	11	0	0	0	0
IFM57_S30_L002_Contig604_frame_1_Rask_block_50_blockNum47	0	0	0	0	0	0	0	0	4	0	0	0	0	0	0	0	0	0	0	0	15	0	0	0	0	0	0	0	0	0	0	0	0	0	0	0	0	0	0	22	0	0	0	0
IFM57_S30_L002_Contig604_frame_1_Rask_block_22_blockNum48	0	0	0	0	0	0	0	0	6	0	0	0	0	0	0	0	0	0	0	0	14	0	0	0	0	0	0	0	0	0	0	0	0	0	0	0	0	0	0	21	0	0	0	0
IFM57_S30_L002_Contig604_frame_1_Rask_block_159_blockNum49	0	0	0	0	0	0	0	0	5	0	0	0	0	0	0	0	0	0	0	0	12	0	0	0	0	0	0	0	0	0	0	0	0	0	0	0	0	0	0	17	0	0	0	0
IFM57_S30_L002_Contig604_frame_1_Rask_block_8_blockNum50	0	0	0	0	0	0	0	0	5	0	0	0	0	0	0	0	0	0	0	0	13	0	0	0	0	0	0	0	0	0	0	0	0	0	0	0	0	0	0	19	0	0	0	0
IFM57_S30_L002_Contig604_frame_1_Rask_block_1_blockNum51	0	0	0	0	0	0	0	0	2	0	0	0	0	0	0	0	0	0	0	0	5	0	0	0	0	0	0	0	0	0	0	0	0	0	0	0	0	0	0	15	0	0	0	0
IFM57_S30_L002_Contig604_frame_1_Rask_block_24_blockNum52	0	0	0	0	0	0	0	0	5	0	0	1	0	0	0	0	0	0	0	0	19	0	0	0	0	0	0	0	0	0	0	0	0	0	0	0	1	0	0	32	0	0	0	0
IFM57_S30_L002_Contig604_frame_1_Rask_block_10_blockNum53	0	0	0	0	0	0	0	0	8	0	0	0	0	0	0	0	0	0	0	0	23	0	0	0	0	0	0	0	0	0	0	0	0	0	0	0	2	0	0	41	0	0	0	0
IFM57_S30_L002_Contig604_frame_1_Rask_block_31_blockNum54	0	0	0	0	0	0	0	0	9	0	0	0	0	0	0	0	0	0	0	0	37	0	0	0	0	0	0	0	0	0	0	1	0	0	0	0	1	0	0	50	0	0	0	0
IFM57_S30_L002_Contig604_frame_1_Rask_block_137_blockNum55	0	0	0	0	0	0	0	0	15	0	0	0	0	0	0	0	0	0	0	0	32	0	0	0	0	0	0	0	0	4	0	1	0	0	0	0	0	0	0	23	0	0	0	0
IFM57_S30_L002_Contig604_frame_1_Rask_block_21_blockNum56	0	0	0	0	0	0	0	0	4	0	0	0	0	0	0	0	0	0	0	0	6	0	0	0	0	0	0	0	0	0	0	0	0	0	0	0	0	0	0	5	0	0	0	0
IFM57_S30_L002_Contig1699_frame_-2_Rask_block_20_blockNum1	0	0	0	0	0	0	0	0	0	0	0	0	0	0	0	0	0	0	0	0	30	0	0	0	0	0	0	0	0	0	0	0	0	0	0	0	0	0	0	0	0	0	0	0
IFM57_S30_L002_Contig1699_frame_-2_Rask_block_17_blockNum2	0	0	0	0	0	0	0	0	0	0	0	0	0	0	0	0	0	0	1	0	33	0	0	0	0	0	0	0	0	0	0	0	0	0	0	0	0	0	0	0	0	0	0	0
IFM57_S30_L002_Contig1699_frame_-2_Rask_block_19_blockNum3	0	0	0	0	0	0	0	0	0	0	0	0	0	0	0	0	0	0	8	0	30	0	0	0	0	0	0	0	0	0	0	0	0	0	0	0	0	2	0	0	0	0	0	0
IFM57_S30_L002_Contig1699_frame_-2_Rask_block_4_blockNum4	0	0	0	0	0	0	0	0	0	0	0	0	0	0	0	0	0	0	8	0	20	0	0	0	0	0	0	0	0	0	0	0	0	0	0	0	0	2	0	0	0	0	0	0
IFM57_S30_L002_Contig1699_frame_-2_Rask_block_13_blockNum5	0	0	0	0	0	0	0	0	0	0	0	0	0	0	0	0	0	0	7	0	24	0	0	0	0	0	0	0	0	0	0	0	0	0	0	0	0	3	0	0	0	0	0	0
IFM57_S30_L002_Contig1699_frame_-2_Rask_block_3_blockNum6	0	0	0	0	0	0	0	0	0	0	0	0	0	0	0	0	0	0	0	0	17	0	0	0	0	0	0	0	0	0	0	0	0	0	0	0	0	0	0	0	0	0	0	0
IFM57_S30_L002_Contig1699_frame_-2_Rask_block_54_blockNum7	0	0	0	0	0	0	0	0	0	0	0	0	0	0	0	0	0	0	0	0	8	0	0	0	0	0	0	0	0	0	0	0	0	0	0	0	0	0	0	0	0	0	0	0
IFM57_S30_L002_Contig1699_frame_-2_Rask_block_14_blockNum8	0	0	0	0	0	0	0	0	0	0	0	0	0	0	0	0	0	0	0	0	11	0	0	0	0	0	0	0	0	0	0	0	0	0	0	0	0	0	0	0	0	0	0	0
IFM57_S30_L002_Contig1699_frame_-2_Rask_block_64_blockNum9	0	0	0	0	0	0	0	0	0	0	0	0	0	0	0	0	0	0	0	0	10	0	0	0	0	0	0	0	0	0	0	0	0	0	0	0	0	0	0	0	0	0	0	0
IFM57_S30_L002_Contig1699_frame_-2_Rask_block_5_blockNum10	0	0	0	0	0	0	0	0	0	0	0	0	0	0	0	0	0	0	0	0	14	0	0	0	0	0	0	0	0	0	0	0	0	0	0	0	0	0	0	0	0	0	0	0
IFM57_S30_L002_Contig1699_frame_-2_Rask_block_36_blockNum11	0	0	0	0	0	0	0	0	0	0	0	0	0	0	0	0	0	0	0	0	26	0	0	0	0	0	0	0	0	0	0	0	0	0	0	0	0	0	0	0	0	0	0	0
IFM57_S30_L002_Contig1699_frame_-2_Rask_block_2_blockNum12	0	0	0	0	0	0	0	0	0	0	0	0	0	0	0	0	0	0	0	0	23	0	0	0	0	0	0	0	0	0	0	0	0	0	0	0	0	0	0	0	0	0	0	0
IFM57_S30_L002_Contig1699_frame_-2_Rask_block_12_blockNum13	0	0	0	0	0	0	0	0	0	0	0	0	0	0	0	0	0	0	0	0	18	0	0	0	0	0	0	0	0	0	0	0	0	0	0	0	0	0	0	0	0	0	0	0
IFM57_S30_L002_Contig1699_frame_-2_Rask_block_7_blockNum14	0	0	0	0	0	0	0	0	0	0	0	0	0	0	0	0	0	0	0	0	5	0	0	0	0	0	0	0	0	0	0	0	0	0	0	0	0	0	0	0	0	0	0	0
IFM57_S30_L002_Contig1002_frame_2_Rask_block_32_blockNum1	0	0	0	0	0	0	0	0	0	0	0	0	0	0	0	0	0	0	0	0	0	0	0	0	0	0	0	1	0	1	0	0	0	0	0	0	0	0	0	0	0	0	0	0
IFM57_S30_L002_Contig1002_frame_2_Rask_block_10_blockNum3	0	0	1	1	0	3	0	0	2	0	7	0	0	0	0	0	0	0	0	0	0	0	1	0	0	0	0	6	0	1	0	1	0	0	0	0	0	0	0	2	0	0	0	0
IFM57_S30_L002_Contig1002_frame_2_Rask_block_15_blockNum4	0	0	0	5	1	7	0	0	2	0	18	2	0	0	0	0	0	0	0	0	1	1	0	0	0	2	0	4	0	6	0	5	0	0	1	1	2	3	1	4	0	0	1	1
IFM57_S30_L002_Contig1002_frame_2_Rask_block_35_blockNum5	0	0	0	4	1	6	0	0	3	0	17	2	0	0	0	0	0	0	0	0	0	1	0	0	0	2	0	4	0	7	0	3	0	0	1	0	2	3	1	5	0	0	1	1
IFM57_S30_L002_Contig1002_frame_2_Rask_block_4_blockNum6	0	0	0	0	2	3	0	0	2	0	9	0	0	0	0	0	0	0	0	0	1	1	0	0	0	1	0	3	0	5	0	3	0	0	0	0	2	2	1	3	0	0	0	0
IFM57_S30_L002_Contig1002_frame_2_Rask_block_11_blockNum7	1	0	0	0	3	3	0	0	1	0	10	3	0	0	0	0	0	0	0	0	1	0	0	0	0	5	0	0	0	1	0	3	0	0	1	0	0	0	0	3	0	0	0	0
IFM57_S30_L002_Contig1002_frame_2_Rask_block_16_blockNum8	1	0	0	0	1	4	0	0	1	0	11	1	0	0	0	0	0	0	0	0	1	0	0	0	0	5	0	0	0	1	0	4	0	0	2	0	0	0	0	0	0	0	0	0
IFM57_S30_L002_Contig1002_frame_2_Rask_block_3_blockNum9	0	0	0	1	1	5	0	0	1	0	9	1	0	0	0	0	0	0	0	0	1	0	0	0	0	1	0	1	0	2	0	4	0	0	3	1	0	0	0	0	0	0	0	0
IFM57_S30_L002_Contig1002_frame_2_Rask_block_156_blockNum10	0	0	0	4	2	5	0	0	0	0	2	1	0	0	0	0	0	0	0	0	1	0	0	0	0	1	0	1	1	1	0	3	0	0	2	1	0	0	0	0	0	0	0	0
IFM57_S30_L002_Contig1002_frame_2_Rask_block_27_blockNum11	0	0	0	4	1	3	0	0	0	0	2	0	0	0	0	0	0	0	0	0	1	0	0	0	0	0	0	2	1	1	0	1	0	0	2	1	0	0	0	0	0	0	0	0
IFM57_S30_L002_Contig1002_frame_2_Rask_block_5_blockNum12	0	0	0	0	0	1	0	0	0	0	1	0	0	0	0	0	0	0	0	0	0	0	0	0	0	0	0	2	0	0	0	1	0	0	2	0	0	0	0	0	0	0	0	0
IFM57_S30_L002_Contig777_frame_2_Rask_block_5_blockNum1	0	0	0	0	0	0	0	0	0	0	0	0	0	0	0	0	0	0	0	0	4	0	0	0	0	0	0	0	0	0	0	12	0	0	0	0	0	0	0	0	0	0	0	0
IFM57_S30_L002_Contig777_frame_2_Rask_block_60_blockNum2	0	0	0	0	0	0	0	0	0	0	0	0	0	0	0	0	0	0	0	0	7	0	0	0	0	0	0	0	0	0	0	14	0	0	0	0	0	0	0	0	0	0	0	0
IFM57_S30_L002_Contig777_frame_2_Rask_block_2_blockNum3	0	0	0	0	0	0	0	0	0	0	0	0	0	0	0	0	0	0	0	0	7	0	0	0	0	0	0	0	0	0	0	11	0	0	0	0	0	0	0	0	0	0	0	0
IFM57_S30_L002_Contig777_frame_2_Rask_block_12_blockNum4	0	0	0	0	0	0	0	0	0	0	0	0	0	0	0	0	0	0	0	0	6	0	0	0	0	0	0	0	0	0	0	7	0	0	0	0	0	0	0	0	0	0	0	0
IFM57_S30_L002_Contig777_frame_2_Rask_block_7_blockNum5	0	0	0	0	0	0	0	0	0	0	0	0	0	0	0	0	0	0	0	0	6	0	0	0	0	0	0	0	0	0	0	11	0	0	0	0	0	0	0	0	0	0	0	0
IFM57_S30_L002_Contig777_frame_2_Rask_block_1_blockNum6	0	0	0	0	0	0	0	0	0	0	0	0	0	0	0	0	0	0	0	0	7	0	0	0	0	0	0	0	0	0	0	15	0	0	0	0	0	0	0	0	0	0	0	0
IFM57_S30_L002_Contig777_frame_2_Rask_block_70_blockNum7	0	0	0	0	0	0	0	0	0	0	0	0	0	0	0	0	0	0	0	0	5	0	0	0	0	0	0	0	0	0	0	20	0	0	0	0	0	0	0	0	0	0	0	0
IFM57_S30_L002_Contig777_frame_2_Rask_block_9_blockNum8	0	0	0	0	0	0	0	0	0	0	0	0	0	0	0	0	0	0	0	0	8	0	0	0	0	0	0	0	0	0	0	27	0	0	0	0	0	0	0	0	0	0	0	0
IFM57_S30_L002_Contig777_frame_2_Rask_block_6_blockNum10	0	0	0	0	0	0	0	0	0	0	0	0	0	0	0	0	0	0	0	0	7	0	0	0	0	0	0	0	0	0	0	25	0	0	0	0	0	0	0	0	0	0	0	0
IFM57_S30_L002_Contig777_frame_2_Rask_block_150_blockNum11	0	0	0	0	0	0	0	0	0	0	0	0	0	0	0	0	0	0	0	0	8	0	0	0	0	0	0	0	0	0	0	23	0	0	0	0	0	0	0	0	0	0	0	0
IFM57_S30_L002_Contig777_frame_2_Rask_block_23_blockNum12	0	0	0	0	0	0	0	0	0	0	0	0	0	0	0	0	0	0	0	0	10	0	0	0	0	0	0	0	0	0	0	29	0	0	0	0	0	0	0	0	0	0	0	0
IFM57_S30_L002_Contig777_frame_2_Rask_block_57_blockNum13	0	0	0	0	0	0	0	0	0	0	0	0	0	0	0	0	0	0	0	0	12	0	0	0	0	0	0	0	0	0	0	35	0	0	0	0	0	0	0	0	0	0	0	0
IFM57_S30_L002_Contig777_frame_2_Rask_block_8_blockNum14	0	0	0	0	0	0	0	0	0	0	0	0	0	0	0	0	0	0	0	0	7	0	0	0	0	0	0	0	0	0	0	19	0	0	0	0	0	0	0	0	0	0	0	0
IFM57_S30_L002_Contig777_frame_2_Rask_block_1_blockNum15	0	0	0	0	0	0	0	0	0	0	0	0	0	0	0	0	0	0	0	0	4	0	0	0	0	0	0	0	0	0	0	5	0	0	0	0	0	0	0	0	0	0	0	0
IFM57_S30_L002_Contig777_frame_2_Rask_block_121_blockNum16	0	0	0	0	0	0	0	0	0	0	0	0	0	0	0	0	0	0	0	0	0	0	0	0	0	0	0	0	0	0	0	1	0	0	0	0	0	0	0	0	0	0	0	0
IFM57_S30_L002_7215_soapGraphK51_frame_-3_Rask_block_24_blockNum1	0	0	0	0	0	0	0	0	0	0	0	0	0	0	0	0	0	0	0	0	0	0	0	0	0	8	0	0	0	0	0	0	0	0	0	2	0	0	0	0	0	0	0	0
IFM57_S30_L002_7215_soapGraphK51_frame_-3_Rask_block_10_blockNum2	0	0	0	0	0	0	0	0	0	0	0	0	0	0	0	0	0	0	0	0	2	0	0	0	0	16	0	0	0	0	0	0	0	0	0	5	0	0	0	0	0	0	0	0
IFM57_S30_L002_7215_soapGraphK51_frame_-3_Rask_block_31_blockNum3	0	0	9	0	0	0	0	0	0	0	0	0	0	0	0	0	0	0	0	0	5	0	0	0	0	6	0	0	0	0	0	0	0	0	0	4	0	0	0	0	0	0	0	0
IFM57_S30_L002_7215_soapGraphK51_frame_-3_Rask_block_205_blockNum4	0	8	6	1	0	3	0	4	0	0	0	0	0	0	0	0	0	0	1	0	6	0	0	0	0	9	0	0	0	0	0	0	0	0	0	6	0	0	0	0	0	0	0	0
IFM57_S30_L002_7215_soapGraphK51_frame_-3_Rask_block_341_blockNum5	0	3	0	0	0	1	0	2	0	0	0	0	0	0	0	0	0	0	1	0	5	0	0	0	0	30	0	0	0	0	0	0	0	0	0	5	0	0	0	0	0	0	0	0
IFM57_S30_L002_7215_soapGraphK51_frame_-3_Rask_block_295_blockNum6	0	0	0	0	0	0	0	0	0	0	0	0	0	0	0	0	0	0	0	0	7	0	0	0	0	37	0	0	0	0	0	0	0	0	0	7	0	0	0	0	0	0	0	0
IFM57_S30_L002_7215_soapGraphK51_frame_-3_Rask_block_21_blockNum7	0	0	0	0	0	0	0	0	0	0	0	0	0	0	0	0	0	0	0	0	4	0	0	0	0	19	0	0	0	0	0	0	0	0	0	6	0	0	0	0	0	0	0	0
IFM57_S30_L002_7215_soapGraphK51_frame_-3_Rask_block_41_blockNum8	0	0	0	0	0	0	0	0	0	0	0	0	0	0	0	0	0	0	0	0	2	0	0	0	0	17	0	0	0	0	0	0	0	0	0	6	0	0	0	0	0	0	0	0
IFM57_S30_L002_4198_soapGraphK61_frame_-3_Rask_block_2_blockNum1	0	0	0	0	0	0	0	0	0	0	0	0	0	0	0	0	0	0	0	0	9	0	0	0	0	0	0	0	0	0	0	0	0	0	0	0	0	0	0	8	0	0	0	0
IFM57_S30_L002_4198_soapGraphK61_frame_-3_Rask_block_48_blockNum2	0	0	0	0	0	0	0	0	0	0	0	0	0	0	0	0	0	0	0	0	10	0	0	0	0	0	0	0	0	0	0	0	0	0	0	0	0	0	0	11	0	0	0	0
IFM57_S30_L002_4198_soapGraphK61_frame_-3_Rask_block_1_blockNum3	0	0	0	0	0	0	0	0	0	0	0	0	0	0	0	0	0	0	0	0	6	0	0	0	0	0	0	0	0	0	0	0	0	0	0	0	0	0	0	7	0	0	0	0
IFM57_S30_L002_4198_soapGraphK61_frame_-3_Rask_block_78_blockNum4	0	0	0	0	0	0	0	0	0	0	0	0	0	0	0	0	0	0	0	0	9	0	0	0	0	0	0	0	0	0	0	0	0	0	0	0	0	0	0	8	0	0	0	0
IFM57_S30_L002_4198_soapGraphK61_frame_-3_Rask_block_21_blockNum5	0	0	0	0	0	0	0	0	0	0	0	0	0	0	0	0	0	0	0	0	6	0	0	0	0	0	0	0	0	0	0	0	0	0	0	0	0	0	0	6	0	0	0	0
IFM57_S30_L002_Contig1668_frame_3_Rask_block_252_blockNum1	0	0	0	0	1	0	0	0	0	0	0	0	0	0	0	0	0	0	0	0	6	0	0	0	0	0	0	0	0	0	0	6	0	0	0	0	0	0	0	0	0	0	0	0
IFM57_S30_L002_Contig1668_frame_3_Rask_block_452_blockNum2	0	0	0	0	1	0	0	0	0	0	0	0	0	0	0	0	0	0	0	0	6	0	0	0	0	0	0	0	0	0	0	13	0	0	0	0	0	0	0	0	0	0	0	0
IFM57_S30_L002_Contig1668_frame_3_Rask_block_5_blockNum3	0	0	3	0	0	0	11	0	0	0	0	0	0	0	0	0	0	0	0	0	5	0	0	0	0	0	0	0	0	0	0	13	0	0	0	0	0	0	0	0	0	0	0	0
IFM57_S30_L002_Contig1668_frame_3_Rask_block_55_blockNum4	0	0	3	0	0	0	21	0	0	0	0	0	0	0	0	0	0	0	0	0	4	0	0	0	0	0	0	0	0	0	0	7	0	0	0	0	0	0	0	0	0	0	0	0
IFM57_S30_L002_Contig1668_frame_3_Rask_block_2_blockNum5	0	0	1	0	0	0	10	0	0	0	0	0	0	0	0	0	0	0	0	0	1	0	0	0	0	0	0	0	0	0	0	1	0	0	0	0	0	0	0	0	0	0	0	0
IFM57_S30_L002_Contig1668_frame_3_Rask_block_7_blockNum6	3	0	0	0	0	0	0	0	0	0	0	0	0	1	0	0	0	0	0	0	4	0	0	0	0	0	0	0	0	0	0	11	0	0	2	1	0	0	0	0	0	0	0	0
IFM57_S30_L002_Contig1668_frame_3_Rask_block_1_blockNum7	6	0	0	0	0	0	0	0	0	0	0	0	0	2	0	3	0	0	0	0	4	0	0	0	0	0	0	0	0	0	0	11	0	0	3	1	0	0	0	0	0	0	0	0
IFM57_S30_L002_Contig1668_frame_3_Rask_block_9_blockNum9	3	0	0	0	0	0	0	0	0	0	0	0	0	1	0	2	0	0	0	0	0	0	0	0	0	0	0	0	0	0	0	6	0	0	3	0	0	0	0	0	0	0	0	0
IFM57_S30_L002_Contig1545_frame_1_Rask_block_2_blockNum1	0	0	0	0	0	0	0	0	0	0	0	0	0	0	0	0	0	0	0	0	1	0	0	0	0	0	0	0	0	0	0	1	0	0	0	0	0	0	0	1	0	0	0	0
IFM57_S30_L002_Contig1545_frame_1_Rask_block_371_blockNum2	0	0	0	0	0	0	0	0	0	0	0	0	0	0	0	0	0	0	0	0	1	0	0	0	0	0	0	0	0	0	0	1	0	0	0	0	0	0	0	2	0	0	0	0
IFM57_S30_L002_Contig1545_frame_1_Rask_block_1_blockNum3	0	0	0	0	0	0	0	0	0	0	0	0	0	0	0	0	0	0	0	0	1	0	0	0	0	0	0	0	0	0	0	1	0	0	0	0	0	0	0	3	0	0	0	0
IFM57_S30_L002_Contig1545_frame_1_Rask_block_97_blockNum4	0	0	0	0	0	0	0	0	0	0	0	0	0	0	0	0	0	0	0	0	0	0	0	0	0	0	0	0	0	0	0	1	0	0	0	0	0	0	0	1	0	0	0	0
IFM57_S30_L002_Contig1545_frame_1_Rask_block_206_blockNum5	0	2	0	0	0	0	0	0	0	0	0	0	0	0	0	0	0	0	0	0	0	0	0	0	0	0	0	0	0	0	0	1	0	0	0	0	0	0	0	1	0	0	0	0
IFM57_S30_L002_Contig1545_frame_1_Rask_block_76_blockNum6	0	2	0	0	0	0	0	0	0	0	0	0	0	0	0	0	0	0	0	0	0	0	0	0	0	0	0	0	0	0	0	0	0	0	0	0	0	0	0	3	0	0	0	0
IFM57_S30_L002_Contig1545_frame_1_Rask_block_4_blockNum7	0	1	0	0	0	0	0	0	0	0	0	0	0	0	0	0	0	0	0	0	0	0	0	0	0	0	0	0	0	0	0	0	0	0	0	0	0	0	0	3	0	0	0	0
IFM57_S30_L002_Contig1545_frame_1_Rask_block_160_blockNum8	0	5	0	1	0	0	0	0	0	0	0	0	0	0	0	0	0	0	0	0	1	0	0	0	0	0	0	0	0	0	0	0	0	0	0	0	0	0	0	6	0	0	0	0
IFM57_S30_L002_Contig1545_frame_1_Rask_block_3_blockNum9	0	5	0	1	0	0	0	0	0	0	0	0	0	0	0	0	0	0	0	0	4	0	0	0	0	0	0	0	0	0	0	2	0	0	0	0	0	0	0	5	0	0	0	0
IFM57_S30_L002_Contig1545_frame_1_Rask_block_126_blockNum10	0	4	0	0	0	0	0	0	0	0	0	0	0	0	0	0	0	0	0	0	4	0	0	0	0	0	0	0	0	0	0	2	0	0	0	0	0	0	0	6	0	0	0	0
IFM57_S30_L002_Contig1545_frame_1_Rask_block_5_blockNum11	0	0	0	0	0	0	0	0	0	0	0	0	0	0	0	0	0	0	0	0	4	0	0	0	0	0	0	0	0	0	0	2	0	0	0	0	0	0	0	4	0	0	0	0
IFM57_S30_L002_Contig1545_frame_1_Rask_block_222_blockNum12	0	0	0	0	0	0	0	0	0	0	0	0	0	0	0	0	0	0	0	0	1	0	0	0	0	0	0	0	0	0	0	1	0	0	0	0	0	0	0	4	0	0	0	0
IFM57_S30_L002_Contig1545_frame_1_Rask_block_2_blockNum13	0	0	0	0	0	0	0	0	0	0	0	0	0	0	0	0	0	0	0	0	0	0	0	0	0	0	0	0	0	0	0	0	0	0	0	0	0	0	0	3	0	0	0	0
IFM57_S30_L002_Contig1545_frame_1_Rask_block_48_blockNum14	0	0	0	0	0	0	0	0	0	0	0	0	0	0	0	0	0	0	0	0	0	0	0	0	0	0	0	0	0	0	0	0	0	0	0	0	0	0	0	2	0	0	0	0
IFM57_S30_L002_Contig1546_frame_1_Rask_block_12_blockNum2	0	0	0	0	0	0	0	0	0	0	0	1	0	0	0	0	0	0	0	0	3	0	0	0	0	0	0	0	0	0	0	0	0	0	0	0	0	0	0	0	0	0	0	0
IFM57_S30_L002_Contig1546_frame_1_Rask_block_7_blockNum3	0	0	0	0	0	0	0	0	0	0	0	1	0	0	0	0	0	0	0	0	3	0	0	0	0	0	0	0	0	0	0	0	0	0	0	0	0	0	0	0	0	0	0	0
IFM57_S30_L002_Contig1546_frame_1_Rask_block_1_blockNum4	1	0	0	0	0	0	0	0	0	0	0	4	0	0	0	0	0	0	0	0	3	0	0	0	0	0	0	0	0	0	0	0	0	0	0	0	0	0	0	0	0	0	0	0
IFM57_S30_L002_Contig1546_frame_1_Rask_block_70_blockNum5	1	0	0	0	0	0	0	0	0	0	0	6	0	0	0	0	0	0	0	0	5	0	0	0	0	0	0	0	0	0	0	0	0	0	0	0	0	0	0	0	0	0	0	0
IFM57_S30_L002_Contig1546_frame_1_Rask_block_9_blockNum6	0	0	0	0	0	0	1	0	0	0	0	16	0	0	0	0	0	0	0	0	7	0	0	0	0	0	0	0	0	0	0	0	0	0	0	0	0	0	0	0	0	0	0	0
IFM57_S30_L002_Contig1546_frame_1_Rask_block_118_blockNum7	0	0	0	0	0	0	0	0	0	0	0	18	0	0	0	0	0	0	0	0	9	0	0	0	0	0	0	0	0	0	0	0	0	0	0	0	0	0	0	0	0	0	0	0
IFM57_S30_L002_Contig1546_frame_1_Rask_block_6_blockNum8	0	0	0	0	0	0	0	0	0	0	0	22	0	0	0	0	0	0	0	0	9	0	0	0	0	0	0	0	0	0	0	0	0	0	0	0	0	0	0	0	0	0	0	0
IFM57_S30_L002_Contig1546_frame_1_Rask_block_181_blockNum9	0	0	0	0	0	0	0	0	0	0	0	15	0	0	0	0	0	0	0	0	11	0	0	0	0	0	0	0	0	0	0	0	0	0	0	0	0	0	0	0	0	0	0	0
IFM57_S30_L002_Contig1546_frame_1_Rask_block_57_blockNum10	0	0	0	0	0	0	0	0	0	0	0	16	0	0	0	0	0	0	0	0	15	0	0	0	0	0	0	0	0	0	0	0	0	0	1	0	0	0	0	0	0	0	0	0
IFM57_S30_L002_Contig1546_frame_1_Rask_block_8_blockNum11	0	0	0	0	0	0	0	0	0	0	0	23	0	0	0	0	0	0	0	0	15	0	0	0	0	0	0	0	0	0	0	0	0	0	1	0	0	0	1	0	0	0	0	0
IFM57_S30_L002_Contig1546_frame_1_Rask_block_1_blockNum12	0	0	0	0	0	0	0	0	0	0	0	26	0	0	0	0	0	0	0	0	13	0	0	0	0	0	0	0	0	0	0	0	0	0	0	0	0	0	0	0	0	0	0	0
IFM57_S30_L002_Contig1546_frame_1_Rask_block_32_blockNum13	0	0	0	0	0	0	0	0	0	0	0	20	0	0	0	0	0	0	0	0	12	0	0	0	0	0	0	0	0	0	0	0	0	0	0	0	0	0	0	0	0	0	0	0
IFM57_S30_L002_Contig1546_frame_1_Rask_block_10_blockNum14	0	0	0	0	0	0	0	0	0	0	0	8	0	0	0	0	0	0	0	0	1	0	0	0	0	0	0	0	0	0	0	0	0	0	0	0	0	0	0	0	0	0	0	0
IFM57_S30_L002_Contig1547_frame_-1_Rask_block_20_blockNum1	0	0	18	0	0	0	0	0	0	0	0	0	0	0	0	0	0	0	0	0	44	0	0	1	0	0	0	0	0	0	0	0	0	0	0	0	0	0	0	191	0	0	0	0
IFM57_S30_L002_Contig1547_frame_-1_Rask_block_17_blockNum2	0	0	24	0	0	0	0	0	0	0	0	0	0	0	0	0	0	0	0	0	34	0	0	1	0	0	0	0	0	0	0	0	0	0	0	0	0	0	0	136	0	0	0	0
IFM57_S30_L002_Contig1547_frame_-1_Rask_block_19_blockNum3	0	0	22	0	0	0	0	0	0	0	0	0	0	0	0	0	0	0	0	0	24	0	0	1	0	0	0	0	0	0	0	0	0	0	0	0	0	0	0	133	0	0	0	0
IFM57_S30_L002_Contig1547_frame_-1_Rask_block_4_blockNum4	0	0	12	0	0	0	0	0	0	0	0	0	0	0	0	0	0	0	0	0	11	0	0	0	0	0	0	0	0	0	0	0	0	0	0	0	0	0	0	60	0	0	0	0
IFM57_S30_L002_Contig1547_frame_-1_Rask_block_13_blockNum5	0	0	5	0	0	0	0	0	0	0	0	0	0	0	0	0	0	0	0	0	5	0	0	0	0	0	0	0	0	0	0	0	0	0	0	0	0	0	0	29	0	0	0	0
IFM57_S30_L002_Contig1547_frame_-1_Rask_block_135_blockNum6	0	0	0	0	0	0	0	0	0	0	0	0	0	0	0	0	0	0	0	0	0	0	0	0	0	0	0	0	0	0	0	0	0	0	0	0	0	0	0	12	0	0	0	0
IFM57_S30_L002_Contig1547_frame_-1_Rask_block_3_blockNum7	0	0	1	0	0	0	0	0	0	0	0	0	0	0	0	0	0	0	0	0	4	0	0	0	1	0	0	0	0	0	0	0	0	0	0	0	0	0	0	31	0	0	0	0
IFM57_S30_L002_Contig1547_frame_-1_Rask_block_79_blockNum8	0	0	1	0	0	0	0	0	0	0	0	0	0	0	0	0	0	0	0	0	4	0	0	0	1	0	0	0	0	0	0	0	0	0	0	0	0	0	0	48	0	0	0	0
IFM57_S30_L002_Contig1547_frame_-1_Rask_block_14_blockNum9	0	0	8	0	0	0	0	0	0	0	0	0	0	0	0	0	0	0	0	0	19	0	0	0	1	0	0	0	0	0	0	0	0	0	0	0	0	0	0	96	0	0	0	0
IFM57_S30_L002_Contig1547_frame_-1_Rask_block_64_blockNum10	0	0	25	0	0	0	0	0	0	0	0	0	0	0	0	0	0	0	0	0	30	0	0	0	0	0	0	0	0	0	0	0	0	0	0	0	0	0	0	130	0	0	0	0
IFM57_S30_L002_Contig1547_frame_-1_Rask_block_5_blockNum11	0	0	28	0	0	0	0	0	0	0	0	0	0	0	0	0	0	0	0	0	32	0	0	0	0	0	0	0	0	0	0	0	0	0	0	0	0	0	0	133	0	0	0	0
IFM57_S30_L002_Contig1547_frame_-1_Rask_block_36_blockNum12	0	0	16	0	0	0	0	0	0	0	0	0	0	0	0	0	0	0	0	0	31	0	0	0	0	0	0	0	0	0	0	0	0	0	0	0	0	0	0	92	0	0	0	0
IFM57_S30_L002_Contig1543_frame_1_Rask_block_20_blockNum1	0	0	0	0	0	0	0	0	0	0	0	0	0	0	0	0	0	0	0	0	3	0	0	0	0	0	0	0	0	0	0	7	0	0	0	0	0	0	0	0	0	0	0	0
IFM57_S30_L002_Contig1543_frame_1_Rask_block_17_blockNum2	0	0	0	0	0	0	0	0	0	0	0	0	0	0	0	0	0	0	0	0	7	0	0	0	0	0	0	0	0	0	0	14	0	0	0	0	0	0	0	0	0	0	0	0
IFM57_S30_L002_Contig1543_frame_1_Rask_block_19_blockNum3	0	0	0	0	0	0	0	0	0	0	0	0	0	0	0	0	0	0	0	0	8	0	0	0	0	0	0	0	0	0	0	24	0	0	0	0	0	0	0	0	0	0	0	0
IFM57_S30_L002_Contig1543_frame_1_Rask_block_4_blockNum4	0	0	0	0	0	0	0	0	0	0	0	0	0	0	0	0	0	0	0	0	3	0	0	0	0	0	0	0	0	0	0	19	0	0	0	0	0	0	0	0	0	0	0	0
IFM57_S30_L002_Contig1543_frame_1_Rask_block_13_blockNum5	0	0	0	0	0	0	0	0	0	0	0	0	0	0	0	0	0	0	0	0	3	0	0	0	0	0	0	0	0	0	0	13	0	0	0	0	0	0	0	0	0	0	0	0
IFM57_S30_L002_Contig1543_frame_1_Rask_block_102_blockNum6	0	0	0	0	0	0	0	0	0	0	0	0	0	0	0	0	0	0	0	0	2	0	0	0	0	0	0	0	0	0	0	10	0	0	0	0	0	0	0	0	0	0	0	0
IFM57_S30_L002_Contig1543_frame_1_Rask_block_3_blockNum7	0	0	0	0	0	0	0	0	0	0	0	0	0	0	0	0	0	0	0	0	4	0	0	0	0	0	0	0	0	0	0	16	0	0	0	0	0	0	0	0	0	0	0	0
IFM57_S30_L002_Contig1543_frame_1_Rask_block_79_blockNum8	0	0	0	0	0	0	0	0	0	0	0	0	0	0	0	0	0	0	0	0	10	0	0	0	0	0	0	0	0	0	0	54	0	0	0	0	0	0	0	0	0	0	0	0
IFM57_S30_L002_Contig1543_frame_1_Rask_block_14_blockNum9	0	0	0	0	0	0	0	0	0	0	0	0	0	0	0	0	0	0	0	0	12	0	0	0	0	0	0	0	0	0	0	63	0	0	0	0	0	0	0	0	0	0	0	0
IFM57_S30_L002_Contig1543_frame_1_Rask_block_5_blockNum10	0	0	0	0	0	0	0	0	0	0	0	0	0	0	0	0	0	0	0	0	11	0	0	0	0	0	0	0	0	0	0	67	0	0	0	0	0	0	0	0	0	0	0	0
IFM57_S30_L002_Contig1543_frame_1_Rask_block_36_blockNum11	0	0	0	0	0	0	0	0	0	0	0	0	0	0	0	0	0	0	0	0	4	0	0	0	2	0	0	0	0	0	0	35	0	0	0	0	0	0	0	0	0	0	0	0
IFM57_S30_L002_Contig1543_frame_1_Rask_block_2_blockNum13	0	0	0	0	0	0	0	0	0	0	0	0	0	0	0	0	0	0	0	0	0	0	0	0	0	0	0	0	0	0	0	11	0	0	0	0	0	0	0	0	0	0	0	0
IFM57_S30_L002_Contig1543_frame_1_Rask_block_12_blockNum14	0	0	0	0	0	0	0	0	0	0	0	0	0	0	0	0	0	0	0	0	0	0	0	0	0	0	0	0	0	0	0	7	0	0	0	0	0	0	0	0	0	0	0	0
IFM57_S30_L002_Contig1543_frame_1_Rask_block_7_blockNum15	0	0	0	0	0	0	0	0	0	0	0	0	0	0	0	0	0	0	0	0	0	0	0	0	0	0	0	0	0	0	0	5	0	0	0	0	0	0	0	0	0	0	0	0
IFM57_S30_L002_Contig1548_frame_-1_Rask_block_14_blockNum1	0	0	0	0	0	0	0	0	0	0	0	0	0	0	0	0	0	0	0	0	7	0	0	0	0	0	0	0	0	0	0	0	0	0	0	0	0	0	0	5	0	0	0	0
IFM57_S30_L002_Contig1548_frame_-1_Rask_block_5_blockNum2	0	0	0	0	0	0	0	0	0	0	0	0	0	0	0	0	0	0	0	0	8	0	0	0	0	0	0	0	0	0	0	0	0	0	0	0	0	0	0	10	0	0	0	0
IFM57_S30_L002_Contig1548_frame_-1_Rask_block_36_blockNum3	0	0	0	0	0	0	0	0	0	0	0	0	0	0	0	0	0	0	0	0	12	0	0	0	0	0	0	0	0	0	0	0	0	0	0	0	0	0	0	11	0	0	0	0
IFM57_S30_L002_Contig1548_frame_-1_Rask_block_2_blockNum4	0	0	0	0	0	0	0	0	0	0	0	0	0	0	0	0	0	0	0	0	15	0	0	0	0	0	0	0	0	0	0	0	0	0	0	0	0	0	0	9	0	0	0	0
IFM57_S30_L002_Contig1548_frame_-1_Rask_block_12_blockNum5	0	0	0	0	0	0	0	0	0	0	0	0	0	0	0	0	0	0	0	0	14	0	0	0	0	0	0	0	0	0	0	0	0	0	0	0	0	0	0	13	0	0	0	0
IFM57_S30_L002_Contig1548_frame_-1_Rask_block_7_blockNum6	0	0	0	0	0	0	0	0	0	0	0	0	0	0	0	0	0	0	0	0	22	0	0	0	0	0	0	0	0	0	0	0	0	0	0	0	0	0	0	17	0	0	0	0
IFM57_S30_L002_Contig1548_frame_-1_Rask_block_1_blockNum7	0	0	0	0	0	0	0	0	0	0	0	0	0	0	0	0	0	0	0	0	22	0	0	0	0	0	0	0	0	0	0	0	0	0	0	0	0	0	0	16	0	0	0	0
IFM57_S30_L002_Contig1548_frame_-1_Rask_block_70_blockNum8	0	0	0	0	0	0	0	0	0	0	0	0	0	0	0	0	0	0	0	0	28	0	0	0	0	0	0	0	0	0	0	0	0	0	0	0	0	0	0	18	0	0	0	0
IFM57_S30_L002_Contig1548_frame_-1_Rask_block_9_blockNum9	0	0	0	0	0	0	0	0	0	0	0	0	0	0	0	0	0	0	0	0	18	0	0	0	0	0	0	0	0	0	0	0	0	0	0	0	0	0	0	15	0	0	0	0
IFM57_S30_L002_Contig1548_frame_-1_Rask_block_118_blockNum10	0	0	0	0	0	0	0	0	0	0	0	0	0	0	0	0	0	0	0	0	19	0	0	0	0	0	0	0	0	0	0	0	0	0	0	0	0	0	0	16	0	0	0	0
IFM57_S30_L002_Contig1548_frame_-1_Rask_block_6_blockNum11	0	0	0	0	0	0	0	0	0	0	0	0	0	0	0	0	0	0	0	0	18	0	0	0	0	0	0	0	0	0	0	0	0	0	0	0	0	0	0	19	0	0	0	0
IFM57_S30_L002_Contig1548_frame_-1_Rask_block_23_blockNum12	0	0	0	0	0	0	1	0	0	0	0	0	0	0	0	0	0	0	0	0	24	0	0	0	0	0	0	0	0	0	0	0	0	0	0	0	0	0	0	19	0	0	0	0
IFM57_S30_L002_Contig1548_frame_-1_Rask_block_63_blockNum13	0	0	0	0	0	0	1	0	0	0	0	0	0	0	0	0	0	0	0	0	15	0	0	0	0	0	0	0	0	0	0	0	0	0	0	0	0	0	0	25	0	0	0	0
IFM57_S30_L002_Contig1548_frame_-1_Rask_block_8_blockNum14	0	0	0	0	0	0	0	0	0	0	0	0	0	0	0	0	0	0	0	0	23	0	0	0	0	0	0	0	0	0	0	0	0	0	0	0	0	0	0	23	0	0	0	0
IFM57_S30_L002_Contig1548_frame_-1_Rask_block_1_blockNum15	0	0	0	0	0	0	0	0	0	0	0	0	0	0	0	0	0	0	0	0	19	0	0	0	0	0	0	0	0	0	0	0	0	0	0	0	0	0	0	8	0	0	0	0
IFM57_S30_L002_Contig1548_frame_-1_Rask_block_32_blockNum16	0	0	0	0	0	0	1	1	0	0	0	0	0	0	0	0	0	0	0	0	14	0	0	0	0	0	0	0	0	0	0	0	0	0	0	0	0	0	0	5	0	0	0	0
IFM57_S30_L002_Contig1548_frame_-1_Rask_block_10_blockNum17	0	0	0	0	0	0	0	0	0	0	0	0	0	0	0	0	0	0	0	0	13	0	0	0	0	0	0	0	0	0	0	0	0	0	0	0	0	0	0	21	0	0	0	0
IFM57_S30_L002_Contig1548_frame_-1_Rask_block_101_blockNum18	0	0	0	0	0	0	0	0	0	0	0	0	0	0	0	0	0	0	0	0	25	0	0	0	0	0	0	0	0	0	0	0	0	0	0	0	0	0	0	31	0	0	0	0
IFM57_S30_L002_Contig1548_frame_-1_Rask_block_65_blockNum19	0	0	0	0	0	0	0	0	0	0	0	0	0	0	0	0	0	0	0	0	36	1	0	0	0	0	0	0	0	0	0	0	0	0	0	0	0	0	0	43	0	0	0	0
IFM57_S30_L002_Contig1548_frame_-1_Rask_block_53_blockNum20	0	0	0	0	0	0	0	0	0	0	0	0	0	0	0	0	0	0	0	0	37	1	0	0	3	0	0	0	0	0	0	0	0	0	0	0	0	0	0	31	0	0	0	0
IFM57_S30_L002_Contig1548_frame_-1_Rask_block_4_blockNum21	0	0	0	0	0	0	0	0	0	0	0	0	0	0	0	0	0	0	0	0	32	1	0	0	7	0	0	0	0	0	0	0	0	0	0	0	0	0	0	34	0	0	0	0
IFM57_S30_L002_Contig1548_frame_-1_Rask_block_13_blockNum22	0	0	0	0	0	0	0	0	0	0	0	0	0	0	0	0	0	0	0	0	23	0	0	0	6	0	0	0	0	0	0	0	0	0	0	0	0	0	0	27	0	0	0	0
IFM57_S30_L002_Contig1548_frame_-1_Rask_block_3_blockNum23	0	0	0	0	0	0	0	0	0	0	0	0	0	0	0	0	0	0	0	0	19	0	0	0	0	0	0	0	0	0	0	0	0	0	0	0	0	0	0	17	0	0	0	0
IFM57_S30_L002_Contig1548_frame_-1_Rask_block_146_blockNum24	0	0	0	0	0	0	1	0	0	0	0	0	0	0	0	0	0	0	0	0	13	0	0	0	0	0	0	0	0	0	0	0	0	0	0	0	0	0	0	8	0	0	0	0
IFM57_S30_L002_Contig1548_frame_-1_Rask_block_14_blockNum25	0	0	0	0	0	0	1	0	0	0	0	0	0	0	0	0	0	0	0	0	9	0	0	0	0	0	0	0	0	0	0	0	0	0	0	0	0	0	0	9	0	0	0	0
IFM57_S30_L002_Contig1548_frame_-1_Rask_block_5_blockNum26	0	0	0	0	0	0	24	0	0	0	0	0	0	0	0	0	0	0	0	0	15	0	0	0	0	0	0	0	0	0	0	0	0	0	0	0	0	0	0	14	0	0	0	0
IFM57_S30_L002_Contig1548_frame_-1_Rask_block_187_blockNum27	0	0	0	0	0	0	24	0	0	0	0	0	0	0	0	0	0	0	0	0	22	0	0	0	0	0	0	0	0	0	0	0	0	0	0	0	0	0	0	19	0	0	0	0
IFM57_S30_L002_Contig1548_frame_-1_Rask_block_2_blockNum28	0	0	0	0	0	0	0	0	0	0	0	0	0	0	0	0	0	0	0	0	31	0	0	0	0	0	0	0	0	0	0	0	0	0	0	0	0	0	0	30	0	0	0	0
IFM57_S30_L002_Contig1548_frame_-1_Rask_block_59_blockNum29	0	0	0	0	0	0	0	0	0	0	0	0	0	0	0	0	0	0	0	0	45	0	0	0	0	0	1	0	0	0	0	0	0	0	0	0	0	0	0	36	0	0	0	0
IFM57_S30_L002_Contig1548_frame_-1_Rask_block_1_blockNum30	0	0	0	0	0	0	0	0	0	0	0	0	0	0	0	0	0	0	0	0	57	0	0	0	0	0	1	0	0	0	0	0	0	0	0	0	0	0	0	36	0	0	0	0
IFM57_S30_L002_Contig1548_frame_-1_Rask_block_62_blockNum32	0	0	0	0	0	0	0	0	0	0	0	0	0	0	0	0	0	0	0	0	42	0	0	0	0	0	0	0	0	0	0	0	0	0	0	0	0	0	0	16	0	0	0	0
IFM57_S30_L002_Contig1548_frame_-1_Rask_block_61_blockNum33	0	0	0	0	0	0	0	0	0	0	0	0	0	0	0	0	0	0	0	0	39	0	0	0	0	0	0	0	0	0	0	0	0	0	0	0	0	0	0	19	0	0	0	0
IFM57_S30_L002_Contig1548_frame_-1_Rask_block_18_blockNum34	0	0	0	0	0	0	0	0	0	0	0	0	0	0	0	0	0	0	0	0	31	0	0	0	0	0	0	0	0	0	0	0	0	0	0	0	0	0	0	17	0	0	0	0
IFM57_S30_L002_Contig1548_frame_-1_Rask_block_15_blockNum35	0	0	0	0	0	0	0	0	0	0	0	0	0	0	0	0	0	0	0	0	36	0	0	0	0	0	0	0	0	0	0	0	0	0	0	0	0	0	0	21	0	0	0	0
IFM57_S30_L002_Contig1548_frame_-1_Rask_block_35_blockNum36	0	0	0	0	0	0	0	0	0	0	0	0	0	0	0	0	0	0	0	0	28	0	0	0	0	0	0	0	0	0	0	0	0	0	0	0	0	0	0	19	0	0	0	0
IFM57_S30_L002_Contig1548_frame_-1_Rask_block_4_blockNum37	0	0	7	0	0	0	0	0	0	0	0	5	0	0	0	0	0	0	0	0	28	0	0	0	0	0	0	0	0	1	0	0	0	0	0	0	0	0	0	20	0	0	0	0
IFM57_S30_L002_Contig1548_frame_-1_Rask_block_11_blockNum38	0	0	0	0	0	0	35	0	0	0	0	0	0	0	0	0	0	0	0	1	24	0	0	0	0	0	0	5	0	0	0	0	0	0	0	0	0	0	0	35	0	0	0	0
IFM57_S30_L002_Contig1548_frame_-1_Rask_block_109_blockNum39	0	0	0	0	0	0	47	0	0	0	0	0	0	0	0	0	0	0	0	1	22	0	0	0	0	0	0	6	0	0	0	0	0	0	0	0	0	0	0	39	0	0	0	0
IFM57_S30_L002_Contig1548_frame_-1_Rask_block_16_blockNum40	0	0	0	0	0	0	43	0	0	0	0	0	0	0	0	0	0	0	0	1	16	0	0	0	0	0	0	6	0	0	0	0	0	0	0	0	0	0	0	26	0	0	0	0
IFM57_S30_L002_Contig1548_frame_-1_Rask_block_3_blockNum41	0	0	0	0	0	0	10	0	0	0	0	0	0	0	0	0	0	0	0	0	7	0	0	0	0	0	0	1	0	0	0	0	0	0	0	0	0	0	0	11	0	3	0	0
IFM57_S30_L002_Contig1548_frame_-1_Rask_block_252_blockNum42	0	0	0	0	0	0	0	0	0	0	0	0	0	0	0	0	0	0	0	0	1	0	0	0	0	0	0	0	0	0	0	0	0	0	0	0	0	0	0	2	0	3	0	0
IFM57_S30_L002_Contig1548_frame_-1_Rask_block_82_blockNum43	0	0	0	0	0	0	0	0	0	0	0	0	0	0	0	0	0	0	0	0	5	0	0	0	0	0	0	0	0	0	0	0	0	0	0	0	0	0	0	3	0	3	0	0
IFM57_S30_L002_Contig1548_frame_-1_Rask_block_5_blockNum44	0	0	0	0	0	0	0	0	0	0	0	0	0	0	0	0	0	0	0	0	29	0	0	0	0	0	0	0	0	0	0	0	0	0	0	0	0	0	0	13	0	0	0	0
IFM57_S30_L002_Contig1548_frame_-1_Rask_block_29_blockNum45	0	0	0	0	0	0	0	0	0	0	0	0	1	0	0	0	0	0	0	0	31	0	0	0	0	0	0	0	0	0	0	0	0	0	0	0	0	0	0	14	0	0	0	0
IFM57_S30_L002_Contig1548_frame_-1_Rask_block_2_blockNum46	0	0	0	0	0	0	0	0	0	0	0	0	0	0	0	0	0	0	0	0	11	0	0	0	0	0	0	0	0	0	0	0	0	0	0	0	0	0	0	6	0	0	0	0
IFM57_S30_L002_Contig1548_frame_-1_Rask_block_12_blockNum47	0	0	0	0	0	0	0	0	0	0	0	0	0	0	0	0	0	0	0	0	14	0	0	0	0	0	0	0	0	0	0	0	0	0	0	0	0	0	0	19	0	0	0	0
IFM57_S30_L002_Contig1548_frame_-1_Rask_block_1_blockNum48	0	0	0	0	0	0	0	0	0	0	0	0	0	0	0	0	0	0	0	0	46	0	0	0	0	0	0	0	0	0	0	0	0	0	0	0	0	0	0	53	0	0	0	0
IFM57_S30_L002_Contig1548_frame_-1_Rask_block_9_blockNum49	0	0	0	0	0	0	0	0	0	0	0	0	0	0	0	0	0	0	0	0	44	0	0	0	0	0	0	0	0	0	0	0	0	0	0	0	0	0	0	42	0	0	0	0
IFM57_S30_L002_Contig1548_frame_-1_Rask_block_443_blockNum50	0	0	0	0	0	0	0	0	0	0	0	0	0	0	0	0	0	0	0	0	36	0	0	0	0	0	0	0	0	0	0	0	0	0	0	0	0	0	0	37	0	0	0	0
IFM57_S30_L002_Contig1548_frame_-1_Rask_block_6_blockNum51	0	0	0	0	0	0	0	0	0	0	0	0	0	0	0	0	0	0	0	0	38	0	0	0	0	0	0	0	0	0	0	0	0	0	0	0	0	0	0	31	0	0	0	0
IFM57_S30_L002_Contig1548_frame_-1_Rask_block_243_blockNum52	0	0	0	0	0	0	0	0	0	0	0	0	0	0	0	0	0	0	0	0	39	0	0	0	0	0	0	0	0	0	0	0	0	0	0	0	0	0	0	32	0	0	0	0
IFM57_S30_L002_Contig1548_frame_-1_Rask_block_50_blockNum53	0	0	0	0	0	0	0	0	0	0	0	0	0	0	0	0	0	0	0	0	32	0	0	0	0	0	0	0	0	0	0	0	0	0	0	0	0	0	0	24	0	0	0	0
IFM57_S30_L002_Contig1548_frame_-1_Rask_block_22_blockNum54	0	0	0	0	0	0	0	0	0	0	0	0	0	0	0	0	0	0	0	0	26	0	0	0	0	0	0	0	0	0	0	0	0	0	0	0	0	0	0	20	0	0	0	0
IFM57_S30_L002_Contig1548_frame_-1_Rask_block_8_blockNum55	0	0	0	0	0	0	0	0	0	0	0	0	0	0	0	0	0	0	0	0	9	0	0	0	0	0	0	0	0	0	0	0	0	0	0	0	0	0	0	9	0	0	0	0
IFM57_S30_L002_Contig1549_frame_-3_Rask_block_3_blockNum1	0	4	0	0	0	0	0	0	0	0	0	0	0	0	0	0	0	0	0	0	3	0	0	0	0	0	0	0	0	0	0	12	0	0	0	0	0	0	0	0	0	0	0	0
IFM57_S30_L002_Contig1549_frame_-3_Rask_block_587_blockNum2	0	10	0	0	0	0	0	0	0	0	0	0	0	0	0	0	0	0	0	0	8	0	0	0	0	0	0	0	0	0	0	21	0	0	0	0	0	0	0	0	0	0	0	0
IFM57_S30_L002_Contig1549_frame_-3_Rask_block_5_blockNum3	0	25	0	0	0	0	0	0	0	0	0	0	0	0	0	0	0	3	0	0	24	0	0	0	0	0	0	0	0	0	0	121	0	0	0	0	0	0	0	0	0	0	0	0
IFM57_S30_L002_Contig1549_frame_-3_Rask_block_92_blockNum4	0	31	0	0	0	0	0	0	0	0	0	0	0	0	0	0	0	5	0	0	28	0	0	0	0	0	0	0	0	0	0	146	0	0	0	0	0	0	0	0	0	0	0	0
IFM57_S30_L002_Contig1549_frame_-3_Rask_block_2_blockNum5	0	28	0	0	0	0	0	0	0	0	0	0	0	0	0	0	0	4	0	0	24	0	0	0	0	0	0	0	0	0	0	152	0	0	0	0	0	0	0	0	0	0	0	0
IFM57_S30_L002_Contig1549_frame_-3_Rask_block_99_blockNum6	0	16	0	0	0	0	0	0	0	0	0	0	0	0	0	0	0	0	0	0	16	0	0	0	0	0	0	0	0	0	0	125	0	0	0	0	0	0	3	0	0	0	0	0
IFM57_S30_L002_Contig1549_frame_-3_Rask_block_1_blockNum7	0	8	0	0	0	0	0	0	0	0	0	0	0	0	0	0	0	0	0	0	7	0	0	0	0	0	0	0	0	0	0	75	0	0	0	0	0	0	3	0	0	0	0	0
IFM57_S30_L002_Contig1549_frame_-3_Rask_block_115_blockNum8	0	12	0	0	0	0	0	0	0	0	0	0	0	0	0	0	0	0	0	0	6	0	0	0	0	0	0	0	0	0	0	61	0	0	0	0	0	0	2	0	0	0	0	0
IFM57_S30_L002_Contig1549_frame_-3_Rask_block_93_blockNum9	0	17	0	0	0	0	0	0	0	0	0	0	0	0	0	0	0	0	0	0	15	0	0	0	0	0	0	0	0	0	0	98	0	0	0	0	0	0	3	0	0	0	0	0
IFM57_S30_L002_Contig1549_frame_-3_Rask_block_18_blockNum10	0	22	0	0	0	0	0	0	0	0	0	0	0	0	0	0	0	0	0	0	21	0	0	0	0	0	0	0	0	0	0	172	0	0	0	0	0	0	3	0	0	0	0	0
IFM57_S30_L002_Contig1549_frame_-3_Rask_block_124_blockNum11	0	28	0	0	0	0	0	0	0	0	0	0	0	0	0	0	0	0	0	0	25	0	0	0	0	0	0	0	0	0	0	193	0	0	0	0	0	0	3	0	0	0	0	0
IFM57_S30_L002_Contig1549_frame_-3_Rask_block_76_blockNum12	0	37	0	0	0	0	0	0	0	0	0	0	0	0	0	0	0	0	0	0	32	0	0	0	0	0	0	0	0	0	0	216	0	0	0	0	0	0	3	0	0	0	0	0
IFM57_S30_L002_Contig1549_frame_-3_Rask_block_4_blockNum13	0	26	0	0	0	0	0	0	0	0	0	0	0	0	0	0	0	0	0	0	21	0	0	0	0	0	0	0	0	0	0	151	0	0	0	0	0	0	5	0	0	0	0	0
IFM57_S30_L002_Contig1549_frame_-3_Rask_block_11_blockNum14	0	20	0	0	0	0	0	0	0	0	0	0	0	0	0	0	0	0	0	0	18	0	0	0	0	0	0	0	0	0	0	126	0	0	0	0	0	0	6	0	0	0	0	0
IFM57_S30_L002_Contig1549_frame_-3_Rask_block_3_blockNum15	0	19	0	0	0	0	0	0	0	0	0	0	0	0	0	0	0	0	0	0	16	0	0	0	0	0	0	0	0	0	0	150	0	0	0	0	0	0	2	0	0	0	0	0
IFM57_S30_L002_Contig1549_frame_-3_Rask_block_108_blockNum16	0	20	0	0	0	0	0	0	0	0	0	0	0	0	0	0	0	0	0	0	12	0	0	0	0	0	0	0	0	0	0	138	0	0	0	0	0	0	1	0	0	0	0	0
IFM57_S30_L002_Contig1549_frame_-3_Rask_block_5_blockNum17	0	15	0	0	0	0	0	0	0	0	0	0	0	0	0	0	0	0	0	0	8	0	0	0	0	0	0	0	0	0	0	100	0	0	0	0	0	0	0	0	0	0	0	0
IFM57_S30_L002_Contig493_frame_-1_Rask_block_5_blockNum1	0	0	0	0	0	0	0	0	0	0	0	0	0	0	0	0	0	0	0	0	1	0	0	0	0	9	0	0	0	0	0	17	0	0	0	0	0	0	0	0	0	0	0	0
IFM57_S30_L002_Contig493_frame_-1_Rask_block_2_blockNum3	0	0	0	0	0	0	0	0	0	0	0	0	0	0	0	0	0	0	0	0	6	0	0	0	0	17	0	4	0	0	0	46	0	0	0	1	0	0	0	0	0	0	0	0
IFM57_S30_L002_Contig493_frame_-1_Rask_block_59_blockNum4	0	0	0	0	0	0	0	0	0	0	0	0	0	0	0	0	0	0	0	0	7	0	0	0	0	24	0	7	0	0	0	63	0	0	0	1	0	0	0	0	0	0	0	0
IFM57_S30_L002_Contig493_frame_-1_Rask_block_1_blockNum5	0	0	0	0	0	0	0	0	0	0	0	0	0	0	0	0	0	0	0	0	9	0	1	0	0	39	0	7	0	0	0	74	0	0	0	3	0	0	0	0	0	0	0	0
IFM57_S30_L002_Contig493_frame_-1_Rask_block_119_blockNum6	0	0	0	0	0	0	0	0	0	0	0	0	0	0	0	0	0	0	0	0	7	0	1	0	0	30	0	5	0	0	0	52	0	0	0	2	0	0	0	0	0	0	0	0
IFM57_S30_L002_Contig493_frame_-1_Rask_block_62_blockNum7	0	0	0	0	0	0	0	0	0	0	0	0	0	0	0	0	0	0	0	0	7	0	1	0	0	32	0	2	0	0	0	46	0	0	0	1	0	0	0	0	0	0	0	0
IFM57_S30_L002_Contig493_frame_-1_Rask_block_61_blockNum8	0	0	0	0	0	0	2	0	0	0	0	0	0	0	0	0	0	0	0	0	1	0	0	0	0	17	0	5	0	0	0	54	0	0	0	4	0	0	0	0	0	0	0	0
IFM57_S30_L002_Contig493_frame_-1_Rask_block_18_blockNum9	0	0	0	0	0	0	0	0	0	0	0	0	0	0	0	0	0	0	0	0	3	0	0	0	0	19	0	7	0	0	0	78	0	0	0	4	0	0	0	0	0	0	0	0
IFM57_S30_L002_Contig493_frame_-1_Rask_block_15_blockNum10	0	0	0	0	0	0	0	0	0	0	0	0	0	0	0	0	0	0	0	0	2	0	0	0	0	16	0	4	0	0	0	71	0	0	0	1	0	0	0	0	0	0	0	0
IFM57_S30_L002_Contig493_frame_-1_Rask_block_74_blockNum11	0	0	0	0	0	0	0	0	0	0	0	0	0	0	0	0	0	0	0	0	0	0	0	0	0	11	0	2	0	0	0	36	0	0	0	1	0	0	0	0	0	0	0	0
IFM57_S30_L002_Contig493_frame_-1_Rask_block_4_blockNum12	0	0	0	0	0	0	0	0	0	0	0	0	0	0	0	0	0	0	0	0	0	0	0	0	0	8	0	0	0	0	0	23	0	0	0	1	0	0	0	0	0	0	0	0
IFM57_S30_L002_Contig345_frame_-1_Rask_block_62_blockNum1	0	0	0	0	0	0	0	0	0	0	0	0	0	0	0	0	0	0	0	0	1	0	0	0	0	0	0	0	0	0	0	15	0	0	0	0	0	0	0	0	0	0	0	0
IFM57_S30_L002_Contig345_frame_-1_Rask_block_209_blockNum2	0	0	0	0	0	0	0	0	0	0	0	0	0	0	0	0	0	0	0	0	3	0	0	0	0	0	0	0	0	0	0	27	0	0	0	0	0	0	0	0	0	0	0	0
IFM57_S30_L002_Contig345_frame_-1_Rask_block_61_blockNum3	0	0	0	0	0	0	0	0	0	0	0	0	0	0	0	0	0	0	0	0	6	0	0	0	0	0	0	0	0	0	0	64	0	0	0	0	0	0	0	0	0	0	0	0
IFM57_S30_L002_Contig345_frame_-1_Rask_block_18_blockNum4	0	0	0	0	0	0	0	0	0	0	0	0	0	0	0	0	0	0	0	0	6	0	0	0	0	0	0	0	0	0	0	79	0	0	0	0	0	0	0	0	0	0	0	0
IFM57_S30_L002_Contig345_frame_-1_Rask_block_15_blockNum5	0	0	0	0	0	0	0	0	0	0	0	0	0	0	0	0	0	0	0	0	6	0	0	0	0	0	0	0	0	0	0	100	0	0	0	0	0	0	0	0	0	0	0	0
IFM57_S30_L002_Contig345_frame_-1_Rask_block_35_blockNum6	0	0	0	0	0	0	0	0	0	0	0	0	0	0	0	0	0	0	0	0	5	0	0	0	0	0	0	0	0	0	0	83	0	0	0	0	0	0	0	0	0	0	0	0
IFM57_S30_L002_Contig345_frame_-1_Rask_block_4_blockNum7	0	0	0	0	0	0	0	0	0	0	0	0	0	0	0	0	0	0	0	0	4	0	0	0	0	0	0	0	0	0	0	73	0	0	0	0	0	0	0	0	0	0	0	0
IFM57_S30_L002_Contig345_frame_-1_Rask_block_106_blockNum8	0	0	0	0	0	0	0	0	0	0	0	0	0	0	0	0	0	0	0	0	3	0	0	0	0	0	0	0	0	0	0	60	0	0	0	0	0	0	0	0	0	0	0	0
IFM57_S30_L002_Contig345_frame_-1_Rask_block_11_blockNum9	0	0	0	0	0	0	0	0	0	0	0	0	0	0	0	0	0	0	0	0	5	0	0	0	0	0	0	0	0	0	0	64	0	0	0	0	0	0	0	0	0	0	0	0
IFM57_S30_L002_Contig345_frame_-1_Rask_block_16_blockNum10	0	0	0	0	0	0	0	0	0	0	0	0	0	0	0	0	0	0	0	0	11	0	0	0	0	0	0	0	0	0	0	47	0	0	0	0	0	0	0	1	0	0	0	0
IFM57_S30_L002_Contig345_frame_-1_Rask_block_3_blockNum11	0	0	0	0	0	0	0	0	0	0	0	0	0	0	0	0	0	0	0	0	9	0	0	0	0	0	0	0	0	0	0	44	0	0	0	0	0	0	0	0	0	0	0	0
IFM57_S30_L002_Contig345_frame_-1_Rask_block_27_blockNum12	0	0	0	0	0	0	0	0	0	0	0	0	0	0	0	0	0	0	0	0	9	0	0	0	0	0	0	0	0	0	0	63	0	0	0	0	0	0	0	0	0	0	0	0
IFM57_S30_L002_Contig345_frame_-1_Rask_block_5_blockNum13	0	0	0	0	0	0	0	0	0	0	0	0	0	0	0	0	0	0	0	0	8	0	0	0	0	0	0	0	0	0	0	110	0	0	0	0	0	0	0	0	0	0	0	0
IFM57_S30_L002_Contig345_frame_-1_Rask_block_29_blockNum14	0	0	0	0	0	0	0	0	0	0	0	0	0	0	0	0	0	0	0	0	10	0	0	0	0	0	0	0	0	1	0	154	0	0	0	0	0	0	0	0	0	0	0	0
IFM57_S30_L002_Contig345_frame_-1_Rask_block_105_blockNum15	0	0	0	0	0	0	0	0	0	0	0	0	0	0	0	0	0	0	0	0	14	0	0	0	0	0	0	0	0	1	0	126	0	0	0	0	0	0	0	0	0	0	0	0
IFM57_S30_L002_Contig345_frame_-1_Rask_block_2_blockNum16	0	0	0	0	0	0	0	0	0	0	0	0	0	0	0	0	0	0	0	0	15	0	0	0	0	0	0	0	0	1	0	127	0	0	0	0	0	0	0	0	0	0	0	0
IFM57_S30_L002_Contig345_frame_-1_Rask_block_12_blockNum17	0	0	0	0	0	0	0	0	0	0	0	0	0	0	0	0	0	0	0	0	13	0	0	2	0	0	0	0	0	0	0	138	0	0	0	0	0	0	0	0	0	0	0	0
IFM57_S30_L002_Contig345_frame_-1_Rask_block_7_blockNum18	0	0	0	0	0	0	0	0	0	0	0	0	0	0	0	0	0	0	0	0	12	0	0	4	0	0	0	0	0	0	0	124	0	0	0	0	0	0	0	0	0	0	0	0
IFM57_S30_L002_Contig345_frame_-1_Rask_block_1_blockNum19	0	0	0	0	0	0	0	0	0	0	0	0	0	0	0	0	0	0	0	0	11	0	0	5	0	0	0	0	0	0	0	120	0	0	0	0	0	0	0	0	0	0	0	0
IFM57_S30_L002_Contig345_frame_-1_Rask_block_370_blockNum20	0	0	0	0	0	0	0	0	0	0	0	0	0	0	0	0	0	0	0	0	8	0	0	4	0	0	0	0	0	0	0	111	0	0	0	0	0	0	0	0	0	0	0	0
IFM57_S30_L002_Contig345_frame_-1_Rask_block_9_blockNum21	0	0	0	0	0	0	0	0	0	0	0	0	0	0	0	0	0	0	0	0	8	0	0	2	0	0	0	0	0	0	0	82	0	0	0	0	0	0	0	0	0	0	0	0
IFM57_S30_L002_Contig345_frame_-1_Rask_block_178_blockNum22	0	0	0	0	0	0	0	0	0	0	0	0	0	0	0	0	0	0	0	0	7	0	0	1	0	0	0	0	0	0	0	111	0	0	0	0	0	0	0	0	0	0	0	0
IFM57_S30_L002_Contig345_frame_-1_Rask_block_6_blockNum23	0	0	0	0	0	0	0	0	0	0	0	0	0	0	0	0	0	0	0	0	7	0	0	1	0	0	0	0	0	0	0	145	0	0	0	0	0	0	0	0	0	0	0	0
IFM57_S30_L002_Contig345_frame_-1_Rask_block_103_blockNum24	0	0	0	0	0	0	0	0	0	0	0	0	0	0	0	0	0	0	0	0	9	0	0	7	0	0	0	0	0	0	0	174	0	0	0	0	0	0	0	0	0	0	0	0
IFM57_S30_L002_Contig345_frame_-1_Rask_block_85_blockNum25	0	0	0	0	0	0	0	0	0	0	0	0	0	0	0	0	0	0	0	0	9	0	0	9	0	0	0	0	0	0	0	146	0	0	0	0	0	0	0	0	0	0	0	0
IFM57_S30_L002_Contig345_frame_-1_Rask_block_22_blockNum26	0	0	0	0	0	0	0	0	0	0	0	0	0	0	0	0	0	0	0	0	6	0	0	7	0	0	0	0	0	0	0	102	0	0	0	0	0	0	0	0	0	0	0	0
IFM57_S30_L002_Contig345_frame_-1_Rask_block_193_blockNum27	0	0	0	0	0	0	0	0	0	0	0	0	0	0	0	0	0	0	0	0	4	0	0	3	0	0	0	0	0	0	0	31	0	0	0	0	0	0	0	0	0	0	0	0
IFM57_S30_L002_Contig1711_frame_-1_Rask_block_12_blockNum2	0	0	0	0	0	0	0	0	0	0	0	0	0	0	0	0	0	0	0	0	3	0	0	0	0	0	0	0	0	0	0	20	0	0	0	0	0	0	0	11	0	0	0	0
IFM57_S30_L002_Contig1711_frame_-1_Rask_block_7_blockNum3	0	0	0	0	0	0	2	0	0	0	0	0	0	0	0	0	0	0	0	0	7	0	0	0	0	0	0	0	0	0	0	61	0	0	0	0	0	0	0	35	0	0	0	0
IFM57_S30_L002_Contig1711_frame_-1_Rask_block_1_blockNum4	0	0	0	0	0	0	9	0	0	0	0	0	0	0	0	0	0	0	0	0	21	0	0	0	0	0	2	0	0	0	1	90	0	0	0	0	0	0	0	53	0	2	0	0
IFM57_S30_L002_Contig1711_frame_-1_Rask_block_34_blockNum5	0	0	0	0	0	1	9	0	0	0	0	0	0	0	0	0	0	0	0	0	34	0	0	0	0	0	2	0	0	0	1	135	0	0	0	0	0	0	0	59	0	2	0	0
IFM57_S30_L002_Contig1711_frame_-1_Rask_block_9_blockNum6	0	0	0	0	0	1	6	0	0	0	0	0	0	0	0	0	0	0	0	0	39	0	0	0	0	0	2	0	0	0	0	159	0	0	0	0	0	0	0	57	0	0	0	0
IFM57_S30_L002_Contig1711_frame_-1_Rask_block_118_blockNum7	0	0	0	0	0	0	0	0	0	0	0	0	0	0	0	0	0	0	0	0	33	0	0	0	0	0	0	0	0	0	0	154	0	0	0	0	0	0	0	59	0	0	0	0
IFM57_S30_L002_Contig1711_frame_-1_Rask_block_6_blockNum8	0	0	0	0	0	0	0	0	0	0	0	0	0	0	0	0	0	0	0	0	27	0	0	0	0	0	0	0	0	0	0	158	0	0	0	0	0	0	0	65	0	0	0	0
IFM57_S30_L002_Contig1711_frame_-1_Rask_block_438_blockNum9	0	0	0	0	0	0	0	0	0	0	0	0	0	0	0	0	0	0	0	0	29	0	0	0	0	0	0	0	0	0	0	148	0	0	0	0	0	0	0	61	0	0	0	0
IFM57_S30_L002_Contig1711_frame_-1_Rask_block_23_blockNum10	0	0	0	0	0	0	0	0	0	0	0	0	0	0	0	0	0	0	0	0	21	0	0	0	0	0	0	0	0	0	0	119	0	0	0	0	0	0	0	49	0	0	0	0
IFM57_S30_L002_Contig1711_frame_-1_Rask_block_57_blockNum11	0	0	0	0	0	0	1	0	0	0	0	0	0	0	0	0	0	0	0	0	12	0	0	0	0	0	0	0	0	1	0	112	0	0	0	0	0	0	0	56	0	0	0	0
[truncated: 72,360 more rows]
